# Supplementary material for: Hierarchical Bayesian Integrated Modeling of Age- and Sex-Structured Wildlife Population Dynamics
Source: J Agric Biol Environ Stat. 2024 Jul 2;30(4):1068–93. doi: 10.1007/s13253-024-00634-w (PMC12559060; doi:10.1007/s13253-024-00634-w)
Supplement: Supplementary file 1 — (zip 422 KB) [file 13253_2024_634_MOESM1_ESM.zip]

Archive with 8 entries (7 files):
- SAS code/
- SAS code/data_prop_rain.txt
- SAS code/DMI_SOI.xlsx
- SAS code/Narok_Geoclim_rain_min_max3_lag.csv
- SAS code/NDVI_MARA_LAGGED.xlsx
- SAS code/predicted5_07june2020.sas7bdat
- SAS code/Predicted_counts.xlsx
- SAS code/Supplementary Section-SAScodes.sas
