# Supplementary material for: Hierarchical Bayesian Integrated Modeling of Age- and Sex-Structured Wildlife Population Dynamics
Source: J Agric Biol Environ Stat. 2024 Jul 2;30(4):1068–93. doi: 10.1007/s13253-024-00634-w (PMC12559060; doi:10.1007/s13253-024-00634-w)
Supplement: Supplementary file 1 — (zip 422 KB) [file 13253_2024_634_MOESM1_ESM.zip › SAS code/data_prop_rain.txt]

year	month	Time	New	Quarter	Hyearling	Femaledult	Maleadult	total	pred	lower	upper	D1	D2	D3	D8	quarter_rain	half_rain	adult_rain	pop	lag0	lag1	lag2	lag3	lag4	lag5	lag6	lag7	lag8	lag9	lag10	lag11	lag12	Wet1	dry1	Annual1	earlywet1	latewet1	earlydry1	Latedry1	earlydry3	mavearlydry3	mavlatewet3	pop2	pop3
1989	1																			153.3	76.1	47.3	35.15	63.5	102.6	28.7	154	108	260.2	194.2	16.4	144.7	1021.1	229.95	1251.05	304.7	716.4	131.3	98.65	63	89.73333333	522.7
1989	2																			129.8	153.3	76.1	47.3	35.15	63.5	102.6	28.7	154	108	260.2	194.2	16.4	1021.1	229.95	1251.05	304.7	716.4	131.3	98.65	63	89.73333333	522.7
1989	3																			124.6	129.8	153.3	76.1	47.3	35.15	63.5	102.6	28.7	154	108	260.2	194.2	1021.1	229.95	1251.05	304.7	716.4	131.3	98.65	63	89.73333333	522.7
1989	4																			98.05	124.6	129.8	153.3	76.1	47.3	35.15	63.5	102.6	28.7	154	108	260.2	1021.1	229.95	1251.05	304.7	716.4	131.3	98.65	63	89.73333333	522.7
1989	5																			141.3	98.05	124.6	129.8	153.3	76.1	47.3	35.15	63.5	102.6	28.7	154	108	1021.1	229.95	1251.05	304.7	716.4	131.3	98.65	63	89.73333333	522.7
1989	6																			38.9	141.3	98.05	124.6	129.8	153.3	76.1	47.3	35.15	63.5	102.6	28.7	154	1021.1	229.95	1251.05	304.7	716.4	131.3	98.65	63	89.73333333	522.7
1989	7	1	0	3	144	391	171	709	14752.28769	12678.6485	17165.07812	14827.24114	14905.38757	14981.69131	15296.34325	0.91237928	0.932225272	0.932225272	1.076169954	30.225	38.9	141.3	98.05	124.6	129.8	153.3	76.1	47.3	35.15	63.5	102.6	28.7	1021.1	229.95	1251.05	304.7	716.4	98.65	98.65	63	89.73333333	522.7	1.081841868	1.087380039
1989	8	2	4	8	134	558	235	939	14675.52409	12607.05157	17083.3764	14752.28769	14827.24114	14905.38757	15214.66478	1.189296704	0.98527795	0.98527795	1.070729788	55.4625	30.225	38.9	141.3	98.05	124.6	129.8	153.3	76.1	47.3	35.15	63.5	102.6	1021.1	229.95	1251.05	304.7	716.4	98.65	98.65	63	89.73333333	522.7	1.076169954	1.081841868
1989	9	3	8	7	167	378	290	850	14599.45381	12536.18933	17002.29997	14675.52409	14752.28769	14827.24114	15138.92418	1.415453248	1.104451429	1.104451429	1.06515824	57.7	55.4625	30.225	38.9	141.3	98.05	124.6	129.8	153.3	76.1	47.3	35.15	63.5	1021.1	229.95	1251.05	304.7	716.4	98.65	98.65	63	89.73333333	522.7	1.070729788	1.076169954
1989	10	4	72	2	101	286	192	653	14526.49164	12468.30504	16924.43028	14599.45381	14675.52409	14752.28769	15061.24564	1.479672345	1.227135746	1.227135746	1.059637014	47.2	57.7	55.4625	30.225	38.9	141.3	98.05	124.6	129.8	153.3	76.1	47.3	35.15	1021.1	229.95	1251.05	304.7	716.4	98.65	98.65	63	89.73333333	522.7	1.06515824	1.070729788
1989	11	5	114	143	66	630	346	1299	14451.7674	12398.86546	16844.57192	14526.49164	14599.45381	14675.52409	14981.69131	1.444563955	1.41047956	1.41047956	1.054341377	44.9125	47.2	57.7	55.4625	30.225	38.9	141.3	98.05	124.6	129.8	153.3	76.1	47.3	1021.1	229.95	1251.05	304.7	716.4	98.65	98.65	63	89.73333333	522.7	1.059637014	1.06515824
1989	12	6	23	156	116	426	280	1007	14380.0963	12332.34339	16767.87314	14451.7674	14526.49164	14599.45381	14905.38757	1.178617902	1.337922221	1.337922221	1.048917847	177.6090909	44.9125	47.2	57.7	55.4625	30.225	38.9	141.3	98.05	124.6	129.8	153.3	76.1	1021.1	229.95	1251.05	304.7	716.4	98.65	98.65	63	89.73333333	522.7	1.054341377	1.059637014
1990	1	7	2	128	103	331	381	946	14306.69435	12264.29663	16689.21662	14380.0963	14451.7674	14526.49164	14827.24114	0.902505045	1.097868606	1.097868606	1.043715916	61.62142857	177.6090909	44.9125	47.2	57.7	55.4625	30.225	38.9	141.3	98.05	124.6	129.8	153.3	809.35	190.5875	999.9375	406.5	402.85	104.9	104.9	74.9	97.29583333	529.25	1.048917847	1.054341377
1990	2	8	1	166	83	571	220	1046	14238.62838	12201.27079	16616.18217	14306.69435	14380.0963	14451.7674	14752.28769	0.777906832	0.952875832	0.952875832	1.038388359	164.0928571	61.62142857	177.6090909	44.9125	47.2	57.7	55.4625	30.225	38.9	141.3	98.05	124.6	129.8	809.35	190.5875	999.9375	406.5	402.85	104.9	104.9	74.9	97.29583333	529.25	1.043715916	1.048917847
1990	3	9	3	107	43	408	203	766	14168.82075	12136.70674	16541.18251	14238.62838	14306.69435	14380.0963	14675.52409	0.533318384	0.82238965	0.82238965	1.033448091	152.5928571	164.0928571	61.62142857	177.6090909	44.9125	47.2	57.7	55.4625	30.225	38.9	141.3	98.05	124.6	809.35	190.5875	999.9375	406.5	402.85	104.9	104.9	74.9	97.29583333	529.25	1.038388359	1.043715916
1990	4	10	0	124	97	687	363	1259	14097.32741	12070.6621	16464.27002	14168.82075	14238.62838	14306.69435	14599.45381	0.557601687	0.723208449	0.723208449	1.028381411	156.9928571	152.5928571	164.0928571	61.62142857	177.6090909	44.9125	47.2	57.7	55.4625	30.225	38.9	141.3	98.05	809.35	190.5875	999.9375	406.5	402.85	104.9	104.9	74.9	97.29583333	529.25	1.033448091	1.038388359
1990	5	11	0	151	126	920	374	1571	14028.75543	12007.39106	16390.40303	14097.32741	14168.82075	14238.62838	14526.49164	0.600572893	0.535207898	0.535207898	1.023192383	104.7785714	156.9928571	152.5928571	164.0928571	61.62142857	177.6090909	44.9125	47.2	57.7	55.4625	30.225	38.9	141.3	809.35	190.5875	999.9375	406.5	402.85	104.9	104.9	74.9	97.29583333	529.25	1.028381411	1.033448091
1990	6	12	0	118	152	701	337	1308	13958.52765	11942.66836	16314.65333	14028.75543	14097.32741	14168.82075	14451.7674	0.95793707	0.805755277	0.805755277	1.018215387	48.45	104.7785714	156.9928571	152.5928571	164.0928571	61.62142857	177.6090909	44.9125	47.2	57.7	55.4625	30.225	38.9	809.35	190.5875	999.9375	406.5	402.85	104.9	104.9	74.9	97.29583333	529.25	1.023192383	1.028381411
1990	7	13	0	61	42	239	179	521	13891.16946	11880.66265	16241.90456	13958.52765	14028.75543	14097.32741	14380.0963	0.96940999	0.866992947	0.866992947	1.013118214	36.4	48.45	104.7785714	156.9928571	152.5928571	164.0928571	61.62142857	177.6090909	44.9125	47.2	57.7	55.4625	30.225	809.35	190.5875	999.9375	406.5	402.85	104.9	104.9	74.9	97.29583333	529.25	1.018215387	1.023192383
1990	8	14	1	111	67	549	229	957	13822.18469	11817.23302	16167.30322	13891.16946	13958.52765	14028.75543	14306.69435	1.311403323	1.078872776	1.078872776	1.008229316	94.22142857	36.4	48.45	104.7785714	156.9928571	152.5928571	164.0928571	61.62142857	177.6090909	44.9125	47.2	57.7	55.4625	809.35	190.5875	999.9375	406.5	402.85	104.9	104.9	74.9	97.29583333	529.25	1.013118214	1.018215387
1990	9	15	48	89	69	373	199	778	13753.8231	11754.44965	16093.28004	13822.18469	13891.16946	13958.52765	14238.62838	1.626443652	1.263958077	1.263958077	1.003222361	33.30714286	94.22142857	36.4	48.45	104.7785714	156.9928571	152.5928571	164.0928571	61.62142857	177.6090909	44.9125	47.2	57.7	809.35	190.5875	999.9375	406.5	402.85	104.9	104.9	74.9	97.29583333	529.25	1.008229316	1.013118214
1990	10	16	90	22	31	165	196	504	13688.25476	11694.3001	16022.19173	13753.8231	13822.18469	13891.16946	14168.82075	1.566126754	1.478105322	1.478105322	0.998260636	46.64285714	33.30714286	94.22142857	36.4	48.45	104.7785714	156.9928571	152.5928571	164.0928571	61.62142857	177.6090909	44.9125	47.2	809.35	190.5875	999.9375	406.5	402.85	104.9	104.9	74.9	97.29583333	529.25	1.003222361	1.008229316
1990	11	17	85	67	56	227	247	682	13621.103	11632.76752	15949.29553	13688.25476	13753.8231	13822.18469	14097.32741	1.692391571	1.594872065	1.594872065	0.993501647	52.25714286	46.64285714	33.30714286	94.22142857	36.4	48.45	104.7785714	156.9928571	152.5928571	164.0928571	61.62142857	177.6090909	44.9125	809.35	190.5875	999.9375	406.5	402.85	104.9	104.9	74.9	97.29583333	529.25	0.998260636	1.003222361
1990	12	18	18	93	31	234	211	587	13556.69504	11573.81526	15879.291	13621.103	13688.25476	13753.8231	14028.75543	1.354055362	1.342951637	1.342951637	0.988627733	101.9714286	52.25714286	46.64285714	33.30714286	94.22142857	36.4	48.45	104.7785714	156.9928571	152.5928571	164.0928571	61.62142857	177.6090909	809.35	190.5875	999.9375	406.5	402.85	104.9	104.9	74.9	97.29583333	529.25	0.993501647	0.998260636
1991	1	19	0	111	5	230	219	565	13490.7317	11513.50649	15807.50765	13556.69504	13621.103	13688.25476	13958.52765	1.014110019	1.293758096	1.293758096	0.983952965	94.78571429	101.9714286	52.25714286	46.64285714	33.30714286	94.22142857	36.4	48.45	104.7785714	156.9928571	152.5928571	164.0928571	61.62142857	911.0501623	210.5714286	1121.621591	448.2358766	462.8142857	79.95	79.95	131.3	115.8696429	527.3547619	0.988627733	0.993501647
1991	2	20	1	98	45	299	206	649	13429.56363	11457.64267	15740.86263	13490.7317	13556.69504	13621.103	13891.16946	0.830459703	1.157476243	1.157476243	0.979165306	76	94.78571429	101.9714286	52.25714286	46.64285714	33.30714286	94.22142857	36.4	48.45	104.7785714	156.9928571	152.5928571	164.0928571	911.0501623	210.5714286	1121.621591	448.2358766	462.8142857	79.95	79.95	131.3	115.8696429	527.3547619	0.983952965	0.988627733
1991	3	21	1	138	17	383	225	764	13366.83043	11400.4102	15672.43218	13429.56363	13490.7317	13556.69504	13822.18469	0.621355806	0.924813501	0.924813501	0.974725692	93.23571429	76	94.78571429	101.9714286	52.25714286	46.64285714	33.30714286	94.22142857	36.4	48.45	104.7785714	156.9928571	152.5928571	911.0501623	210.5714286	1121.621591	448.2358766	462.8142857	79.95	79.95	131.3	115.8696429	527.3547619	0.979165306	0.983952965
1991	4	22	0	68	44	275	289	676	13302.58238	11341.85956	15602.26495	13366.83043	13429.56363	13490.7317	13753.8231	0.616068649	0.709579567	0.709579567	0.970172478	96.63571429	93.23571429	76	94.78571429	101.9714286	52.25714286	46.64285714	33.30714286	94.22142857	36.4	48.45	104.7785714	156.9928571	911.0501623	210.5714286	1121.621591	448.2358766	462.8142857	79.95	79.95	131.3	115.8696429	527.3547619	0.974725692	0.979165306
1991	5	23	1	19	72	203	166	461	13240.95964	11285.76221	15534.88447	13302.58238	13366.83043	13429.56363	13688.25476	0.662461879	0.607138301	0.607138301	0.965509317	139.0428571	96.63571429	93.23571429	76	94.78571429	101.9714286	52.25714286	46.64285714	33.30714286	94.22142857	36.4	48.45	104.7785714	911.0501623	210.5714286	1121.621591	448.2358766	462.8142857	79.95	79.95	131.3	115.8696429	527.3547619	0.970172478	0.974725692
1991	6	24	0	111	99	427	368	1005	13177.84898	11228.37216	15465.79516	13240.95964	13302.58238	13366.83043	13621.103	0.685136047	0.711530033	0.711530033	0.961036702	100.5714286	139.0428571	96.63571429	93.23571429	76	94.78571429	101.9714286	52.25714286	46.64285714	33.30714286	94.22142857	36.4	48.45	911.0501623	210.5714286	1121.621591	448.2358766	462.8142857	79.95	79.95	131.3	115.8696429	527.3547619	0.965509317	0.970172478
1991	7	25	0	101	137	500	292	1030	13117.31729	11173.38618	15399.451	13177.84898	13240.95964	13302.58238	13556.69504	0.865003851	0.825409389	0.825409389	0.956456093	11.85	100.5714286	139.0428571	96.63571429	93.23571429	76	94.78571429	101.9714286	52.25714286	46.64285714	33.30714286	94.22142857	36.4	911.0501623	210.5714286	1121.621591	448.2358766	462.8142857	79.95	79.95	131.3	115.8696429	527.3547619	0.961036702	0.965509317
1991	8	26	0	23	23	93	167	306	13055.32419	11117.13255	15331.42553	13117.31729	13177.84898	13240.95964	13490.7317	0.950894019	0.789869111	0.789869111	0.952062667	47.82857143	11.85	100.5714286	139.0428571	96.63571429	93.23571429	76	94.78571429	101.9714286	52.25714286	46.64285714	33.30714286	94.22142857	911.0501623	210.5714286	1121.621591	448.2358766	462.8142857	79.95	79.95	131.3	115.8696429	527.3547619	0.956456093	0.961036702
1991	9	27	10.12	12.9	50.24	121.81	297.38	763.04	12993.89156	11061.44743	15263.93531	13055.32419	13117.31729	13177.84898	13429.56363	1.070784991	0.906757758	0.906757758	0.947563171	50.26428571	47.82857143	11.85	100.5714286	139.0428571	96.63571429	93.23571429	76	94.78571429	101.9714286	52.25714286	46.64285714	33.30714286	911.0501623	210.5714286	1121.621591	448.2358766	462.8142857	79.95	79.95	131.3	115.8696429	527.3547619	0.952062667	0.956456093
1991	10	28	66	11	52	146	148	423	12934.9696	11008.09428	15199.12842	12993.89156	13055.32419	13117.31729	13366.83043	1.055174296	1.004267131	1.004267131	0.943104355	98.59285714	50.26428571	47.82857143	11.85	100.5714286	139.0428571	96.63571429	93.23571429	76	94.78571429	101.9714286	52.25714286	46.64285714	911.0501623	210.5714286	1121.621591	448.2358766	462.8142857	79.95	79.95	131.3	115.8696429	527.3547619	0.947563171	0.952062667
1991	11	29	116	5	20	221	351	713	12874.62541	10953.51054	15132.68088	12934.9696	12993.89156	13055.32419	13302.58238	1.184657381	1.173539724	1.173539724	0.938827764	24.90714286	98.59285714	50.26428571	47.82857143	11.85	100.5714286	139.0428571	96.63571429	93.23571429	76	94.78571429	101.9714286	52.25714286	911.0501623	210.5714286	1121.621591	448.2358766	462.8142857	79.95	79.95	131.3	115.8696429	527.3547619	0.943104355	0.947563171
1991	12	30	105	3	24	236	295	663	12816.74764	10901.21234	15068.87628	12874.62541	12934.9696	12993.89156	13240.95964	1.256545989	1.170809072	1.170809072	0.934447947	77.36428571	24.90714286	98.59285714	50.26428571	47.82857143	11.85	100.5714286	139.0428571	96.63571429	93.23571429	76	94.78571429	101.9714286	911.0501623	210.5714286	1121.621591	448.2358766	462.8142857	79.95	79.95	131.3	115.8696429	527.3547619	0.938827764	0.943104355
1992	1	31	11	77	6	210	332	636	12757.47309	10847.70759	15003.45749	12816.74764	12874.62541	12934.9696	13177.84898	1.018435874	1.009045773	1.009045773	0.930247143	44.21428571	77.36428571	24.90714286	98.59285714	50.26428571	47.82857143	11.85	100.5714286	139.0428571	96.63571429	93.23571429	76	94.78571429	754.5	208.5357143	963.0357143	325.0142857	429.4857143	148.8571429	148.8571429	85.6875	91.99583333	431.7166667	0.934447947	0.938827764
1992	2	32	0	159	17	341	275	792	12702.50853	10798.14373	14942.72783	12757.47309	12816.74764	12874.62541	13117.31729	0.875640857	0.954098356	0.954098356	0.925944962	109.2285714	44.21428571	77.36428571	24.90714286	98.59285714	50.26428571	47.82857143	11.85	100.5714286	139.0428571	96.63571429	93.23571429	76	754.5	208.5357143	963.0357143	325.0142857	429.4857143	148.8571429	148.8571429	85.6875	91.99583333	431.7166667	0.930247143	0.934447947
1992	3	33	0	63	29	175	161	428	12644.26816	10745.67911	14878.30744	12702.50853	12757.47309	12816.74764	13055.32419	0.615901467	0.870284042	0.870284042	0.921955601	82.62857143	109.2285714	44.21428571	77.36428571	24.90714286	98.59285714	50.26428571	47.82857143	11.85	100.5714286	139.0428571	96.63571429	93.23571429	754.5	208.5357143	963.0357143	325.0142857	429.4857143	148.8571429	148.8571429	85.6875	91.99583333	431.7166667	0.925944962	0.930247143
1992	4	34	0	26	84	256	209	575	12586.55527	10693.7438	14814.3977	12644.26816	12702.50853	12757.47309	12993.89156	0.610112762	0.874101382	0.874101382	0.917728481	162.9642857	82.62857143	109.2285714	44.21428571	77.36428571	24.90714286	98.59285714	50.26428571	47.82857143	11.85	100.5714286	139.0428571	96.63571429	754.5	208.5357143	963.0357143	325.0142857	429.4857143	148.8571429	148.8571429	85.6875	91.99583333	431.7166667	0.921955601	0.925944962
1992	5	35	0	256	63	647	337	1303	12531.20183	10643.98241	14753.03258	12586.55527	12644.26816	12702.50853	12934.9696	0.648314034	0.651483541	0.651483541	0.913539645	118.1571429	162.9642857	82.62857143	109.2285714	44.21428571	77.36428571	24.90714286	98.59285714	50.26428571	47.82857143	11.85	100.5714286	139.0428571	754.5	208.5357143	963.0357143	325.0142857	429.4857143	148.8571429	148.8571429	85.6875	91.99583333	431.7166667	0.917728481	0.921955601
1992	6	36	0	143	38	450	220	851	12474.51299	10593.07191	14690.1178	12531.20183	12586.55527	12644.26816	12874.62541	0.734726648	0.606218796	0.606218796	0.909522059	124.7928571	118.1571429	162.9642857	82.62857143	109.2285714	44.21428571	77.36428571	24.90714286	98.59285714	50.26428571	47.82857143	11.85	100.5714286	754.5	208.5357143	963.0357143	325.0142857	429.4857143	148.8571429	148.8571429	85.6875	91.99583333	431.7166667	0.913539645	0.917728481
1992	7	37	0	9	17	68	193	287	12420.14172	10544.29158	14629.70927	12474.51299	12531.20183	12586.55527	12816.74764	0.717026168	0.669344238	0.669344238	0.90540755	52.45333333	124.7928571	118.1571429	162.9642857	82.62857143	109.2285714	44.21428571	77.36428571	24.90714286	98.59285714	50.26428571	47.82857143	11.85	754.5	208.5357143	963.0357143	325.0142857	429.4857143	148.8571429	148.8571429	85.6875	91.99583333	431.7166667	0.909522059	0.913539645
1992	8	38	0	14	73	290	154	531	12364.45874	10494.38395	14567.77651	12420.14172	12474.51299	12531.20183	12757.47309	0.748143068	0.789102856	0.789102856	0.901461251	42.13333333	52.45333333	124.7928571	118.1571429	162.9642857	82.62857143	109.2285714	44.21428571	77.36428571	24.90714286	98.59285714	50.26428571	47.82857143	754.5	208.5357143	963.0357143	325.0142857	429.4857143	148.8571429	148.8571429	85.6875	91.99583333	431.7166667	0.90540755	0.909522059
1992	9	39	1	2	33	178	172	386	12309.28011	10444.97778	14506.33788	12364.45874	12420.14172	12474.51299	12702.50853	0.917018603	0.852228298	0.852228298	0.897419747	72.34	42.13333333	52.45333333	124.7928571	118.1571429	162.9642857	82.62857143	109.2285714	44.21428571	77.36428571	24.90714286	98.59285714	50.26428571	754.5	208.5357143	963.0357143	325.0142857	429.4857143	148.8571429	148.8571429	85.6875	91.99583333	431.7166667	0.901461251	0.90540755
1992	10	40	43	0	117	431	421	1015	12256.35735	10397.6377	14447.34849	12309.28011	12364.45874	12420.14172	12644.26816	1.16745845	0.977782587	0.977782587	0.893414849	82.54	72.34	42.13333333	52.45333333	124.7928571	118.1571429	162.9642857	82.62857143	109.2285714	44.21428571	77.36428571	24.90714286	98.59285714	754.5	208.5357143	963.0357143	325.0142857	429.4857143	148.8571429	148.8571429	85.6875	91.99583333	431.7166667	0.897419747	0.901461251
1992	11	41	109	35	21	202	134	505	12202.1579	10349.20254	14386.87251	12256.35735	12309.28011	12364.45874	12586.55527	1.383793004	1.159663551	1.159663551	0.889573684	79.36	82.54	72.34	42.13333333	52.45333333	124.7928571	118.1571429	162.9642857	82.62857143	109.2285714	44.21428571	77.36428571	24.90714286	754.5	208.5357143	963.0357143	325.0142857	429.4857143	148.8571429	148.8571429	85.6875	91.99583333	431.7166667	0.893414849	0.897419747
1992	12	42	136	2	3	238	389	767	12150.17438	10302.79226	14328.80851	12202.1579	12256.35735	12309.28011	12531.20183	1.429329421	1.252171372	1.252171372	0.885639856	74.41333333	79.36	82.54	72.34	42.13333333	52.45333333	124.7928571	118.1571429	162.9642857	82.62857143	109.2285714	44.21428571	77.36428571	754.5	208.5357143	963.0357143	325.0142857	429.4857143	148.8571429	148.8571429	85.6875	91.99583333	431.7166667	0.889573684	0.893414849
1993	1	43	151	16	23	323	218	731	12096.93694	10255.30783	14269.28237	12150.17438	12202.1579	12256.35735	12474.51299	1.341045753	1.268241355	1.268241355	0.881866861	109.5933333	74.41333333	79.36	82.54	72.34	42.13333333	52.45333333	124.7928571	118.1571429	162.9642857	82.62857143	109.2285714	44.21428571	744.2571429	249.4666667	993.7238095	255.7142857	488.5428571	154.88	154.88	130.6214286	94.96222222	460.2809524	0.885639856	0.889573684
1993	2	44	3	91	25	275	322	716	12047.57098	10211.31757	14214.02925	12096.93694	12150.17438	12202.1579	12420.14172	0.987530738	1.137374368	1.137374368	0.878002856	119.0066667	109.5933333	74.41333333	79.36	82.54	72.34	42.13333333	52.45333333	124.7928571	118.1571429	162.9642857	82.62857143	109.2285714	744.2571429	249.4666667	993.7238095	255.7142857	488.5428571	154.88	154.88	130.6214286	94.96222222	460.2809524	0.881866861	0.885639856
1993	3	45	1	77	19	258	216	570	11996.94328	10166.24404	14157.30799	12047.57098	12096.93694	12150.17438	12364.45874	0.853483563	1.117306858	1.117306858	0.874419846	66.22	119.0066667	109.5933333	74.41333333	79.36	82.54	72.34	42.13333333	52.45333333	124.7928571	118.1571429	162.9642857	82.62857143	744.2571429	249.4666667	993.7238095	255.7142857	488.5428571	154.88	154.88	130.6214286	94.96222222	460.2809524	0.878002856	0.881866861
1993	4	46	0	60	14	189	197	460	11945.09457	10120.12668	14099.15992	11996.94328	12047.57098	12096.93694	12309.28011	0.729864414	0.960442015	0.960442015	0.870745257	53.69333333	66.22	119.0066667	109.5933333	74.41333333	79.36	82.54	72.34	42.13333333	52.45333333	124.7928571	118.1571429	162.9642857	744.2571429	249.4666667	993.7238095	255.7142857	488.5428571	154.88	154.88	130.6214286	94.96222222	460.2809524	0.874419846	0.878002856
1993	5	47	0	37	24	221	209	491	11895.36603	10075.93629	14043.33344	11945.09457	11996.94328	12047.57098	12256.35735	0.808585226	0.884769503	0.884769503	0.866982047	72.04	53.69333333	66.22	119.0066667	109.5933333	74.41333333	79.36	82.54	72.34	42.13333333	52.45333333	124.7928571	118.1571429	744.2571429	249.4666667	993.7238095	255.7142857	488.5428571	154.88	154.88	130.6214286	94.96222222	460.2809524	0.870745257	0.874419846
1993	6	48	0	26	56	231	208	521	11844.43838	10030.72224	13986.1036	11895.36603	11945.09457	11996.94328	12202.1579	0.903026795	0.78650595	0.78650595	0.86337272	93.81333333	72.04	53.69333333	66.22	119.0066667	109.5933333	74.41333333	79.36	82.54	72.34	42.13333333	52.45333333	124.7928571	744.2571429	249.4666667	993.7238095	255.7142857	488.5428571	154.88	154.88	130.6214286	94.96222222	460.2809524	0.866982047	0.870745257
1993	7	49	0	0	30	94	83	207	11795.59343	9987.397225	13931.15956	11844.43838	11895.36603	11945.09457	12150.17438	1.01201884	0.897955583	0.897955583	0.859676361	6.513333333	93.81333333	72.04	53.69333333	66.22	119.0066667	109.5933333	74.41333333	79.36	82.54	72.34	42.13333333	52.45333333	744.2571429	249.4666667	993.7238095	255.7142857	488.5428571	154.88	154.88	130.6214286	94.96222222	460.2809524	0.86337272	0.866982047
1993	8	50	2	0	60	191	190	439	11745.57091	9943.068433	13874.8352	11795.59343	11844.43838	11895.36603	12096.93694	1.118709336	1.047894413	1.047894413	0.856131165	40.10666667	6.513333333	93.81333333	72.04	53.69333333	66.22	119.0066667	109.5933333	74.41333333	79.36	82.54	72.34	42.13333333	744.2571429	249.4666667	993.7238095	255.7142857	488.5428571	154.88	154.88	130.6214286	94.96222222	460.2809524	0.859676361	0.86337272
1993	9	51	11	1	87	321	133	553	11696.00239	9899.182794	13818.96614	11745.57091	11795.59343	11844.43838	12047.57098	1.080265649	1.035957561	1.035957561	0.852500501	16.77333333	40.10666667	6.513333333	93.81333333	72.04	53.69333333	66.22	119.0066667	109.5933333	74.41333333	79.36	82.54	72.34	744.2571429	249.4666667	993.7238095	255.7142857	488.5428571	154.88	154.88	130.6214286	94.96222222	460.2809524	0.856131165	0.859676361
1993	10	52	33	0	28	92	49	202	11648.46138	9857.130582	13765.32971	11696.00239	11745.57091	11795.59343	11996.94328	1.019645163	0.979693115	0.979693115	0.848902789	32.05333333	16.77333333	40.10666667	6.513333333	93.81333333	72.04	53.69333333	66.22	119.0066667	109.5933333	74.41333333	79.36	82.54	744.2571429	249.4666667	993.7238095	255.7142857	488.5428571	154.88	154.88	130.6214286	94.96222222	460.2809524	0.852500501	0.856131165
1993	11	53	41	0	50	158	186	437	11599.77465	9814.104066	13710.34698	11648.46138	11696.00239	11745.57091	11945.09457	0.909775407	0.965415704	0.965415704	0.845452234	22.92	32.05333333	16.77333333	40.10666667	6.513333333	93.81333333	72.04	53.69333333	66.22	119.0066667	109.5933333	74.41333333	79.36	744.2571429	249.4666667	993.7238095	255.7142857	488.5428571	154.88	154.88	130.6214286	94.96222222	460.2809524	0.848902789	0.852500501
1993	12	54	9	37	25	171	138	380	11553.07968	9772.875151	13657.56217	11599.77465	11648.46138	11696.00239	11895.36603	0.836067293	1.003254746	1.003254746	0.841918523	45.90666667	22.92	32.05333333	16.77333333	40.10666667	6.513333333	93.81333333	72.04	53.69333333	66.22	119.0066667	109.5933333	74.41333333	744.2571429	249.4666667	993.7238095	255.7142857	488.5428571	154.88	154.88	130.6214286	94.96222222	460.2809524	0.845452234	0.848902789
1994	1	55	20	5	20	225	242	512	11505.2597	9730.691127	13603.45315	11553.07968	11599.77465	11648.46138	11844.43838	0.66138355	0.8022007	0.8022007	0.838529373	83.30666667	45.90666667	22.92	32.05333333	16.77333333	40.10666667	6.513333333	93.81333333	72.04	53.69333333	66.22	119.0066667	109.5933333	668.14	95.44666667	763.5866667	382.3733333	285.7666667	48.82666667	48.82666667	59.67857143	66.96174603	401.2650794	0.841918523	0.845452234
1994	2	56	41	4	13	290	164	512	11460.91861	9691.610722	13553.2327	11505.2597	11553.07968	11599.77465	11795.59343	0.621633051	0.648308925	0.648308925	0.835058571	49.13333333	83.30666667	45.90666667	22.92	32.05333333	16.77333333	40.10666667	6.513333333	93.81333333	72.04	53.69333333	66.22	119.0066667	668.14	95.44666667	763.5866667	382.3733333	285.7666667	48.82666667	48.82666667	59.67857143	66.96174603	401.2650794	0.838529373	0.841918523
1994	3	57	5	36	2	245	149	436	11415.44563	9651.567642	13501.68219	11460.91861	11505.2597	11553.07968	11745.57091	0.459939411	0.551864878	0.551864878	0.831840269	183.0933333	49.13333333	83.30666667	45.90666667	22.92	32.05333333	16.77333333	40.10666667	6.513333333	93.81333333	72.04	53.69333333	66.22	668.14	95.44666667	763.5866667	382.3733333	285.7666667	48.82666667	48.82666667	59.67857143	66.96174603	401.2650794	0.835058571	0.838529373
1994	4	58	0	32	9	218	166	428	11368.87744	9610.596823	13448.83951	11415.44563	11460.91861	11505.2597	11696.00239	0.279248231	0.509656792	0.509656792	0.828539813	152.6266667	183.0933333	49.13333333	83.30666667	45.90666667	22.92	32.05333333	16.77333333	40.10666667	6.513333333	93.81333333	72.04	53.69333333	668.14	95.44666667	763.5866667	382.3733333	285.7666667	48.82666667	48.82666667	59.67857143	66.96174603	401.2650794	0.831840269	0.835058571
1994	5	59	0	34	18	351	157	560	11324.21482	9571.337428	13398.11099	11368.87744	11415.44563	11460.91861	11648.46138	0.327249202	0.413849897	0.413849897	0.825159866	108.04	152.6266667	183.0933333	49.13333333	83.30666667	45.90666667	22.92	32.05333333	16.77333333	40.10666667	6.513333333	93.81333333	72.04	668.14	95.44666667	763.5866667	382.3733333	285.7666667	48.82666667	48.82666667	59.67857143	66.96174603	401.2650794	0.828539813	0.831840269
1994	6	60	0	5	15	257	169	446	11278.4765	9531.167932	13346.11174	11324.21482	11368.87744	11415.44563	11599.77465	0.344218257	0.320409568	0.320409568	0.821918226	100.2133333	108.04	152.6266667	183.0933333	49.13333333	83.30666667	45.90666667	22.92	32.05333333	16.77333333	40.10666667	6.513333333	93.81333333	668.14	95.44666667	763.5866667	382.3733333	285.7666667	48.82666667	48.82666667	59.67857143	66.96174603	401.2650794	0.825159866	0.828539813
1994	7	61	0	1	7	85	103	196	11234.60982	9492.675929	13296.19369	11278.4765	11324.21482	11368.87744	11553.07968	0.538874774	0.470192361	0.470192361	0.818598512	46.58666667	100.2133333	108.04	152.6266667	183.0933333	49.13333333	83.30666667	45.90666667	22.92	32.05333333	16.77333333	40.10666667	6.513333333	668.14	95.44666667	763.5866667	382.3733333	285.7666667	48.82666667	48.82666667	59.67857143	66.96174603	401.2650794	0.821918226	0.825159866
1994	8	62	0	0	33	462	149	644	11189.68666	9453.29119	13245.026	11234.60982	11278.4765	11324.21482	11505.2597	0.588845715	0.487798568	0.487798568	0.815414642	73.78666667	46.58666667	100.2133333	108.04	152.6266667	183.0933333	49.13333333	83.30666667	45.90666667	22.92	32.05333333	16.77333333	40.10666667	668.14	95.44666667	763.5866667	382.3733333	285.7666667	48.82666667	48.82666667	59.67857143	66.96174603	401.2650794	0.818598512	0.821918226
1994	9	63	0	1	22	306	86	415	11145.17223	9414.29909	13194.27638	11189.68666	11234.60982	11278.4765	11460.91861	1.0574647	0.81220009	0.81220009	0.812154093	28.91333333	73.78666667	46.58666667	100.2133333	108.04	152.6266667	183.0933333	49.13333333	83.30666667	45.90666667	22.92	32.05333333	16.77333333	668.14	95.44666667	763.5866667	382.3733333	285.7666667	48.82666667	48.82666667	59.67857143	66.96174603	401.2650794	0.815414642	0.818598512
1994	10	64	0	1	15	292	211	519	11102.47946	9376.934817	13145.55902	11145.17223	11189.68666	11234.60982	11415.44563	1.369695314	1.047374289	1.047374289	0.808923209	34.84666667	28.91333333	73.78666667	46.58666667	100.2133333	108.04	152.6266667	183.0933333	49.13333333	83.30666667	45.90666667	22.92	32.05333333	668.14	95.44666667	763.5866667	382.3733333	285.7666667	48.82666667	48.82666667	59.67857143	66.96174603	401.2650794	0.812154093	0.815414642
1994	11	65	35	3	7	143	149	337	11058.75861	9338.703533	13095.62312	11102.47946	11145.17223	11189.68666	11368.87744	1.442057606	1.213397964	1.213397964	0.805824542	178.16	34.84666667	28.91333333	73.78666667	46.58666667	100.2133333	108.04	152.6266667	183.0933333	49.13333333	83.30666667	45.90666667	22.92	668.14	95.44666667	763.5866667	382.3733333	285.7666667	48.82666667	48.82666667	59.67857143	66.96174603	401.2650794	0.808923209	0.812154093
1994	12	66	73	0	10	273	110	466	11016.82705	9302.068122	13047.68752	11058.75861	11102.47946	11145.17223	11324.21482	1.591502318	1.319321276	1.319321276	0.802651257	63.73333333	178.16	34.84666667	28.91333333	73.78666667	46.58666667	100.2133333	108.04	152.6266667	183.0933333	49.13333333	83.30666667	45.90666667	668.14	95.44666667	763.5866667	382.3733333	285.7666667	48.82666667	48.82666667	59.67857143	66.96174603	401.2650794	0.805824542	0.808923209
1995	1	67	46	70	12	491	217	835	10973.88588	9264.58248	12998.55352	11016.82705	11058.75861	11102.47946	11278.4765	1.19212488	1.247700161	1.247700161	0.79960784	48.99333333	63.73333333	178.16	34.84666667	28.91333333	73.78666667	46.58666667	100.2133333	108.04	152.6266667	183.0933333	49.13333333	83.30666667	745.24	184.1333333	929.3733333	201.2666667	543.9733333	63.76	63.76	94.58666667	87.19333333	439.427619	0.802651257	0.805824542
1995	2	68	8	76	35	312	167	608	10934.06915	9229.853284	12952.95434	10973.88588	11016.82705	11058.75861	11234.60982	0.961462759	1.295785652	1.295785652	0.796491144	153.0066667	48.99333333	63.73333333	178.16	34.84666667	28.91333333	73.78666667	46.58666667	100.2133333	108.04	152.6266667	183.0933333	49.13333333	745.24	184.1333333	929.3733333	201.2666667	543.9733333	63.76	63.76	94.58666667	87.19333333	439.427619	0.79960784	0.802651257
1995	3	69	8	175	11	442	304	941	10893.23649	9194.267074	12906.15121	10934.06915	10973.88588	11016.82705	11189.68666	0.729961938	0.995062788	0.995062788	0.793601222	83.32	153.0066667	48.99333333	63.73333333	178.16	34.84666667	28.91333333	73.78666667	46.58666667	100.2133333	108.04	152.6266667	183.0933333	745.24	184.1333333	929.3733333	201.2666667	543.9733333	63.76	63.76	94.58666667	87.19333333	439.427619	0.796491144	0.79960784
1995	4	70	1	132	32	664	285	1114	10851.42093	9157.855019	12858.17868	10893.23649	10934.06915	10973.88588	11145.17223	0.538718737	0.765336891	0.765336891	0.790637564	92.62	83.32	153.0066667	48.99333333	63.73333333	178.16	34.84666667	28.91333333	73.78666667	46.58666667	100.2133333	108.04	152.6266667	745.24	184.1333333	929.3733333	201.2666667	543.9733333	63.76	63.76	94.58666667	87.19333333	439.427619	0.793601222	0.796491144
1995	5	71	1	74	108	956	267	1406	10811.31709	9122.962959	12812.12889	10851.42093	10893.23649	10934.06915	11102.47946	0.923662726	0.902103574	0.902103574	0.787602566	151.94	92.62	83.32	153.0066667	48.99333333	63.73333333	178.16	34.84666667	28.91333333	73.78666667	46.58666667	100.2133333	108.04	745.24	184.1333333	929.3733333	201.2666667	543.9733333	63.76	63.76	94.58666667	87.19333333	439.427619	0.790637564	0.793601222
1995	6	72	0	16	226	951	479	1662	10770.24812	9087.261354	12764.92885	10811.31709	10851.42093	10893.23649	11058.75861	0.894249697	0.830950571	0.830950571	0.784691805	109.9333333	151.94	92.62	83.32	153.0066667	48.99333333	63.73333333	178.16	34.84666667	28.91333333	73.78666667	46.58666667	100.2133333	745.24	184.1333333	929.3733333	201.2666667	543.9733333	63.76	63.76	94.58666667	87.19333333	439.427619	0.787602566	0.790637564
1995	7	73	1	1	140	586	327	1055	10730.86053	9053.050336	12719.62084	10770.24812	10811.31709	10851.42093	11016.82705	0.952997736	0.835644692	0.835644692	0.781710995	42.6	109.9333333	151.94	92.62	83.32	153.0066667	48.99333333	63.73333333	178.16	34.84666667	28.91333333	73.78666667	46.58666667	745.24	184.1333333	929.3733333	201.2666667	543.9733333	63.76	63.76	94.58666667	87.19333333	439.427619	0.784691805	0.787602566
1995	8	74	0	14	109	441	321	882	10690.52529	9018.045898	12673.18134	10730.86053	10770.24812	10811.31709	10973.88588	1.298698348	0.990160617	0.990160617	0.77885222	49.31333333	42.6	109.9333333	151.94	92.62	83.32	153.0066667	48.99333333	63.73333333	178.16	34.84666667	28.91333333	73.78666667	745.24	184.1333333	929.3733333	201.2666667	543.9733333	63.76	63.76	94.58666667	87.19333333	439.427619	0.781710995	0.784691805
1995	9	75	20	13	55	335	237	660	10650.5581	8983.390831	12627.12376	10690.52529	10730.86053	10770.24812	10934.06915	1.02122504	1.096278976	1.096278976	0.775924665	51.61428571	49.31333333	42.6	109.9333333	151.94	92.62	83.32	153.0066667	48.99333333	63.73333333	178.16	34.84666667	28.91333333	745.24	184.1333333	929.3733333	201.2666667	543.9733333	63.76	63.76	94.58666667	87.19333333	439.427619	0.77885222	0.781710995
1995	10	76	87	4	36	245	205	577	10612.22758	8950.183274	12582.91263	10650.5581	10690.52529	10730.86053	10893.23649	1.105738736	1.208963904	1.208963904	0.773023822	39.41428571	51.61428571	49.31333333	42.6	109.9333333	151.94	92.62	83.32	153.0066667	48.99333333	63.73333333	178.16	34.84666667	745.24	184.1333333	929.3733333	201.2666667	543.9733333	63.76	63.76	94.58666667	87.19333333	439.427619	0.775924665	0.77885222
1995	11	77	142	2	117	332	225	818	10572.97527	8916.206302	12537.59753	10612.22758	10650.5581	10690.52529	10851.42093	1.406929711	1.157822683	1.157822683	0.77024177	74.5	39.41428571	51.61428571	49.31333333	42.6	109.9333333	151.94	92.62	83.32	153.0066667	48.99333333	63.73333333	178.16	745.24	184.1333333	929.3733333	201.2666667	543.9733333	63.76	63.76	94.58666667	87.19333333	439.427619	0.773023822	0.775924665
1995	12	78	64.21	27.01	38.93	379.37	189.67	612.05	10535.33067	8883.64908	12494.09914	10572.97527	10612.22758	10650.5581	10811.31709	1.280910097	1.247934217	1.247934217	0.767392815	76.2	74.5	39.41428571	51.61428571	49.31333333	42.6	109.9333333	151.94	92.62	83.32	153.0066667	48.99333333	63.73333333	745.24	184.1333333	929.3733333	201.2666667	543.9733333	63.76	63.76	94.58666667	87.19333333	439.427619	0.77024177	0.773023822
1996	1	79	15	193	43	425	269	945	10496.78111	8850.338154	12449.51455	10535.33067	10572.97527	10612.22758	10770.24812	1.161775627	1.235464237	1.235464237	0.764660547	105.4071429	76.2	74.5	39.41428571	51.61428571	49.31333333	42.6	109.9333333	151.94	92.62	83.32	153.0066667	48.99333333	881.7066667	182.9419048	1064.648571	443.8933333	437.8133333	91.02857143	91.02857143	46.62	86.30222222	422.5177778	0.767392815	0.77024177
1996	2	80	3.47	78.86	38.76	434.01	185.65	636.99	10461.03779	8819.478628	12408.13843	10496.78111	10535.33067	10572.97527	10730.86053	1.03507335	1.033213905	1.033213905	0.761862597	119.5642857	105.4071429	76.2	74.5	39.41428571	51.61428571	49.31333333	42.6	109.9333333	151.94	92.62	83.32	153.0066667	881.7066667	182.9419048	1064.648571	443.8933333	437.8133333	91.02857143	91.02857143	46.62	86.30222222	422.5177778	0.764660547	0.767392815
1996	3	81	0	44	50	458	180	732	10423.16759	8786.810846	12364.26099	10461.03779	10496.78111	10535.33067	10690.52529	0.741550493	0.971372984	0.971372984	0.759268326	87.10714286	119.5642857	105.4071429	76.2	74.5	39.41428571	51.61428571	49.31333333	42.6	109.9333333	151.94	92.62	83.32	881.7066667	182.9419048	1064.648571	443.8933333	437.8133333	91.02857143	91.02857143	46.62	86.30222222	422.5177778	0.761862597	0.764660547
1996	4	82	0	28	60	512	221	821	10385.64371	8754.470468	12320.74467	10423.16759	10461.03779	10496.78111	10650.5581	0.535232975	0.867597042	0.867597042	0.756519684	82.42307692	87.10714286	119.5642857	105.4071429	76.2	74.5	39.41428571	51.61428571	49.31333333	42.6	109.9333333	151.94	92.62	881.7066667	182.9419048	1064.648571	443.8933333	437.8133333	91.02857143	91.02857143	46.62	86.30222222	422.5177778	0.759268326	0.761862597
1996	5	83	0	13.39	30.98	139.88	197.32	401.75	10349.65708	8723.48199	12278.9732	10385.64371	10423.16759	10461.03779	10612.22758	0.628562778	0.716552948	0.716552948	0.753796179	60.04615385	82.42307692	87.10714286	119.5642857	105.4071429	76.2	74.5	39.41428571	51.61428571	49.31333333	42.6	109.9333333	151.94	881.7066667	182.9419048	1064.648571	443.8933333	437.8133333	91.02857143	91.02857143	46.62	86.30222222	422.5177778	0.756519684	0.759268326
1996	6	84	0	0	169	431	319	919	10312.80555	8691.7764	12236.15903	10349.65708	10385.64371	10423.16759	10572.97527	0.707225076	0.650757225	0.650757225	0.751184248	67.59230769	60.04615385	82.42307692	87.10714286	119.5642857	105.4071429	76.2	74.5	39.41428571	51.61428571	49.31333333	42.6	109.9333333	881.7066667	182.9419048	1064.648571	443.8933333	437.8133333	91.02857143	91.02857143	46.62	86.30222222	422.5177778	0.753796179	0.756519684
1996	7	85	2	48	43	307	193	593	10277.46379	8661.396296	12195.06167	10312.80555	10349.65708	10385.64371	10535.33067	0.864606792	0.773260427	0.773260427	0.748509542	109.5153846	67.59230769	60.04615385	82.42307692	87.10714286	119.5642857	105.4071429	76.2	74.5	39.41428571	51.61428571	49.31333333	42.6	881.7066667	182.9419048	1064.648571	443.8933333	437.8133333	91.02857143	91.02857143	46.62	86.30222222	422.5177778	0.751184248	0.753796179
1996	8	86	0	8	20	128	107	263	10241.27273	8630.313345	12152.93848	10277.46379	10312.80555	10349.65708	10496.78111	1.099101579	0.910282529	0.910282529	0.745944416	83.2	109.5153846	67.59230769	60.04615385	82.42307692	87.10714286	119.5642857	105.4071429	76.2	74.5	39.41428571	51.61428571	49.31333333	881.7066667	182.9419048	1064.648571	443.8933333	437.8133333	91.02857143	91.02857143	46.62	86.30222222	422.5177778	0.748509542	0.751184248
1996	9	87	1	1	60	325	205	592	10205.41285	8599.542315	12111.16214	10241.27273	10277.46379	10312.80555	10461.03779	1.135986286	0.979510143	0.979510143	0.743317648	107.5846154	83.2	109.5153846	67.59230769	60.04615385	82.42307692	87.10714286	119.5642857	105.4071429	76.2	74.5	39.41428571	51.61428571	881.7066667	182.9419048	1064.648571	443.8933333	437.8133333	91.02857143	91.02857143	46.62	86.30222222	422.5177778	0.745944416	0.748509542
1996	10	88	43	1	45	432	256	777	10171.02226	8570.058112	12071.06095	10205.41285	10241.27273	10277.46379	10423.16759	1.154193137	1.063397332	1.063397332	0.740714916	45.87692308	107.5846154	83.2	109.5153846	67.59230769	60.04615385	82.42307692	87.10714286	119.5642857	105.4071429	76.2	74.5	39.41428571	881.7066667	182.9419048	1064.648571	443.8933333	437.8133333	91.02857143	91.02857143	46.62	86.30222222	422.5177778	0.743317648	0.745944416
1996	11	89	142.16	0.98	11.21	454.43	186.72	730.53	10135.80542	8539.892314	12029.95865	10171.02226	10205.41285	10241.27273	10385.64371	1.02148053	1.035205595	1.035205595	0.738218827	33.3	45.87692308	107.5846154	83.2	109.5153846	67.59230769	60.04615385	82.42307692	87.10714286	119.5642857	105.4071429	76.2	74.5	881.7066667	182.9419048	1064.648571	443.8933333	437.8133333	91.02857143	91.02857143	46.62	86.30222222	422.5177778	0.740714916	0.743317648
1996	12	90	45	55	6	339	132	577	10102.03166	8510.988472	11990.50428	10135.80542	10171.02226	10205.41285	10349.65708	0.869426158	1.018416583	1.018416583	0.735662767	81.82307692	33.3	45.87692308	107.5846154	83.2	109.5153846	67.59230769	60.04615385	82.42307692	87.10714286	119.5642857	105.4071429	76.2	881.7066667	182.9419048	1064.648571	443.8933333	437.8133333	91.02857143	91.02857143	46.62	86.30222222	422.5177778	0.738218827	0.740714916
1997	1	91	1	191	2	511	107	812	10067.44663	8481.41698	11950.0647	10102.03166	10135.80542	10171.02226	10312.80555	0.934985932	1.02642957	1.02642957	0.733211448	86.76153846	81.82307692	33.3	45.87692308	107.5846154	83.2	109.5153846	67.59230769	60.04615385	82.42307692	87.10714286	119.5642857	105.4071429	672.8401099	346.1769231	1019.017033	375.6714286	297.1686813	153.4615385	153.4615385	120.3733333	135.0006838	426.3184493	0.735662767	0.738218827
1997	2	92	6	142	9	490	249	896	10035.3798	8454.023153	11912.53512	10067.44663	10102.03166	10135.80542	10277.46379	0.937258975	0.955502263	0.955502263	0.730701246	27.53076923	86.76153846	81.82307692	33.3	45.87692308	107.5846154	83.2	109.5153846	67.59230769	60.04615385	82.42307692	87.10714286	119.5642857	672.8401099	346.1769231	1019.017033	375.6714286	297.1686813	153.4615385	153.4615385	120.3733333	135.0006838	426.3184493	0.733211448	0.735662767
1997	3	93	0.02	7.44	5.12	120.96	76.13	229.15	10002.49658	8425.956845	11874.01498	10035.3798	10067.44663	10102.03166	10241.27273	1.076342212	0.995442879	0.995442879	0.728373817	29.33076923	27.53076923	86.76153846	81.82307692	33.3	45.87692308	107.5846154	83.2	109.5153846	67.59230769	60.04615385	82.42307692	87.10714286	672.8401099	346.1769231	1019.017033	375.6714286	297.1686813	153.4615385	153.4615385	120.3733333	135.0006838	426.3184493	0.730701246	0.733211448
1997	4	94	0	8	48	250	120	426	9968.823746	8397.243281	11834.5323	10002.49658	10035.3798	10067.44663	10205.41285	1.012809529	0.924160845	0.924160845	0.725987133	183.8769231	29.33076923	27.53076923	86.76153846	81.82307692	33.3	45.87692308	107.5846154	83.2	109.5153846	67.59230769	60.04615385	82.42307692	672.8401099	346.1769231	1019.017033	375.6714286	297.1686813	153.4615385	153.4615385	120.3733333	135.0006838	426.3184493	0.728373817	0.730701246
1997	5	95	0.03	3.24	49.22	375.57	150.47	548.9	9936.531192	8369.732608	11796.6316	9968.823746	10002.49658	10035.3798	10171.02226	0.789826243	0.871993379	0.871993379	0.723543139	150.9153846	183.8769231	29.33076923	27.53076923	86.76153846	81.82307692	33.3	45.87692308	107.5846154	83.2	109.5153846	67.59230769	60.04615385	672.8401099	346.1769231	1019.017033	375.6714286	297.1686813	153.4615385	153.4615385	120.3733333	135.0006838	426.3184493	0.725987133	0.728373817
1997	6	96	0	0	119	509	296	924	9903.463439	8341.588396	11757.78322	9936.531192	9968.823746	10002.49658	10135.80542	0.785797781	0.899750012	0.899750012	0.721199326	48.53076923	150.9153846	183.8769231	29.33076923	27.53076923	86.76153846	81.82307692	33.3	45.87692308	107.5846154	83.2	109.5153846	67.59230769	672.8401099	346.1769231	1019.017033	375.6714286	297.1686813	153.4615385	153.4615385	120.3733333	135.0006838	426.3184493	0.723543139	0.725987133
1997	7	97	0.01	5.2	26.28	112.26	86.78	240.3	9871.751392	8314.624171	11720.49073	9903.463439	9936.531192	9968.823746	10102.03166	0.724875722	0.855369406	0.855369406	0.718799249	52.06923077	48.53076923	150.9153846	183.8769231	29.33076923	27.53076923	86.76153846	81.82307692	33.3	45.87692308	107.5846154	83.2	109.5153846	672.8401099	346.1769231	1019.017033	375.6714286	297.1686813	153.4615385	153.4615385	120.3733333	135.0006838	426.3184493	0.721199326	0.723543139
1997	8	98	1	0	30	331	124	486	9839.278334	8287.040047	11682.26503	9871.751392	9903.463439	9936.531192	10067.44663	0.671200396	0.746788459	0.746788459	0.71649757	58.83846154	52.06923077	48.53076923	150.9153846	183.8769231	29.33076923	27.53076923	86.76153846	81.82307692	33.3	45.87692308	107.5846154	83.2	672.8401099	346.1769231	1019.017033	375.6714286	297.1686813	153.4615385	153.4615385	120.3733333	135.0006838	426.3184493	0.718799249	0.721199326
1997	9	99	0.37	0.03	3.91	62.59	82.39	164.9	9807.103591	8259.737149	11644.35128	9839.278334	9871.751392	9903.463439	10035.3798	0.65958762	0.594156985	0.594156985	0.714140656	8.930769231	58.83846154	52.06923077	48.53076923	150.9153846	183.8769231	29.33076923	27.53076923	86.76153846	81.82307692	33.3	45.87692308	107.5846154	672.8401099	346.1769231	1019.017033	375.6714286	297.1686813	153.4615385	153.4615385	120.3733333	135.0006838	426.3184493	0.71649757	0.718799249
1997	10	100	8	0	33	256	162	459	9776.248338	8233.580661	11607.95473	9807.103591	9839.278334	9871.751392	10002.49658	0.958166471	0.863321306	0.863321306	0.711805394	29.62307692	8.930769231	58.83846154	52.06923077	48.53076923	150.9153846	183.8769231	29.33076923	27.53076923	86.76153846	81.82307692	33.3	45.87692308	672.8401099	346.1769231	1019.017033	375.6714286	297.1686813	153.4615385	153.4615385	120.3733333	135.0006838	426.3184493	0.714140656	0.71649757
1997	11	101	27	0	4	108	118	257	9744.653061	8206.824703	11570.64598	9776.248338	9807.103591	9839.278334	9968.823746	1.145861324	1.092726127	1.092726127	0.709565901	175.7615385	29.62307692	8.930769231	58.83846154	52.06923077	48.53076923	150.9153846	183.8769231	29.33076923	27.53076923	86.76153846	81.82307692	33.3	672.8401099	346.1769231	1019.017033	375.6714286	297.1686813	153.4615385	153.4615385	120.3733333	135.0006838	426.3184493	0.711805394	0.714140656
1997	12	102	32.55	1.44	12.43	109.89	117.68	332.83	9714.353799	8181.19348	11534.82924	9744.653061	9776.248338	9807.103591	9936.531192	1.207301007	1.027790609	1.027790609	0.707272697	205.625	175.7615385	29.62307692	8.930769231	58.83846154	52.06923077	48.53076923	150.9153846	183.8769231	29.33076923	27.53076923	86.76153846	81.82307692	672.8401099	346.1769231	1019.017033	375.6714286	297.1686813	153.4615385	153.4615385	120.3733333	135.0006838	426.3184493	0.709565901	0.711805394
1998	1	103	21.83	3.8	12.36	112.47	120.65	348.38	9683.328087	8154.975998	11498.1139	9714.353799	9744.653061	9776.248338	9903.463439	1.273826904	0.960124439	0.960124439	0.705073559	164.25	205.625	175.7615385	29.62307692	8.930769231	58.83846154	52.06923077	48.53076923	150.9153846	183.8769231	29.33076923	27.53076923	86.76153846	642.0692308	149.4615385	791.5307692	229.4153846	412.6538462	38.55384615	38.55384615	91.91333333	131.8454701	382.5452869	0.707272697	0.709565901
1998	2	104	10	9	1	117	110	247	9654.562619	8130.694509	11464.03659	9683.328087	9714.353799	9744.653061	9871.751392	0.908001984	1.021189032	1.021189032	0.702821694	138.0416667	164.25	205.625	175.7615385	29.62307692	8.930769231	58.83846154	52.06923077	48.53076923	150.9153846	183.8769231	29.33076923	27.53076923	642.0692308	149.4615385	791.5307692	229.4153846	412.6538462	38.55384615	38.55384615	91.91333333	131.8454701	382.5452869	0.705073559	0.707272697
1998	3	105	0	47	35	373	179	634	9625.065964	8105.822321	11429.0557	9654.562619	9683.328087	9714.353799	9839.278334	0.492597715	0.981399523	0.981399523	0.70073388	41.08333333	138.0416667	164.25	205.625	175.7615385	29.62307692	8.930769231	58.83846154	52.06923077	48.53076923	150.9153846	183.8769231	29.33076923	642.0692308	149.4615385	791.5307692	229.4153846	412.6538462	38.55384615	38.55384615	91.91333333	131.8454701	382.5452869	0.702821694	0.705073559
1998	4	106	0	21	42	280	171	514	9594.862192	8080.382244	11393.19623	9625.065964	9654.562619	9683.328087	9807.103591	0.437279496	0.680532626	0.680532626	0.698592995	128.0833333	41.08333333	138.0416667	164.25	205.625	175.7615385	29.62307692	8.930769231	58.83846154	52.06923077	48.53076923	150.9153846	183.8769231	642.0692308	149.4615385	791.5307692	229.4153846	412.6538462	38.55384615	38.55384615	91.91333333	131.8454701	382.5452869	0.70073388	0.702821694
1998	5	107	0.07	5.75	46.34	263.49	146.9	460.88	9565.897565	8056.013399	11358.76912	9594.862192	9625.065964	9654.562619	9776.248338	0.799165975	0.728994206	0.728994206	0.696400787	133.2083333	128.0833333	41.08333333	138.0416667	164.25	205.625	175.7615385	29.62307692	8.930769231	58.83846154	52.06923077	48.53076923	150.9153846	642.0692308	149.4615385	791.5307692	229.4153846	412.6538462	38.55384615	38.55384615	91.91333333	131.8454701	382.5452869	0.698592995	0.70073388
1998	6	108	0	2	39	220	199	460	9536.23866	8031.088975	11323.47656	9565.897565	9594.862192	9625.065964	9744.653061	1.228619226	1.035401178	1.035401178	0.694298517	111.4583333	133.2083333	128.0833333	41.08333333	138.0416667	164.25	205.625	175.7615385	29.62307692	8.930769231	58.83846154	52.06923077	48.53076923	642.0692308	149.4615385	791.5307692	229.4153846	412.6538462	38.55384615	38.55384615	91.91333333	131.8454701	382.5452869	0.696400787	0.698592995
1998	7	109	0	1	45	199	144	389	9507.796639	8007.21492	11289.59293	9536.23866	9565.897565	9594.862192	9714.353799	1.683036567	1.254205965	1.254205965	0.692145857	49.7	111.4583333	133.2083333	128.0833333	41.08333333	138.0416667	164.25	205.625	175.7615385	29.62307692	8.930769231	58.83846154	52.06923077	642.0692308	149.4615385	791.5307692	229.4153846	412.6538462	38.55384615	38.55384615	91.91333333	131.8454701	382.5452869	0.694298517	0.696400787
1998	8	110	3	1	14	92	96	206	9478.672975	7982.797508	11254.85662	9507.796639	9536.23866	9565.897565	9683.328087	2.000236743	1.408689132	1.408689132	0.690081518	46.81666667	49.7	111.4583333	133.2083333	128.0833333	41.08333333	138.0416667	164.25	205.625	175.7615385	29.62307692	8.930769231	58.83846154	642.0692308	149.4615385	791.5307692	229.4153846	412.6538462	38.55384615	38.55384615	91.91333333	131.8454701	382.5452869	0.692145857	0.694298517
1998	9	111	21	0	14	104	139	278	9449.817699	7958.634574	11220.39889	9478.672975	9507.796639	9536.23866	9654.562619	1.606208833	1.471401618	1.471401618	0.687967705	74.95833333	46.81666667	49.7	111.4583333	133.2083333	128.0833333	41.08333333	138.0416667	164.25	205.625	175.7615385	29.62307692	8.930769231	642.0692308	149.4615385	791.5307692	229.4153846	412.6538462	38.55384615	38.55384615	91.91333333	131.8454701	382.5452869	0.690081518	0.692145857
1998	10	112	54	3	11	204	150	422	9422.146513	7935.491431	11187.31533	9449.817699	9478.672975	9507.796639	9625.065964	1.379345245	1.66344501	1.66344501	0.685873372	95.86666667	74.95833333	46.81666667	49.7	111.4583333	133.2083333	128.0833333	41.08333333	138.0416667	164.25	205.625	175.7615385	29.62307692	642.0692308	149.4615385	791.5307692	229.4153846	412.6538462	38.55384615	38.55384615	91.91333333	131.8454701	382.5452869	0.687967705	0.690081518
1998	11	113	8	80	31	182	122	423	9393.812358	7911.823231	11153.39765	9422.146513	9449.817699	9478.672975	9594.862192	1.288526667	1.580446426	1.580446426	0.683864981	46.66666667	95.86666667	74.95833333	46.81666667	49.7	111.4583333	133.2083333	128.0833333	41.08333333	138.0416667	164.25	205.625	175.7615385	642.0692308	149.4615385	791.5307692	229.4153846	412.6538462	38.55384615	38.55384615	91.91333333	131.8454701	382.5452869	0.685873372	0.687967705
1998	12	114	1	32	8	114	108	263	9366.641054	7889.155116	11120.83149	9393.812358	9422.146513	9449.817699	9565.897565	1.210751831	1.396777535	1.396777535	0.681808471	25.95833333	46.66666667	95.86666667	74.95833333	46.81666667	49.7	111.4583333	133.2083333	128.0833333	41.08333333	138.0416667	164.25	205.625	642.0692308	149.4615385	791.5307692	229.4153846	412.6538462	38.55384615	38.55384615	91.91333333	131.8454701	382.5452869	0.683864981	0.685873372
1999	1	115	6	78	77	286	205	652	9338.818917	7865.974007	11087.44304	9366.641054	9393.812358	9422.146513	9536.23866	1.235961605	1.173351644	1.173351644	0.679836362	96.89166667	25.95833333	46.66666667	95.86666667	74.95833333	46.81666667	49.7	111.4583333	133.2083333	128.0833333	41.08333333	138.0416667	164.25	1097.511538	267.3416667	1364.853205	683.6782051	413.8333333	170.825	170.825	192.7153846	133.3799145	374.5519536	0.681808471	0.683864981
1999	2	116	1	27	64	268	192	552	9313.024265	7844.510048	11056.44845	9338.818917	9366.641054	9393.812358	9507.796639	0.998199788	0.995420374	0.995420374	0.677817015	17.63333333	96.89166667	25.95833333	46.66666667	95.86666667	74.95833333	46.81666667	49.7	111.4583333	133.2083333	128.0833333	41.08333333	138.0416667	1097.511538	267.3416667	1364.853205	683.6782051	413.8333333	170.825	170.825	192.7153846	133.3799145	374.5519536	0.679836362	0.681808471
1999	3	117	1	12	58	213	145	429	9286.574631	7822.52974	11024.62646	9313.024265	9338.818917	9366.641054	9478.672975	0.827777813	1.061492413	1.061492413	0.675944823	198.475	17.63333333	96.89166667	25.95833333	46.66666667	95.86666667	74.95833333	46.81666667	49.7	111.4583333	133.2083333	128.0833333	41.08333333	1097.511538	267.3416667	1364.853205	683.6782051	413.8333333	170.825	170.825	192.7153846	133.3799145	374.5519536	0.677817015	0.679836362
1999	4	118	0	6	147	606	194	953	9259.49172	7800.054149	10991.99894	9286.574631	9313.024265	9338.818917	9449.817699	0.782161287	0.998654897	0.998654897	0.674025093	103.6083333	198.475	17.63333333	96.89166667	25.95833333	46.66666667	95.86666667	74.95833333	46.81666667	49.7	111.4583333	133.2083333	128.0833333	1097.511538	267.3416667	1364.853205	683.6782051	413.8333333	170.825	170.825	192.7153846	133.3799145	374.5519536	0.675944823	0.677817015
1999	5	119	0	3	311	819	283	1416	9233.52074	7778.531697	10960.66823	9259.49172	9286.574631	9313.024265	9422.146513	0.773286666	0.82985831	0.82985831	0.6720594	37.39166667	103.6083333	198.475	17.63333333	96.89166667	25.95833333	46.66666667	95.86666667	74.95833333	46.81666667	49.7	111.4583333	133.2083333	1097.511538	267.3416667	1364.853205	683.6782051	413.8333333	170.825	170.825	192.7153846	133.3799145	374.5519536	0.674025093	0.675944823
1999	6	120	0	0	23	83	85	191	9206.928149	7756.525908	10928.54287	9233.52074	9259.49172	9286.574631	9393.812358	0.712261458	0.663093458	0.663093458	0.67017441	43.975	37.39166667	103.6083333	198.475	17.63333333	96.89166667	25.95833333	46.66666667	95.86666667	74.95833333	46.81666667	49.7	111.4583333	1097.511538	267.3416667	1364.853205	683.6782051	413.8333333	170.825	170.825	192.7153846	133.3799145	374.5519536	0.6720594	0.674025093
1999	7	121	0	2	22	151	95	270	9181.427569	7735.454977	10897.69283	9206.928149	9233.52074	9259.49172	9366.641054	0.776431792	0.755139204	0.755139204	0.668244304	12.69166667	43.975	37.39166667	103.6083333	198.475	17.63333333	96.89166667	25.95833333	46.66666667	95.86666667	74.95833333	46.81666667	49.7	1097.511538	267.3416667	1364.853205	683.6782051	413.8333333	170.825	170.825	192.7153846	133.3799145	374.5519536	0.67017441	0.6720594
1999	8	122	0	1	32	127	108	268	9155.316862	7713.91261	10866.05865	9181.427569	9206.928149	9233.52074	9338.818917	0.547544596	0.698218102	0.698218102	0.666393457	67.975	12.69166667	43.975	37.39166667	103.6083333	198.475	17.63333333	96.89166667	25.95833333	46.66666667	95.86666667	74.95833333	46.81666667	1097.511538	267.3416667	1364.853205	683.6782051	413.8333333	170.825	170.825	192.7153846	133.3799145	374.5519536	0.668244304	0.67017441
1999	9	123	1	0	9	96	71	177	9129.447873	7692.603404	10834.66989	9155.316862	9181.427569	9206.928149	9313.024265	0.991690107	0.939133173	0.939133173	0.664498327	49.19166667	67.975	12.69166667	43.975	37.39166667	103.6083333	198.475	17.63333333	96.89166667	25.95833333	46.66666667	95.86666667	74.95833333	1097.511538	267.3416667	1364.853205	683.6782051	413.8333333	170.825	170.825	192.7153846	133.3799145	374.5519536	0.666393457	0.668244304
1999	10	124	4	0	21	134	144	303	9104.641527	7672.202146	10804.52467	9129.447873	9155.316862	9181.427569	9286.574631	1.218870646	0.954233031	0.954233031	0.66262074	53.23333333	49.19166667	67.975	12.69166667	43.975	37.39166667	103.6083333	198.475	17.63333333	96.89166667	25.95833333	46.66666667	95.86666667	1097.511538	267.3416667	1364.853205	683.6782051	413.8333333	170.825	170.825	192.7153846	133.3799145	374.5519536	0.664498327	0.666393457
1999	11	125	20	0	7	113	145	285	9079.242031	7651.347258	10773.61059	9104.641527	9129.447873	9155.316862	9259.49172	1.044791547	0.936142458	0.936142458	0.660820281	30.28333333	53.23333333	49.19166667	67.975	12.69166667	43.975	37.39166667	103.6083333	198.475	17.63333333	96.89166667	25.95833333	46.66666667	1097.511538	267.3416667	1364.853205	683.6782051	413.8333333	170.825	170.825	192.7153846	133.3799145	374.5519536	0.66262074	0.664498327
1999	12	126	25.85	5.91	13.09	134.71	134.75	341.44	9054.886051	7631.382533	10743.91974	9079.242031	9104.641527	9129.447873	9233.52074	1.121859339	0.971283356	0.971283356	0.65897677	121.85	30.28333333	53.23333333	49.19166667	67.975	12.69166667	43.975	37.39166667	103.6083333	198.475	17.63333333	96.89166667	25.95833333	1097.511538	267.3416667	1364.853205	683.6782051	413.8333333	170.825	170.825	192.7153846	133.3799145	374.5519536	0.660820281	0.66262074
2000	1	127	19	40	8	165	195	427	9029.947737	7610.975106	10713.47035	9054.886051	9079.242031	9104.641527	9206.928149	0.578313198	0.80705411	0.80705411	0.657208999	59.64166667	121.85	30.28333333	53.23333333	49.19166667	67.975	12.69166667	43.975	37.39166667	103.6083333	198.475	17.63333333	96.89166667	570.6	183.0916667	753.6916667	187.15	383.45	102.425	102.425	110.9076923	96.03034188	403.3123932	0.65897677	0.660820281
2000	2	128	6	15	0	95	89	205	9006.82766	7592.087613	10685.19604	9029.947737	9054.886051	9079.242031	9181.427569	0.474060785	0.905243824	0.905243824	0.655398961	44.45833333	59.64166667	121.85	30.28333333	53.23333333	49.19166667	67.975	12.69166667	43.975	37.39166667	103.6083333	198.475	17.63333333	570.6	183.0916667	753.6916667	187.15	383.45	102.425	102.425	110.9076923	96.03034188	403.3123932	0.657208999	0.65897677
2000	3	129	4	64	56	263	195	582	8982.334826	7572.1131	10655.19464	9006.82766	9029.947737	9054.886051	9155.316862	0.508584035	0.614071744	0.614071744	0.653720892	161.5083333	44.45833333	59.64166667	121.85	30.28333333	53.23333333	49.19166667	67.975	12.69166667	43.975	37.39166667	103.6083333	198.475	570.6	183.0916667	753.6916667	187.15	383.45	102.425	102.425	110.9076923	96.03034188	403.3123932	0.655398961	0.657208999
2000	4	130	0.24	22.15	35.46	359.76	160.95	463.99	8958.069051	7552.359522	10625.42122	8982.334826	9006.82766	9029.947737	9129.447873	0.535671133	0.515817014	0.515817014	0.651943188	115.9083333	161.5083333	44.45833333	59.64166667	121.85	30.28333333	53.23333333	49.19166667	67.975	12.69166667	43.975	37.39166667	103.6083333	570.6	183.0916667	753.6916667	187.15	383.45	102.425	102.425	110.9076923	96.03034188	403.3123932	0.653720892	0.655398961
2000	5	131	0	5	92	468	307	872	8934.800266	7533.451797	10596.82307	8958.069051	8982.334826	9006.82766	9104.641527	0.587139058	0.501952451	0.501952451	0.650181964	69.84166667	115.9083333	161.5083333	44.45833333	59.64166667	121.85	30.28333333	53.23333333	49.19166667	67.975	12.69166667	43.975	37.39166667	570.6	183.0916667	753.6916667	187.15	383.45	102.425	102.425	110.9076923	96.03034188	403.3123932	0.651943188	0.653720892
2000	6	132	0	2	27	263	118	410	8910.97521	7514.127659	10567.49137	8934.800266	8958.069051	8982.334826	9079.242031	0.744761099	0.653844998	0.653844998	0.648493101	39.13333333	69.84166667	115.9083333	161.5083333	44.45833333	59.64166667	121.85	30.28333333	53.23333333	49.19166667	67.975	12.69166667	43.975	570.6	183.0916667	753.6916667	187.15	383.45	102.425	102.425	110.9076923	96.03034188	403.3123932	0.650181964	0.651943188
2000	7	133	0	0	12	52	75	139	8888.12908	7495.632179	10539.31632	8910.97521	8934.800266	8958.069051	9054.886051	0.775334655	0.745419382	0.745419382	0.646763865	49.93333333	39.13333333	69.84166667	115.9083333	161.5083333	44.45833333	59.64166667	121.85	30.28333333	53.23333333	49.19166667	67.975	12.69166667	570.6	183.0916667	753.6916667	187.15	383.45	102.425	102.425	110.9076923	96.03034188	403.3123932	0.648493101	0.650181964
2000	8	134	0	6	19	135	82	242	8864.736833	7476.730628	10510.41732	8888.12908	8910.97521	8934.800266	9029.947737	0.749661645	0.69955092	0.69955092	0.645105679	52.63333333	49.93333333	39.13333333	69.84166667	115.9083333	161.5083333	44.45833333	59.64166667	121.85	30.28333333	53.23333333	49.19166667	67.975	570.6	183.0916667	753.6916667	187.15	383.45	102.425	102.425	110.9076923	96.03034188	403.3123932	0.646763865	0.648493101
2000	9	135	0	1	35	130	105	271	8841.561561	7458.041276	10481.73481	8864.736833	8888.12908	8910.97521	9006.82766	1.133586516	0.918620771	0.918620771	0.643407856	50.8	52.63333333	49.93333333	39.13333333	69.84166667	115.9083333	161.5083333	44.45833333	59.64166667	121.85	30.28333333	53.23333333	49.19166667	570.6	183.0916667	753.6916667	187.15	383.45	102.425	102.425	110.9076923	96.03034188	403.3123932	0.645105679	0.646763865
2000	10	136	0	2	18	158	101	279	8819.338604	7440.155257	10454.18149	8841.561561	8864.736833	8888.12908	8982.334826	1.116202987	1.040866234	1.040866234	0.641725781	29.225	50.8	52.63333333	49.93333333	39.13333333	69.84166667	115.9083333	161.5083333	44.45833333	59.64166667	121.85	30.28333333	53.23333333	570.6	183.0916667	753.6916667	187.15	383.45	102.425	102.425	110.9076923	96.03034188	403.3123932	0.643407856	0.645105679
2000	11	137	12	0	33	175	152	372	8796.584525	7421.878548	10425.91829	8819.338604	8841.561561	8864.736833	8958.069051	1.146045118	1.118023422	1.118023422	0.640112825	126.1083333	29.225	50.8	52.63333333	49.93333333	39.13333333	69.84166667	115.9083333	161.5083333	44.45833333	59.64166667	121.85	30.28333333	570.6	183.0916667	753.6916667	187.15	383.45	102.425	102.425	110.9076923	96.03034188	403.3123932	0.641725781	0.643407856
2000	12	138	40	0	3	134	100	277	8774.765525	7404.388764	10398.76652	8796.584525	8819.338604	8841.561561	8934.800266	1.13046577	0.956687368	0.956687368	0.638461321	147.2333333	126.1083333	29.225	50.8	52.63333333	49.93333333	39.13333333	69.84166667	115.9083333	161.5083333	44.45833333	59.64166667	121.85	570.6	183.0916667	753.6916667	187.15	383.45	102.425	102.425	110.9076923	96.03034188	403.3123932	0.640112825	0.641725781
2001	1	139	69	3	18	209	93	392	8752.425138	7386.51834	10370.91391	8774.765525	8796.584525	8819.338604	8910.97521	0.804030888	0.937751593	0.937751593	0.636877685	219.125	147.2333333	126.1083333	29.225	50.8	52.63333333	49.93333333	39.13333333	69.84166667	115.9083333	161.5083333	44.45833333	59.64166667	642.625	182.5916667	825.2166667	256.2333333	386.3916667	80.025	80.025	96.51666667	93.25	394.5583333	0.638461321	0.640112825
2001	2	140	14	40	24	188	137	403	8731.713875	7369.98564	10345.0442	8752.425138	8774.765525	8796.584525	8888.12908	0.618907274	0.953696653	0.953696653	0.635256206	57.825	219.125	147.2333333	126.1083333	29.225	50.8	52.63333333	49.93333333	39.13333333	69.84166667	115.9083333	161.5083333	44.45833333	642.625	182.5916667	825.2166667	256.2333333	386.3916667	80.025	80.025	96.51666667	93.25	394.5583333	0.636877685	0.638461321
2001	3	141	0	89	43	371	173	676	8710.477804	7353.069412	10318.46965	8731.713875	8752.425138	8774.765525	8864.736833	0.563197086	0.737763802	0.737763802	0.633752971	72.20833333	57.825	219.125	147.2333333	126.1083333	29.225	50.8	52.63333333	49.93333333	39.13333333	69.84166667	115.9083333	161.5083333	642.625	182.5916667	825.2166667	256.2333333	386.3916667	80.025	80.025	96.51666667	93.25	394.5583333	0.635256206	0.636877685
2001	4	142	1	16	77	315	204	614	8688.734413	7335.787135	10291.20724	8710.477804	8731.713875	8752.425138	8841.561561	0.534208284	0.568690899	0.568690899	0.632211644	182.2583333	72.20833333	57.825	219.125	147.2333333	126.1083333	29.225	50.8	52.63333333	49.93333333	39.13333333	69.84166667	115.9083333	642.625	182.5916667	825.2166667	256.2333333	386.3916667	80.025	80.025	96.51666667	93.25	394.5583333	0.633752971	0.635256206
2001	5	143	1	2	16	62	96	177	8667.884789	7319.252342	10265.01386	8688.734413	8710.477804	8731.713875	8819.338604	0.757073416	0.678437125	0.678437125	0.630633496	87.29166667	182.2583333	72.20833333	57.825	219.125	147.2333333	126.1083333	29.225	50.8	52.63333333	49.93333333	39.13333333	69.84166667	642.625	182.5916667	825.2166667	256.2333333	386.3916667	80.025	80.025	96.51666667	93.25	394.5583333	0.632211644	0.633752971
2001	6	144	0	6	55	209	153	423	8646.537184	7302.361202	10238.14123	8667.884789	8688.734413	8710.477804	8796.584525	1.033844556	0.88928251	0.88928251	0.629120218	46.54166667	87.29166667	182.2583333	72.20833333	57.825	219.125	147.2333333	126.1083333	29.225	50.8	52.63333333	49.93333333	39.13333333	642.625	182.5916667	825.2166667	256.2333333	386.3916667	80.025	80.025	96.51666667	93.25	394.5583333	0.630633496	0.632211644
2001	7	145	0	2	10	64	48	124	8626.067185	7286.202028	10212.32115	8646.537184	8667.884789	8688.734413	8774.765525	1.526312865	1.21928512	1.21928512	0.627570796	80.71666667	46.54166667	87.29166667	182.2583333	72.20833333	57.825	219.125	147.2333333	126.1083333	29.225	50.8	52.63333333	49.93333333	642.625	182.5916667	825.2166667	256.2333333	386.3916667	80.025	80.025	96.51666667	93.25	394.5583333	0.629120218	0.630633496
2001	8	146	1	1	20	113	97	230	8605.10839	7269.696038	10185.83033	8626.067185	8646.537184	8667.884789	8752.425138	1.609987861	1.22941129	1.22941129	0.626085071	60	80.71666667	46.54166667	87.29166667	182.2583333	72.20833333	57.825	219.125	147.2333333	126.1083333	29.225	50.8	52.63333333	642.625	182.5916667	825.2166667	256.2333333	386.3916667	80.025	80.025	96.51666667	93.25	394.5583333	0.627570796	0.629120218
2001	9	147	9.15	0.65	31.66	123.51	97.76	253.3	8584.344558	7253.383486	10159.5306	8605.10839	8626.067185	8646.537184	8731.713875	1.452292677	1.271167519	1.271167519	0.624563869	64.95833333	60	80.71666667	46.54166667	87.29166667	182.2583333	72.20833333	57.825	219.125	147.2333333	126.1083333	29.225	50.8	642.625	182.5916667	825.2166667	256.2333333	386.3916667	80.025	80.025	96.51666667	93.25	394.5583333	0.626085071	0.627570796
2001	10	148	30.62	1.08	24.87	131	102.25	271.12	8564.434496	7237.779787	10134.25945	8584.344558	8605.10839	8626.067185	8710.477804	1.554765289	1.569653847	1.569653847	0.623056818	53.00833333	64.95833333	60	80.71666667	46.54166667	87.29166667	182.2583333	72.20833333	57.825	219.125	147.2333333	126.1083333	29.225	642.625	182.5916667	825.2166667	256.2333333	386.3916667	80.025	80.025	96.51666667	93.25	394.5583333	0.624563869	0.626085071
2001	11	149	48.61	2.29	19.37	137.27	105.64	290.22	8544.049089	7221.842769	10108.33068	8564.434496	8584.344558	8605.10839	8688.734413	1.169060618	1.493943255	1.493943255	0.621611734	74.75833333	53.00833333	64.95833333	60	80.71666667	46.54166667	87.29166667	182.2583333	72.20833333	57.825	219.125	147.2333333	126.1083333	642.625	182.5916667	825.2166667	256.2333333	386.3916667	80.025	80.025	96.51666667	93.25	394.5583333	0.623056818	0.624563869
2001	12	150	40.24	4.99	16.82	144.67	108.6	311.22	8524.501822	7206.598691	10083.41583	8544.049089	8564.434496	8584.344558	8667.884789	1.13604898	1.297547573	1.297547573	0.620132149	87.41666667	74.75833333	53.00833333	64.95833333	60	80.71666667	46.54166667	87.29166667	182.2583333	72.20833333	57.825	219.125	147.2333333	642.625	182.5916667	825.2166667	256.2333333	386.3916667	80.025	80.025	96.51666667	93.25	394.5583333	0.621611734	0.623056818
2002	1	151	18.34	9.51	17.39	156.06	111.82	336.25	8504.487782	7191.02925	10057.85263	8524.501822	8544.049089	8564.434496	8646.537184	1.160941803	1.027586811	1.027586811	0.618713397	118.0583333	87.41666667	74.75833333	53.00833333	64.95833333	60	80.71666667	46.54166667	87.29166667	182.2583333	72.20833333	57.825	219.125	938.5916667	258.6833333	1197.275	550.2916667	388.3	117.9666667	117.9666667	80.66666667	107.9833333	386.0472222	0.620132149	0.621611734
2002	2	152	5.17	14.1	21.69	174.62	115.74	367.93	8485.933446	7176.630626	10034.10517	8504.487782	8524.501822	8544.049089	8626.067185	0.803250701	1.031829074	1.031829074	0.617260766	76.1	118.0583333	87.41666667	74.75833333	53.00833333	64.95833333	60	80.71666667	46.54166667	87.29166667	182.2583333	72.20833333	57.825	938.5916667	258.6833333	1197.275	550.2916667	388.3	117.9666667	117.9666667	80.66666667	107.9833333	386.0472222	0.618713397	0.620132149
2002	3	153	1	37	52	202	123	415	8466.909106	7161.902824	10009.70714	8485.933446	8504.487782	8524.501822	8605.10839	0.737910087	1.017688195	1.017688195	0.615914081	99.35833333	76.1	118.0583333	87.41666667	74.75833333	53.00833333	64.95833333	60	80.71666667	46.54166667	87.29166667	182.2583333	72.20833333	938.5916667	258.6833333	1197.275	550.2916667	388.3	117.9666667	117.9666667	80.66666667	107.9833333	386.0472222	0.617260766	0.618713397
2002	4	154	0	2	43	213	125	383	8447.430357	7146.860838	9984.674565	8466.909106	8485.933446	8504.487782	8584.344558	0.756829608	0.765590452	0.765590452	0.614533283	103.25	99.35833333	76.1	118.0583333	87.41666667	74.75833333	53.00833333	64.95833333	60	80.71666667	46.54166667	87.29166667	182.2583333	938.5916667	258.6833333	1197.275	550.2916667	388.3	117.9666667	117.9666667	80.66666667	107.9833333	386.0472222	0.615914081	0.617260766
2002	5	155	0	3	28	82	74	187	8428.752271	7132.473131	9960.621448	8447.430357	8466.909106	8485.933446	8564.434496	0.739397317	0.74114461	0.74114461	0.613119504	168.2583333	103.25	99.35833333	76.1	118.0583333	87.41666667	74.75833333	53.00833333	64.95833333	60	80.71666667	46.54166667	87.29166667	938.5916667	258.6833333	1197.275	550.2916667	388.3	117.9666667	117.9666667	80.66666667	107.9833333	386.0472222	0.614533283	0.615914081
2002	6	156	0	1	30	131	104	266	8409.627968	7117.778432	9935.94325	8428.752271	8447.430357	8466.909106	8544.049089	0.819610236	0.820869912	0.820869912	0.611763838	40.91666667	168.2583333	103.25	99.35833333	76.1	118.0583333	87.41666667	74.75833333	53.00833333	64.95833333	60	80.71666667	46.54166667	938.5916667	258.6833333	1197.275	550.2916667	388.3	117.9666667	117.9666667	80.66666667	107.9833333	386.0472222	0.613119504	0.614533283
2002	7	157	0	8	99	324	129	560	8391.289684	7103.722769	9912.231214	8409.627968	8428.752271	8447.430357	8524.501822	0.974964861	0.893703567	0.893703567	0.610375785	36.45833333	40.91666667	168.2583333	103.25	99.35833333	76.1	118.0583333	87.41666667	74.75833333	53.00833333	64.95833333	60	80.71666667	938.5916667	258.6833333	1197.275	550.2916667	388.3	117.9666667	117.9666667	80.66666667	107.9833333	386.0472222	0.611763838	0.613119504
2002	8	158	0	1	66	338	124	529	8372.513224	7089.366978	9887.90366	8391.289684	8409.627968	8428.752271	8504.487782	1.04252413	0.925106071	0.925106071	0.609044781	56.29166667	36.45833333	40.91666667	168.2583333	103.25	99.35833333	76.1	118.0583333	87.41666667	74.75833333	53.00833333	64.95833333	60	938.5916667	258.6833333	1197.275	550.2916667	388.3	117.9666667	117.9666667	80.66666667	107.9833333	386.0472222	0.610375785	0.611763838
2002	9	159	39	1	20	180	185	425	8353.911049	7075.180168	9863.753028	8372.513224	8391.289684	8409.627968	8485.933446	1.114496329	0.992202105	0.992202105	0.607681974	13.33333333	56.29166667	36.45833333	40.91666667	168.2583333	103.25	99.35833333	76.1	118.0583333	87.41666667	74.75833333	53.00833333	64.95833333	938.5916667	258.6833333	1197.275	550.2916667	388.3	117.9666667	117.9666667	80.66666667	107.9833333	386.0472222	0.609044781	0.610375785
2002	10	160	72	1	53	173	81	380	8336.073326	7061.609802	9840.549173	8353.911049	8372.513224	8391.289684	8466.909106	1.160819899	1.090196772	1.090196772	0.606331818	22.33333333	13.33333333	56.29166667	36.45833333	40.91666667	168.2583333	103.25	99.35833333	76.1	118.0583333	87.41666667	74.75833333	53.00833333	938.5916667	258.6833333	1197.275	550.2916667	388.3	117.9666667	117.9666667	80.66666667	107.9833333	386.0472222	0.607681974	0.609044781
2002	11	161	83.58	5.08	24.59	216.9	121.74	377.35	8317.809278	7047.749008	9816.744483	8336.073326	8353.911049	8372.513224	8447.430357	1.307689996	1.272565353	1.272565353	0.605037145	80.60833333	22.33333333	13.33333333	56.29166667	36.45833333	40.91666667	168.2583333	103.25	99.35833333	76.1	118.0583333	87.41666667	74.75833333	938.5916667	258.6833333	1197.275	550.2916667	388.3	117.9666667	117.9666667	80.66666667	107.9833333	386.0472222	0.606331818	0.607681974
2002	12	162	50.47	16.97	20.66	272.51	126.02	395.42	8300.29572	7034.489923	9793.874153	8317.809278	8336.073326	8353.911049	8428.752271	1.204754148	1.181868679	1.181868679	0.60371153	97.96666667	80.60833333	22.33333333	13.33333333	56.29166667	36.45833333	40.91666667	168.2583333	103.25	99.35833333	76.1	118.0583333	87.41666667	938.5916667	258.6833333	1197.275	550.2916667	388.3	117.9666667	117.9666667	80.66666667	107.9833333	386.0472222	0.605037145	0.606331818
2003	1	163	17	99	14	351	134	615	8282.363515	7020.94638	9770.412944	8300.29572	8317.809278	8336.073326	8409.627968	1.020727671	1.022710645	1.022710645	0.602440385	95.625	97.96666667	80.60833333	22.33333333	13.33333333	56.29166667	36.45833333	40.91666667	168.2583333	103.25	99.35833333	76.1	118.0583333	768.1166667	128.4166667	896.5333333	356.3333333	411.7833333	35.66666667	35.66666667	102.5666667	112.0111111	395.4916667	0.60371153	0.605037145
2003	2	164	1	105	16	366	284	772	8265.738784	7008.419517	9748.622705	8282.363515	8300.29572	8317.809278	8391.289684	0.883341716	0.984075163	0.984075163	0.601138855	38.70833333	95.625	97.96666667	80.60833333	22.33333333	13.33333333	56.29166667	36.45833333	40.91666667	168.2583333	103.25	99.35833333	76.1	768.1166667	128.4166667	896.5333333	356.3333333	411.7833333	35.66666667	35.66666667	102.5666667	112.0111111	395.4916667	0.602440385	0.60371153
2003	3	165	3	94	40	319	236	691	8248.692533	6995.603966	9726.240768	8265.738784	8282.363515	8300.29572	8372.513224	0.430077775	0.816286316	0.816286316	0.599932222	66.70833333	38.70833333	95.625	97.96666667	80.60833333	22.33333333	13.33333333	56.29166667	36.45833333	40.91666667	168.2583333	103.25	99.35833333	768.1166667	128.4166667	896.5333333	356.3333333	411.7833333	35.66666667	35.66666667	102.5666667	112.0111111	395.4916667	0.601138855	0.602440385
2003	4	166	0.02	4.38	20	90.57	87.16	216.21	8231.238706	6982.512028	9703.283055	8248.692533	8265.738784	8282.363515	8353.911049	0.375708532	0.658461101	0.658461101	0.598694995	142.3916667	66.70833333	38.70833333	95.625	97.96666667	80.60833333	22.33333333	13.33333333	56.29166667	36.45833333	40.91666667	168.2583333	103.25	768.1166667	128.4166667	896.5333333	356.3333333	411.7833333	35.66666667	35.66666667	102.5666667	112.0111111	395.4916667	0.599932222	0.601138855
2003	5	167	1	5	148	455	287	896	8214.501916	6969.986086	9681.230478	8231.238706	8248.692533	8265.738784	8336.073326	0.50487815	0.487502748	0.487502748	0.597428186	146.6916667	142.3916667	66.70833333	38.70833333	95.625	97.96666667	80.60833333	22.33333333	13.33333333	56.29166667	36.45833333	40.91666667	168.2583333	768.1166667	128.4166667	896.5333333	356.3333333	411.7833333	35.66666667	35.66666667	102.5666667	112.0111111	395.4916667	0.598694995	0.599932222
2003	6	168	0	8	128	394	149	679	8197.364883	6957.188683	9658.612708	8214.501916	8231.238706	8248.692533	8317.809278	0.626806662	0.598776839	0.598776839	0.59621342	86.04166667	146.6916667	142.3916667	66.70833333	38.70833333	95.625	97.96666667	80.60833333	22.33333333	13.33333333	56.29166667	36.45833333	40.91666667	768.1166667	128.4166667	896.5333333	356.3333333	411.7833333	35.66666667	35.66666667	102.5666667	112.0111111	395.4916667	0.597428186	0.598694995
2003	7	169	0	1	33	114	125	273	8180.931808	6944.943122	9636.888894	8197.364883	8214.501916	8231.238706	8300.29572	0.867567321	0.714179416	0.714179416	0.594969604	14.375	86.04166667	146.6916667	142.3916667	66.70833333	38.70833333	95.625	97.96666667	80.60833333	22.33333333	13.33333333	56.29166667	36.45833333	768.1166667	128.4166667	896.5333333	356.3333333	411.7833333	35.66666667	35.66666667	102.5666667	112.0111111	395.4916667	0.59621342	0.597428186
2003	8	170	0	4	83	178	271	536	8164.105687	6932.430545	9614.610811	8180.931808	8197.364883	8214.501916	8282.363515	0.915475645	0.679883721	0.679883721	0.593776882	96.625	14.375	86.04166667	146.6916667	142.3916667	66.70833333	38.70833333	95.625	97.96666667	80.60833333	22.33333333	13.33333333	56.29166667	768.1166667	128.4166667	896.5333333	356.3333333	411.7833333	35.66666667	35.66666667	102.5666667	112.0111111	395.4916667	0.594969604	0.59621342
2003	9	171	50	1	29	118	123	321	8147.435329	6920.058745	9592.505626	8164.105687	8180.931808	8197.364883	8265.738784	0.874808426	0.783989849	0.783989849	0.592555632	47.125	96.625	14.375	86.04166667	146.6916667	142.3916667	66.70833333	38.70833333	95.625	97.96666667	80.60833333	22.33333333	13.33333333	768.1166667	128.4166667	896.5333333	356.3333333	411.7833333	35.66666667	35.66666667	102.5666667	112.0111111	395.4916667	0.593776882	0.594969604
2003	10	172	83	0	90	199	207	579	8131.449571	6908.217169	9571.278741	8147.435329	8164.105687	8180.931808	8248.692533	1.004782611	1.018159558	1.018159558	0.591345687	58.45833333	47.125	96.625	14.375	86.04166667	146.6916667	142.3916667	66.70833333	38.70833333	95.625	97.96666667	80.60833333	22.33333333	768.1166667	128.4166667	896.5333333	356.3333333	411.7833333	35.66666667	35.66666667	102.5666667	112.0111111	395.4916667	0.592555632	0.593776882
2003	11	173	85	4	24	227	154	494	8115.081191	6896.113284	9549.515796	8131.449571	8147.435329	8164.105687	8231.238706	1.154188314	1.147052859	1.147052859	0.590185432	47.58333333	58.45833333	47.125	96.625	14.375	86.04166667	146.6916667	142.3916667	66.70833333	38.70833333	95.625	97.96666667	80.60833333	768.1166667	128.4166667	896.5333333	356.3333333	411.7833333	35.66666667	35.66666667	102.5666667	112.0111111	395.4916667	0.591345687	0.592555632
2003	12	174	17	97	10	227	207	558	8099.384787	6884.524982	9528.621669	8115.081191	8131.449571	8147.435329	8214.501916	1.292671407	1.123793551	1.123793551	0.588997405	67.45833333	47.58333333	58.45833333	47.125	96.625	14.375	86.04166667	146.6916667	142.3916667	66.70833333	38.70833333	95.625	97.96666667	768.1166667	128.4166667	896.5333333	356.3333333	411.7833333	35.66666667	35.66666667	102.5666667	112.0111111	395.4916667	0.590185432	0.591345687
