# Supplementary material for: Hierarchical Bayesian Integrated Modeling of Age- and Sex-Structured Wildlife Population Dynamics
Source: J Agric Biol Environ Stat. 2024 Jul 2;30(4):1068–93. doi: 10.1007/s13253-024-00634-w (PMC12559060; doi:10.1007/s13253-024-00634-w)
Supplement: Supplementary file 1 — (zip 422 KB) [file 13253_2024_634_MOESM1_ESM.zip › SAS code/DMI_SOI.xlsx]

## Sheet: Sheet1
Year	DMI	SOI	Month2
1989	-0.204382	1.5	1
1989	0.0311508	1.2	2
1989	-0.103195	1.1	3
1989	-0.340557	1.6	4
1989	-0.408226	1.2	5
1989	-0.521278	0.7	6
1989	-0.140114	0.9	7
1989	-0.0204639	-0.3	8
1989	0.101475	0.5	9
1989	-0.0761738	0.8	10
1989	-0.160662	-0.2	11
1989	-0.0558453	-0.5	12
1990	-0.0884705	-0.1	1
1990	-0.22279	-1.8	2
1990	0.00537682	-0.4	3
1990	-0.115807	0.2	4
1990	-0.0729771	1.2	5
1990	-0.344151	0.3	6
1990	0.00428581	0.5	7
1990	-0.167896	-0.2	8
1990	0.0901051	-0.7	9
1990	-0.0184841	0.3	10
1990	0.104238	-0.5	11
1990	0.145475	-0.2	12
1991	0.123709	0.6	1
1991	-0.0918179	0.3	2
1991	0.0312176	-0.7	3
1991	0.320414	-0.6	4
1991	0.419344	-1	5
1991	0.299189	-0.1	6
1991	0.328617	0	7
1991	0.220156	-0.4	8
1991	0.293714	-1.5	9
1991	0.219015	-1	10
1991	0.300638	-0.7	11
1991	0.255035	-1.8	12
1992	-0.101151	-2.9	1
1992	-0.169548	-0.9	2
1992	-0.396763	-2	3
1992	-0.302938	-1	4
1992	-0.356726	0.3	5
1992	-0.66947	-0.6	6
1992	-0.246965	-0.6	7
1992	-0.556414	0.4	8
1992	-0.510025	0.1	9
1992	-0.368975	-1.4	10
1992	-0.394161	-0.7	11
1992	-0.340605	-0.6	12
1993	-0.188061	-0.9	1
1993	0.068552	-0.7	2
1993	-0.164225	-0.5	3
1993	-0.0557461	-1.2	4
1993	0.0464134	-0.3	5
1993	-0.0296707	-0.8	6
1993	-0.0893421	-0.8	7
1993	-0.204584	-0.9	8
1993	0.0421047	-0.7	9
1993	0.0409355	-1.1	10
1993	0.0166378	-0.1	11
1993	0.00388527	0.2	12
1994	0.078289	-0.1	1
1994	0.0185013	0.3	2
1994	0.340477	-0.7	3
1994	0.476353	-1.3	4
1994	0.555634	-0.7	5
1994	0.47707	-0.4	6
1994	0.629967	-1.3	7
1994	0.825775	-1.2	8
1994	0.788654	-1.6	9
1994	0.829426	-1.1	10
1994	0.476566	-0.6	11
1994	0.441904	-1.2	12
1995	0.263519	-0.4	1
1995	0.31564	-0.1	2
1995	0.133516	0.8	3
1995	-0.0337772	-0.7	4
1995	-0.0920162	-0.4	5
1995	0.0282097	0.1	6
1995	-0.052454	0.4	7
1995	0.051815	0.3	8
1995	0.0926552	0.3	9
1995	-0.160946	0	10
1995	-0.165733	0	11
1995	0.0750446	-0.5	12
1996	-0.126171	1	1
1996	-0.0865994	0.3	2
1996	0.0120869	1.1	3
1996	-0.198767	0.8	4
1996	-0.139427	0.3	5
1996	-0.357451	1.2	6
1996	-0.441874	0.7	7
1996	-0.435656	0.7	8
1996	-0.388506	0.6	9
1996	-0.716015	0.6	10
1996	-0.557062	-0.1	11
1996	-0.229895	0.9	12
1997	0.00174904	0.5	1
1997	0.194571	1.7	2
1997	0.130707	-0.4	3
1997	0.136282	-0.6	4
1997	0.166174	-1.3	5
1997	0.22715	-1.4	6
1997	0.458258	-0.8	7
1997	0.738625	-1.4	8
1997	0.984484	-1.4	9
1997	1.1568	-1.5	10
1997	1.51531	-1.2	11
1997	1.24372	-1	12
1998	0.760378	-2.7	1
1998	0.577801	-2	2
1998	0.157537	-2.4	3
1998	0.196922	-1.4	4
1998	0.283423	0.3	5
1998	0.21228	1	6
1998	-0.137075	1.2	7
1998	-0.286015	1.2	8
1998	-0.156225	1	9
1998	-0.321346	1.1	10
1998	-0.382292	1	11
1998	-0.136305	1.4	12
1999	0.0232792	1.8	1
1999	0.192202	1	2
1999	0.259497	1.3	3
1999	0.182672	1.4	4
1999	-0.0436764	0.2	5
1999	-0.0187893	0.3	6
1999	0.178287	0.5	7
1999	0.109425	0.4	8
1999	0.196514	-0.1	9
1999	0.139036	1	10
1999	0.0383377	1	11
1999	-0.0150642	1.4	12
2000	-0.0403423	0.7	1
2000	0.0764504	1.7	2
2000	0.171886	1.3	3
2000	0.232153	1.2	4
2000	0.189083	0.4	5
2000	0.0571995	-0.2	6
2000	0.196947	-0.2	7
2000	0.291084	0.7	8
2000	0.190296	0.9	9
2000	0.128046	1.1	10
2000	-0.114681	1.8	11
2000	-0.108795	0.8	12
2001	-0.241241	1	1
2001	0.117491	1.7	2
2001	0.063776	0.9	3
2001	0.264891	0.2	4
2001	0.238564	-0.5	5
2001	0.0638199	0.3	6
2001	0.00706673	-0.2	7
2001	-0.0521946	-0.4	8
2001	0.106226	0.2	9
2001	-0.141294	0	10
2001	-0.100092	0.7	11
2001	0.0369663	-0.8	12
2002	0.0204201	0.4	1
2002	0.0742302	1.1	2
2002	0.0262966	-0.2	3
2002	-0.199516	-0.1	4
2002	-0.132456	-0.8	5
2002	-0.0145798	-0.2	6
2002	-0.126703	-0.5	7
2002	-0.109106	-1	8
2002	0.383404	-0.6	9
2002	0.672594	-0.4	10
2002	0.415817	-0.5	11
2002	0.194666	-1.1	12
2003	0.0683689	-0.2	1
2003	0.21233	-0.7	2
2003	0.0479546	-0.3	3
2003	0.0539227	-0.1	4
2003	-0.00647545	-0.3	5
2003	0.21756	-0.6	6
2003	0.281828	0.3	7
2003	0.295923	0.1	8
2003	0.243816	-0.1	9
2003	0.0763359	0	10
2003	0.00865745	-0.3	11
2003	0.313356	1.1	12
