# Supplementary material for: Hierarchical Bayesian Integrated Modeling of Age- and Sex-Structured Wildlife Population Dynamics
Source: J Agric Biol Environ Stat. 2024 Jul 2;30(4):1068–93. doi: 10.1007/s13253-024-00634-w (PMC12559060; doi:10.1007/s13253-024-00634-w)
Supplement: Supplementary file 1 — (zip 422 KB) [file 13253_2024_634_MOESM1_ESM.zip › SAS code/Narok_Geoclim_rain_min_max3_lag.csv]

Date	Year	month	month2	rain	rain_Bayes	SD_Bayes	min	max	SPOTNDVI_MIN	SPOTNDVI_MAX	SPOTNDVI_MEAN	SPOTNDVI_RANGE	SPOTNDVI_STD	NOAA_NDVI	rain_1	rain_2	rain_3	rain_4	rain_5	rain_6	rain_Bayes_1	rain_Bayes_2	rain_Bayes_3	rain_Bayes_4	rain_Bayes_5	rain_Bayes_6
01/01/1960	1960	January	1	77.23543689			10.96419903	26.24902913
01/02/1960	1960	February	2	77.4381068			10.91881068	26.03834951							77.23543689
01/03/1960	1960	March	3	182.401699			12.1493932	24.75667476							77.4381068	77.23543689
01/04/1960	1960	April	4	174.5752427			12.32597087	23.82682039							182.401699	77.4381068	77.23543689
01/05/1960	1960	May	5	100.0825243			11.81978155	23.17572816							174.5752427	182.401699	77.4381068	77.23543689
01/06/1960	1960	June	6	58.32038835			10.5506068	23.31322816							100.0825243	174.5752427	182.401699	77.4381068	77.23543689
01/07/1960	1960	July	7	48.78276699			9.983737864	21.55036408							58.32038835	100.0825243	174.5752427	182.401699	77.4381068	77.23543689
01/08/1960	1960	August	8	74.62621359			10.21055825	22.7493932							48.78276699	58.32038835	100.0825243	174.5752427	182.401699	77.4381068
01/09/1960	1960	September	9	83.24878641			9.72184466	23.57160194							74.62621359	48.78276699	58.32038835	100.0825243	174.5752427	182.401699
01/10/1960	1960	October	10	58.2961165			10.37621359	24.62851942							83.24878641	74.62621359	48.78276699	58.32038835	100.0825243	174.5752427
01/11/1960	1960	November	11	88.42354369			11.28737864	25.08276699							58.2961165	83.24878641	74.62621359	48.78276699	58.32038835	100.0825243
01/12/1960	1960	December	12	40.94174757			10.70157767	25.59987864							88.42354369	58.2961165	83.24878641	74.62621359	48.78276699	58.32038835
01/01/1961	1961	January	1	14.73179612			10.24878641	27.23410194							40.94174757	88.42354369	58.2961165	83.24878641	74.62621359	48.78276699
01/02/1961	1961	February	2	73.0473301			11.25703883	26.60740291							14.73179612	40.94174757	88.42354369	58.2961165	83.24878641	74.62621359
01/03/1961	1961	March	3	85.01092233			11.55291262	26.74720874							73.0473301	14.73179612	40.94174757	88.42354369	58.2961165	83.24878641
01/04/1961	1961	April	4	141.8385922			12.12985437	24.7625							85.01092233	73.0473301	14.73179612	40.94174757	88.42354369	58.2961165
01/05/1961	1961	May	5	126.9296117			12.6315534	24.80303398							141.8385922	85.01092233	73.0473301	14.73179612	40.94174757	88.42354369
01/06/1961	1961	June	6	70.26092233			10.95570388	24.24842233							126.9296117	141.8385922	85.01092233	73.0473301	14.73179612	40.94174757
01/07/1961	1961	July	7	48.63834951			10.83628641	23.12014563							70.26092233	126.9296117	141.8385922	85.01092233	73.0473301	14.73179612
01/08/1961	1961	August	8	111.2317961			10.78131068	22.87220874							48.63834951	70.26092233	126.9296117	141.8385922	85.01092233	73.0473301
01/09/1961	1961	September	9	76.63834951			9.811650485	23.86614078							111.2317961	48.63834951	70.26092233	126.9296117	141.8385922	85.01092233
01/10/1961	1961	October	10	145.6419903			10.38507282	24.32512136							76.63834951	111.2317961	48.63834951	70.26092233	126.9296117	141.8385922
01/11/1961	1961	November	11	368.407767			11.43507282	22.40351942							145.6419903	76.63834951	111.2317961	48.63834951	70.26092233	126.9296117
01/12/1961	1961	December	12	233.2997573			11.74538835	24.6401699							368.407767	145.6419903	76.63834951	111.2317961	48.63834951	70.26092233
01/01/1962	1962	January	1	110.0582524			10.7598301	24.75764563							233.2997573	368.407767	145.6419903	76.63834951	111.2317961	48.63834951
01/02/1962	1962	February	2	37.86893204			9.601820388	26.42038835							110.0582524	233.2997573	368.407767	145.6419903	76.63834951	111.2317961
01/03/1962	1962	March	3	120.6067961			11.4625	26.24890777							37.86893204	110.0582524	233.2997573	368.407767	145.6419903	76.63834951
01/04/1962	1962	April	4	192.6419903			12.28458738	25.83932039							120.6067961	37.86893204	110.0582524	233.2997573	368.407767	145.6419903
01/05/1962	1962	May	5	228.0910194			11.63834951	23.30291262							192.6419903	120.6067961	37.86893204	110.0582524	233.2997573	368.407767
01/06/1962	1962	June	6	116.5825243			10.22390777	23.24478155							228.0910194	192.6419903	120.6067961	37.86893204	110.0582524	233.2997573
01/07/1962	1962	July	7	53.84830097			8.846237864	22.22876214							116.5825243	228.0910194	192.6419903	120.6067961	37.86893204	110.0582524
01/08/1962	1962	August	8	90.2973301			9.684830097	23.09150485							53.84830097	116.5825243	228.0910194	192.6419903	120.6067961	37.86893204
01/09/1962	1962	September	9	94.49878641			9.540048544	24.32584951							90.2973301	53.84830097	116.5825243	228.0910194	192.6419903	120.6067961
01/10/1962	1962	October	10	136.434466			10.26990291	25.23033981							94.49878641	90.2973301	53.84830097	116.5825243	228.0910194	192.6419903
01/11/1962	1962	November	11	73.94660194			9.50618932	24.58410194							136.434466	94.49878641	90.2973301	53.84830097	116.5825243	228.0910194
01/12/1962	1962	December	12	94.58252427			10.52002427	24.55242718							73.94660194	136.434466	94.49878641	90.2973301	53.84830097	116.5825243
01/01/1963	1963	January	1	108.4890777			9.792597087	24.75							94.58252427	73.94660194	136.434466	94.49878641	90.2973301	53.84830097
01/02/1963	1963	February	2	72.02305825			9.865412621	25.57184466							108.4890777	94.58252427	73.94660194	136.434466	94.49878641	90.2973301
01/03/1963	1963	March	3	112.3410194			10.75084951	25.46225728							72.02305825	108.4890777	94.58252427	73.94660194	136.434466	94.49878641
01/04/1963	1963	April	4	270.4599515			11.64150485	23.6006068							112.3410194	72.02305825	108.4890777	94.58252427	73.94660194	136.434466
01/05/1963	1963	May	5	197.4708738			11.99041262	22.85788835							270.4599515	112.3410194	72.02305825	108.4890777	94.58252427	73.94660194
01/06/1963	1963	June	6	74.91626214			9.575728155	22.20012136							197.4708738	270.4599515	112.3410194	72.02305825	108.4890777	94.58252427
01/07/1963	1963	July	7	51.39199029			8.586165049	22.31589806							74.91626214	197.4708738	270.4599515	112.3410194	72.02305825	108.4890777
01/08/1963	1963	August	8	86.50364078			8.479854369	22.22026699							51.39199029	74.91626214	197.4708738	270.4599515	112.3410194	72.02305825
01/09/1963	1963	September	9	31.9526699			8.459830097	24.15618932							86.50364078	51.39199029	74.91626214	197.4708738	270.4599515	112.3410194
01/10/1963	1963	October	10	44.72694175			9.916262136	26.47342233							31.9526699	86.50364078	51.39199029	74.91626214	197.4708738	270.4599515
01/11/1963	1963	November	11	187.1347087			11.34563107	24.18871359							44.72694175	31.9526699	86.50364078	51.39199029	74.91626214	197.4708738
01/12/1963	1963	December	12	200.4453883			11.13470874	23.89356796							187.1347087	44.72694175	31.9526699	86.50364078	51.39199029	74.91626214
01/01/1964	1964	January	1	27.14320388			10.04271845	25.85012136							200.4453883	187.1347087	44.72694175	31.9526699	86.50364078	51.39199029
01/02/1964	1964	February	2	119.1966019			10.94271845	27.02087379							27.14320388	200.4453883	187.1347087	44.72694175	31.9526699	86.50364078
01/03/1964	1964	March	3	131.5485437			11.35351942	26.43907767							119.1966019	27.14320388	200.4453883	187.1347087	44.72694175	31.9526699
01/04/1964	1964	April	4	268.4320388			12.21419903	24.21492718							131.5485437	119.1966019	27.14320388	200.4453883	187.1347087	44.72694175
01/05/1964	1964	May	5	102.9308252			11.53762136	23.35837379							268.4320388	131.5485437	119.1966019	27.14320388	200.4453883	187.1347087
01/06/1964	1964	June	6	71.02912621			9.945509709	23.14769417							102.9308252	268.4320388	131.5485437	119.1966019	27.14320388	200.4453883
01/07/1964	1964	July	7	101.6432039			8.17815534	21.25473301							71.02912621	102.9308252	268.4320388	131.5485437	119.1966019	27.14320388
01/08/1964	1964	August	8	86.68932039			8.732402913	22.39490291							101.6432039	71.02912621	102.9308252	268.4320388	131.5485437	119.1966019
01/09/1964	1964	September	9	101.0133495			7.928033981	23.3809466							86.68932039	101.6432039	71.02912621	102.9308252	268.4320388	131.5485437
01/10/1964	1964	October	10	79.12257282			8.755097087	24.58410194							101.0133495	86.68932039	101.6432039	71.02912621	102.9308252	268.4320388
01/11/1964	1964	November	11	44.36286408			9.648907767	25.47366505							79.12257282	101.0133495	86.68932039	101.6432039	71.02912621	102.9308252
01/12/1964	1964	December	12	86.00242718			9.199635922	24.04453883							44.36286408	79.12257282	101.0133495	86.68932039	101.6432039	71.02912621
01/01/1965	1965	January	1	53.15169903	78.7747682	25.17725413	9.321966019	25.67160194							86.00242718	44.36286408	79.12257282	101.0133495	86.68932039	101.6432039
01/02/1965	1965	February	2	43.76092233	65.23999369	22.85321238	9.833495146	26.85351942							53.15169903	86.00242718	44.36286408	79.12257282	101.0133495	86.68932039	78.7747682
01/03/1965	1965	March	3	85.10800971	78.92142828	25.26400073	10.63276699	26.5651699							43.76092233	53.15169903	86.00242718	44.36286408	79.12257282	101.0133495	65.23999369	78.7747682
01/04/1965	1965	April	4	192.2961165	106.0623021	29.26881396	11.5842233	24.66395631							85.10800971	43.76092233	53.15169903	86.00242718	44.36286408	79.12257282	78.92142828	65.23999369	78.7747682
01/05/1965	1965	May	5	134.8058252	104.8034671	29.13672937	11.00934466	23.88580097							192.2961165	85.10800971	43.76092233	53.15169903	86.00242718	44.36286408	106.0623021	78.92142828	65.23999369	78.7747682
01/06/1965	1965	June	6	56.25364078	39.74433495	17.77085036	9.029490291	23.1559466							134.8058252	192.2961165	85.10800971	43.76092233	53.15169903	86.00242718	104.8034671	106.0623021	78.92142828	65.23999369	78.7747682
01/07/1965	1965	July	7	50.18567961	19.20994891	12.22008434	8.759587379	21.91917476							56.25364078	134.8058252	192.2961165	85.10800971	43.76092233	53.15169903	39.74433495	104.8034671	106.0623021	78.92142828	65.23999369	78.7747682
01/08/1965	1965	August	8	60.05946602	17.6470875	11.68178507	8.916626214	22.42317961							50.18567961	56.25364078	134.8058252	192.2961165	85.10800971	43.76092233	19.20994891	39.74433495	104.8034671	106.0623021	78.92142828	65.23999369
01/09/1965	1965	September	9	43.12257282	40.59527391	17.98564175	9.467961165	24.8151699							60.05946602	50.18567961	56.25364078	134.8058252	192.2961165	85.10800971	17.6470875	19.20994891	39.74433495	104.8034671	106.0623021	78.92142828
01/10/1965	1965	October	10	102.467233	38.3722324	17.43103689	9.680703883	24.6842233							43.12257282	60.05946602	50.18567961	56.25364078	134.8058252	192.2961165	40.59527391	17.6470875	19.20994891	39.74433495	104.8034671	106.0623021
01/11/1965	1965	November	11	105.756068	66.94274333	23.21461299	10.37305825	24.16771845							102.467233	43.12257282	60.05946602	50.18567961	56.25364078	134.8058252	38.3722324	40.59527391	17.6470875	19.20994891	39.74433495	104.8034671
01/12/1965	1965	December	12	97.0618932	76.06940243	24.70658519	9.662864078	25.41140777							105.756068	102.467233	43.12257282	60.05946602	50.18567961	56.25364078	66.94274333	38.3722324	40.59527391	17.6470875	19.20994891	39.74433495
01/01/1966	1966	January	1	54.01213592	57.41996383	21.44742913	10.70194175	26.68313107							97.0618932	105.756068	102.467233	43.12257282	60.05946602	50.18567961	76.06940243	66.94274333	38.3722324	40.59527391	17.6470875	19.20994891
01/02/1966	1966	February	2	103.8895631	125.9395485	31.96079502	11.81529126	26.53470874							54.01213592	97.0618932	105.756068	102.467233	43.12257282	60.05946602	57.41996383	76.06940243	66.94274333	38.3722324	40.59527391	17.6470875
01/03/1966	1966	March	3	174.4235437	142.7350461	34.03412779	11.66213592	25.11031553							103.8895631	54.01213592	97.0618932	105.756068	102.467233	43.12257282	125.9395485	57.41996383	76.06940243	66.94274333	38.3722324	40.59527391
01/04/1966	1966	April	4	217.967233	172.0613115	37.31468422	11.76917476	23.51262136							174.4235437	103.8895631	54.01213592	97.0618932	105.756068	102.467233	142.7350461	125.9395485	57.41996383	76.06940243	66.94274333	38.3722324
01/05/1966	1966	May	5	62.66140777	35.57743386	16.75308216	11.24126214	24.04271845							217.967233	174.4235437	103.8895631	54.01213592	97.0618932	105.756068	172.0613115	142.7350461	125.9395485	57.41996383	76.06940243	66.94274333
01/06/1966	1966	June	6	72.28398058	29.62733944	15.31713896	10.32463592	22.88980583							62.66140777	217.967233	174.4235437	103.8895631	54.01213592	97.0618932	35.57743386	172.0613115	142.7350461	125.9395485	57.41996383	76.06940243
01/07/1966	1966	July	7	56.50364078	21.82778799	13.05365218	10.08458738	22.54296117							72.28398058	62.66140777	217.967233	174.4235437	103.8895631	54.01213592	29.62733944	35.57743386	172.0613115	142.7350461	125.9395485	57.41996383
01/08/1966	1966	August	8	109.5643204	35.62739066	16.81104854	10.05157767	23.12839806							56.50364078	72.28398058	62.66140777	217.967233	174.4235437	103.8895631	21.82778799	29.62733944	35.57743386	172.0613115	142.7350461	125.9395485
01/09/1966	1966	September	9	77.9368932	95.28365146	27.51150874	9.787014563	24.62730583							109.5643204	56.50364078	72.28398058	62.66140777	217.967233	174.4235437	35.62739066	21.82778799	29.62733944	35.57743386	172.0613115	142.7350461
01/10/1966	1966	October	10	68.66383495	32.02236687	15.92994733	9.641990291	25.55218447							77.9368932	109.5643204	56.50364078	72.28398058	62.66140777	217.967233	95.28365146	35.62739066	21.82778799	29.62733944	35.57743386	172.0613115
01/11/1966	1966	November	11	77.73543689	47.31939078	19.48790801	9.744053398	24.29417476							68.66383495	77.9368932	109.5643204	56.50364078	72.28398058	62.66140777	32.02236687	95.28365146	35.62739066	21.82778799	29.62733944	35.57743386
01/12/1966	1966	December	12	46.32645631	25.38892209	14.06962136	9.496966019	25.76334951							77.73543689	68.66383495	77.9368932	109.5643204	56.50364078	72.28398058	47.31939078	32.02236687	95.28365146	35.62739066	21.82778799	29.62733944
01/01/1967	1967	January	1	8.095873786	29.36443471	15.13174721	9.236529126	26.79211165							46.32645631	77.73543689	68.66383495	77.9368932	109.5643204	56.50364078	25.38892209	47.31939078	32.02236687	95.28365146	35.62739066	21.82778799
01/02/1967	1967	February	2	33.3434466	57.050996	21.40928859	10.32912621	27.0467233							8.095873786	46.32645631	77.73543689	68.66383495	77.9368932	109.5643204	29.36443471	25.38892209	47.31939078	32.02236687	95.28365146	35.62739066
01/03/1967	1967	March	3	92.47087379	67.40094575	23.25234733	11.28373786	27.09259709							33.3434466	8.095873786	46.32645631	77.73543689	68.66383495	77.9368932	57.050996	29.36443471	25.38892209	47.31939078	32.02236687	95.28365146
01/04/1967	1967	April	4	211.6856796	183.3660149	38.58937949	12.48252427	24.54987864							92.47087379	33.3434466	8.095873786	46.32645631	77.73543689	68.66383495	67.40094575	57.050996	29.36443471	25.38892209	47.31939078	32.02236687
01/05/1967	1967	May	5	227.6796117	149.0915643	34.78519442	12.10303398	22.96359223							211.6856796	92.47087379	33.3434466	8.095873786	46.32645631	77.73543689	183.3660149	67.40094575	57.050996	29.36443471	25.38892209	47.31939078
01/06/1967	1967	June	6	82.3592233	43.79230631	18.65577488	10.11529126	21.95570388							227.6796117	211.6856796	92.47087379	33.3434466	8.095873786	46.32645631	149.0915643	183.3660149	67.40094575	57.050996	29.36443471	25.38892209
01/07/1967	1967	July	7	72.66262136	31.27490522	15.721196	9.595631068	21.82317961							82.3592233	227.6796117	211.6856796	92.47087379	33.3434466	8.095873786	43.79230631	149.0915643	183.3660149	67.40094575	57.050996	29.36443471
01/08/1967	1967	August	8	70.70509709	13.56493265	10.10045158	9.073058252	22.18531553							72.66262136	82.3592233	227.6796117	211.6856796	92.47087379	33.3434466	31.27490522	43.79230631	149.0915643	183.3660149	67.40094575	57.050996
01/09/1967	1967	September	9	62.97936893	30.60473131	15.5334142	9.306553398	23.77584951							70.70509709	72.66262136	82.3592233	227.6796117	211.6856796	92.47087379	13.56493265	31.27490522	43.79230631	149.0915643	183.3660149	67.40094575
01/10/1967	1967	October	10	88.64684466	44.78877973	18.90042184	9.704854369	24.27002427							62.97936893	70.70509709	72.66262136	82.3592233	227.6796117	211.6856796	30.60473131	13.56493265	31.27490522	43.79230631	149.0915643	183.3660149
01/11/1967	1967	November	11	171.9890777	64.02712063	22.68024575	10.66347087	23.56359223							88.64684466	62.97936893	70.70509709	72.66262136	82.3592233	227.6796117	44.78877973	30.60473131	13.56493265	31.27490522	43.79230631	149.0915643
01/12/1967	1967	December	12	84.16747573	107.749921	29.45751165	10.81444175	24.5211165							171.9890777	88.64684466	62.97936893	70.70509709	72.66262136	82.3592233	64.02712063	44.78877973	30.60473131	13.56493265	31.27490522	43.79230631
01/01/1968	1968	January	1	13.75242718	27.81760886	14.6889858	8.954975728	25.66444175							84.16747573	171.9890777	88.64684466	62.97936893	70.70509709	72.66262136	107.749921	64.02712063	44.78877973	30.60473131	13.56493265	31.27490522
01/02/1968	1968	February	2	150.788835	99.18614757	28.3662375	10.12002427	25.01140777							13.75242718	84.16747573	171.9890777	88.64684466	62.97936893	70.70509709	27.81760886	107.749921	64.02712063	44.78877973	30.60473131	13.56493265
01/03/1968	1968	March	3	181.9053398	163.8406706	36.35384175	10.08762136	23.32257282							150.788835	13.75242718	84.16747573	171.9890777	88.64684466	62.97936893	99.18614757	27.81760886	107.749921	64.02712063	44.78877973	30.60473131
01/04/1968	1968	April	4	276.5910194	256.4564515	45.62255898	11.16953883	23.13519417							181.9053398	150.788835	13.75242718	84.16747573	171.9890777	88.64684466	163.8406706	99.18614757	27.81760886	107.749921	64.02712063	44.78877973
01/05/1968	1968	May	5	136.1298544	85.0130943	26.18588301	10.56480583	22.67257282							276.5910194	181.9053398	150.788835	13.75242718	84.16747573	171.9890777	256.4564515	163.8406706	99.18614757	27.81760886	107.749921	64.02712063
01/06/1968	1968	June	6	103.9660194	58.8378551	21.70891493	9.108980583	22.25509709							136.1298544	276.5910194	181.9053398	150.788835	13.75242718	84.16747573	85.0130943	256.4564515	163.8406706	99.18614757	27.81760886	107.749921
01/07/1968	1968	July	7	54.125	14.75649466	10.56963362	7.989927184	20.85048544							103.9660194	136.1298544	276.5910194	181.9053398	150.788835	13.75242718	58.8378551	85.0130943	256.4564515	163.8406706	99.18614757	27.81760886
01/08/1968	1968	August	8	79.07160194	5.015742718	5.625811286	8.167961165	21.8243932							54.125	103.9660194	136.1298544	276.5910194	181.9053398	150.788835	14.75649466	58.8378551	85.0130943	256.4564515	163.8406706	99.18614757
01/09/1968	1968	September	9	47	10.54049903	8.733266383	8.340291262	24.18288835							79.07160194	54.125	103.9660194	136.1298544	276.5910194	181.9053398	5.015742718	14.75649466	58.8378551	85.0130943	256.4564515	163.8406706
01/10/1968	1968	October	10	86.09101942	19.79221699	12.38406129	9.73907767	25.12354369							47	79.07160194	54.125	103.9660194	136.1298544	276.5910194	10.54049903	5.015742718	14.75649466	58.8378551	85.0130943	256.4564515
01/11/1968	1968	November	11	135.8798544	66.2881392	23.07226311	9.472451456	23.28580097							86.09101942	47	79.07160194	54.125	103.9660194	136.1298544	19.79221699	10.54049903	5.015742718	14.75649466	58.8378551	85.0130943
01/12/1968	1968	December	12	105.6092233	56.72835777	21.3247892	10.42876214	24.88021845							135.8798544	86.09101942	47	79.07160194	54.125	103.9660194	66.2881392	19.79221699	10.54049903	5.015742718	14.75649466	58.8378551
01/01/1969	1969	January	1	106.6893204	118.2274346	30.94002342	9.899393204	25.85691748							105.6092233	135.8798544	86.09101942	47	79.07160194	54.125	56.72835777	66.2881392	19.79221699	10.54049903	5.015742718	14.75649466
01/02/1969	1969	February	2	99.40291262	139.1071564	33.54648277	10.23385922	24.61080097							106.6893204	105.6092233	135.8798544	86.09101942	47	79.07160194	118.2274346	56.72835777	66.2881392	19.79221699	10.54049903	5.015742718
01/03/1969	1969	March	3	99.82524272	58.48906493	21.65355643	10.81080097	25.15764563							99.40291262	106.6893204	105.6092233	135.8798544	86.09101942	47	139.1071564	118.2274346	56.72835777	66.2881392	19.79221699	10.54049903
01/04/1969	1969	April	4	52.6092233	58.92305546	21.64791954	11.75303398	25.96662621							99.82524272	99.40291262	106.6893204	105.6092233	135.8798544	86.09101942	58.48906493	139.1071564	118.2274346	56.72835777	66.2881392	19.79221699
01/05/1969	1969	May	5	149.6978155	98.4771182	28.20054951	10.9059466	23.50703883							52.6092233	99.82524272	99.40291262	106.6893204	105.6092233	135.8798544	58.92305546	58.48906493	139.1071564	118.2274346	56.72835777	66.2881392
01/06/1969	1969	June	6	59.73300971	24.12168277	13.71378532	9.308373786	22.87135922							149.6978155	52.6092233	99.82524272	99.40291262	106.6893204	105.6092233	98.4771182	58.92305546	58.48906493	139.1071564	118.2274346	56.72835777
01/07/1969	1969	July	7	46.77912621	6.582883617	6.626273786	8.796601942	22.3717233							59.73300971	149.6978155	52.6092233	99.82524272	99.40291262	106.6893204	24.12168277	98.4771182	58.92305546	58.48906493	139.1071564	118.2274346
01/08/1969	1969	August	8	69.78276699	9.660079733	8.360071723	8.237378641	22.99466019							46.77912621	59.73300971	149.6978155	52.6092233	99.82524272	99.40291262	6.582883617	24.12168277	98.4771182	58.92305546	58.48906493	139.1071564
01/09/1969	1969	September	9	57.21723301	39.43208228	17.69058167	9.256067961	25.37572816							69.78276699	46.77912621	59.73300971	149.6978155	52.6092233	99.82524272	9.660079733	6.582883617	24.12168277	98.4771182	58.92305546	58.48906493
01/10/1969	1969	October	10	74.60072816	23.77216323	13.61740073	10.26359223	26.425							57.21723301	69.78276699	46.77912621	59.73300971	149.6978155	52.6092233	39.43208228	9.660079733	6.582883617	24.12168277	98.4771182	58.92305546
01/11/1969	1969	November	11	93.40412621	72.29897852	24.0915693	10.12402913	24.83531553							74.60072816	57.21723301	69.78276699	46.77912621	59.73300971	149.6978155	23.77216323	39.43208228	9.660079733	6.582883617	24.12168277	98.4771182
01/12/1969	1969	December	12	42.44902913	31.08967075	15.61739235	9.635558252	25.61407767							93.40412621	74.60072816	57.21723301	69.78276699	46.77912621	59.73300971	72.29897852	23.77216323	39.43208228	9.660079733	6.582883617	24.12168277
01/01/1970	1970	January	1	182.5097087	234.8105142	43.53077002	11.20728155	25.17184466							42.44902913	93.40412621	74.60072816	57.21723301	69.78276699	46.77912621	31.08967075	72.29897852	23.77216323	39.43208228	9.660079733	6.582883617
01/02/1970	1970	February	2	62.42475728	80.35201978	25.46953265	10.95970874	26.26990291							182.5097087	42.44902913	93.40412621	74.60072816	57.21723301	69.78276699	234.8105142	31.08967075	72.29897852	23.77216323	39.43208228	9.660079733
01/03/1970	1970	March	3	200.0764563	156.2168943	35.53793629	11.74696602	25.13519417							62.42475728	182.5097087	42.44902913	93.40412621	74.60072816	57.21723301	80.35201978	234.8105142	31.08967075	72.29897852	23.77216323	39.43208228
01/04/1970	1970	April	4	192.368932	112.865596	30.21819988	11.44769417	23.52160194							200.0764563	62.42475728	182.5097087	42.44902913	93.40412621	74.60072816	156.2168943	80.35201978	234.8105142	31.08967075	72.29897852	23.77216323
01/05/1970	1970	May	5	162.434466	125.5170263	31.85891602	10.90194175	22.98519417							192.368932	200.0764563	62.42475728	182.5097087	42.44902913	93.40412621	112.865596	156.2168943	80.35201978	234.8105142	31.08967075	72.29897852
01/06/1970	1970	June	6	75.07160194	49.30114478	19.86431917	9.434951456	22.4401699							162.434466	192.368932	200.0764563	62.42475728	182.5097087	42.44902913	125.5170263	112.865596	156.2168943	80.35201978	234.8105142	31.08967075
01/07/1970	1970	July	7	58.47572816	26.3619534	14.37098665	8.045752427	21.17220874							75.07160194	162.434466	192.368932	200.0764563	62.42475728	182.5097087	49.30114478	125.5170263	112.865596	156.2168943	80.35201978	234.8105142
01/08/1970	1970	August	8	101.6347087	28.03354879	14.80299879	9.037257282	21.46966019							58.47572816	75.07160194	162.434466	192.368932	200.0764563	62.42475728	26.3619534	49.30114478	125.5170263	112.865596	156.2168943	80.35201978
01/09/1970	1970	September	9	65.38470874	35.45374163	16.71034988	8.665898058	23.79660194							101.6347087	58.47572816	75.07160194	162.434466	192.368932	200.0764563	28.03354879	26.3619534	49.30114478	125.5170263	112.865596	156.2168943
01/10/1970	1970	October	10	69.95631068	34.27814442	16.46034709	9.840898058	25.0684466							65.38470874	101.6347087	58.47572816	75.07160194	162.434466	192.368932	35.45374163	28.03354879	26.3619534	49.30114478	125.5170263	112.865596
01/11/1970	1970	November	11	65.8592233	40.63235789	18.02515558	10.05449029	25.08774272							69.95631068	65.38470874	101.6347087	58.47572816	75.07160194	162.434466	34.27814442	35.45374163	28.03354879	26.3619534	49.30114478	125.5170263
01/12/1970	1970	December	12	88.76820388	68.14896699	23.43784515	10.23652913	24.75449029							65.8592233	69.95631068	65.38470874	101.6347087	58.47572816	75.07160194	40.63235789	34.27814442	35.45374163	28.03354879	26.3619534	49.30114478
01/01/1971	1971	January	1	70.42354369	66.97198155	23.26089078	9.407524272	25.56589806							88.76820388	65.8592233	69.95631068	65.38470874	101.6347087	58.47572816	68.14896699	40.63235789	34.27814442	35.45374163	28.03354879	26.3619534
01/02/1971	1971	February	2	18.78762136	51.05108968	20.16206226	9.234466019	26.0401699							70.42354369	88.76820388	65.8592233	69.95631068	65.38470874	101.6347087	66.97198155	68.14896699	40.63235789	34.27814442	35.45374163	28.03354879
01/03/1971	1971	March	3	48.07038835	41.56237949	18.10917767	9.237378641	25.98919903							18.78762136	70.42354369	88.76820388	65.8592233	69.95631068	65.38470874	51.05108968	66.97198155	68.14896699	40.63235789	34.27814442	35.45374163
01/04/1971	1971	April	4	199.2536408	176.8558853	37.82964053	11.60072816	23.74223301							48.07038835	18.78762136	70.42354369	88.76820388	65.8592233	69.95631068	41.56237949	51.05108968	66.97198155	68.14896699	40.63235789	34.27814442
01/05/1971	1971	May	5	170.881068	109.4419972	29.69864308	10.9342233	22.5848301							199.2536408	48.07038835	18.78762136	70.42354369	88.76820388	65.8592233	176.8558853	41.56237949	51.05108968	66.97198155	68.14896699	40.63235789
01/06/1971	1971	June	6	77.73543689	26.97375097	14.53832197	8.129368932	21.72682039							170.881068	199.2536408	48.07038835	18.78762136	70.42354369	88.76820388	109.4419972	176.8558853	41.56237949	51.05108968	66.97198155	68.14896699
01/07/1971	1971	July	7	90.39805825	43.79377816	18.66560437	8.202791262	21.44878641							77.73543689	170.881068	199.2536408	48.07038835	18.78762136	70.42354369	26.97375097	109.4419972	176.8558853	41.56237949	51.05108968	66.97198155
01/08/1971	1971	August	8	130.2354369	144.2566779	33.86989842	9.47038835	22.41771845							90.39805825	77.73543689	170.881068	199.2536408	48.07038835	18.78762136	43.79377816	26.97375097	109.4419972	176.8558853	41.56237949	51.05108968
01/09/1971	1971	September	9	55.33859223	15.6308085	10.92193398	7.865533981	23.4934466							130.2354369	90.39805825	77.73543689	170.881068	199.2536408	48.07038835	144.2566779	43.79377816	26.97375097	109.4419972	176.8558853	41.56237949
01/10/1971	1971	October	10	61.17718447	26.26235498	14.30766383	9.177063107	24.39720874							55.33859223	130.2354369	90.39805825	77.73543689	170.881068	199.2536408	15.6308085	144.2566779	43.79377816	26.97375097	109.4419972	176.8558853
01/11/1971	1971	November	11	70.66504854	17.02822415	11.37377876	9.543203883	25.00279126							61.17718447	55.33859223	130.2354369	90.39805825	77.73543689	170.881068	26.26235498	15.6308085	144.2566779	43.79377816	26.97375097	109.4419972
01/12/1971	1971	December	12	110.9029126	108.9211671	29.63930182	9.705703883	24.48398058							70.66504854	61.17718447	55.33859223	130.2354369	90.39805825	77.73543689	17.02822415	26.26235498	15.6308085	144.2566779	43.79377816	26.97375097
01/01/1972	1972	January	1	48.88592233	76.44180583	24.82993932	8.291383495	25.0032767							110.9029126	70.66504854	61.17718447	55.33859223	130.2354369	90.39805825	108.9211671	17.02822415	26.26235498	15.6308085	144.2566779	43.79377816
01/02/1972	1972	February	2	121.913835	133.4626853	32.82643556	9.232524272	24.46152913							48.88592233	110.9029126	70.66504854	61.17718447	55.33859223	130.2354369	76.44180583	108.9211671	17.02822415	26.26235498	15.6308085	144.2566779
01/03/1972	1972	March	3	83.36407767	64.27151153	22.69210716	9.954490291	25.87305825							121.913835	48.88592233	110.9029126	70.66504854	61.17718447	55.33859223	133.4626853	76.44180583	108.9211671	17.02822415	26.26235498	15.6308085
01/04/1972	1972	April	4	79.99635922	46.48312549	19.03822039	11.79247573	25.5315534							83.36407767	121.913835	48.88592233	110.9029126	70.66504854	61.17718447	64.27151153	133.4626853	76.44180583	108.9211671	17.02822415	26.26235498
01/05/1972	1972	May	5	141.7026699	86.95313981	26.4977585	11.78313107	23.47220874							79.99635922	83.36407767	121.913835	48.88592233	110.9029126	70.66504854	46.48312549	64.27151153	133.4626853	76.44180583	108.9211671	17.02822415
01/06/1972	1972	June	6	136.4271845	116.8912243	30.69334102	10.36492718	22.27415049							141.7026699	79.99635922	83.36407767	121.913835	48.88592233	110.9029126	86.95313981	46.48312549	64.27151153	133.4626853	76.44180583	108.9211671
01/07/1972	1972	July	7	51.1868932	22.5780943	13.24883471	10.20873786	21.03458738							136.4271845	141.7026699	79.99635922	83.36407767	121.913835	48.88592233	116.8912243	86.95313981	46.48312549	64.27151153	133.4626853	76.44180583
01/08/1972	1972	August	8	84.31067961	38.2633125	17.41885862	9.535679612	23.12718447							51.1868932	136.4271845	141.7026699	79.99635922	83.36407767	121.913835	22.5780943	116.8912243	86.95313981	46.48312549	64.27151153	133.4626853
01/09/1972	1972	September	9	59.23543689	10.83043519	8.72813483	9.050606796	24.69356796							84.31067961	51.1868932	136.4271845	141.7026699	79.99635922	83.36407767	38.2633125	22.5780943	116.8912243	86.95313981	46.48312549	64.27151153
01/10/1972	1972	October	10	145.9757282	71.38187755	23.91825267	10.76893204	25.18446602							59.23543689	84.31067961	51.1868932	136.4271845	141.7026699	79.99635922	10.83043519	38.2633125	22.5780943	116.8912243	86.95313981	46.48312549
01/11/1972	1972	November	11	146.9271845	110.5642868	29.8315665	10.7407767	23.60230583							145.9757282	59.23543689	84.31067961	51.1868932	136.4271845	141.7026699	71.38187755	10.83043519	38.2633125	22.5780943	116.8912243	86.95313981
01/12/1972	1972	December	12	67.08252427	64.41199539	22.50261699	10.41492718	24.5565534							146.9271845	145.9757282	59.23543689	84.31067961	51.1868932	136.4271845	110.5642868	71.38187755	10.83043519	38.2633125	22.5780943	116.8912243
01/01/1973	1973	January	1	123.1116505	103.4203394	28.89072621	10.07779126	25.23519417							67.08252427	146.9271845	145.9757282	59.23543689	84.31067961	51.1868932	64.41199539	110.5642868	71.38187755	10.83043519	38.2633125	22.5780943
01/02/1973	1973	February	2	90.91019417	102.0635865	28.69704648	10.56019417	27.26589806							123.1116505	67.08252427	146.9271845	145.9757282	59.23543689	84.31067961	103.4203394	64.41199539	110.5642868	71.38187755	10.83043519	38.2633125
01/03/1973	1973	March	3	17.55582524	18.46140667	11.5418307	10.45072816	27.13701456							90.91019417	123.1116505	67.08252427	146.9271845	145.9757282	59.23543689	102.0635865	103.4203394	64.41199539	110.5642868	71.38187755	10.83043519
01/04/1973	1973	April	4	123.9745146	79.40432646	25.21609879	12.28313107	25.76881068							17.55582524	90.91019417	123.1116505	67.08252427	146.9271845	145.9757282	18.46140667	102.0635865	103.4203394	64.41199539	110.5642868	71.38187755
01/05/1973	1973	May	5	129.6104369	61.25543835	22.02182233	11.50631068	23.22487864							123.9745146	17.55582524	90.91019417	123.1116505	67.08252427	146.9271845	79.40432646	18.46140667	102.0635865	103.4203394	64.41199539	110.5642868
01/06/1973	1973	June	6	97.94902913	60.13022051	21.93367646	10.04817961	22.27305825							129.6104369	123.9745146	17.55582524	90.91019417	123.1116505	67.08252427	61.25543835	79.40432646	18.46140667	102.0635865	103.4203394	64.41199539
01/07/1973	1973	July	7	39.0934466	7.881944296	7.363600243	8.462378641	22.59587379							97.94902913	129.6104369	123.9745146	17.55582524	90.91019417	123.1116505	60.13022051	61.25543835	79.40432646	18.46140667	102.0635865	103.4203394
01/08/1973	1973	August	8	95.70752427	18.99813447	12.05392646	9.4625	22.81383495							39.0934466	97.94902913	129.6104369	123.9745146	17.55582524	90.91019417	7.881944296	60.13022051	61.25543835	79.40432646	18.46140667	102.0635865
01/09/1973	1973	September	9	123.0776699	56.45713544	20.82294041	9.260072816	24.47099515							95.70752427	39.0934466	97.94902913	129.6104369	123.9745146	17.55582524	18.99813447	7.881944296	60.13022051	61.25543835	79.40432646	18.46140667
01/10/1973	1973	October	10	63.33131068	32.77773143	16.09381481	9.766747573	25.7538835							123.0776699	95.70752427	39.0934466	97.94902913	129.6104369	123.9745146	56.45713544	18.99813447	7.881944296	60.13022051	61.25543835	79.40432646
01/11/1973	1973	November	11	92.76334951	51.80982063	20.3427165	10.65558252	25.16322816							63.33131068	123.0776699	95.70752427	39.0934466	97.94902913	129.6104369	32.77773143	56.45713544	18.99813447	7.881944296	60.13022051	61.25543835
01/12/1973	1973	December	12	41.0776699	35.45396796	16.72306845	9.463592233	24.97317961							92.76334951	63.33131068	123.0776699	95.70752427	39.0934466	97.94902913	51.80982063	32.77773143	56.45713544	18.99813447	7.881944296	60.13022051
01/01/1974	1974	January	1	16.25970874	28.03015206	14.58980376	9.153519417	26.26055825							41.0776699	92.76334951	63.33131068	123.0776699	95.70752427	39.0934466	35.45396796	51.80982063	32.77773143	56.45713544	18.99813447	7.881944296
01/02/1974	1974	February	2	29.51334951	48.9337517	19.73610206	9.12184466	25.88834951							16.25970874	41.0776699	92.76334951	63.33131068	123.0776699	95.70752427	28.03015206	35.45396796	51.80982063	32.77773143	56.45713544	18.99813447
01/03/1974	1974	March	3	157.1699029	129.6662631	32.34633823	10.71856796	24.82682039							29.51334951	16.25970874	41.0776699	92.76334951	63.33131068	123.0776699	48.9337517	28.03015206	35.45396796	51.80982063	32.77773143	56.45713544
01/04/1974	1974	April	4	269.0825243	219.3914893	42.06574502	11.79830097	23.62864078							157.1699029	29.51334951	16.25970874	41.0776699	92.76334951	63.33131068	129.6662631	48.9337517	28.03015206	35.45396796	51.80982063	32.77773143
01/05/1974	1974	May	5	93.59587379	49.35692002	19.91292549	10.92257282	22.39902913							269.0825243	157.1699029	29.51334951	16.25970874	41.0776699	92.76334951	219.3914893	129.6662631	48.9337517	28.03015206	35.45396796	51.80982063
01/06/1974	1974	June	6	113.3276699	49.86082391	19.92930595	10.36165049	22.11529126							93.59587379	269.0825243	157.1699029	29.51334951	16.25970874	41.0776699	49.35692002	219.3914893	129.6662631	48.9337517	28.03015206	35.45396796
01/07/1974	1974	July	7	131.934466	58.77827876	21.4636091	9.898665049	21.23822816							113.3276699	93.59587379	269.0825243	157.1699029	29.51334951	16.25970874	49.86082391	49.35692002	219.3914893	129.6662631	48.9337517	28.03015206
01/08/1974	1974	August	8	68.46966019	7.526499515	7.122052549	8.431796117	23.03276699							131.934466	113.3276699	93.59587379	269.0825243	157.1699029	29.51334951	58.77827876	49.86082391	49.35692002	219.3914893	129.6662631	48.9337517
01/09/1974	1974	September	9	83.0461165	23.52764333	13.25432524	7.557160194	22.70012136							68.46966019	131.934466	113.3276699	93.59587379	269.0825243	157.1699029	7.526499515	58.77827876	49.86082391	49.35692002	219.3914893	129.6662631
01/10/1974	1974	October	10	60.36043689	5.730296602	5.929671117	8.977427184	25.30024272							83.0461165	68.46966019	131.934466	113.3276699	93.59587379	269.0825243	23.52764333	7.526499515	58.77827876	49.86082391	49.35692002	219.3914893
01/11/1974	1974	November	11	62.96601942	47.16546772	19.44120983	9.256432039	24.67451456							60.36043689	83.0461165	68.46966019	131.934466	113.3276699	93.59587379	5.730296602	23.52764333	7.526499515	58.77827876	49.86082391	49.35692002
01/12/1974	1974	December	12	51.86043689	37.59303058	17.27236226	9.309830097	24.9961165							62.96601942	60.36043689	83.0461165	68.46966019	131.934466	113.3276699	47.16546772	5.730296602	23.52764333	7.526499515	58.77827876	49.86082391
01/01/1975	1975	January	1	17.38713592	44.47908738	18.77792852	9.416140777	26.21699029							51.86043689	62.96601942	60.36043689	83.0461165	68.46966019	131.934466	37.59303058	47.16546772	5.730296602	23.52764333	7.526499515	58.77827876
01/02/1975	1975	February	2	28.96723301	24.97453604	13.78349794	9.649635922	26.98288835							17.38713592	51.86043689	62.96601942	60.36043689	83.0461165	68.46966019	44.47908738	37.59303058	47.16546772	5.730296602	23.52764333	7.526499515
01/03/1975	1975	March	3	118.875	86.48609867	26.259021	11.11711165	26.75218447							28.96723301	17.38713592	51.86043689	62.96601942	60.36043689	83.0461165	24.97453604	44.47908738	37.59303058	47.16546772	5.730296602	23.52764333
01/04/1975	1975	April	4	157.3300971	112.8445575	30.22049648	11.67463592	24.86723301							118.875	28.96723301	17.38713592	51.86043689	62.96601942	60.36043689	86.48609867	24.97453604	44.47908738	37.59303058	47.16546772	5.730296602
01/05/1975	1975	May	5	139.2924757	67.8835534	23.40481286	11.18567961	23.30169903							157.3300971	118.875	28.96723301	17.38713592	51.86043689	62.96601942	112.8445575	86.48609867	24.97453604	44.47908738	37.59303058	47.16546772
01/06/1975	1975	June	6	77.17961165	14.81838107	10.4603926	10.49199029	22.22075243							139.2924757	157.3300971	118.875	28.96723301	17.38713592	51.86043689	67.8835534	112.8445575	86.48609867	24.97453604	44.47908738	37.59303058
01/07/1975	1975	July	7	107.4769417	73.89852779	24.14079672	9.907402913	22.52002427							77.17961165	139.2924757	157.3300971	118.875	28.96723301	17.38713592	14.81838107	67.8835534	112.8445575	86.48609867	24.97453604	44.47908738
01/08/1975	1975	August	8	105.5837379	14.0972841	10.27122864	9.004004854	21.60351942							107.4769417	77.17961165	139.2924757	157.3300971	118.875	28.96723301	73.89852779	14.81838107	67.8835534	112.8445575	86.48609867	24.97453604
01/09/1975	1975	September	9	116.0024272	56.75625801	21.08703204	8.795752427	23.5309466							105.5837379	107.4769417	77.17961165	139.2924757	157.3300971	118.875	14.0972841	73.89852779	14.81838107	67.8835534	112.8445575	86.48609867
01/10/1975	1975	October	10	86.37742718	48.45861881	19.60922536	9.26407767	24.40898058							116.0024272	105.5837379	107.4769417	77.17961165	139.2924757	157.3300971	56.75625801	14.0972841	73.89852779	14.81838107	67.8835534	112.8445575
01/11/1975	1975	November	11	24.28640777	13.91763653	10.19494757	9.137135922	24.26274272							86.37742718	116.0024272	105.5837379	107.4769417	77.17961165	139.2924757	48.45861881	56.75625801	14.0972841	73.89852779	14.81838107	67.8835534
01/12/1975	1975	December	12	63.47208738	84.81674041	26.09323337	8.773058252	25.22463592							24.28640777	86.37742718	116.0024272	105.5837379	107.4769417	77.17961165	13.91763653	48.45861881	56.75625801	14.0972841	73.89852779	14.81838107
01/01/1976	1976	January	1	35.8118932	45.30120534	18.91480279	9.328398058	26.19259709							63.47208738	24.28640777	86.37742718	116.0024272	105.5837379	107.4769417	84.81674041	13.91763653	48.45861881	56.75625801	14.0972841	73.89852779
01/02/1976	1976	February	2	74.44296117	57.14814223	21.36622379	10.74356796	26.54866505							35.8118932	63.47208738	24.28640777	86.37742718	116.0024272	105.5837379	45.30120534	84.81674041	13.91763653	48.45861881	56.75625801	14.0972841
01/03/1976	1976	March	3	63.74757282	59.76326723	21.79547427	10.80631068	26.72330097							74.44296117	35.8118932	63.47208738	24.28640777	86.37742718	116.0024272	57.14814223	45.30120534	84.81674041	13.91763653	48.45861881	56.75625801
01/04/1976	1976	April	4	125.336165	88.25165085	26.62609041	11.43167476	24.72354369							63.74757282	74.44296117	35.8118932	63.47208738	24.28640777	86.37742718	59.76326723	57.14814223	45.30120534	84.81674041	13.91763653	48.45861881
01/05/1976	1976	May	5	150.1614078	70.97368835	23.91859272	11.79538835	23.36444175							125.336165	63.74757282	74.44296117	35.8118932	63.47208738	24.28640777	88.25165085	59.76326723	57.14814223	45.30120534	84.81674041	13.91763653
01/06/1976	1976	June	6	91.64684466	53.13914745	20.48615231	10.2809466	23.14199029							150.1614078	125.336165	63.74757282	74.44296117	35.8118932	63.47208738	70.97368835	88.25165085	59.76326723	57.14814223	45.30120534	84.81674041
01/07/1976	1976	July	7	84.85436893	26.49462573	14.19244976	9.358737864	22.70048544							91.64684466	150.1614078	125.336165	63.74757282	74.44296117	35.8118932	53.13914745	70.97368835	88.25165085	59.76326723	57.14814223	45.30120534
01/08/1976	1976	August	8	94.55218447	36.48784515	16.94067597	9.201941748	23.32050971							84.85436893	91.64684466	150.1614078	125.336165	63.74757282	74.44296117	26.49462573	53.13914745	70.97368835	88.25165085	59.76326723	57.14814223
01/09/1976	1976	September	9	73.45145631	36.29386092	16.97412051	8.616626214	24.36541262							94.55218447	84.85436893	91.64684466	150.1614078	125.336165	63.74757282	36.48784515	26.49462573	53.13914745	70.97368835	88.25165085	59.76326723
01/10/1976	1976	October	10	35.07038835	14.5882193	10.42525825	9.689684466	25.7631068							73.45145631	94.55218447	84.85436893	91.64684466	150.1614078	125.336165	36.29386092	36.48784515	26.49462573	53.13914745	70.97368835	88.25165085
01/11/1976	1976	November	11	93.55339806	58.20198871	21.54546432	10.28531553	25.3690534							35.07038835	73.45145631	94.55218447	84.85436893	91.64684466	150.1614078	14.5882193	36.29386092	36.48784515	26.49462573	53.13914745	70.97368835
01/12/1976	1976	December	12	68.44296117	54.69050971	20.88027549	9.963349515	25.4211165							93.55339806	35.07038835	73.45145631	94.55218447	84.85436893	91.64684466	58.20198871	14.5882193	36.29386092	36.48784515	26.49462573	53.13914745
01/01/1977	1977	January	1	102.467233	88.54866954	26.69035874	11.21407767	25.56601942							68.44296117	93.55339806	35.07038835	73.45145631	94.55218447	84.85436893	54.69050971	58.20198871	14.5882193	36.29386092	36.48784515	26.49462573
01/02/1977	1977	February	2	67.16868932	73.35350328	24.23664636	10.94199029	26.51007282							102.467233	68.44296117	93.55339806	35.07038835	73.45145631	94.55218447	88.54866954	54.69050971	58.20198871	14.5882193	36.29386092	36.48784515
01/03/1977	1977	March	3	87.46359223	50.86799794	20.10880801	11.3663835	26.18179612							67.16868932	102.467233	68.44296117	93.55339806	35.07038835	73.45145631	73.35350328	88.54866954	54.69050971	58.20198871	14.5882193	36.29386092
01/04/1977	1977	April	4	289.282767	222.6139209	42.4570909	12.14538835	24.37135922							87.46359223	67.16868932	102.467233	68.44296117	93.55339806	35.07038835	50.86799794	73.35350328	88.54866954	54.69050971	58.20198871	14.5882193
01/05/1977	1977	May	5	175.6723301	107.4688186	29.40695874	11.44878641	24.03531553							289.282767	87.46359223	67.16868932	102.467233	68.44296117	93.55339806	222.6139209	50.86799794	73.35350328	88.54866954	54.69050971	58.20198871
01/06/1977	1977	June	6	111.8033981	19.06607427	11.80535291	9.270631068	22.7881068							175.6723301	289.282767	87.46359223	67.16868932	102.467233	68.44296117	107.4688186	222.6139209	50.86799794	73.35350328	88.54866954	54.69050971
01/07/1977	1977	July	7	89.05461165	42.50165837	18.32875194	9.048300971	22.23701456							111.8033981	175.6723301	289.282767	87.46359223	67.16868932	102.467233	19.06607427	107.4688186	222.6139209	50.86799794	73.35350328	88.54866954
01/08/1977	1977	August	8	114.7427184	42.88730267	18.23596529	9.191504854	23.02572816							89.05461165	111.8033981	175.6723301	289.282767	87.46359223	67.16868932	42.50165837	19.06607427	107.4688186	222.6139209	50.86799794	73.35350328
01/09/1977	1977	September	9	52.12135922	22.85762294	13.27167415	9.09223301	24.49065534							114.7427184	89.05461165	111.8033981	175.6723301	289.282767	87.46359223	42.88730267	42.50165837	19.06607427	107.4688186	222.6139209	50.86799794
01/10/1977	1977	October	10	85.20509709	38.14684757	17.39407694	10.06055825	25.86711165							52.12135922	114.7427184	89.05461165	111.8033981	175.6723301	289.282767	22.85762294	42.88730267	42.50165837	19.06607427	107.4688186	222.6139209
01/11/1977	1977	November	11	188.8276699	109.0714161	29.68801444	10.00667476	22.80752427							85.20509709	52.12135922	114.7427184	89.05461165	111.8033981	175.6723301	38.14684757	22.85762294	42.88730267	42.50165837	19.06607427	107.4688186
01/12/1977	1977	December	12	84.97815534	82.26888556	25.71630813	9.989199029	24.6651699							188.8276699	85.20509709	52.12135922	114.7427184	89.05461165	111.8033981	109.0714161	38.14684757	22.85762294	42.88730267	42.50165837	19.06607427
01/01/1978	1978	January	1	90.84708738	104.8900665	29.05757367	8.860800971	25.32281553							84.97815534	188.8276699	85.20509709	52.12135922	114.7427184	89.05461165	82.26888556	109.0714161	38.14684757	22.85762294	42.88730267	42.50165837
01/02/1978	1978	February	2	144.7815534	109.7985231	29.62430121	9.752184466	26.23859223							90.84708738	84.97815534	188.8276699	85.20509709	52.12135922	114.7427184	104.8900665	82.26888556	109.0714161	38.14684757	22.85762294	42.88730267
01/03/1978	1978	March	3	253.7754854	237.9200663	43.99664709	10.00412621	23.93944175							144.7815534	90.84708738	84.97815534	188.8276699	85.20509709	52.12135922	109.7985231	104.8900665	82.26888556	109.0714161	38.14684757	22.85762294
01/04/1978	1978	April	4	175.0946602	117.7444254	30.75360886	11.29890777	24.72512136							253.7754854	144.7815534	90.84708738	84.97815534	188.8276699	85.20509709	237.9200663	109.7985231	104.8900665	82.26888556	109.0714161	38.14684757
01/05/1978	1978	May	5	109.4648058	42.07435243	18.2024199	10.31201456	23.16565534							175.0946602	253.7754854	144.7815534	90.84708738	84.97815534	188.8276699	117.7444254	237.9200663	109.7985231	104.8900665	82.26888556	109.0714161
01/06/1978	1978	June	6	88.92839806	17.55386347	11.36408265	9.647936893	22.80449029							109.4648058	175.0946602	253.7754854	144.7815534	90.84708738	84.97815534	42.07435243	117.7444254	237.9200663	109.7985231	104.8900665	82.26888556
01/07/1978	1978	July	7	52.74635922	9.763102063	8.290594053	9.005097087	22.38252427							88.92839806	109.4648058	175.0946602	253.7754854	144.7815534	90.84708738	17.55386347	42.07435243	117.7444254	237.9200663	109.7985231	104.8900665
01/08/1978	1978	August	8	105.6796117	27.62716541	14.59661335	9.570995146	23.27657767							52.74635922	88.92839806	109.4648058	175.0946602	253.7754854	144.7815534	9.763102063	17.55386347	42.07435243	117.7444254	237.9200663	109.7985231
01/09/1978	1978	September	9	88.50849515	44.2793824	18.61515279	9.418446602	25.15631068							105.6796117	52.74635922	88.92839806	109.4648058	175.0946602	253.7754854	27.62716541	9.763102063	17.55386347	42.07435243	117.7444254	237.9200663
01/10/1978	1978	October	10	86.12014563	14.64085437	10.44278532	10.03859223	25.34866505							88.50849515	105.6796117	52.74635922	88.92839806	109.4648058	175.0946602	44.2793824	27.62716541	9.763102063	17.55386347	42.07435243	117.7444254
01/11/1978	1978	November	11	79.55461165	34.61796396	16.53613908	9.85315534	24.66055825							86.12014563	88.50849515	105.6796117	52.74635922	88.92839806	109.4648058	14.64085437	44.2793824	27.62716541	9.763102063	17.55386347	42.07435243
01/12/1978	1978	December	12	143.3410194	137.3380255	33.24128617	10.65958738	24.63580097							79.55461165	86.12014563	88.50849515	105.6796117	52.74635922	88.92839806	34.61796396	14.64085437	44.2793824	27.62716541	9.763102063	17.55386347
01/01/1979	1979	January	1	87.4538835	71.22695279	23.87088447	10.51225728	25.43300971							143.3410194	79.55461165	86.12014563	88.50849515	105.6796117	52.74635922	137.3380255	34.61796396	14.64085437	44.2793824	27.62716541	9.763102063
01/02/1979	1979	February	2	137.7281553	145.7680493	34.24769066	10.3131068	25.60121359							87.4538835	143.3410194	79.55461165	86.12014563	88.50849515	105.6796117	71.22695279	137.3380255	34.61796396	14.64085437	44.2793824	27.62716541
01/03/1979	1979	March	3	115.3907767	92.90191444	27.39241942	8.873665049	24.90121359							137.7281553	87.4538835	143.3410194	79.55461165	86.12014563	88.50849515	145.7680493	71.22695279	137.3380255	34.61796396	14.64085437	44.2793824
01/04/1979	1979	April	4	178.1407767	153.235714	35.28296735	11.51019417	24.92354369							115.3907767	137.7281553	87.4538835	143.3410194	79.55461165	86.12014563	92.90191444	145.7680493	71.22695279	137.3380255	34.61796396	14.64085437
01/05/1979	1979	May	5	147.1808252	84.48271177	26.08993034	12.01881068	23.27791262							178.1407767	115.3907767	137.7281553	87.4538835	143.3410194	79.55461165	153.235714	92.90191444	145.7680493	71.22695279	137.3380255	34.61796396
01/06/1979	1979	June	6	93.33737864	48.66045085	19.65097803	10.60667476	22.08458738							147.1808252	178.1407767	115.3907767	137.7281553	87.4538835	143.3410194	84.48271177	153.235714	92.90191444	145.7680493	71.22695279	137.3380255
01/07/1979	1979	July	7	51.80703883	23.7810682	13.60208544	9.771480583	22.01929612							93.33737864	147.1808252	178.1407767	115.3907767	137.7281553	87.4538835	48.66045085	84.48271177	153.235714	92.90191444	145.7680493	71.22695279
01/08/1979	1979	August	8	74.25849515	11.95371905	9.336338228	10.93313107	23.87087379							51.80703883	93.33737864	147.1808252	178.1407767	115.3907767	137.7281553	23.7810682	48.66045085	84.48271177	153.235714	92.90191444	145.7680493
01/09/1979	1979	September	9	38.34951456	21.32071226	12.73762415	9.651941748	24.31007282							74.25849515	51.80703883	93.33737864	147.1808252	178.1407767	115.3907767	11.95371905	23.7810682	48.66045085	84.48271177	153.235714	92.90191444
01/10/1979	1979	October	10	32.09708738	12.8631665	9.772460922	8.513956311	23.77269417							38.34951456	74.25849515	51.80703883	93.33737864	147.1808252	178.1407767	21.32071226	11.95371905	23.7810682	48.66045085	84.48271177	153.235714
01/11/1979	1979	November	11	72.03276699	42.9677432	18.42093434	10.46953883	25.04769417							32.09708738	38.34951456	74.25849515	51.80703883	93.33737864	147.1808252	12.8631665	21.32071226	11.95371905	23.7810682	48.66045085	84.48271177
01/12/1979	1979	December	12	72.66747573	56.87856675	21.19584442	11.93798544	26.51456311							72.03276699	32.09708738	38.34951456	74.25849515	51.80703883	93.33737864	42.9677432	12.8631665	21.32071226	11.95371905	23.7810682	48.66045085
01/01/1980	1980	January	1	64.03033981	78.52000024	24.97226104	9.968567961	25.94174757							72.66747573	72.03276699	32.09708738	38.34951456	74.25849515	51.80703883	56.87856675	42.9677432	12.8631665	21.32071226	11.95371905	23.7810682
01/02/1980	1980	February	2	28.27305825	21.79577282	12.64104296	10.02851942	26.24854369							64.03033981	72.66747573	72.03276699	32.09708738	38.34951456	74.25849515	78.52000024	56.87856675	42.9677432	12.8631665	21.32071226	11.95371905
01/03/1980	1980	March	3	100.0242718	92.92793143	27.3388591	10.91067961	26.59114078							28.27305825	64.03033981	72.66747573	72.03276699	32.09708738	38.34951456	21.79577282	78.52000024	56.87856675	42.9677432	12.8631665	21.32071226
01/04/1980	1980	April	4	160.8009709	168.8720023	37.01518544	12.37475728	25.34296117							100.0242718	28.27305825	64.03033981	72.66747573	72.03276699	32.09708738	92.92793143	21.79577282	78.52000024	56.87856675	42.9677432	12.8631665
01/05/1980	1980	May	5	234.8118932	148.5920941	34.52690558	12.23737864	23.35242718							160.8009709	100.0242718	28.27305825	64.03033981	72.66747573	72.03276699	168.8720023	92.92793143	21.79577282	78.52000024	56.87856675	42.9677432
01/06/1980	1980	June	6	86.2342233	34.9102	16.51523689	9.597208738	22.06601942							234.8118932	160.8009709	100.0242718	28.27305825	64.03033981	72.66747573	148.5920941	168.8720023	92.92793143	21.79577282	78.52000024	56.87856675
01/07/1980	1980	July	7	43.88228155	6.978581553	6.706149879	8.883131068	21.84429612							86.2342233	234.8118932	160.8009709	100.0242718	28.27305825	64.03033981	34.9102	148.5920941	168.8720023	92.92793143	21.79577282	78.52000024
01/08/1980	1980	August	8	71.77063107	8.728150728	7.830508374	9.289927184	22.54526699							43.88228155	86.2342233	234.8118932	160.8009709	100.0242718	28.27305825	6.978581553	34.9102	148.5920941	168.8720023	92.92793143	21.79577282
01/09/1980	1980	September	9	44.37257282	18.98390752	11.91793993	9.789805825	24.65279126							71.77063107	43.88228155	86.2342233	234.8118932	160.8009709	100.0242718	8.728150728	6.978581553	34.9102	148.5920941	168.8720023	92.92793143
01/10/1980	1980	October	10	55.03033981	36.5671193	16.94714405	9.874635922	25.96856796							44.37257282	71.77063107	43.88228155	86.2342233	234.8118932	160.8009709	18.98390752	8.728150728	6.978581553	34.9102	148.5920941	168.8720023
01/11/1980	1980	November	11	105.0691748	68.96901032	23.51837937	10.07900485	24.24320388							55.03033981	44.37257282	71.77063107	43.88228155	86.2342233	234.8118932	36.5671193	18.98390752	8.728150728	6.978581553	34.9102	148.5920941
01/12/1980	1980	December	12	52.99757282	38.9035699	17.46905218	9.95618932	24.68203883							105.0691748	55.03033981	44.37257282	71.77063107	43.88228155	86.2342233	68.96901032	36.5671193	18.98390752	8.728150728	6.978581553	34.9102
01/01/1981	1981	January	1	18.33009709	35.46665049	16.64791517	10.04757282	26.58713592							52.99757282	105.0691748	55.03033981	44.37257282	71.77063107	43.88228155	38.9035699	68.96901032	36.5671193	18.98390752	8.728150728	6.978581553
01/02/1981	1981	February	2	48.78033981	49.65238981	19.72586408	10.79162621	27.13628641							18.33009709	52.99757282	105.0691748	55.03033981	44.37257282	71.77063107	35.46665049	38.9035699	68.96901032	36.5671193	18.98390752	8.728150728
01/03/1981	1981	March	3	174.3325243	160.8701081	36.00068944	11.80412621	25.76407767							48.78033981	18.33009709	52.99757282	105.0691748	55.03033981	44.37257282	49.65238981	35.46665049	38.9035699	68.96901032	36.5671193	18.98390752
01/04/1981	1981	April	4	220.0084951	150.822682	34.80865498	11.65412621	23.69126214							174.3325243	48.78033981	18.33009709	52.99757282	105.0691748	55.03033981	160.8701081	49.65238981	35.46665049	38.9035699	68.96901032	36.5671193
01/05/1981	1981	May	5	157.1711165	108.4655007	29.53880085	11.65254854	22.92572816							220.0084951	174.3325243	48.78033981	18.33009709	52.99757282	105.0691748	150.822682	160.8701081	49.65238981	35.46665049	38.9035699	68.96901032
01/06/1981	1981	June	6	60.70752427	20.14401007	12.25687136	9.920873786	22.87706311							157.1711165	220.0084951	174.3325243	48.78033981	18.33009709	52.99757282	108.4655007	150.822682	160.8701081	49.65238981	35.46665049	38.9035699
01/07/1981	1981	July	7	94.71116505	26.74795692	14.30590546	8.757160194	21.03228155							60.70752427	157.1711165	220.0084951	174.3325243	48.78033981	18.33009709	20.14401007	108.4655007	150.822682	160.8701081	49.65238981	35.46665049
01/08/1981	1981	August	8	91.64927184	21.08532767	12.43238556	9.98131068	23.01674757							94.71116505	60.70752427	157.1711165	220.0084951	174.3325243	48.78033981	26.74795692	20.14401007	108.4655007	150.822682	160.8701081	49.65238981
01/09/1981	1981	September	9	81.86043689	21.62291383	12.70400352	9.323543689	24.475							91.64927184	94.71116505	60.70752427	157.1711165	220.0084951	174.3325243	21.08532767	26.74795692	20.14401007	108.4655007	150.822682	160.8701081
01/10/1981	1981	October	10	52.05218447	10.54849235	8.658462864	9.466504854	25.24757282							81.86043689	91.64927184	94.71116505	60.70752427	157.1711165	220.0084951	21.62291383	21.08532767	26.74795692	20.14401007	108.4655007	150.822682
01/11/1981	1981	November	11	53.16262136	67.35817585	23.08004053	9.85315534	25.28543689							52.05218447	81.86043689	91.64927184	94.71116505	60.70752427	157.1711165	10.54849235	21.62291383	21.08532767	26.74795692	20.14401007	108.4655007
01/12/1981	1981	December	12	61.98300971	69.25549345	23.55400728	9.88118932	25.35012136							53.16262136	52.05218447	81.86043689	91.64927184	94.71116505	60.70752427	67.35817585	10.54849235	21.62291383	21.08532767	26.74795692	20.14401007
01/01/1982	1982	January	1	38.23030303	52.35402267	20.3732577	9.848363636	26.98242424						0.478942308	61.98300971	53.16262136	52.05218447	81.86043689	91.64927184	94.71116505	69.25549345	67.35817585	10.54849235	21.62291383	21.08532767	26.74795692
01/02/1982	1982	February	2	48.88363636	60.31471491	21.95519382	10.37927273	27.48606061						2	38.23030303	61.98300971	53.16262136	52.05218447	81.86043689	91.64927184	52.35402267	69.25549345	67.35817585	10.54849235	21.62291383	21.08532767
01/03/1982	1982	March	3	59.94666667	49.19510788	19.79746994	10.62557576	27.38993939						0.471394231	48.88363636	38.23030303	61.98300971	53.16262136	52.05218447	81.86043689	60.31471491	52.35402267	69.25549345	67.35817585	10.54849235	21.62291383
01/04/1982	1982	April	4	187.4242424	135.0137714	33.032116	12.04024242	24.55018182						0.514711538	59.94666667	48.88363636	38.23030303	61.98300971	53.16262136	52.05218447	49.19510788	60.31471491	52.35402267	69.25549345	67.35817585	10.54849235
01/05/1982	1982	May	5	176.2557576	55.60611636	20.94378376	11.7849697	23.3529697						0.636298077	187.4242424	59.94666667	48.88363636	38.23030303	61.98300971	53.16262136	135.0137714	49.19510788	60.31471491	52.35402267	69.25549345	67.35817585
01/06/1982	1982	June	6	79.48848485	39.86948024	17.68690788	10.78157576	23.25987879						0.661875	176.2557576	187.4242424	59.94666667	48.88363636	38.23030303	61.98300971	55.60611636	135.0137714	49.19510788	60.31471491	52.35402267	69.25549345
01/07/1982	1982	July	7	51.13939394	12.94027467	9.730096121	9.842545455	23.13806061						0.480865385	79.48848485	176.2557576	187.4242424	59.94666667	48.88363636	38.23030303	39.86948024	55.60611636	135.0137714	49.19510788	60.31471491	52.35402267
01/08/1982	1982	August	8	96.60727273	8.252015394	7.433579515	9.576363636	23.4230303						0.363125	51.13939394	79.48848485	176.2557576	187.4242424	59.94666667	48.88363636	12.94027467	39.86948024	55.60611636	135.0137714	49.19510788	60.31471491
01/09/1982	1982	September	9	60.91515152	49.18662897	19.76254048	9.827393939	25.66775758						0.380288462	96.60727273	51.13939394	79.48848485	176.2557576	187.4242424	59.94666667	8.252015394	12.94027467	39.86948024	55.60611636	135.0137714	49.19510788
01/10/1982	1982	October	10	133.9030303	47.37758218	19.49731261	10.00509091	24.76812121						0.401682692	60.91515152	96.60727273	51.13939394	79.48848485	176.2557576	187.4242424	49.18662897	8.252015394	12.94027467	39.86948024	55.60611636	135.0137714
01/11/1982	1982	November	11	208.5830303	195.9078525	39.73110182	10.63163636	24.13187879						0.470528846	133.9030303	60.91515152	96.60727273	51.13939394	79.48848485	176.2557576	47.37758218	49.18662897	8.252015394	12.94027467	39.86948024	55.60611636
01/12/1982	1982	December	12	103.2206061	107.3676325	29.47599527	10.15345455	25.03915152						0.636490385	208.5830303	133.9030303	60.91515152	96.60727273	51.13939394	79.48848485	195.9078525	47.37758218	49.18662897	8.252015394	12.94027467	39.86948024
01/01/1983	1983	January	1	42.22815534	43.32443592	18.4959943	10.32791262	27.08859223						0.615353535	103.2206061	208.5830303	133.9030303	60.91515152	96.60727273	51.13939394	107.3676325	195.9078525	47.37758218	49.18662897	8.252015394	12.94027467
01/02/1983	1983	February	2	63.30946602	89.77897087	26.93769672	10.30716019	27.3059466						2	42.22815534	103.2206061	208.5830303	133.9030303	60.91515152	96.60727273	43.32443592	107.3676325	195.9078525	47.37758218	49.18662897	8.252015394
01/03/1983	1983	March	3	64.24757282	55.72776517	21.10126687	11.25109223	26.77645631						0.532121212	63.30946602	42.22815534	103.2206061	208.5830303	133.9030303	60.91515152	89.77897087	43.32443592	107.3676325	195.9078525	47.37758218	49.18662897
01/04/1983	1983	April	4	167.4648058	123.5316465	31.73604175	12.50764563	25.1538835						0.458030303	64.24757282	63.30946602	42.22815534	103.2206061	208.5830303	133.9030303	55.72776517	89.77897087	43.32443592	107.3676325	195.9078525	47.37758218
01/05/1983	1983	May	5	107.1298544	31.80200837	15.58108495	12.03640777	23.70012136						0.57030303	167.4648058	64.24757282	63.30946602	42.22815534	103.2206061	208.5830303	123.5316465	55.72776517	89.77897087	43.32443592	107.3676325	195.9078525
01/06/1983	1983	June	6	92.77548544	70.41008847	23.74172621	11.34854369	22.91116505						0.502171717	107.1298544	167.4648058	64.24757282	63.30946602	42.22815534	103.2206061	31.80200837	123.5316465	55.72776517	89.77897087	43.32443592	107.3676325
01/07/1983	1983	July	7	75.58373786	35.27890243	16.50726177	10.22269417	22.79866505						0.538787879	92.77548544	107.1298544	167.4648058	64.24757282	63.30946602	42.22815534	70.41008847	31.80200837	123.5316465	55.72776517	89.77897087	43.32443592
01/08/1983	1983	August	8	103.4987864	65.17816117	22.80197403	10.96978155	23.24065534						0.486767677	75.58373786	92.77548544	107.1298544	167.4648058	64.24757282	63.30946602	35.27890243	70.41008847	31.80200837	123.5316465	55.72776517	89.77897087
01/09/1983	1983	September	9	85.21723301	31.21863495	15.67701796	9.204490291	24.06492718						0.446616162	103.4987864	75.58373786	92.77548544	107.1298544	167.4648058	64.24757282	65.17816117	35.27890243	70.41008847	31.80200837	123.5316465	55.72776517
01/10/1983	1983	October	10	120.4514563	47.75708386	19.46287075	11.1381068	25.76699029						0.466565657	85.21723301	103.4987864	75.58373786	92.77548544	107.1298544	167.4648058	31.21863495	65.17816117	35.27890243	70.41008847	31.80200837	123.5316465
01/11/1983	1983	November	11	91.25364078	43.67691408	18.62353532	10.71504854	26.20764563						0.457626263	120.4514563	85.21723301	103.4987864	75.58373786	92.77548544	107.1298544	47.75708386	31.21863495	65.17816117	35.27890243	70.41008847	31.80200837
01/12/1983	1983	December	12	92.83980583	87.82328568	26.56930546	8.881553398	23.52245146						0.439292929	91.25364078	120.4514563	85.21723301	103.4987864	75.58373786	92.77548544	43.67691408	47.75708386	31.21863495	65.17816117	35.27890243	70.41008847
01/01/1984	1984	January	1	34.71151515	63.67770376	22.62889345	8.305333333	23.9630303						0.567538462	92.83980583	91.25364078	120.4514563	85.21723301	103.4987864	75.58373786	87.82328568	43.67691408	47.75708386	31.21863495	65.17816117	35.27890243
01/02/1984	1984	February	2	34.2630303	23.83478982	13.2294017	9.138787879	26.55139394						2	34.71151515	92.83980583	91.25364078	120.4514563	85.21723301	103.4987864	63.67770376	87.82328568	43.67691408	47.75708386	31.21863495	65.17816117
01/03/1984	1984	March	3	34.06787879	32.86790509	16.01454521	10.3809697	26.82242424						0.501487179	34.2630303	34.71151515	92.83980583	91.25364078	120.4514563	85.21723301	23.83478982	63.67770376	87.82328568	43.67691408	47.75708386	31.21863495
01/04/1984	1984	April	4	140.2848485	128.50078	32.24160921	10.18024242	23.21612121						0.532820513	34.06787879	34.2630303	34.71151515	92.83980583	91.25364078	120.4514563	32.86790509	23.83478982	63.67770376	87.82328568	43.67691408	47.75708386
01/05/1984	1984	May	5	63.0630303	20.54691612	12.34461273	11.716	24.03309091						0.623897436	140.2848485	34.06787879	34.2630303	34.71151515	92.83980583	91.25364078	128.50078	32.86790509	23.83478982	63.67770376	87.82328568	43.67691408
01/06/1984	1984	June	6	58.41333333	5.422185939	5.646428121	10.43248485	23.08969697						0.492205128	63.0630303	140.2848485	34.06787879	34.2630303	34.71151515	92.83980583	20.54691612	128.50078	32.86790509	23.83478982	63.67770376	87.82328568
01/07/1984	1984	July	7	78.91515152	29.58753842	15.16359624	10.02848485	21.57418182						0.388820513	58.41333333	63.0630303	140.2848485	34.06787879	34.2630303	34.71151515	5.422185939	20.54691612	128.50078	32.86790509	23.83478982	63.67770376
01/08/1984	1984	August	8	82.41818182	23.33188279	13.39700509	9.797939394	22.35369697						0.383897436	78.91515152	58.41333333	63.0630303	140.2848485	34.06787879	34.2630303	29.58753842	5.422185939	20.54691612	128.50078	32.86790509	23.83478982
01/09/1984	1984	September	9	39.9769697	20.64402255	12.61552073	9.167151515	25.03818182						0.465897436	82.41818182	78.91515152	58.41333333	63.0630303	140.2848485	34.06787879	23.33188279	29.58753842	5.422185939	20.54691612	128.50078	32.86790509
01/10/1984	1984	October	10	89.82666667	36.00415733	16.68923091	9.415393939	24.90157576						0.439538462	39.9769697	82.41818182	78.91515152	58.41333333	63.0630303	140.2848485	20.64402255	23.33188279	29.58753842	5.422185939	20.54691612	128.50078
01/11/1984	1984	November	11	114.4993939	61.9992343	22.24904448	10.216	23.26327273						0.481692308	89.82666667	39.9769697	82.41818182	78.91515152	58.41333333	63.0630303	36.00415733	20.64402255	23.33188279	29.58753842	5.422185939	20.54691612
01/12/1984	1984	December	12	80.93575758	95.88578	27.73351745	10.37842424	24.40460606						0.656512821	114.4993939	89.82666667	39.9769697	82.41818182	78.91515152	58.41333333	61.9992343	36.00415733	20.64402255	23.33188279	29.58753842	5.422185939
01/01/1985	1985	January	1	25.18886199	20.38084831	11.81867918	10.0377724	26.62215496						0.532107843	80.93575758	114.4993939	89.82666667	39.9769697	82.41818182	78.91515152	95.88578	61.9992343	36.00415733	20.64402255	23.33188279	29.58753842
01/02/1985	1985	February	2	78.88256659	132.6391214	32.68336271	10.90108959	25.21162228						2	25.18886199	80.93575758	114.4993939	89.82666667	39.9769697	82.41818182	20.38084831	95.88578	61.9992343	36.00415733	20.64402255	23.33188279
01/03/1985	1985	March	3	147.0205811	97.70069976	27.96285012	10.39818402	25.84866828						0.555735294	78.88256659	25.18886199	80.93575758	114.4993939	89.82666667	39.9769697	132.6391214	20.38084831	95.88578	61.9992343	36.00415733	20.64402255
01/04/1985	1985	April	4	239.4794189	209.6824915	41.19425484	11.64673123	23.68232446						0.61622549	147.0205811	78.88256659	25.18886199	80.93575758	114.4993939	89.82666667	97.70069976	132.6391214	20.38084831	95.88578	61.9992343	36.00415733
01/05/1985	1985	May	5	153.8874092	64.37142506	22.73895121	11.33099274	22.74079903						0.674705882	239.4794189	147.0205811	78.88256659	25.18886199	80.93575758	114.4993939	209.6824915	97.70069976	132.6391214	20.38084831	95.88578	61.9992343
01/06/1985	1985	June	6	78.92978208	54.41504976	20.82870835	9.736319613	21.96924939						0.642941176	153.8874092	239.4794189	147.0205811	78.88256659	25.18886199	80.93575758	64.37142506	209.6824915	97.70069976	132.6391214	20.38084831	95.88578
01/07/1985	1985	July	7	76.10895884	21.21786186	12.69641465	9.444915254	21.98510896						0.609460784	78.92978208	153.8874092	239.4794189	147.0205811	78.88256659	25.18886199	54.41504976	64.37142506	209.6824915	97.70069976	132.6391214	20.38084831
01/08/1985	1985	August	8	66.37409201	10.55758087	8.569418644	9.130508475	22.67179177						0.494607843	76.10895884	78.92978208	153.8874092	239.4794189	147.0205811	78.88256659	21.21786186	54.41504976	64.37142506	209.6824915	97.70069976	132.6391214
01/09/1985	1985	September	9	61.19854722	15.83982954	10.63561525	9.516585956	24.69854722						0.398235294	66.37409201	76.10895884	78.92978208	153.8874092	239.4794189	147.0205811	10.55758087	21.21786186	54.41504976	64.37142506	209.6824915	97.70069976
01/10/1985	1985	October	10	49.70096852	16.58332373	11.01173148	10.31331719	24.79213075						0.422205882	61.19854722	66.37409201	76.10895884	78.92978208	153.8874092	239.4794189	15.83982954	10.55758087	21.21786186	54.41504976	64.37142506	209.6824915
01/11/1985	1985	November	11	94.43341404	89.38610569	26.70665448	10.87881356	24.37590799						0.554411765	49.70096852	61.19854722	66.37409201	76.10895884	78.92978208	153.8874092	16.58332373	15.83982954	10.55758087	21.21786186	54.41504976	64.37142506
01/12/1985	1985	December	12	50.60290557	47.21841053	18.90008656	10.71949153	25.18401937						0.506666667	94.43341404	49.70096852	61.19854722	66.37409201	76.10895884	78.92978208	89.38610569	16.58332373	15.83982954	10.55758087	21.21786186	54.41504976
01/01/1986	1986	January	1	31.65175333	60.08720738	21.93017207	10.64292624	26.10979444						0.482060302	50.60290557	94.43341404	49.70096852	61.19854722	66.37409201	76.10895884	47.21841053	89.38610569	16.58332373	15.83982954	10.55758087	21.21786186
01/02/1986	1986	February	2	39.26844015	55.67069178	20.83480266	10.23409915	27.25380895						2	31.65175333	50.60290557	94.43341404	49.70096852	61.19854722	66.37409201	60.08720738	47.21841053	89.38610569	16.58332373	15.83982954	10.55758087
01/03/1986	1986	March	3	110.3192261	58.10902491	21.29969093	10.73954051	25.72829504						0.44241206	39.26844015	31.65175333	50.60290557	94.43341404	49.70096852	61.19854722	55.67069178	60.08720738	47.21841053	89.38610569	16.58332373	15.83982954
01/04/1986	1986	April	4	201.114873	128.0287156	32.21588767	12.05792019	24.28222491						0.459648241	110.3192261	39.26844015	31.65175333	50.60290557	94.43341404	49.70096852	58.10902491	55.67069178	60.08720738	47.21841053	89.38610569	16.58332373
01/05/1986	1986	May	5	134.929867	86.45712878	26.33428912	11.6496977	22.91596131						0.640100503	201.114873	110.3192261	39.26844015	31.65175333	50.60290557	94.43341404	128.0287156	58.10902491	55.67069178	60.08720738	47.21841053	89.38610569
01/06/1986	1986	June	6	74.96977025	26.61338343	14.30845719	9.961547763	21.67629988						0.606281407	134.929867	201.114873	110.3192261	39.26844015	31.65175333	50.60290557	86.45712878	128.0287156	58.10902491	55.67069178	60.08720738	47.21841053
01/07/1986	1986	July	7	53.59975816	13.26979069	9.878308948	9.080290206	21.62841596						0.468291457	74.96977025	134.929867	201.114873	110.3192261	39.26844015	31.65175333	26.61338343	86.45712878	128.0287156	58.10902491	55.67069178	60.08720738
01/08/1986	1986	August	8	51.58403869	7.989484401	7.27511705	9.500967352	23.66045949						0.47201005	53.59975816	74.96977025	134.929867	201.114873	110.3192261	39.26844015	13.26979069	26.61338343	86.45712878	128.0287156	58.10902491	55.67069178
01/09/1986	1986	September	9	43.31318017	18.41175502	11.70703434	9.358041112	24.4337364						0.382261307	51.58403869	53.59975816	74.96977025	134.929867	201.114873	110.3192261	7.989484401	13.26979069	26.61338343	86.45712878	128.0287156	58.10902491
01/10/1986	1986	October	10	84.92503023	30.12707509	15.35255357	10.72877872	25.95550181						0.381407035	43.31318017	51.58403869	53.59975816	74.96977025	134.929867	201.114873	18.41175502	7.989484401	13.26979069	26.61338343	86.45712878	128.0287156
01/11/1986	1986	November	11	93.74486094	61.83576179	22.1004451	10.62877872	24.76795647						0.412261307	84.92503023	43.31318017	51.58403869	53.59975816	74.96977025	134.929867	30.12707509	18.41175502	7.989484401	13.26979069	26.61338343	86.45712878
01/12/1986	1986	December	12	113.0036276	103.1968174	28.74710629	10.94945586	24.54038694						0.496482412	93.74486094	84.92503023	43.31318017	51.58403869	53.59975816	74.96977025	61.83576179	30.12707509	18.41175502	7.989484401	13.26979069	26.61338343
01/01/1987	1987	January	1	77.22128174	105.7997301	29.2176942	10.26227328	26.13470375						0.587305699	113.0036276	93.74486094	84.92503023	43.31318017	51.58403869	53.59975816	103.1968174	61.83576179	30.12707509	18.41175502	7.989484401	13.26979069
01/02/1987	1987	February	2	71.59250302	74.58594643	24.45024401	10.54389359	26.84546554						2	77.22128174	113.0036276	93.74486094	84.92503023	43.31318017	51.58403869	105.7997301	103.1968174	61.83576179	30.12707509	18.41175502	7.989484401
01/03/1987	1987	March	3	125.9516324	134.5256856	32.88496626	12.32200726	27.27218863						0.580932642	71.59250302	77.22128174	113.0036276	93.74486094	84.92503023	43.31318017	74.58594643	105.7997301	103.1968174	61.83576179	30.12707509	18.41175502
01/04/1987	1987	April	4	141.3724305	140.5535342	33.63957823	13.34401451	26.35211608						0.594404145	125.9516324	71.59250302	77.22128174	113.0036276	93.74486094	84.92503023	134.5256856	74.58594643	105.7997301	103.1968174	61.83576179	30.12707509
01/05/1987	1987	May	5	148.7847642	109.9156565	29.7516474	12.1191052	23.99117291						0.579170984	141.3724305	125.9516324	71.59250302	77.22128174	113.0036276	93.74486094	140.5535342	134.5256856	74.58594643	105.7997301	103.1968174	61.83576179
01/06/1987	1987	June	6	127.573156	72.74633398	24.15646493	10.92696493	22.69697703						0.602590674	148.7847642	141.3724305	125.9516324	71.59250302	77.22128174	113.0036276	109.9156565	140.5535342	134.5256856	74.58594643	105.7997301	103.1968174
01/07/1987	1987	July	7	42.86698912	50.19622213	19.97354051	9.810278114	23.11813785						0.62119171	127.573156	148.7847642	141.3724305	125.9516324	71.59250302	77.22128174	72.74633398	109.9156565	140.5535342	134.5256856	74.58594643	105.7997301
01/08/1987	1987	August	8	51.17291415	23.41207956	13.36086215	10.13397823	23.75308343						0.525854922	42.86698912	127.573156	148.7847642	141.3724305	125.9516324	71.59250302	50.19622213	72.74633398	109.9156565	140.5535342	134.5256856	74.58594643
01/09/1987	1987	September	9	60.61305925	17.70219504	11.34447062	10.56420798	26.09153567						0.414196891	51.17291415	42.86698912	127.573156	148.7847642	141.3724305	125.9516324	23.41207956	50.19622213	72.74633398	109.9156565	140.5535342	134.5256856
01/10/1987	1987	October	10	68.13784764	17.63142334	11.3235104	10.59093108	26.85392987						0.408756477	60.61305925	51.17291415	42.86698912	127.573156	148.7847642	141.3724305	17.70219504	23.41207956	50.19622213	72.74633398	109.9156565	140.5535342
01/11/1987	1987	November	11	116.1269649	101.7208008	28.64664861	10.9140266	25.6592503						0.499948187	68.13784764	60.61305925	51.17291415	42.86698912	127.573156	148.7847642	17.63142334	17.70219504	23.41207956	50.19622213	72.74633398	109.9156565
01/12/1987	1987	December	12	36.89842805	25.79485538	14.0139318	10.27049577	27.14993954						0.542590674	116.1269649	68.13784764	60.61305925	51.17291415	42.86698912	127.573156	101.7208008	17.63142334	17.70219504	23.41207956	50.19622213	72.74633398
01/01/1988	1988	January	1	114.2551391	125.5952132	31.7935295	11.66577993	26.82817412						0.523072917	36.89842805	116.1269649	68.13784764	60.61305925	51.17291415	42.86698912	25.79485538	101.7208008	17.63142334	17.70219504	23.41207956	50.19622213
01/02/1988	1988	February	2	29.50181378	27.14309045	14.01287908	11.46638452	27.83022975						2	114.2551391	36.89842805	116.1269649	68.13784764	60.61305925	51.17291415	125.5952132	25.79485538	101.7208008	17.63142334	17.70219504	23.41207956
01/03/1988	1988	March	3	144.2817412	163.8371226	36.30267836	11.98669891	26.77545345						0.52921875	29.50181378	114.2551391	36.89842805	116.1269649	68.13784764	60.61305925	27.14309045	125.5952132	25.79485538	101.7208008	17.63142334	17.70219504
01/04/1988	1988	April	4	253.3881499	264.0917455	46.29907183	12.32249093	24.5637243						0.61109375	144.2817412	29.50181378	114.2551391	36.89842805	116.1269649	68.13784764	163.8371226	27.14309045	125.5952132	25.79485538	101.7208008	17.63142334
01/05/1988	1988	May	5	132.8029021	58.31218295	21.54573761	11.6980653	23.74933495						0.674322917	253.3881499	144.2817412	29.50181378	114.2551391	36.89842805	116.1269649	264.0917455	163.8371226	27.14309045	125.5952132	25.79485538	101.7208008
01/06/1988	1988	June	6	66.356711	29.43484522	15.00559625	11.53434099	24.52817412						0.723385417	132.8029021	253.3881499	144.2817412	29.50181378	114.2551391	36.89842805	58.31218295	264.0917455	163.8371226	27.14309045	125.5952132	25.79485538
01/07/1988	1988	July	7	78.70012092	22.28068356	13.15242733	10.01281741	22.45864571						0.514635417	66.356711	132.8029021	253.3881499	144.2817412	29.50181378	114.2551391	29.43484522	58.31218295	264.0917455	163.8371226	27.14309045	125.5952132
01/08/1988	1988	August	8	101.2067715	43.79859141	18.53040326	9.975211608	22.89008464						0.574895833	78.70012092	66.356711	132.8029021	253.3881499	144.2817412	29.50181378	22.28068356	29.43484522	58.31218295	264.0917455	163.8371226	27.14309045
01/09/1988	1988	September	9	69.46674728	23.52793035	13.22440653	9.73929867	24.44643289						0.483177083	101.2067715	78.70012092	66.356711	132.8029021	253.3881499	144.2817412	43.79859141	22.28068356	29.43484522	58.31218295	264.0917455	163.8371226
01/10/1988	1988	October	10	65.07013301	16.73634184	11.14801584	10.03385732	25.7688029						0.4128125	69.46674728	101.2067715	78.70012092	66.356711	132.8029021	253.3881499	23.52793035	43.79859141	22.28068356	29.43484522	58.31218295	264.0917455
01/11/1988	1988	November	11	76.57678356	26.22332854	13.96971874	9.989117291	24.78174123						0.37859375	65.07013301	69.46674728	101.2067715	78.70012092	66.356711	132.8029021	16.73634184	23.52793035	43.79859141	22.28068356	29.43484522	58.31218295
01/12/1988	1988	December	12	70.99395405	58.27994268	21.59121161	9.898186215	25.19165659						0.405104167	76.57678356	65.07013301	69.46674728	101.2067715	78.70012092	66.356711	26.22332854	16.73634184	23.52793035	43.79859141	22.28068356	29.43484522
01/01/1989	1989	January	1	82.89600967	165.2724729	36.54257158	10.37412334	24.52599758						0.513697917	70.99395405	76.57678356	65.07013301	69.46674728	101.2067715	78.70012092	58.27994268	26.22332854	16.73634184	23.52793035	43.79859141	22.28068356
01/02/1989	1989	February	2	109.6058041	76.7295445	24.02830641	9.106771463	25.33349456						2	82.89600967	70.99395405	76.57678356	65.07013301	69.46674728	101.2067715	165.2724729	58.27994268	26.22332854	16.73634184	23.52793035	43.79859141
01/03/1989	1989	March	3	130.9455865	91.37119238	26.95101294	10.80870617	26.10532044						0.57328125	109.6058041	82.89600967	70.99395405	76.57678356	65.07013301	69.46674728	76.7295445	165.2724729	58.27994268	26.22332854	16.73634184	23.52793035
01/04/1989	1989	April	4	162.9177751	133.4127191	32.78658851	11.18573156	23.62853688						0.629895833	130.9455865	109.6058041	82.89600967	70.99395405	76.57678356	65.07013301	91.37119238	76.7295445	165.2724729	58.27994268	26.22332854	16.73634184
01/05/1989	1989	May	5	150.7073761	116.1313892	30.55962963	11.30798065	23.06783555						0.62265625	162.9177751	130.9455865	109.6058041	82.89600967	70.99395405	76.57678356	133.4127191	91.37119238	76.7295445	165.2724729	58.27994268	26.22332854
01/06/1989	1989	June	6	50.41475212	28.16010859	14.47119746	9.760217654	22.59093108						0.6546875	150.7073761	162.9177751	130.9455865	109.6058041	82.89600967	70.99395405	116.1313892	133.4127191	91.37119238	76.7295445	165.2724729	58.27994268
01/07/1989	1989	July	7	64.71825877	31.96606336	15.56637122	9.351753325	22.12587666						0.524010417	50.41475212	150.7073761	162.9177751	130.9455865	109.6058041	82.89600967	28.16010859	116.1313892	133.4127191	91.37119238	76.7295445	165.2724729
01/08/1989	1989	August	8	78.00483676	45.09259178	18.87771451	9.740386941	22.62116082						0.414583333	64.71825877	50.41475212	150.7073761	162.9177751	130.9455865	109.6058041	31.96606336	28.16010859	116.1313892	133.4127191	91.37119238	76.7295445
01/09/1989	1989	September	9	92.32889964	51.21077001	20.18970387	9.695525998	24.39008464						0.46859375	78.00483676	64.71825877	50.41475212	150.7073761	162.9177751	130.9455865	45.09259178	31.96606336	28.16010859	116.1313892	133.4127191	91.37119238
01/10/1989	1989	October	10	93.39419589	29.89072007	15.05648561	10.0643289	25.16070133						0.533541667	92.32889964	78.00483676	64.71825877	50.41475212	150.7073761	162.9177751	51.21077001	45.09259178	31.96606336	28.16010859	116.1313892	133.4127191
01/11/1989	1989	November	11	73.9879081	43.13944825	18.48706917	10.08053204	24.75235792						0.439895833	93.39419589	92.32889964	78.00483676	64.71825877	50.41475212	150.7073761	29.89072007	51.21077001	45.09259178	31.96606336	28.16010859	116.1313892
01/12/1989	1989	December	12	141.286578	164.2469891	36.41535163	10.76191052	24.19189843						0.483541667	73.9879081	93.39419589	92.32889964	78.00483676	64.71825877	50.41475212	43.13944825	29.89072007	51.21077001	45.09259178	31.96606336	28.16010859
01/01/1990	1990	January	1	56.65054414	67.82640726	23.32645284	9.624788392	25.52962515						0.651875	141.286578	73.9879081	93.39419589	92.32889964	78.00483676	64.71825877	164.2469891	43.13944825	29.89072007	51.21077001	45.09259178	31.96606336
01/02/1990	1990	February	2	117.3240629	151.5712805	34.99655852	11.58415961	26.21257557						2	56.65054414	141.286578	73.9879081	93.39419589	92.32889964	78.00483676	67.82640726	164.2469891	43.13944825	29.89072007	51.21077001	45.09259178
01/03/1990	1990	March	3	174.8246675	144.6360815	34.19120133	11.80991536	24.82285369						0.605833333	117.3240629	56.65054414	141.286578	73.9879081	93.39419589	92.32889964	151.5712805	67.82640726	164.2469891	43.13944825	29.89072007	51.21077001
01/04/1990	1990	April	4	185.5719468	136.3727953	33.12263398	11.99915357	24.41172914						0.657760417	174.8246675	117.3240629	56.65054414	141.286578	73.9879081	93.39419589	144.6360815	151.5712805	67.82640726	164.2469891	43.13944825	29.89072007
01/05/1990	1990	May	5	126.573156	71.55165792	23.35969686	11.91898428	24.0076179						0.6346875	185.5719468	174.8246675	117.3240629	56.65054414	141.286578	73.9879081	136.3727953	144.6360815	151.5712805	67.82640726	164.2469891	43.13944825
01/06/1990	1990	June	6	41.85368803	38.20815695	17.29406445	9.600604595	23.15356711						0.62140625	126.573156	185.5719468	174.8246675	117.3240629	56.65054414	141.286578	71.55165792	136.3727953	144.6360815	151.5712805	67.82640726	164.2469891
01/07/1990	1990	July	7	41.21765417	28.19133096	14.57154281	8.919226119	22.78246675						0.53828125	41.85368803	126.573156	185.5719468	174.8246675	117.3240629	56.65054414	38.20815695	71.55165792	136.3727953	144.6360815	151.5712805	67.82640726
01/08/1990	1990	August	8	73.36154776	47.73876699	18.81889794	9.828778718	22.51451028						0.4571875	41.21765417	41.85368803	126.573156	185.5719468	174.8246675	117.3240629	28.19133096	38.20815695	71.55165792	136.3727953	144.6360815	151.5712805
01/09/1990	1990	September	9	45.51027811	28.43208634	14.5439994	8.718258767	24.38198307						0.479375	73.36154776	41.21765417	41.85368803	126.573156	185.5719468	174.8246675	47.73876699	28.19133096	38.20815695	71.55165792	136.3727953	144.6360815
01/10/1990	1990	October	10	69.10399033	44.20349395	18.72404196	10.2280532	25.57110036						0.432135417	45.51027811	73.36154776	41.21765417	41.85368803	126.573156	185.5719468	28.43208634	47.73876699	28.19133096	38.20815695	71.55165792	136.3727953
01/11/1990	1990	November	11	71.7980653	44.88182443	18.88855865	10.89480048	23.78452237						0.47953125	69.10399033	45.51027811	73.36154776	41.21765417	41.85368803	126.573156	44.20349395	28.43208634	47.73876699	28.19133096	38.20815695	71.55165792
01/12/1990	1990	December	12	72.68681983	59.76989274	21.36752455	10.57920193	24.77243047						0.47375	71.7980653	69.10399033	45.51027811	73.36154776	41.21765417	41.85368803	44.88182443	44.20349395	28.43208634	47.73876699	28.19133096	38.20815695
01/01/1991	1991	January	1	69.99879081	90.39925756	26.69690593	9.700362757	26.06311971						0.541666667	72.68681983	71.7980653	69.10399033	45.51027811	73.36154776	41.21765417	59.76989274	44.88182443	44.20349395	28.43208634	47.73876699	28.19133096
01/02/1991	1991	February	2	32.12454655	57.20180024	19.78347304	10.09020556	27.18766626						2	69.99879081	72.68681983	71.7980653	69.10399033	45.51027811	73.36154776	90.39925756	59.76989274	44.88182443	44.20349395	28.43208634	47.73876699
01/03/1991	1991	March	3	114.3434099	112.456516	30.11089299	11.17992745	26.99455865						0.525677083	32.12454655	69.99879081	72.68681983	71.7980653	69.10399033	45.51027811	57.20180024	90.39925756	59.76989274	44.88182443	44.20349395	28.43208634
01/04/1991	1991	April	4	122.5054414	112.6221457	30.12274462	11.47775091	25.22998791						0.616614583	114.3434099	32.12454655	69.99879081	72.68681983	71.7980653	69.10399033	112.456516	57.20180024	90.39925756	59.76989274	44.88182443	44.20349395
01/05/1991	1991	May	5	167.4292624	124.1998603	31.68811983	11.55006046	24.03905683						0.61609375	122.5054414	114.3434099	32.12454655	69.99879081	72.68681983	71.7980653	112.6221457	112.456516	57.20180024	90.39925756	59.76989274	44.88182443
01/06/1991	1991	June	6	86.70616687	81.47474728	25.41749395	10.49842805	24.05211608						0.63203125	167.4292624	122.5054414	114.3434099	32.12454655	69.99879081	72.68681983	124.1998603	112.6221457	112.456516	57.20180024	90.39925756	59.76989274
01/07/1991	1991	July	7	50.64691657	17.45593712	11.36686941	8.721765417	22.84655381						0.5296875	86.70616687	167.4292624	122.5054414	114.3434099	32.12454655	69.99879081	81.47474728	124.1998603	112.6221457	112.456516	57.20180024	90.39925756
01/08/1991	1991	August	8	69.40266022	25.04033966	13.43244317	8.575211608	23.29721886						0.448854167	50.64691657	86.70616687	167.4292624	122.5054414	114.3434099	32.12454655	17.45593712	81.47474728	124.1998603	112.6221457	112.456516	57.20180024
01/09/1991	1991	September	9	51.62515115	33.03485042	15.516237	8.473639661	25.3688029						0.465416667	69.40266022	50.64691657	86.70616687	167.4292624	122.5054414	114.3434099	25.04033966	17.45593712	81.47474728	124.1998603	112.6221457	112.456516
01/10/1991	1991	October	10	89.18621524	69.65957836	23.46432056	10.02478839	26.20338573						0.4490625	51.62515115	69.40266022	50.64691657	86.70616687	167.4292624	122.5054414	33.03485042	25.04033966	17.45593712	81.47474728	124.1998603	112.6221457
01/11/1991	1991	November	11	72.38573156	27.10584329	14.37091886	9.301088271	25.73579202						0.418489583	89.18621524	51.62515115	69.40266022	50.64691657	86.70616687	167.4292624	69.65957836	33.03485042	25.04033966	17.45593712	81.47474728	124.1998603
01/12/1991	1991	December	12	78.15840387	67.12257751	23.0575468	9.351027811	25.391052						0.575260417	72.38573156	89.18621524	51.62515115	69.40266022	50.64691657	86.70616687	27.10584329	69.65957836	33.03485042	25.04033966	17.45593712	81.47474728
01/01/1992	1992	January	1	23.78234583	31.91768174	15.04888452	9.350302297	26.99915357						0.532916667	78.15840387	72.38573156	89.18621524	51.62515115	69.40266022	50.64691657	67.12257751	27.10584329	69.65957836	33.03485042	25.04033966	17.45593712
01/02/1992	1992	February	2	59.88391778	99.65208718	28.32366336	10.6885127	27.56444982						2	23.78234583	78.15840387	72.38573156	89.18621524	51.62515115	69.40266022	31.91768174	67.12257751	27.10584329	69.65957836	33.03485042	25.04033966
01/03/1992	1992	March	3	59.35792019	67.13045961	23.05484015	11.68875453	26.6758162						0.506302083	59.88391778	23.78234583	78.15840387	72.38573156	89.18621524	51.62515115	99.65208718	31.91768174	67.12257751	27.10584329	69.65957836	33.03485042
01/04/1992	1992	April	4	182.5828295	158.0578619	35.94721088	13.09540508	24.19165659						0.60515625	59.35792019	59.88391778	23.78234583	78.15840387	72.38573156	89.18621524	67.13045961	99.65208718	31.91768174	67.12257751	27.10584329	69.65957836
01/05/1992	1992	May	5	103.732769	86.85385224	26.25986397	11.74147521	23.00785973						0.744375	182.5828295	59.35792019	59.88391778	23.78234583	78.15840387	72.38573156	158.0578619	67.13045961	99.65208718	31.91768174	67.12257751	27.10584329
01/06/1992	1992	June	6	104.0181378	87.73442213	26.23799323	11.80471584	22.2758162						0.587447917	103.732769	182.5828295	59.35792019	59.88391778	23.78234583	78.15840387	86.85385224	158.0578619	67.13045961	99.65208718	31.91768174	67.12257751
01/07/1992	1992	July	7	66.98065296	45.58466784	19.11629287	10.56299879	21.42490931						0.580260417	104.0181378	103.732769	182.5828295	59.35792019	59.88391778	23.78234583	87.73442213	86.85385224	158.0578619	67.13045961	99.65208718	31.91768174
01/08/1992	1992	August	8	86.4050786	36.13629081	16.47919141	9.123579202	22.09467956						0.477135417	66.98065296	104.0181378	103.732769	182.5828295	59.35792019	59.88391778	45.58466784	87.73442213	86.85385224	158.0578619	67.13045961	99.65208718
01/09/1992	1992	September	9	70.3216445	53.39942128	20.33544837	10.07243047	23.67158404						0.4615625	86.4050786	66.98065296	104.0181378	103.732769	182.5828295	59.35792019	36.13629081	45.58466784	87.73442213	86.85385224	158.0578619	67.13045961
01/10/1992	1992	October	10	104.8718259	66.92420145	23.11463071	10.30338573	25.69129383						0.419583333	70.3216445	86.4050786	66.98065296	104.0181378	103.732769	182.5828295	53.39942128	36.13629081	45.58466784	87.73442213	86.85385224	158.0578619
01/11/1992	1992	November	11	74.34099154	59.05545429	21.42352249	10.27400242	24.47533253						0.446041667	104.8718259	70.3216445	86.4050786	66.98065296	104.0181378	103.732769	66.92420145	53.39942128	36.13629081	45.58466784	87.73442213	86.85385224
01/12/1992	1992	December	12	90.66989117	68.83197823	23.41994002	10.06868198	24.795526						0.43953125	74.34099154	104.8718259	70.3216445	86.4050786	66.98065296	104.0181378	59.05545429	66.92420145	53.39942128	36.13629081	45.58466784	87.73442213
01/01/1993	1993	January	1	154.2333736	120.5438585	31.11835054	9.035550181	24.95441354						0.50171875	90.66989117	74.34099154	104.8718259	70.3216445	86.4050786	66.98065296	68.83197823	59.05545429	66.92420145	53.39942128	36.13629081	45.58466784
01/02/1993	1993	February	2	97.39661427	98.98162999	28.10227195	8.802781137	24.83107618						2	154.2333736	90.66989117	74.34099154	104.8718259	70.3216445	86.4050786	120.5438585	68.83197823	59.05545429	66.92420145	53.39942128	36.13629081
01/03/1993	1993	March	3	62.70495768	69.98996554	23.52665042	10.3949214	25.4503023						0.631354167	97.39661427	154.2333736	90.66989117	74.34099154	104.8718259	70.3216445	98.98162999	120.5438585	68.83197823	59.05545429	66.92420145	53.39942128
01/04/1993	1993	April	4	90.24425635	46.06266892	18.84660387	12.30628779	24.92249093						0.51890625	62.70495768	97.39661427	154.2333736	90.66989117	74.34099154	104.8718259	69.98996554	98.98162999	120.5438585	68.83197823	59.05545429	66.92420145
01/05/1993	1993	May	5	153.7811366	83.93187207	25.85878295	12.18186215	23.98125756						0.527291667	90.24425635	62.70495768	97.39661427	154.2333736	90.66989117	74.34099154	46.06266892	69.98996554	98.98162999	120.5438585	68.83197823	59.05545429
01/06/1993	1993	June	6	116.0943168	76.73023398	24.79726941	10.8637243	23.5241838						0.524166667	153.7811366	90.24425635	62.70495768	97.39661427	154.2333736	90.66989117	83.93187207	46.06266892	69.98996554	98.98162999	120.5438585	68.83197823
01/07/1993	1993	July	7	39.48972189	8.897673881	7.869754534	9.350302297	22.13022975						0.4921875	116.0943168	153.7811366	90.24425635	62.70495768	97.39661427	154.2333736	76.73023398	83.93187207	46.06266892	69.98996554	98.98162999	120.5438585
01/08/1993	1993	August	8	57.41958888	34.65611282	16.51317727	10.21729141	23.51837969						0.413958333	39.48972189	116.0943168	153.7811366	90.24425635	62.70495768	97.39661427	8.897673881	76.73023398	83.93187207	46.06266892	69.98996554	98.98162999
01/09/1993	1993	September	9	29.93349456	18.49086433	11.63063966	9.273035067	24.52636034						0.37640625	57.41958888	39.48972189	116.0943168	153.7811366	90.24425635	62.70495768	34.65611282	8.897673881	76.73023398	83.93187207	46.06266892	69.98996554
01/10/1993	1993	October	10	42.20798065	28.12981596	14.53402733	10.20665054	25.61632406						0.348854167	29.93349456	57.41958888	39.48972189	116.0943168	153.7811366	90.24425635	18.49086433	34.65611282	8.897673881	76.73023398	83.93187207	46.06266892
01/11/1993	1993	November	11	57.56590085	28.81717545	14.75624704	11.91983071	26.15767836						0.38828125	42.20798065	29.93349456	57.41958888	39.48972189	116.0943168	153.7811366	28.12981596	18.49086433	34.65611282	8.897673881	76.73023398	83.93187207
01/12/1993	1993	December	12	55.72914148	57.8796705	21.48450883	10.55973398	25.29770254						0.396302083	57.56590085	42.20798065	29.93349456	57.41958888	39.48972189	116.0943168	28.81717545	28.12981596	18.49086433	34.65611282	8.897673881	76.73023398
01/01/1994	1994	January	1	25.95646917	69.8108526	23.63711911	8.228899637	24.17787183						0.435	55.72914148	57.56590085	42.20798065	29.93349456	57.41958888	39.48972189	57.8796705	28.81717545	28.12981596	18.49086433	34.65611282	8.897673881
01/02/1994	1994	February	2	58.8210399	70.65715272	23.77141681	10.45912938	26.51886336						2	25.95646917	55.72914148	57.56590085	42.20798065	29.93349456	57.41958888	69.8108526	57.8796705	28.81717545	28.12981596	18.49086433	34.65611282
01/03/1994	1994	March	3	160.0616687	141.7667741	33.59707037	8.910157195	23.98694075						0.57125	58.8210399	25.95646917	55.72914148	57.56590085	42.20798065	29.93349456	70.65715272	69.8108526	57.8796705	28.81717545	28.12981596	18.49086433
01/04/1994	1994	April	4	158.9214027	140.6028897	33.79020351	11.60870617	24.24316808						0.660885417	160.0616687	58.8210399	25.95646917	55.72914148	57.56590085	42.20798065	141.7667741	70.65715272	69.8108526	57.8796705	28.81717545	28.12981596
01/05/1994	1994	May	5	156.3264813	98.67547872	28.01154559	11.88113664	23.69201935						0.667083333	158.9214027	160.0616687	58.8210399	25.95646917	55.72914148	57.56590085	140.6028897	141.7667741	70.65715272	69.8108526	57.8796705	28.81717545
01/06/1994	1994	June	6	85.36517533	65.58544607	22.61428307	10.45308343	23.11801693						0.549010417	156.3264813	158.9214027	160.0616687	58.8210399	25.95646917	55.72914148	98.67547872	140.6028897	141.7667741	70.65715272	69.8108526	57.8796705
01/07/1994	1994	July	7	73.74002418	37.87377183	17.17811342	10.17061669	22.44909311						0.57625	85.36517533	156.3264813	158.9214027	160.0616687	58.8210399	25.95646917	65.58544607	98.67547872	140.6028897	141.7667741	70.65715272	69.8108526
01/08/1994	1994	August	8	80.97702539	45.32863253	18.62362491	10.08887545	22.9471584						0.474791667	73.74002418	85.36517533	156.3264813	158.9214027	160.0616687	58.8210399	37.87377183	65.58544607	98.67547872	140.6028897	141.7667741	70.65715272
01/09/1994	1994	September	9	29.97097944	22.20334075	12.69541657	9.661426844	24.91487304						0.40984375	80.97702539	73.74002418	85.36517533	156.3264813	158.9214027	160.0616687	45.32863253	37.87377183	65.58544607	98.67547872	140.6028897	141.7667741
01/10/1994	1994	October	10	64.06166868	33.62215707	16.17814293	11.09226119	25.54873035						0.334791667	29.97097944	80.97702539	73.74002418	85.36517533	156.3264813	158.9214027	22.20334075	45.32863253	37.87377183	65.58544607	98.67547872	140.6028897
01/11/1994	1994	November	11	196.6203144	145.3833816	34.2653821	10.66287787	23.78174123						0.4615625	64.06166868	29.97097944	80.97702539	73.74002418	85.36517533	156.3264813	33.62215707	22.20334075	45.32863253	37.87377183	65.58544607	98.67547872
01/12/1994	1994	December	12	48.97339782	54.0106127	20.50920593	10.53047158	24.61475212						0.636927083	196.6203144	64.06166868	29.97097944	80.97702539	73.74002418	85.36517533	145.3833816	33.62215707	22.20334075	45.32863253	37.87377183	65.58544607
01/01/1995	1995	January	1	44.42926239	54.53865877	20.85717944	9.733615478	26.48972189						0.577604167	48.97339782	196.6203144	64.06166868	29.97097944	80.97702539	73.74002418	54.0106127	145.3833816	33.62215707	22.20334075	45.32863253	37.87377183
01/02/1995	1995	February	2	93.83555018	127.4876866	32.03684619	10.22950423	26.94449819						2	44.42926239	48.97339782	196.6203144	64.06166868	29.97097944	80.97702539	54.53865877	54.0106127	145.3833816	33.62215707	22.20334075	45.32863253
01/03/1995	1995	March	3	129.4195889	92.37253059	27.17342612	10.0617896	26.54619105						0.623385417	93.83555018	44.42926239	48.97339782	196.6203144	64.06166868	29.97097944	127.4876866	54.53865877	54.0106127	145.3833816	33.62215707	22.20334075
01/04/1995	1995	April	4	175.4933495	99.07135744	28.25667594	11.93905683	25.92720677						0.590885417	129.4195889	93.83555018	44.42926239	48.97339782	196.6203144	64.06166868	92.37253059	127.4876866	54.53865877	54.0106127	145.3833816	33.62215707
01/05/1995	1995	May	5	141.2370012	103.6510156	28.46956179	12.22237001	23.64111245						0.607552083	175.4933495	129.4195889	93.83555018	44.42926239	48.97339782	196.6203144	99.07135744	92.37253059	127.4876866	54.53865877	54.0106127	145.3833816
01/06/1995	1995	June	6	109.3010883	68.31917763	22.91795852	11.82817412	23.23530834						0.617395833	141.2370012	175.4933495	129.4195889	93.83555018	44.42926239	48.97339782	103.6510156	99.07135744	92.37253059	127.4876866	54.53865877	54.0106127
01/07/1995	1995	July	7	57.15598549	37.1081971	16.91524486	10.48548972	21.67775091						0.552395833	109.3010883	141.2370012	175.4933495	129.4195889	93.83555018	44.42926239	68.31917763	103.6510156	99.07135744	92.37253059	127.4876866	54.53865877
01/08/1995	1995	August	8	62.48004837	44.35043422	18.77929468	10.27762999	23.3783555						0.538125	57.15598549	109.3010883	141.2370012	175.4933495	129.4195889	93.83555018	37.1081971	68.31917763	103.6510156	99.07135744	92.37253059	127.4876866
01/09/1995	1995	September	9	81.87908102	37.29167134	16.86307461	10.42478839	24.38113664						0.446666667	62.48004837	57.15598549	109.3010883	141.2370012	175.4933495	129.4195889	44.35043422	37.1081971	68.31917763	103.6510156	99.07135744	92.37253059
01/10/1995	1995	October	10	100.2116082	36.06434353	16.76873591	10.9617896	25.86711004						0.4203125	81.87908102	62.48004837	57.15598549	109.3010883	141.2370012	175.4933495	37.29167134	44.35043422	37.1081971	68.31917763	103.6510156	99.07135744
01/11/1995	1995	November	11	86.47762999	62.8671532	22.35781959	11.22539299	25.7305925						0.4559375	100.2116082	81.87908102	62.48004837	57.15598549	109.3010883	141.2370012	36.06434353	37.29167134	44.35043422	37.1081971	68.31917763	103.6510156
01/12/1995	1995	December	12	61.61305925	59.61256167	21.35560955	10.95235792	25.69733978						0.443072917	86.47762999	100.2116082	81.87908102	62.48004837	57.15598549	109.3010883	62.8671532	36.06434353	37.29167134	44.35043422	37.1081971	68.31917763
01/01/1996	1996	January	1	64.75211608	91.11635574	26.96747316	10.952237	26.90314389						0.507083333	61.61305925	86.47762999	100.2116082	81.87908102	62.48004837	57.15598549	59.61256167	62.8671532	36.06434353	37.29167134	44.35043422	37.1081971
01/02/1996	1996	February	2	106.2285369	105.1487453	29.01923337	10.82599758	28.47110036						2	64.75211608	61.61305925	86.47762999	100.2116082	81.87908102	62.48004837	91.11635574	59.61256167	62.8671532	36.06434353	37.29167134	44.35043422
01/03/1996	1996	March	3	129.8948005	96.33639976	27.88422938	11.08948005	27.34401451						0.613333333	106.2285369	64.75211608	61.61305925	86.47762999	100.2116082	81.87908102	105.1487453	91.11635574	59.61256167	62.8671532	36.06434353	37.29167134
01/04/1996	1996	April	4	115.2986699	93.28140689	27.47840629	12.24727932	24.8637243						0.66765625	129.8948005	106.2285369	64.75211608	61.61305925	86.47762999	100.2116082	96.33639976	105.1487453	91.11635574	59.61256167	62.8671532	36.06434353
01/05/1996	1996	May	5	117.6602177	53.83235042	20.54684788	12.11692866	23.89407497						0.562760417	115.2986699	129.8948005	106.2285369	64.75211608	61.61305925	86.47762999	93.28140689	96.33639976	105.1487453	91.11635574	59.61256167	62.8671532
01/06/1996	1996	June	6	97.46553809	74.45960012	24.44184559	10.00048368	24.1185006						0.504427083	117.6602177	115.2986699	129.8948005	106.2285369	64.75211608	61.61305925	53.83235042	93.28140689	96.33639976	105.1487453	91.11635574	59.61256167
01/07/1996	1996	July	7	111.7339782	85.34861451	26.07073579	9.892623942	22.67666264						0.540729167	97.46553809	117.6602177	115.2986699	129.8948005	106.2285369	64.75211608	74.45960012	53.83235042	93.28140689	96.33639976	105.1487453	91.11635574
01/08/1996	1996	August	8	98.96251511	59.4510156	21.63817666	9.304836759	23.7407497						0.491145833	111.7339782	97.46553809	117.6602177	115.2986699	129.8948005	106.2285369	85.34861451	74.45960012	53.83235042	93.28140689	96.33639976	105.1487453
01/09/1996	1996	September	9	102.1160822	74.67222358	24.24874002	9.010399033	25.65852479						0.509375	98.96251511	111.7339782	97.46553809	117.6602177	115.2986699	129.8948005	59.4510156	85.34861451	74.45960012	53.83235042	93.28140689	96.33639976
01/10/1996	1996	October	10	73.16444982	37.69500544	17.18853809	10.46469166	25.85586457						0.503229167	102.1160822	98.96251511	111.7339782	97.46553809	117.6602177	115.2986699	74.67222358	59.4510156	85.34861451	74.45960012	53.83235042	93.28140689
01/11/1996	1996	November	11	95.23700121	54.35403966	20.68337267	10.34679565	24.58706167						0.42359375	73.16444982	102.1160822	98.96251511	111.7339782	97.46553809	117.6602177	37.69500544	74.67222358	59.4510156	85.34861451	74.45960012	53.83235042
01/12/1996	1996	December	12	54.95525998	82.23379311	25.67844075	10.62756953	25.33288996						0.526979167	95.23700121	73.16444982	102.1160822	98.96251511	111.7339782	97.46553809	54.35403966	37.69500544	74.67222358	59.4510156	85.34861451	74.45960012
01/01/1997	1997	January	1	49.45465538	63.70723773	22.43992382	11.14764208	27.09141475						0.445625	54.95525998	95.23700121	73.16444982	102.1160822	98.96251511	111.7339782	82.23379311	54.35403966	37.69500544	74.67222358	59.4510156	85.34861451
01/02/1997	1997	February	2	35.9165659	19.67329988	11.9983266	11.17110036	27.21704958						2	49.45465538	54.95525998	95.23700121	73.16444982	102.1160822	98.96251511	63.70723773	82.23379311	54.35403966	37.69500544	74.67222358	59.4510156
01/03/1997	1997	March	3	64.547763	38.02356191	17.18399516	10.45235792	25.44510278						0.330260417	35.9165659	49.45465538	54.95525998	95.23700121	73.16444982	102.1160822	19.67329988	63.70723773	82.23379311	54.35403966	37.69500544	74.67222358
01/04/1997	1997	April	4	235.9951632	202.4014692	40.47030133	12.25574365	24.86904474						0.5203125	64.547763	35.9165659	49.45465538	54.95525998	95.23700121	73.16444982	38.02356191	19.67329988	63.70723773	82.23379311	54.35403966	37.69500544
01/05/1997	1997	May	5	120.8258767	128.1625509	32.14210145	12.26166868	24.06457074						0.656666667	235.9951632	64.547763	35.9165659	49.45465538	54.95525998	95.23700121	202.4014692	38.02356191	19.67329988	63.70723773	82.23379311	54.35403966
01/06/1997	1997	June	6	72.81983071	53.62538622	20.62201028	11.33688029	23.24026602						0.654427083	120.8258767	235.9951632	64.547763	35.9165659	49.45465538	54.95525998	128.1625509	202.4014692	38.02356191	19.67329988	63.70723773	82.23379311
01/07/1997	1997	July	7	68.69286578	39.66052842	17.6005318	10.11039903	22.87049577						0.603854167	72.81983071	120.8258767	235.9951632	64.547763	35.9165659	49.45465538	53.62538622	128.1625509	202.4014692	38.02356191	19.67329988	63.70723773
01/08/1997	1997	August	8	93.68561064	59.11513083	21.58761475	10.10979444	23.43808948						0.531614583	68.69286578	72.81983071	120.8258767	235.9951632	64.547763	35.9165659	39.66052842	53.62538622	128.1625509	202.4014692	38.02356191	19.67329988
01/09/1997	1997	September	9	23.18258767	14.34548368	9.991977388	10.86263603	26.12285369						0.415520833	93.68561064	68.69286578	72.81983071	120.8258767	235.9951632	64.547763	59.11513083	39.66052842	53.62538622	128.1625509	202.4014692	38.02356191
01/10/1997	1997	October	10	115.5538089	36.63504946	16.790674	10.5859734	25.91330109						0.317291667	23.18258767	93.68561064	68.69286578	72.81983071	120.8258767	235.9951632	14.34548368	59.11513083	39.66052842	53.62538622	128.1625509	202.4014692
01/11/1997	1997	November	11	194.713422	183.7535102	38.60729202	10.07218863	25.81451028						0.41609375	115.5538089	23.18258767	93.68561064	68.69286578	72.81983071	120.8258767	36.63504946	14.34548368	59.11513083	39.66052842	53.62538622	128.1625509
01/12/1997	1997	December	12	183.9286578	204.3024	41.05768259	10.42430472	26.61704958						0.5709375	194.713422	115.5538089	23.18258767	93.68561064	68.69286578	72.81983071	183.7535102	36.63504946	14.34548368	59.11513083	39.66052842	53.62538622
01/01/1998	1998	January	1	200.3397823	166.4505678	36.67048996	10.10096735	27.45272068						0.61609375	183.9286578	194.713422	115.5538089	23.18258767	93.68561064	68.69286578	204.3024	183.7535102	36.63504946	14.34548368	59.11513083	39.66052842
01/02/1998	1998	February	2	94.35912938	131.7804742	32.61774607	10.58004837	28.34957678						2	200.3397823	183.9286578	194.713422	115.5538089	23.18258767	93.68561064	166.4505678	204.3024	183.7535102	36.63504946	14.34548368	59.11513083
01/03/1998	1998	March	3	63.60822249	49.92214946	19.86666566	11.69649335	26.74340992						0.645885417	94.35912938	200.3397823	183.9286578	194.713422	115.5538089	23.18258767	131.7804742	166.4505678	204.3024	183.7535102	36.63504946	14.34548368
01/04/1998	1998	April	4	162.7666264	126.7528843	31.99233156	11.408948	24.00870617	0.561491184	0.702937028	0.636269954	0.141445844	0.038391815	0.572447917	63.60822249	94.35912938	200.3397823	183.9286578	194.713422	115.5538089	49.92214946	131.7804742	166.4505678	204.3024	183.7535102	36.63504946
01/05/1998	1998	May	5	200.1584039	149.6696821	34.69080133	10.81088271	22.65163241	0.516167927	0.669746432	0.593578363	0.153578505	0.041187246	0.563177083	162.7666264	63.60822249	94.35912938	200.3397823	183.9286578	194.713422	126.7528843	49.92214946	131.7804742	166.4505678	204.3024	183.7535102
01/06/1998	1998	June	6	115.7472793	71.91918912	23.81562455	10.7541717	23.41934704	0.544068851	0.670938707	0.609151668	0.126869856	0.033927738	0.621510417	200.1584039	162.7666264	63.60822249	94.35912938	200.3397823	183.9286578	149.6696821	126.7528843	49.92214946	131.7804742	166.4505678	204.3024
01/07/1998	1998	July	7	56.88270859	33.22997158	16.01206433	10.10737606	22.88972189	0.377059615	0.500391269	0.438830121	0.123331654	0.033394012	0.48125	115.7472793	200.1584039	162.7666264	63.60822249	94.35912938	200.3397823	71.91918912	149.6696821	126.7528843	49.92214946	131.7804742	166.4505678
01/08/1998	1998	August	8	70.23216445	37.04733579	17.14219516	10.26602177	21.78887545	0.346147776	0.489204031	0.417380702	0.143056256	0.03873295	0.450416667	56.88270859	115.7472793	200.1584039	162.7666264	63.60822249	94.35912938	33.22997158	71.91918912	149.6696821	126.7528843	49.92214946	131.7804742
01/09/1998	1998	September	9	70.08222491	55.54050859	20.9615659	9.4904474	24.65187424	0.420117549	0.543215786	0.480763026	0.123098237	0.03301107	0.438802083	70.23216445	56.88270859	115.7472793	200.1584039	162.7666264	63.60822249	37.04733579	33.22997158	71.91918912	149.6696821	126.7528843	49.92214946
01/10/1998	1998	October	10	87.37484885	56.47178138	20.28091378	11.27956469	26.5688029	0.409291353	0.534198154	0.47102746	0.124906801	0.033501045	0.46140625	70.08222491	70.23216445	56.88270859	115.7472793	200.1584039	162.7666264	55.54050859	37.04733579	33.22997158	71.91918912	149.6696821	126.7528843
01/11/1998	1998	November	11	54.88996372	44.82758609	18.88787219	11.76723096	26.08875453	0.401125106	0.536164568	0.466747668	0.135039463	0.035752075	0.468802083	87.37484885	70.08222491	70.23216445	56.88270859	115.7472793	200.1584039	56.47178138	55.54050859	37.04733579	33.22997158	71.91918912	149.6696821
01/12/1998	1998	December	12	24.92503023	20.94289613	12.33748597	10.9076179	25.86844015	0.421603695	0.559108313	0.487923064	0.137504618	0.036651969	0.404791667	54.88996372	87.37484885	70.08222491	70.23216445	56.88270859	115.7472793	44.82758609	56.47178138	55.54050859	37.04733579	33.22997158	71.91918912
01/01/1999	1999	January	1	53.55864571	89.72058634	26.90334522	11.43107618	27.33446191	0.481239868	0.608845328	0.545312488	0.127605459	0.035049942	0.48921875	24.92503023	54.88996372	87.37484885	70.08222491	70.23216445	56.88270859	20.94289613	44.82758609	56.47178138	55.54050859	37.04733579	33.22997158
01/02/1999	1999	February	2	19.39782346	12.35121729	9.30356058	10.91221282	27.0637243	0.404953821	0.529744753	0.4661525	0.124790931	0.03378303	2	53.55864571	24.92503023	54.88996372	87.37484885	70.08222491	70.23216445	89.72058634	20.94289613	44.82758609	56.47178138	55.54050859	37.04733579
01/03/1999	1999	March	3	201.7593712	206.8232177	40.96074667	11.58355502	26.6267231	0.414532326	0.557429052	0.482828016	0.142896726	0.037960201	0.530729167	19.39782346	53.55864571	24.92503023	54.88996372	87.37484885	70.08222491	12.35121729	89.72058634	20.94289613	44.82758609	56.47178138	55.54050859
01/04/1999	1999	April	4	141.9250302	85.65158174	26.09520024	12.38512696	26.22019347	0.592725441	0.733623845	0.667097269	0.140898405	0.037655398	0.742135417	201.7593712	19.39782346	53.55864571	24.92503023	54.88996372	87.37484885	206.8232177	12.35121729	89.72058634	20.94289613	44.82758609	56.47178138
01/05/1999	1999	May	5	86.94679565	30.58825236	15.2670659	10.89008464	23.89709794	0.545353485	0.688508817	0.618587987	0.143155332	0.03826369	0.656145833	141.9250302	201.7593712	19.39782346	53.55864571	24.92503023	54.88996372	85.65158174	206.8232177	12.35121729	89.72058634	20.94289613	44.82758609
01/06/1999	1999	June	6	55.55622733	24.40305357	13.11858017	11.6547763	25.31946796	0.416921915	0.559726281	0.487282938	0.142804366	0.038438849	0.583802083	86.94679565	141.9250302	201.7593712	19.39782346	53.55864571	24.92503023	30.58825236	85.65158174	206.8232177	12.35121729	89.72058634	20.94289613
01/07/1999	1999	July	7	51.99637243	11.66212503	8.827084522	9.633978235	23.21076179	0.365833754	0.506979009	0.434880147	0.141145255	0.037922078	0.451145833	55.55622733	86.94679565	141.9250302	201.7593712	19.39782346	53.55864571	24.40305357	30.58825236	85.65158174	206.8232177	12.35121729	89.72058634
01/08/1999	1999	August	8	92.67956469	40.1645532	17.60085272	11.05538089	24.55779927	0.330125946	0.466528968	0.395928282	0.136403023	0.036707177	0.45890625	51.99637243	55.55622733	86.94679565	141.9250302	201.7593712	19.39782346	11.66212503	24.40305357	30.58825236	85.65158174	206.8232177	12.35121729
01/09/1999	1999	September	9	49.78234583	37.42706759	17.04283229	10.67255139	26.62478839	0.381190597	0.512586062	0.443900419	0.131395465	0.034668116	0.464114583	92.67956469	51.99637243	55.55622733	86.94679565	141.9250302	201.7593712	40.1645532	11.66212503	24.40305357	30.58825236	85.65158174	206.8232177
01/10/1999	1999	October	10	94.10157195	31.90248972	15.64005865	9.935550181	25.71390568	0.324923594	0.451368598	0.384410731	0.126445004	0.033455541	0.44765625	49.78234583	92.67956469	51.99637243	55.55622733	86.94679565	141.9250302	37.42706759	40.1645532	11.66212503	24.40305357	30.58825236	85.65158174
01/11/1999	1999	November	11	105.140266	56.42432938	21.123	10.76964933	25.17339782	0.286025189	0.440186398	0.359331164	0.154161209	0.041163465	0.43890625	94.10157195	49.78234583	92.67956469	51.99637243	55.55622733	86.94679565	31.90248972	37.42706759	40.1645532	11.66212503	24.40305357	30.58825236
01/12/1999	1999	December	12	84.99516324	117.4201886	30.88121814	10.17992745	24.91559855	0.485492864	0.61179681	0.547285586	0.126303947	0.033721646	0.533645833	105.140266	94.10157195	49.78234583	92.67956469	51.99637243	55.55622733	56.42432938	31.90248972	37.42706759	40.1645532	11.66212503	24.40305357
01/01/2000	2000	January	1	25.49214027	42.40579903	18.22364498	9.279322854	25.7267231	0.477922755	0.605039463	0.540380543	0.127116708	0.034420546	0.589114583	84.99516324	105.140266	94.10157195	49.78234583	92.67956469	51.99637243	117.4201886	56.42432938	31.90248972	37.42706759	40.1645532	11.66212503
01/02/2000	2000	February	2	24.82708585	33.96338126	16.15434825	9.835187424	27.07267231	0.363324938	0.487286315	0.421876447	0.123961377	0.033604526	2	25.49214027	84.99516324	105.140266	94.10157195	49.78234583	92.67956469	42.40579903	117.4201886	56.42432938	31.90248972	37.42706759	40.1645532
01/03/2000	2000	March	3	88.54292624	122.3459583	31.21063773	12.21124547	27.29625151	0.417497902	0.552275399	0.482051485	0.134777497	0.036295868	0.486041667	24.82708585	25.49214027	84.99516324	105.140266	94.10157195	49.78234583	33.96338126	42.40579903	117.4201886	56.42432938	31.90248972	37.42706759
01/04/2000	2000	April	4	107.2394196	48.51836106	19.43823555	13.48428053	27.02744861	0.406270362	0.554873216	0.477953484	0.148602854	0.0394311	0.585260417	88.54292624	24.82708585	25.49214027	84.99516324	105.140266	94.10157195	122.3459583	33.96338126	42.40579903	117.4201886	56.42432938	31.90248972
01/05/2000	2000	May	5	101.4038694	54.81275369	20.92205574	13.39032648	26.1808948	0.405029388	0.539874056	0.469763271	0.134844668	0.036376796	0.496041667	107.2394196	88.54292624	24.82708585	25.49214027	84.99516324	105.140266	48.51836106	122.3459583	33.96338126	42.40579903	117.4201886	56.42432938
01/06/2000	2000	June	6	68.73155985	26.83889528	14.1659948	10.19347037	23.45719468	0.377924434	0.510634761	0.442792865	0.132710327	0.036009456	0.502447917	101.4038694	107.2394196	88.54292624	24.82708585	25.49214027	84.99516324	54.81275369	48.51836106	122.3459583	33.96338126	42.40579903	117.4201886
01/07/2000	2000	July	7	67.07255139	31.31976953	15.2535688	10.90386941	24.10326481	0.327914359	0.44900252	0.386832864	0.121088161	0.032462622	0.41765625	68.73155985	101.4038694	107.2394196	88.54292624	24.82708585	25.49214027	26.83889528	54.81275369	48.51836106	122.3459583	33.96338126	42.40579903
01/08/2000	2000	August	8	77.48004837	35.00714111	16.1933607	11.6814994	25.35743652	0.335165408	0.446755668	0.387850383	0.111590261	0.030038374	0.436197917	67.07255139	68.73155985	101.4038694	107.2394196	88.54292624	24.82708585	31.31976953	26.83889528	54.81275369	48.51836106	122.3459583	33.96338126
01/09/2000	2000	September	9	49.1668682	39.61136312	17.60444377	9.565054414	24.9719468	0.300950462	0.407286315	0.3505806	0.106335853	0.028283956	0.392916667	77.48004837	67.07255139	68.73155985	101.4038694	107.2394196	88.54292624	35.00714111	31.31976953	26.83889528	54.81275369	48.51836106	122.3459583
01/10/2000	2000	October	10	72.04957678	22.61149843	13.15044825	9.91547763	25.89879081	0.304120908	0.408223342	0.353320382	0.104102435	0.027937156	0.395260417	49.1668682	77.48004837	67.07255139	68.73155985	101.4038694	107.2394196	39.61136312	35.00714111	31.31976953	26.83889528	54.81275369	48.51836106
01/11/2000	2000	November	11	133.9733978	120.0709751	31.09849637	12.23288996	26.34389359	0.323837112	0.463607054	0.391837179	0.139769941	0.037258437	0.350520833	72.04957678	49.1668682	77.48004837	67.07255139	68.73155985	101.4038694	22.61149843	39.61136312	35.00714111	31.31976953	26.83889528	54.81275369
01/12/2000	2000	December	12	120.3107618	117.0769157	30.69521451	10.43131802	24.74123337	0.508418137	0.648921915	0.579144318	0.140503778	0.03683285	0.577864583	133.9733978	72.04957678	49.1668682	77.48004837	67.07255139	68.73155985	120.0709751	22.61149843	39.61136312	35.00714111	31.31976953	26.83889528
01/01/2001	2001	January	1	178.1741233	204.6189397	40.54438271	11.24377267	26.3974607	0.54668514	0.644156171	0.597419335	0.097471032	0.026360571	0.6215625	120.3107618	133.9733978	72.04957678	49.1668682	77.48004837	67.07255139	117.0769157	120.0709751	22.61149843	39.61136312	35.00714111	31.31976953
01/02/2001	2001	February	2	57.191052	55.55238271	20.98627195	12.89697703	28.63603386	0.621395467	0.707074728	0.666051343	0.085679261	0.023424765	2	178.1741233	120.3107618	133.9733978	72.04957678	49.1668682	77.48004837	204.6189397	117.0769157	120.0709751	22.61149843	39.61136312	35.00714111
01/03/2001	2001	March	3	127.1257557	63.39737836	22.49349444	12.77218863	27.69504232	0.535168767	0.645193956	0.592252702	0.110025189	0.030296414	0.584427083	57.191052	178.1741233	120.3107618	133.9733978	72.04957678	49.1668682	55.55238271	204.6189397	117.0769157	120.0709751	22.61149843	39.61136312
01/04/2001	2001	April	4	163.7460701	165.992278	36.64903156	12.07823458	24.73180169	0.535998322	0.664015115	0.605664678	0.128016793	0.034364756	0.645364583	127.1257557	57.191052	178.1741233	120.3107618	133.9733978	72.04957678	63.39737836	55.55238271	204.6189397	117.0769157	120.0709751	22.61149843
01/05/2001	2001	May	5	125.5235792	72.58410593	24.1659208	11.72140266	23.54171705	0.547549959	0.673445844	0.615932243	0.125895885	0.034080338	0.639895833	163.7460701	127.1257557	57.191052	178.1741233	120.3107618	133.9733978	165.992278	63.39737836	55.55238271	204.6189397	117.0769157	120.0709751
01/06/2001	2001	June	6	106.6844015	40.37084534	17.85042019	10.48041112	23.04691657	0.474122587	0.586181361	0.531928154	0.112058774	0.030600531	0.533645833	125.5235792	163.7460701	127.1257557	57.191052	178.1741233	120.3107618	72.58410593	165.992278	63.39737836	55.55238271	204.6189397	117.0769157
01/07/2001	2001	July	7	79.31318017	59.76156276	21.64610157	9.609310762	22.29528416	0.407491185	0.518465157	0.463317584	0.110973972	0.030384774	0.450052083	106.6844015	125.5235792	163.7460701	127.1257557	57.191052	178.1741233	40.37084534	72.58410593	165.992278	63.39737836	55.55238271	204.6189397
01/08/2001	2001	August	8	80.05078597	49.07302491	19.75432479	10.77412334	24.08077388	0.413051219	0.519256088	0.467817652	0.106204869	0.028899392	0.424322917	79.31318017	106.6844015	125.5235792	163.7460701	127.1257557	57.191052	59.76156276	40.37084534	72.58410593	165.992278	63.39737836	55.55238271
01/09/2001	2001	September	9	85.87424426	49.56320266	19.79388622	10.65937122	25.51438936	0.387754828	0.489585223	0.438897893	0.101830395	0.02786819	0.406822917	80.05078597	79.31318017	106.6844015	125.5235792	163.7460701	127.1257557	49.07302491	59.76156276	40.37084534	72.58410593	165.992278	63.39737836
01/10/2001	2001	October	10	100.4111245	46.37186034	19.17987884	10.93288996	26.3528416	0.36581864	0.472099077	0.419244865	0.106280437	0.028800631	0.396927083	85.87424426	80.05078597	79.31318017	106.6844015	125.5235792	163.7460701	49.56320266	49.07302491	59.76156276	40.37084534	72.58410593	165.992278
01/11/2001	2001	November	11	113.47763	72.04992406	24.0600682	10.48548972	24.83168077	0.453182201	0.574832914	0.517190016	0.121650713	0.033618473	0.507291667	100.4111245	85.87424426	80.05078597	79.31318017	106.6844015	125.5235792	46.37186034	49.56320266	49.07302491	59.76156276	40.37084534	72.58410593
01/12/2001	2001	December	12	44.02781137	35.06545405	16.56501282	10.53978235	25.61813785	0.445467675	0.559914358	0.503062229	0.114446683	0.031417103	0.448802083	113.47763	100.4111245	85.87424426	80.05078597	79.31318017	106.6844015	72.04992406	46.37186034	49.56320266	49.07302491	59.76156276	40.37084534
01/01/2002	2002	January	1	99.50785973	156.1634278	35.39936397	10.59891173	26.56215236	0.444874896	0.550463477	0.497819437	0.105588581	0.029002687	0.458333333	44.02781137	113.47763	100.4111245	85.87424426	80.05078597	79.31318017	35.06545405	72.04992406	46.37186034	49.56320266	49.07302491	59.76156276
01/02/2002	2002	February	2	41.18016929	59.28600822	21.79461693	11.43385732	27.50568319	0.53491016	0.636591101	0.587821306	0.10168094	0.027945185	2	99.50785973	44.02781137	113.47763	100.4111245	85.87424426	80.05078597	156.1634278	35.06545405	72.04992406	46.37186034	49.56320266	49.07302491
01/03/2002	2002	March	3	149.8802902	108.1274304	29.60226626	12.65139057	27.73736397	0.532722083	0.641427373	0.589672821	0.108705289	0.029838616	0.616354167	41.18016929	99.50785973	44.02781137	113.47763	100.4111245	85.87424426	59.28600822	156.1634278	35.06545405	72.04992406	46.37186034	49.56320266
01/04/2002	2002	April	4	189.5973398	120.3361548	31.293937	13.48113664	26.12067715	0.439890848	0.57816121	0.510778043	0.138270361	0.037667225	0.530677083	149.8802902	41.18016929	99.50785973	44.02781137	113.47763	100.4111245	108.1274304	59.28600822	156.1634278	35.06545405	72.04992406	46.37186034
01/05/2002	2002	May	5	184.6348247	152.3310145	35.09529746	13.15163241	24.96614268	0.537519732	0.664387909	0.604401456	0.126868177	0.034368981	0.638802083	189.5973398	149.8802902	41.18016929	99.50785973	44.02781137	113.47763	120.3361548	108.1274304	59.28600822	156.1634278	35.06545405	72.04992406
01/06/2002	2002	June	6	50.643289	27.61786771	14.323552	11.74679565	24.08996372	0.529096558	0.637739714	0.585635067	0.108643156	0.029512777	0.64640625	184.6348247	189.5973398	149.8802902	41.18016929	99.50785973	44.02781137	152.3310145	120.3361548	108.1274304	59.28600822	156.1634278	35.06545405
01/07/2002	2002	July	7	56.73035067	25.10630629	13.70533241	10.77980653	23.50157195	0.460258607	0.564298909	0.51312894	0.104040302	0.028349048	0.482395833	50.643289	184.6348247	189.5973398	149.8802902	41.18016929	99.50785973	27.61786771	152.3310145	120.3361548	108.1274304	59.28600822	156.1634278
01/08/2002	2002	August	8	57.8452237	41.10757509	17.78132563	11.28016929	24.23857316	0.340473553	0.464829556	0.402823122	0.124356003	0.033870226	0.3896875	56.73035067	50.643289	184.6348247	189.5973398	149.8802902	41.18016929	25.10630629	27.61786771	152.3310145	120.3361548	108.1274304	59.28600822
01/09/2002	2002	September	9	36.90931076	17.74082297	11.58053688	11.48500605	26.83252721	0.362963897	0.462221663	0.411787206	0.099257766	0.027062388	0.404791667	57.8452237	56.73035067	50.643289	184.6348247	189.5973398	149.8802902	41.10757509	25.10630629	27.61786771	152.3310145	120.3361548	108.1274304
01/10/2002	2002	October	10	81.85368803	20.65508948	12.48522346	11.91922612	27.12478839	0.299220824	0.403989925	0.349818476	0.104769101	0.02826521	0.300885417	36.90931076	57.8452237	56.73035067	50.643289	184.6348247	189.5973398	17.74082297	41.10757509	25.10630629	27.61786771	152.3310145	120.3361548
01/11/2002	2002	November	11	127.7533253	170.5803958	37.1405156	12.6191052	26.52007255	0.371800169	0.513096559	0.44405249	0.14129639	0.038262777	0.446979167	81.85368803	36.90931076	57.8452237	56.73035067	50.643289	184.6348247	20.65508948	17.74082297	41.10757509	25.10630629	27.61786771	152.3310145
01/12/2002	2002	December	12	184.6106409	160.8921503	36.06794462	11.88246675	26.51547763	0.448948783	0.589225861	0.522031219	0.140277078	0.038127409	0.520260417	127.7533253	81.85368803	36.90931076	57.8452237	56.73035067	50.643289	170.5803958	20.65508948	17.74082297	41.10757509	25.10630629	27.61786771
01/01/2003	2003	January	1	43.93954051	56.33483434	20.89953434	11.47920193	27.19359129	0.560036945	0.655974811	0.60926414	0.095937866	0.026180928	0.649270833	184.6106409	127.7533253	81.85368803	36.90931076	57.8452237	56.73035067	160.8921503	170.5803958	20.65508948	17.74082297	41.10757509	25.10630629
01/02/2003	2003	February	2	27.21765417	46.2633266	19.12629843	11.13035067	27.11257557	0.558178003	0.66456927	0.613256823	0.106391267	0.029352141	2	43.93954051	184.6106409	127.7533253	81.85368803	36.90931076	57.8452237	56.33483434	160.8921503	170.5803958	20.65508948	17.74082297	41.10757509
01/03/2003	2003	March	3	85.05199516	65.40056276	22.87170351	12.38367594	27.52648126	0.432811084	0.556327457	0.495103617	0.123516373	0.033878106	0.526197917	27.21765417	43.93954051	184.6106409	127.7533253	81.85368803	36.90931076	46.2633266	56.33483434	160.8921503	170.5803958	20.65508948	17.74082297
01/04/2003	2003	April	4	194.9068924	151.6936008	34.99919661	13.48016929	25.92345828	0.404868179	0.562471873	0.485242494	0.157603694	0.043205233	0.51890625	85.05199516	27.21765417	43.93954051	184.6106409	127.7533253	81.85368803	65.40056276	46.2633266	56.33483434	160.8921503	170.5803958	20.65508948
01/05/2003	2003	May	5	191.9685611	169.8173647	36.96680532	13.58935913	24.35816203	0.535462636	0.683717884	0.615022569	0.148255248	0.040429391	0.618229167	194.9068924	85.05199516	27.21765417	43.93954051	184.6106409	127.7533253	151.6936008	65.40056276	46.2633266	56.33483434	160.8921503	170.5803958
01/06/2003	2003	June	6	74.90689238	60.0084497	21.58194474	12.04981862	23.93724305	0.584176324	0.701291352	0.647449233	0.117115028	0.031465605	0.61625	191.9685611	194.9068924	85.05199516	27.21765417	43.93954051	184.6106409	169.8173647	151.6936008	65.40056276	46.2633266	56.33483434	160.8921503
01/07/2003	2003	July	7	46.72188634	18.7483341	11.94532612	10.46650544	22.96058041	0.486423174	0.604898406	0.5472543	0.118475231	0.032349592	0.54671875	74.90689238	191.9685611	194.9068924	85.05199516	27.21765417	43.93954051	60.0084497	169.8173647	151.6936008	65.40056276	46.2633266	56.33483434
01/08/2003	2003	August	8	127.4401451	65.75236131	22.61481028	10.22043531	23.52587666	0.400248532	0.520718724	0.460800635	0.120470193	0.03278409	0.424895833	46.72188634	74.90689238	191.9685611	194.9068924	85.05199516	27.21765417	18.7483341	60.0084497	169.8173647	151.6936008	65.40056276	46.2633266
01/09/2003	2003	September	9	62.99879081	35.5747185	16.52896542	10.552237	25	0.463041142	0.571195635	0.518085888	0.108154492	0.029539231	0.453229167	127.4401451	46.72188634	74.90689238	191.9685611	194.9068924	85.05199516	65.75236131	18.7483341	60.0084497	169.8173647	151.6936008	65.40056276
01/10/2003	2003	October	10	73.76783555	43.62232515	18.46093229	11.53688029	26.8458283	0.39911503	0.518937029	0.459595311	0.119821999	0.032437569	0.418177083	62.99879081	127.4401451	46.72188634	74.90689238	191.9685611	194.9068924	35.5747185	65.75236131	18.7483341	60.0084497	169.8173647	151.6936008
01/11/2003	2003	November	11	50.83555018	43.24360593	18.41264958	12.4407497	26.37363966	0.391853905	0.506743913	0.448002596	0.114890008	0.031010639	0.3765625	73.76783555	62.99879081	127.4401451	46.72188634	74.90689238	191.9685611	43.62232515	35.5747185	65.75236131	18.7483341	60.0084497	169.8173647
01/12/2003	2003	December	12	63.3337364	66.59799287	23.11238404	12.94727932	28.0050786	0.388540723	0.510930311	0.449571047	0.122389588	0.03297508	0.40734375	50.83555018	73.76783555	62.99879081	127.4401451	46.72188634	74.90689238	43.24360593	43.62232515	35.5747185	65.75236131	18.7483341	60.0084497
01/01/2004	2004	January	1	101.6505441	82.99603325	25.77196735	12.77460701	28.57605804	0.458095718	0.568265324	0.513138185	0.110169605	0.03011133	0.427708333	63.3337364	50.83555018	73.76783555	62.99879081	127.4401451	46.72188634	66.59799287	43.24360593	43.62232515	35.5747185	65.75236131	18.7483341
01/02/2004	2004	February	2	55.87424426	83.74636385	25.96808609	12.4859734	28.82551391	0.43266163	0.561172125	0.496413041	0.128510495	0.035151264	2	101.6505441	63.3337364	50.83555018	73.76783555	62.99879081	127.4401451	82.99603325	66.59799287	43.24360593	43.62232515	35.5747185	65.75236131
01/03/2004	2004	March	3	94.05320435	149.4804134	34.74836155	11.98645707	27.08270859	0.513780017	0.614851386	0.565171586	0.101071368	0.027759315	0.526614583	55.87424426	101.6505441	63.3337364	50.83555018	73.76783555	62.99879081	83.74636385	82.99603325	66.59799287	43.24360593	43.62232515	35.5747185
01/04/2004	2004	April	4	235.6590085	176.6265472	37.88441874	12.16952842	24.46577993	0.509376995	0.647465995	0.583785146	0.138089	0.037057466	0.54140625	94.05320435	55.87424426	101.6505441	63.3337364	50.83555018	73.76783555	149.4804134	83.74636385	82.99603325	66.59799287	43.24360593	43.62232515
01/05/2004	2004	May	5	74.61789601	130.4265054	32.41566554	12.90568319	24.58754534	0.58427372	0.699140218	0.647014166	0.114866498	0.030855558	0.599166667	235.6590085	94.05320435	55.87424426	101.6505441	63.3337364	50.83555018	176.6265472	149.4804134	83.74636385	82.99603325	66.59799287	43.24360593
01/06/2004	2004	June	6	37.2503023	16.08465175	11.09243349	11.01088271	23.58162031	0.557469354	0.666834593	0.614832635	0.109365239	0.029758919	0.587395833	74.61789601	235.6590085	94.05320435	55.87424426	101.6505441	63.3337364	130.4265054	176.6265472	149.4804134	83.74636385	82.99603325	66.59799287
01/07/2004	2004	July	7	29.17775091	16.26579782	11.11915079	10.63929867	23.52019347	0.44486482	0.551588582	0.498574517	0.106723761	0.029102183	0.484114583	37.2503023	74.61789601	235.6590085	94.05320435	55.87424426	101.6505441	16.08465175	130.4265054	176.6265472	149.4804134	83.74636385	82.99603325
01/08/2004	2004	August	8	66.46311971	48.58272273	19.53076215	10.80326481	24.34667473	0.370178003	0.477771622	0.423069138	0.107593619	0.02933599	0.38265625	29.17775091	37.2503023	74.61789601	235.6590085	94.05320435	55.87424426	16.26579782	16.08465175	130.4265054	176.6265472	149.4804134	83.74636385
01/09/2004	2004	September	9	100.0991536	83.71017437	25.85826747	9.737001209	24.99347037	0.393764904	0.503148616	0.447609062	0.109383711	0.029722317	0.400729167	66.46311971	29.17775091	37.2503023	74.61789601	235.6590085	94.05320435	48.58272273	16.26579782	16.08465175	130.4265054	176.6265472	149.4804134
01/10/2004	2004	October	10	59.2623942	39.14800399	17.62785115	9.90471584	25.31741233	0.370928632	0.498164568	0.434857165	0.127235936	0.034203755	0.412760417	100.0991536	66.46311971	29.17775091	37.2503023	74.61789601	235.6590085	83.71017437	48.58272273	16.26579782	16.08465175	130.4265054	176.6265472
01/11/2004	2004	November	11	80.53325272	72.87983918	24.24399117	10.64655381	24.79008464	0.406903443	0.532720404	0.470129217	0.125816961	0.033940262	0.42015625	59.2623942	100.0991536	66.46311971	29.17775091	37.2503023	74.61789601	39.14800399	83.71017437	48.58272273	16.26579782	16.08465175	130.4265054
01/12/2004	2004	December	12	104.7001209	95.11591185	27.62153724	10.29770254	24.9407497	0.469919396	0.583699412	0.527682491	0.113780016	0.030964037	0.479479167	80.53325272	59.2623942	100.0991536	66.46311971	29.17775091	37.2503023	72.87983918	39.14800399	83.71017437	48.58272273	16.26579782	16.08465175
01/01/2005	2005	January	1	58.49214027	74.98625949	24.56569444	9.547400242	25.65453446	0.428401345	0.543198993	0.485392487	0.114797649	0.031374578	0.530260417	104.7001209	80.53325272	59.2623942	100.0991536	66.46311971	29.17775091	95.11591185	72.87983918	39.14800399	83.71017437	48.58272273	16.26579782
01/02/2005	2005	February	2	41.52962515	62.16955611	22.38609045	11.94534462	28.23180169	0.486900085	0.599697734	0.543698967	0.112797649	0.031129905	2	58.49214027	104.7001209	80.53325272	59.2623942	100.0991536	66.46311971	74.98625949	95.11591185	72.87983918	39.14800399	83.71017437	48.58272273
01/03/2005	2005	March	3	122.2321644	156.4992071	35.6007364	12.53518742	27.38029021	0.461892528	0.572490345	0.517029507	0.110597817	0.030132705	0.538541667	41.52962515	58.49214027	104.7001209	80.53325272	59.2623942	100.0991536	62.16955611	74.98625949	95.11591185	72.87983918	39.14800399	83.71017437
01/04/2005	2005	April	4	118.3397823	87.59434667	26.56157316	13.28960097	26.08778718	0.547707809	0.654031907	0.602179711	0.106324098	0.028818225	0.5471875	122.2321644	41.52962515	58.49214027	104.7001209	80.53325272	59.2623942	156.4992071	62.16955611	74.98625949	95.11591185	72.87983918	39.14800399
01/05/2005	2005	May	5	175.5997582	173.8565515	37.52376566	11.99903265	23.62442563	0.553004199	0.683123426	0.622420664	0.130119227	0.035145467	0.5509375	118.3397823	122.2321644	41.52962515	58.49214027	104.7001209	80.53325272	87.59434667	156.4992071	62.16955611	74.98625949	95.11591185	72.87983918
01/06/2005	2005	June	6	56.31076179	48.02639831	19.50110883	11.24147521	23.80882709	0.501496223	0.634809404	0.569447024	0.133313181	0.036298269	0.596927083	175.5997582	118.3397823	122.2321644	41.52962515	58.49214027	104.7001209	173.8565515	87.59434667	156.4992071	62.16955611	74.98625949	95.11591185
01/07/2005	2005	July	7	53.30834341	31.64437219	15.79242455	9.708827086	22.35707376	0.456201512	0.571738036	0.515122701	0.115536524	0.031805666	0.497135417	56.31076179	175.5997582	118.3397823	122.2321644	41.52962515	58.49214027	48.02639831	173.8565515	87.59434667	156.4992071	62.16955611	74.98625949
01/08/2005	2005	August	8	64.73276904	42.91767836	18.4235468	10.1401451	23.15525998	0.397756508	0.506651554	0.452503952	0.108895046	0.029519296	0.458541667	53.30834341	56.31076179	175.5997582	118.3397823	122.2321644	41.52962515	31.64437219	48.02639831	173.8565515	87.59434667	156.4992071	62.16955611
01/09/2005	2005	September	9	40.61426844	26.89914547	14.48719589	10.28681983	25.547763	0.404696894	0.512893367	0.459150593	0.108196473	0.029416871	0.446458333	64.73276904	53.30834341	56.31076179	175.5997582	118.3397823	122.2321644	42.91767836	31.64437219	48.02639831	173.8565515	87.59434667	156.4992071
01/10/2005	2005	October	10	45.28899637	24.3365584	13.7795838	9.779322854	25.8980653	0.389531487	0.49245676	0.440407496	0.102925273	0.028132495	0.4190625	40.61426844	64.73276904	53.30834341	56.31076179	175.5997582	118.3397823	26.89914547	42.91767836	31.64437219	48.02639831	173.8565515	87.59434667
01/11/2005	2005	November	11	37.76904474	29.97528356	15.30634329	11.30302297	26.59189843	0.370268683	0.48045676	0.42446839	0.110188077	0.029914407	0.3990625	45.28899637	40.61426844	64.73276904	53.30834341	56.31076179	175.5997582	24.3365584	26.89914547	42.91767836	31.64437219	48.02639831	173.8565515
01/12/2005	2005	December	12	21.81136638	39.92410895	17.74367932	12.13337364	27.55296252	0.370255249	0.474604535	0.421115762	0.104349286	0.028528907	0.418802083	37.76904474	45.28899637	40.61426844	64.73276904	53.30834341	56.31076179	29.97528356	24.3365584	26.89914547	42.91767836	31.64437219	48.02639831
01/01/2006	2006	January	1	45.78718259	80.92607908	25.51620266	10.71632406	27.92466747	0.363963057	0.51995634	0.445940341	0.155993283	0.042714986	0.309166667	21.81136638	37.76904474	45.28899637	40.61426844	64.73276904	53.30834341	39.92410895	29.97528356	24.3365584	26.89914547	42.91767836	31.64437219
01/02/2006	2006	February	2	45.49093108	76.48568476	24.84098489	11.35634825	28.5171705	0.303867339	0.408938708	0.353848863	0.105071368	0.028808104	2	45.78718259	21.81136638	37.76904474	45.28899637	40.61426844	64.73276904	80.92607908	39.92410895	29.97528356	24.3365584	26.89914547	42.91767836
01/03/2006	2006	March	3	152.3724305	125.4424792	31.86547557	12.12575574	26.83651753	0.422841311	0.539388749	0.481938773	0.116547438	0.031652843	0.4903125	45.49093108	45.78718259	21.81136638	37.76904474	45.28899637	40.61426844	76.48568476	80.92607908	39.92410895	29.97528356	24.3365584	26.89914547
01/04/2006	2006	April	4	208.5695284	167.4587721	36.88169166	12.61451028	25.34207981	0.517731319	0.667662469	0.598190826	0.14993115	0.040285864	0.604791667	152.3724305	45.49093108	45.78718259	21.81136638	37.76904474	45.28899637	125.4424792	76.48568476	80.92607908	39.92410895	29.97528356	24.3365584
01/05/2006	2006	May	5	150.6191052	78.44834039	25.18287255	12.90689238	24.66844015	0.617743073	0.734085642	0.679739437	0.116342569	0.031322693	0.693177083	208.5695284	152.3724305	45.49093108	45.78718259	21.81136638	37.76904474	167.4587721	125.4424792	76.48568476	80.92607908	39.92410895	29.97528356
01/06/2006	2006	June	6	67.3216445	13.14950895	9.856626481	11.85368803	25.17110036	0.520733838	0.635444164	0.579243712	0.114710327	0.031152494	0.57515625	150.6191052	208.5695284	152.3724305	45.49093108	45.78718259	21.81136638	78.44834039	167.4587721	125.4424792	76.48568476	80.92607908	39.92410895
01/07/2006	2006	July	7	45.9165659	31.99913398	15.88387884	10.62116082	23.94256348	0.3825911	0.507217465	0.446246164	0.124626364	0.033949085	0.514114583	67.3216445	150.6191052	208.5695284	152.3724305	45.49093108	45.78718259	13.14950895	78.44834039	167.4587721	125.4424792	76.48568476	80.92607908
01/08/2006	2006	August	8	57.16203144	42.06873023	18.31162056	10.33397823	24.11934704	0.391842151	0.505338372	0.448154671	0.113496221	0.031029694	0.44546875	45.9165659	67.3216445	150.6191052	208.5695284	152.3724305	45.49093108	31.99913398	13.14950895	78.44834039	167.4587721	125.4424792	76.48568476
01/09/2006	2006	September	9	53.20677146	37.49464075	17.25453096	8.909431681	25.02877872	0.367106633	0.480602856	0.42357711	0.113496222	0.030824421	0.40375	57.16203144	45.9165659	67.3216445	150.6191052	208.5695284	152.3724305	42.06873023	31.99913398	13.14950895	78.44834039	167.4587721	125.4424792
01/10/2006	2006	October	10	59.28295042	12.72425502	9.599767715	10.71547763	27.24885127	0.345521411	0.448233418	0.395678271	0.102712007	0.027890189	0.35	53.20677146	57.16203144	45.9165659	67.3216445	150.6191052	208.5695284	37.49464075	42.06873023	31.99913398	13.14950895	78.44834039	167.4587721
01/11/2006	2006	November	11	253.7690447	208.8712975	41.12887775	12.38960097	25.96529625	0.273262805	0.440186399	0.358330029	0.166923594	0.04476458	0.470104167	59.28295042	53.20677146	57.16203144	45.9165659	67.3216445	150.6191052	12.72425502	37.49464075	42.06873023	31.99913398	13.14950895	78.44834039
01/12/2006	2006	December	12	213.3240629	223.056578	42.40588513	11.69214027	24.96493349	0.504000001	0.662366079	0.589796464	0.158366078	0.042805717	0.772916667	253.7690447	59.28295042	53.20677146	57.16203144	45.9165659	67.3216445	208.8712975	12.72425502	37.49464075	42.06873023	31.99913398	13.14950895
01/01/2007	2007	January	1	106.6916566	96.11335236	27.74389395	11.68210399	27.24026602	0.600824518	0.699607052	0.652404002	0.098782534	0.026650963	0.645989583	213.3240629	253.7690447	59.28295042	53.20677146	57.16203144	45.9165659	223.056578	208.8712975	12.72425502	37.49464075	42.06873023	31.99913398
01/02/2007	2007	February	2	104.2067715	125.3233601	31.76373918	12.12490931	28.30145103	0.622221663	0.712354323	0.669542143	0.09013266	0.024423983	2	106.6916566	213.3240629	253.7690447	59.28295042	53.20677146	57.16203144	96.11335236	223.056578	208.8712975	12.72425502	37.49464075	42.06873023
01/03/2007	2007	March	3	102.4038694	53.06168307	20.59209504	11.91100363	27.9452237	0.593838791	0.70147775	0.651186682	0.107638959	0.029062049	0.633333333	104.2067715	106.6916566	213.3240629	253.7690447	59.28295042	53.20677146	125.3233601	96.11335236	223.056578	208.8712975	12.72425502	37.49464075
01/04/2007	2007	April	4	129.9068924	93.68401209	27.53962793	12.71257557	25.93409915	0.50561545	0.645133502	0.580296969	0.139518052	0.037522215	0.615833333	102.4038694	104.2067715	106.6916566	213.3240629	253.7690447	59.28295042	53.06168307	125.3233601	96.11335236	223.056578	208.8712975	12.72425502
01/05/2007	2007	May	5	108.4389359	92.71651524	27.27590762	12.8789601	24.91342201	0.548256927	0.668460118	0.612752557	0.12020319	0.032620342	0.55140625	129.9068924	102.4038694	104.2067715	106.6916566	213.3240629	253.7690447	93.68401209	53.06168307	125.3233601	96.11335236	223.056578	208.8712975
01/06/2007	2007	June	6	93.86698912	29.11036191	15.05783458	10.16735187	22.37750907	0.544522251	0.654278758	0.602839115	0.109756507	0.030106058	0.602083333	108.4389359	129.9068924	102.4038694	104.2067715	106.6916566	213.3240629	92.71651524	93.68401209	53.06168307	125.3233601	96.11335236	223.056578
01/07/2007	2007	July	7	85.00241838	19.9230133	12.41950967	9.091414752	21.87158404	0.409744753	0.556041982	0.483408166	0.146297229	0.039854494	0.47359375	93.86698912	108.4389359	129.9068924	102.4038694	104.2067715	106.6916566	29.11036191	92.71651524	93.68401209	53.06168307	125.3233601	96.11335236
01/08/2007	2007	August	8	91.18863362	26.51353362	14.3802312	9.674607013	23.18802902	0.393936189	0.528933669	0.462932333	0.13499748	0.0364935	0.421927083	85.00241838	93.86698912	108.4389359	129.9068924	102.4038694	104.2067715	19.9230133	29.11036191	92.71651524	93.68401209	53.06168307	125.3233601
01/09/2007	2007	September	9	96.44498186	59.17784825	21.6673838	11.68403869	26.35792019	0.417968095	0.531222503	0.476184622	0.113254408	0.030923069	0.440885417	91.18863362	85.00241838	93.86698912	108.4389359	129.9068924	102.4038694	26.51353362	19.9230133	29.11036191	92.71651524	93.68401209	53.06168307
01/10/2007	2007	October	10	51.46070133	17.37815768	11.5008127	11.40241838	27.78827086	0.372392947	0.489427373	0.430126572	0.117034425	0.031464159	0.4284375	96.44498186	91.18863362	85.00241838	93.86698912	108.4389359	129.9068924	59.17784825	26.51353362	19.9230133	29.11036191	92.71651524	93.68401209
01/11/2007	2007	November	11	52.85973398	35.00668404	16.49258356	10.27460701	25.10918984	0.365721243	0.475764904	0.419858017	0.11004366	0.029467271	0.381614583	51.46070133	96.44498186	91.18863362	85.00241838	93.86698912	108.4389359	17.37815768	59.17784825	26.51353362	19.9230133	29.11036191	92.71651524
01/12/2007	2007	December	12	54.88029021	74.11154184	24.41890484	11.4267231	26.61318017	0.438243494	0.545623846	0.49131276	0.107380352	0.029074719	0.48921875	52.85973398	51.46070133	96.44498186	91.18863362	85.00241838	93.86698912	35.00668404	17.37815768	59.17784825	26.51353362	19.9230133	29.11036191
01/01/2008	2008	January	1	25.14873035	50.66846288	20.11977243	11.34183797	27.78573156	0.439790093	0.55372628	0.496903679	0.113936188	0.031251876	0.511041667	54.88029021	52.85973398	51.46070133	96.44498186	91.18863362	85.00241838	74.11154184	35.00668404	17.37815768	59.17784825	26.51353362	19.9230133
01/02/2008	2008	February	2	46.92744861	95.80065744	27.76074051	11.74171705	29.28730351	0.511366919	0.618236776	0.565711539	0.106869858	0.029337077	2	25.14873035	54.88029021	52.85973398	51.46070133	96.44498186	91.18863362	50.66846288	74.11154184	35.00668404	17.37815768	59.17784825	26.51353362
01/03/2008	2008	March	3	175.2079807	176.4607642	37.74184849	11.26033857	26.15622733	0.4329555	0.57438959	0.505144445	0.141434089	0.038431012	0.491770833	46.92744861	25.14873035	54.88029021	52.85973398	51.46070133	96.44498186	95.80065744	50.66846288	74.11154184	35.00668404	17.37815768	59.17784825
01/04/2008	2008	April	4	107.7424426	94.86016868	27.72572817	12.1814994	25.64449819	0.533462637	0.665202351	0.603912668	0.131739714	0.035150601	0.5871875	175.2079807	46.92744861	25.14873035	54.88029021	52.85973398	51.46070133	176.4607642	95.80065744	50.66846288	74.11154184	35.00668404	17.37815768
01/05/2008	2008	May	5	81.22853688	16.82104111	10.92813894	11.77702539	24.32128174	0.544717073	0.662660976	0.606181851	0.117943903	0.0319682	0.601041667	107.7424426	175.2079807	46.92744861	25.14873035	54.88029021	52.85973398	94.86016868	176.4607642	95.80065744	50.66846288	74.11154184	35.00668404
01/06/2008	2008	June	6	53.57315599	6.87066445	6.55767231	10.67376058	22.75828295	0.438236777	0.55611587	0.497622572	0.117879093	0.03200067	0.481354167	81.22853688	107.7424426	175.2079807	46.92744861	25.14873035	54.88029021	16.82104111	94.86016868	176.4607642	95.80065744	50.66846288	74.11154184
01/07/2008	2008	July	7	81.33494559	32.23367666	15.81710012	9.081136638	23.38403869	0.351366919	0.47172796	0.41085799	0.120361041	0.032928786	0.422083333	53.57315599	81.22853688	107.7424426	175.2079807	46.92744861	25.14873035	6.87066445	16.82104111	94.86016868	176.4607642	95.80065744	50.66846288
01/08/2008	2008	August	8	71.81136638	31.57693047	15.68561016	10.70060459	25.20725514	0.358900085	0.465588581	0.412040384	0.106688496	0.028862337	0.384583333	81.33494559	53.57315599	81.22853688	107.7424426	175.2079807	46.92744861	32.23367666	6.87066445	16.82104111	94.86016868	176.4607642	95.80065744
01/09/2008	2008	September	9	81.68681983	42.29248186	18.25532926	10.40870617	24.98960097	0.388804367	0.496681781	0.442329013	0.107877414	0.029195989	0.422604167	71.81136638	81.33494559	53.57315599	81.22853688	107.7424426	175.2079807	31.57693047	32.23367666	6.87066445	16.82104111	94.86016868	176.4607642
01/10/2008	2008	October	10	128.2478839	52.40076784	20.51842164	10.23204353	25.2637243	0.412617969	0.526599497	0.470105582	0.113981528	0.030831276	0.4315625	81.68681983	71.81136638	81.33494559	53.57315599	81.22853688	107.7424426	42.29248186	31.57693047	32.23367666	6.87066445	16.82104111	94.86016868
01/11/2008	2008	November	11	79.69165659	101.6021622	28.73190786	9.76311971	24.00604595	0.478480269	0.588891688	0.534255276	0.110411419	0.029979602	0.50375	128.2478839	81.68681983	71.81136638	81.33494559	53.57315599	81.22853688	52.40076784	42.29248186	31.57693047	32.23367666	6.87066445	16.82104111
01/12/2008	2008	December	12	49.88512696	21.84711741	12.65245296	9.821039903	25.02902056	0.467210748	0.579126784	0.523412516	0.111916036	0.030533991	0.498697917	79.69165659	128.2478839	81.68681983	71.81136638	81.33494559	53.57315599	101.6021622	52.40076784	42.29248186	31.57693047	32.23367666	6.87066445
01/01/2009	2009	January	1	62.25392987	68.80506348	23.36396312	10.45272068	26.36868198	0.379937868	0.502765744	0.440697585	0.122827875	0.033250532	0.3984375	49.88512696	79.69165659	128.2478839	81.68681983	71.81136638	81.33494559	21.84711741	101.6021622	52.40076784	42.29248186	31.57693047	32.23367666
01/02/2009	2009	February	2	45.53325272	40.78215478	17.93326058	11.96275695	28.48621524	0.41516205	0.52700084	0.470425511	0.111838791	0.03061582	2	62.25392987	49.88512696	79.69165659	128.2478839	81.68681983	71.81136638	68.80506348	21.84711741	101.6021622	52.40076784	42.29248186	31.57693047
01/03/2009	2009	March	3	52.88633615	44.71504897	18.50568706	12.24873035	27.32841596	0.367403863	0.476470194	0.420356448	0.109066331	0.029778607	0.38015625	45.53325272	62.25392987	49.88512696	79.69165659	128.2478839	81.68681983	40.78215478	68.80506348	21.84711741	101.6021622	52.40076784	42.29248186
01/04/2009	2009	April	4	144.7883918	115.1590631	30.52120073	13.22926239	25.65659008	0.394985727	0.526629723	0.461981303	0.131643996	0.03551402	0.41875	52.88633615	45.53325272	62.25392987	49.88512696	79.69165659	128.2478839	44.71504897	40.78215478	68.80506348	21.84711741	101.6021622	52.40076784
01/05/2009	2009	May	5	128.7460701	109.1768174	29.69423543	12.31958888	24.15997582	0.485066332	0.605434089	0.546584748	0.120367757	0.032583531	0.519947917	144.7883918	52.88633615	45.53325272	62.25392987	49.88512696	79.69165659	115.1590631	44.71504897	40.78215478	68.80506348	21.84711741	101.6021622
01/06/2009	2009	June	6	46.07980653	38.4826318	17.32109117	10.99141475	23.97025393	0.540030227	0.644715366	0.592999308	0.104685139	0.028471329	0.568333333	128.7460701	144.7883918	52.88633615	45.53325272	62.25392987	49.88512696	109.1768174	115.1590631	44.71504897	40.78215478	68.80506348	21.84711741
01/07/2009	2009	July	7	28.9528416	13.62847557	9.924133495	9.963845224	23.22019347	0.403669186	0.509840471	0.456089424	0.106171285	0.029066514	0.442135417	46.07980653	128.7460701	144.7883918	52.88633615	45.53325272	62.25392987	38.4826318	109.1768174	115.1590631	44.71504897	40.78215478	68.80506348
01/08/2009	2009	August	8	59.96977025	16.37314559	10.93997981	11.33095526	25.39117291	0.324920236	0.422703611	0.373032775	0.097783376	0.026621817	0.310520833	28.9528416	46.07980653	128.7460701	144.7883918	52.88633615	45.53325272	13.62847557	38.4826318	109.1768174	115.1590631	44.71504897	40.78215478
01/09/2009	2009	September	9	87.34703748	26.42769214	14.36041475	11.06493349	25.92430472	0.330423174	0.425197314	0.376021248	0.09477414	0.02567546	0.309270833	59.96977025	28.9528416	46.07980653	128.7460701	144.7883918	52.88633615	16.37314559	13.62847557	38.4826318	109.1768174	115.1590631	44.71504897
01/10/2009	2009	October	10	63.71342201	39.27683482	17.73283349	11.70459492	27.3758162	0.286396306	0.394386231	0.339489842	0.107989925	0.029287821	0.38296875	87.34703748	59.96977025	28.9528416	46.07980653	128.7460701	144.7883918	26.42769214	16.37314559	13.62847557	38.4826318	109.1768174	115.1590631
01/11/2009	2009	November	11	73.73518742	80.27303446	25.38498984	11.47629988	25.63506651	0.372846348	0.487711168	0.4293583	0.114864819	0.031173658	0.413697917	63.71342201	87.34703748	59.96977025	28.9528416	46.07980653	128.7460701	39.27683482	26.42769214	16.37314559	13.62847557	38.4826318	109.1768174
01/12/2009	2009	December	12	175.6348247	96.94971064	28.03706433	13.00072551	27.53264813	0.428916877	0.55177498	0.489725215	0.122858102	0.033580788	0.440104167	73.73518742	63.71342201	87.34703748	59.96977025	28.9528416	46.07980653	80.27303446	39.27683482	26.42769214	16.37314559	13.62847557	38.4826318
01/01/2010	2010	January	1	83.37378641	126.7615255	32.02160109	12.18385922	28.55995146	0.548486532	0.662478114	0.607585314	0.113991582	0.03107411		175.6348247	73.73518742	63.71342201	87.34703748	59.96977025	28.9528416	96.94971064	80.27303446	39.27683482	26.42769214	16.37314559	13.62847557
01/02/2010	2010	February	2	133.4150485	116.4240688	30.54383968	11.62014563	27.9473301	0.503249159	0.626188553	0.567226428	0.122939394	0.033571667		83.37378641	175.6348247	73.73518742	63.71342201	87.34703748	59.96977025	126.7615255	96.94971064	80.27303446	39.27683482	26.42769214	16.37314559
01/03/2010	2010	March	3	191.3300971	129.2803573	32.312629	12.19308252	27.31820388	0.547702021	0.664888888	0.608988963	0.117186867	0.031400803		133.4150485	83.37378641	175.6348247	73.73518742	63.71342201	87.34703748	116.4240688	126.7615255	96.94971064	80.27303446	39.27683482	26.42769214
01/04/2010	2010	April	4	164.8968447	74.96076481	24.52062609	13.89199029	26.52669903	0.554309766	0.678237374	0.619244491	0.123927608	0.033240138		191.3300971	133.4150485	83.37378641	175.6348247	73.73518742	63.71342201	129.2803573	116.4240688	126.7615255	96.94971064	80.27303446	39.27683482
01/05/2010	2010	May	5	210.3070388	92.13981723	27.25411068	12.13944175	24.25570388	0.574175085	0.697612794	0.640639908	0.123437709	0.03312476		164.8968447	191.3300971	133.4150485	83.37378641	175.6348247	73.73518742	74.96076481	129.2803573	116.4240688	126.7615255	96.94971064	80.27303446
01/06/2010	2010	June	6	80.29368932	15.45606056	10.62782063	11.03871359	23.71614078	0.4948266	0.641074075	0.571659386	0.146247475	0.039982201		210.3070388	164.8968447	191.3300971	133.4150485	83.37378641	175.6348247	92.13981723	74.96076481	129.2803573	116.4240688	126.7615255	96.94971064
01/07/2010	2010	July	7	53.22936893	11.79849417	9.198329369	9.854975728	23.19283981	0.423303031	0.543321549	0.483974812	0.120018518	0.032867682		80.29368932	210.3070388	164.8968447	191.3300971	133.4150485	83.37378641	15.45606056	92.13981723	74.96076481	129.2803573	116.4240688	126.7615255
01/08/2010	2010	August	8	90.00970874	37.33984381	16.94797148	11.25097087	24.9586165	0.333318182	0.446210438	0.388350073	0.112892256	0.030756974		53.22936893	80.29368932	210.3070388	164.8968447	191.3300971	133.4150485	11.79849417	15.45606056	92.13981723	74.96076481	129.2803573	116.4240688
01/09/2010	2010	September	9	102.1152913	61.14864575	22.02640352	10.14308252	25.41274272	0.374372055	0.4811633	0.427373066	0.106791246	0.029041824		90.00970874	53.22936893	80.29368932	210.3070388	164.8968447	191.3300971	37.33984381	11.79849417	15.45606056	92.13981723	74.96076481	129.2803573
01/10/2010	2010	October	10	95.5618932	86.44905376	26.3124449	10.90048544	26.60813107	0.405872055	0.525274411	0.465777638	0.119402357	0.032516827		102.1152913	90.00970874	53.22936893	80.29368932	210.3070388	164.8968447	61.14864575	37.33984381	11.79849417	15.45606056	92.13981723	74.96076481
01/11/2010	2010	November	11	60.67354369	71.28547706	23.96649163	11.2743932	25.93543689	0.380791247	0.511508418	0.446161995	0.130717172	0.035609129		95.5618932	102.1152913	90.00970874	53.22936893	80.29368932	210.3070388	86.44905376	61.14864575	37.33984381	11.79849417	15.45606056	92.13981723
01/12/2010	2010	December	12	80.61893204	82.68735073	25.82289891	13.3717233	28.1788835	0.448407408	0.568555556	0.50930423	0.120148148	0.032590314		60.67354369	95.5618932	102.1152913	90.00970874	53.22936893	80.29368932	71.28547706	86.44905376	61.14864575	37.33984381	11.79849417	15.45606056
01/01/2011	2011	January	1	34.71601942	68.82488386	23.38649733	11.99708738	27.3586165	0.445530304	0.564274411	0.504350699	0.118744107	0.032659576		80.61893204	60.67354369	95.5618932	102.1152913	90.00970874	53.22936893	82.68735073	71.28547706	86.44905376	61.14864575	37.33984381	11.79849417
01/02/2011	2011	February	2	51.88228155	42.10500825	18.29881323	11.65813107	27.53652913	0.424250842	0.536045455	0.479573202	0.111794613	0.030856768		34.71601942	80.61893204	60.67354369	95.5618932	102.1152913	90.00970874	68.82488386	82.68735073	71.28547706	86.44905376	61.14864575	37.33984381
01/03/2011	2011	March	3	131.0521845	136.561761	33.22781857	13.50898058	28.4309466	0.391215489	0.509828283	0.449279079	0.118612794	0.032264163		51.88228155	34.71601942	80.61893204	60.67354369	95.5618932	102.1152913	42.10500825	68.82488386	82.68735073	71.28547706	86.44905376	61.14864575
01/04/2011	2011	April	4	79.66140777	53.71577755	20.65711881	14.00376214	26.83980583	0.495466331	0.613006735	0.555415395	0.117540404	0.031827897		131.0521845	51.88228155	34.71601942	80.61893204	60.67354369	95.5618932	136.561761	42.10500825	68.82488386	82.68735073	71.28547706	86.44905376
01/05/2011	2011	May	5	114.9951456	54.16921493	20.81830328	13.53252427	25.67924757	0.465555556	0.596740741	0.532990593	0.131185185	0.035581527		79.66140777	131.0521845	51.88228155	34.71601942	80.61893204	60.67354369	53.71577755	136.561761	42.10500825	68.82488386	82.68735073	71.28547706
01/06/2011	2011	June	6	92.99878641	49.41575583	19.79002561	11.13179612	23.87949029	0.416264311	0.546245792	0.481821892	0.129981482	0.035397088		114.9951456	79.66140777	131.0521845	51.88228155	34.71601942	80.61893204	54.16921493	53.71577755	136.561761	42.10500825	68.82488386	82.68735073
01/07/2011	2011	July	7	67.49514563	48.22931238	19.52041638	10.70582524	23.78944175	0.411363637	0.521212122	0.466074655	0.109848485	0.029913651		92.99878641	114.9951456	79.66140777	131.0521845	51.88228155	34.71601942	49.41575583	54.16921493	53.71577755	136.561761	42.10500825	68.82488386
01/08/2011	2011	August	8	114.6274272	81.36683556	25.52424187	10.51237864	22.55036408	0.371114479	0.486875422	0.429053917	0.115760943	0.031489488		67.49514563	92.99878641	114.9951456	79.66140777	131.0521845	51.88228155	48.22931238	49.41575583	54.16921493	53.71577755	136.561761	42.10500825
01/09/2011	2011	September	9	105.5958738	69.07148519	23.53406675	10.33385922	24.81868932	0.402294614	0.517922559	0.461134796	0.115627945	0.031253346		114.6274272	67.49514563	92.99878641	114.9951456	79.66140777	131.0521845	81.36683556	48.22931238	49.41575583	54.16921493	53.71577755	136.561761
01/10/2011	2011	October	10	120.5485437	76.33560837	24.71113252	9.824271845	26.02196602	0.400840068	0.517597643	0.459135082	0.116757575	0.031715896		105.5958738	114.6274272	67.49514563	92.99878641	114.9951456	79.66140777	69.07148519	81.36683556	48.22931238	49.41575583	54.16921493	53.71577755
01/11/2011	2011	November	11	182.5449029	192.5166846	39.56654235	10.82184466	24.82257282	0.463102694	0.61992761	0.54461278	0.156824915	0.042626818		120.5485437	105.5958738	114.6274272	67.49514563	92.99878641	114.9951456	76.33560837	69.07148519	81.36683556	48.22931238	49.41575583	54.16921493
01/12/2011	2011	December	12	108.0618932	130.3576126	32.50711189	12.02839806	26.56468447	0.610324917	0.714397307	0.664291472	0.104072391	0.027939834		182.5449029	120.5485437	105.5958738	114.6274272	67.49514563	92.99878641	192.5166846	76.33560837	69.07148519	81.36683556	48.22931238	49.41575583
01/01/2012	2012	January	1	16.52548544	40.86183956	17.98430716	9.249514563	26.0092233	0.564451179	0.672447812	0.620014751	0.107996633	0.02958928		108.0618932	182.5449029	120.5485437	105.5958738	114.6274272	67.49514563	130.3576126	192.5166846	76.33560837	69.07148519	81.36683556	48.22931238
01/02/2012	2012	February	2	39.50606796	61.88196323	22.29829102	11.01019417	28.64235437	0.401594277	0.517569024	0.458293397	0.115974747	0.031809825		16.52548544	108.0618932	182.5449029	120.5485437	105.5958738	114.6274272	40.86183956	130.3576126	192.5166846	76.33560837	69.07148519	81.36683556
01/03/2012	2012	March	3	64.0461165	75.57820231	24.65652184	10.80449029	26.64296117	0.456656566	0.560102694	0.507886457	0.103446128	0.028343725		39.50606796	16.52548544	108.0618932	182.5449029	120.5485437	105.5958738	61.88196323	40.86183956	130.3576126	192.5166846	76.33560837	69.07148519
01/04/2012	2012	April	4	284.9660194	253.1526285	45.08466299	13.20169903	25.98118932	0.432898991	0.578740741	0.507707664	0.14584175	0.039337183		64.0461165	39.50606796	16.52548544	108.0618932	182.5449029	120.5485437	75.57820231	61.88196323	40.86183956	130.3576126	192.5166846	76.33560837
01/05/2012	2012	May	5	195.8058252	142.4525593	33.93136408	12.93373786	24.63774272	0.571474748	0.707582492	0.644633581	0.136107743	0.036451233		284.9660194	64.0461165	39.50606796	16.52548544	108.0618932	182.5449029	253.1526285	75.57820231	61.88196323	40.86183956	130.3576126	192.5166846
01/06/2012	2012	June	6	98.51941748	60.35323447	21.84733726	10.58725728	22.88895631	0.5155	0.641585858	0.581408272	0.126085858	0.034257227		195.8058252	284.9660194	64.0461165	39.50606796	16.52548544	108.0618932	142.4525593	253.1526285	75.57820231	61.88196323	40.86183956	130.3576126
01/07/2012	2012	July	7	71.30218447	23.94861614	13.67517124	10.98009709	23.56019417	0.47119697	0.60483165	0.541274856	0.13363468	0.03656471		98.51941748	195.8058252	284.9660194	64.0461165	39.50606796	16.52548544	60.35323447	142.4525593	253.1526285	75.57820231	61.88196323	40.86183956
01/08/2012	2012	August	8	93.4684466	67.41261371	23.22579211	9.449029126	22.85546117	0.436845119	0.54612458	0.492025695	0.109279461	0.029835601		71.30218447	98.51941748	195.8058252	284.9660194	64.0461165	39.50606796	23.94861614	60.35323447	142.4525593	253.1526285	75.57820231	61.88196323
01/09/2012	2012	September	9	95.24393204	19.88263774	12.27195837	9.497815534	24.75716019	0.431462963	0.541740741	0.48705584	0.110277778	0.029884024		93.4684466	71.30218447	98.51941748	195.8058252	284.9660194	64.0461165	67.41261371	23.94861614	60.35323447	142.4525593	253.1526285	75.57820231
01/10/2012	2012	October	10	107.7087379	32.5184341	15.98907039	12.39708738	27.71480583	0.413114479	0.515808082	0.464455332	0.102693603	0.027931376		95.24393204	93.4684466	71.30218447	98.51941748	195.8058252	284.9660194	19.88263774	67.41261371	23.94861614	60.35323447	142.4525593	253.1526285
01/11/2012	2012	November	11	125.9708738	78.27578447	25.07553677	10.97038835	25.38009709	0.467356903	0.586698654	0.528368854	0.11934175	0.032194208		107.7087379	95.24393204	93.4684466	71.30218447	98.51941748	195.8058252	32.5184341	19.88263774	67.41261371	23.94861614	60.35323447	142.4525593
01/12/2012	2012	December	12	162.6783981	132.7998818	32.31909454	12.80218447	27.17572816	0.472107745	0.599000001	0.53707574	0.126892256	0.034414002		125.9708738	107.7087379	95.24393204	93.4684466	71.30218447	98.51941748	78.27578447	32.5184341	19.88263774	67.41261371	23.94861614	60.35323447
01/01/2013	2013	January	1	50.86771845	105.547837	29.16647694	10.04660194	26.52220874	0.581771598	0.68834724	0.637082392	0.106575642	0.029055366		162.6783981	125.9708738	107.7087379	95.24393204	93.4684466	71.30218447	132.7998818	78.27578447	32.5184341	19.88263774	67.41261371	23.94861614
01/02/2013	2013	February	2	32.02791262	47.97719903	19.59260158	10.71929612	27.49927184	0.52889507	0.643450485	0.587144511	0.114555415	0.031349647		50.86771845	162.6783981	125.9708738	107.7087379	95.24393204	93.4684466	105.547837	132.7998818	78.27578447	32.5184341	19.88263774	67.41261371
01/03/2013	2013	March	3	171.0084951	112.330535	30.08671602	13.3881068	28.36735437	0.416561316	0.551420144	0.484234615	0.134858828	0.036584289		32.02791262	50.86771845	162.6783981	125.9708738	107.7087379	95.24393204	47.97719903	105.547837	132.7998818	78.27578447	32.5184341	19.88263774
01/04/2013	2013	April	4	304.6953883	213.6595199	41.64506007	9.822572816	22.46152913	0.506268859	0.667607249	0.592800388	0.16133839	0.04323455		171.0084951	32.02791262	50.86771845	162.6783981	125.9708738	107.7087379	112.330535	47.97719903	105.547837	132.7998818	78.27578447	32.5184341
01/05/2013	2013	May	5	92.7184466	67.06745437	23.16969939	12.74478155	25.58118932	0.569547409	0.705756427	0.641032963	0.136209017	0.036947961		304.6953883	171.0084951	32.02791262	50.86771845	162.6783981	125.9708738	213.6595199	112.330535	47.97719903	105.547837	132.7998818	78.27578447
01/06/2013	2013	June	6	70.41504854	51.81430631	20.29640121	9.141868932	23.34648058	0.481459756	0.604288243	0.54401272	0.122828487	0.033268807		92.7184466	304.6953883	171.0084951	32.02791262	50.86771845	162.6783981	67.06745437	213.6595199	112.330535	47.97719903	105.547837	132.7998818
01/07/2013	2013	July	7	65.92961165	18.74802621	12.04504733	11.04320388	25.46492718	0.403374632	0.52014665	0.459819848	0.116772018	0.032057376		70.41504854	92.7184466	304.6953883	171.0084951	32.02791262	50.86771845	51.81430631	67.06745437	213.6595199	112.330535	47.97719903	105.547837
01/08/2013	2013	August	8	90.88470874	47.41481201	19.41486517	9.107524272	22.93944175	0.357395703	0.47670628	0.417397945	0.119310577	0.032287364		65.92961165	70.41504854	92.7184466	304.6953883	171.0084951	32.02791262	18.74802621	51.81430631	67.06745437	213.6595199	112.330535	47.97719903
01/09/2013	2013	September	9	97.35679612	99.20366238	28.20620643	12.16128641	27.09720874	0.399935947	0.50466751	0.452416877	0.104731563	0.028456667		90.88470874	65.92961165	70.41504854	92.7184466	304.6953883	171.0084951	47.41481201	18.74802621	51.81430631	67.06745437	213.6595199	112.330535
01/10/2013	2013	October	10	57.98300971	24.01688762	13.6811682	9.819902913	25.69041262	0.410413824	0.522462706	0.465671364	0.112048883	0.030586868		97.35679612	90.88470874	65.92961165	70.41504854	92.7184466	304.6953883	99.20366238	47.41481201	18.74802621	51.81430631	67.06745437	213.6595199
01/11/2013	2013	November	11	94.67475728	79.97991226	25.43792609	11.93628641	26.31699029	0.370752634	0.484020229	0.426860465	0.113267594	0.030793846		57.98300971	97.35679612	90.88470874	65.92961165	70.41504854	92.7184466	24.01688762	99.20366238	47.41481201	18.74802621	51.81430631	67.06745437
01/12/2013	2013	December	12	118.6868932	173.5889334	37.43322743	12.50910194	26.74963592	0.463898863	0.600399494	0.534540491	0.136500631	0.037584541		94.67475728	57.98300971	97.35679612	90.88470874	65.92961165	70.41504854	79.97991226	24.01688762	99.20366238	47.41481201	18.74802621	51.81430631
01/01/2014	2014	January	1	39.61286408	66.98052294	23.17723301			0.553485041	0.666258744	0.61065692	0.112773704	0.030977111		118.6868932	94.67475728	57.98300971	97.35679612	90.88470874	65.92961165	173.5889334	79.97991226	24.01688762	99.20366238	47.41481201	18.74802621
01/02/2014	2014	February	2	65.72572816	72.9419591	24.29915813			0.465808682	0.577517068	0.522303756	0.111708386	0.030697535		39.61286408	118.6868932	94.67475728	57.98300971	97.35679612	90.88470874	66.98052294	173.5889334	79.97991226	24.01688762	99.20366238	47.41481201
01/03/2014	2014	March	3	119.3070388	157.782866	35.67887342			0.493367047	0.606862201	0.550361012	0.113495154	0.030819651		65.72572816	39.61286408	118.6868932	94.67475728	57.98300971	97.35679612	72.9419591	66.98052294	173.5889334	79.97991226	24.01688762	99.20366238
01/04/2014	2014	April	4	89.05582524	48.00418823	19.48459769			0.533892963	0.656962495	0.596585508	0.123069532	0.033500961		119.3070388	65.72572816	39.61286408	118.6868932	94.67475728	57.98300971	157.782866	72.9419591	66.98052294	173.5889334	79.97991226	24.01688762
01/05/2014	2014	May	5	111.3907767	63.45588617	22.59041833			0.428539402	0.564080911	0.496554245	0.135541509	0.037101337		89.05582524	119.3070388	65.72572816	39.61286408	118.6868932	94.67475728	48.00418823	157.782866	72.9419591	66.98052294	173.5889334	79.97991226
01/06/2014	2014	June	6	90.66990291	68.97468677	23.51549939			0.415333334	0.592745991	0.507925394	0.177412657	0.047527272		111.3907767	89.05582524	119.3070388	65.72572816	39.61286408	118.6868932	63.45588617	48.00418823	157.782866	72.9419591	66.98052294	173.5889334
01/07/2014	2014	July	7	61.24393204	52.69622197	20.48571723			0.366177216	0.543233756	0.455980888	0.17705654	0.04699702		90.66990291	111.3907767	89.05582524	119.3070388	65.72572816	39.61286408	68.97468677	63.45588617	48.00418823	157.782866	72.9419591	66.98052294
01/08/2014	2014	August	8	110.256068	65.18924757	22.77607609			0.351432912	0.524897047	0.438266893	0.173464134	0.046027969		61.24393204	90.66990291	111.3907767	89.05582524	119.3070388	65.72572816	52.69622197	68.97468677	63.45588617	48.00418823	157.782866	72.9419591
01/09/2014	2014	September	9	72.47330097	86.00517852	26.24117706			0.389743461	0.549436287	0.468429048	0.159692826	0.042563701		110.256068	61.24393204	90.66990291	111.3907767	89.05582524	119.3070388	65.18924757	52.69622197	68.97468677	63.45588617	48.00418823	157.782866
01/10/2014	2014	October	10	97.34708738	63.42814235	22.55934891			0.413412659	0.58472405	0.495723794	0.171311391	0.045087949		72.47330097	110.256068	61.24393204	90.66990291	111.3907767	89.05582524	86.00517852	65.18924757	52.69622197	68.97468677	63.45588617	48.00418823
01/11/2014	2014	November	11	88.57402913	98.65513556	28.21185485			0.374600844	0.551839662	0.459870125	0.177238818	0.046892761		97.34708738	72.47330097	110.256068	61.24393204	90.66990291	111.3907767	63.42814235	86.00517852	65.18924757	52.69622197	68.97468677	63.45588617
01/12/2014	2014	December	12	71.9368932	130.7510149	32.55862124			0.437684389	0.61986329	0.525990045	0.182178901	0.048055803		88.57402913	97.34708738	72.47330097	110.256068	61.24393204	90.66990291	98.65513556	63.42814235	86.00517852	65.18924757	52.69622197	68.97468677
01/01/2015	2015	January	1	30.48300971	72.24291044	24.15689551			0.454226161	0.615586498	0.533262762		0.042693897		71.9368932	88.57402913	97.34708738	72.47330097	110.256068	61.24393204	130.7510149	98.65513556	63.42814235	86.00517852	65.18924757	52.69622197
01/02/2015	2015	February	2	45.87985437	53.76472998	20.75953192			0.36449114	0.534693671	0.444414282		0.045183036		30.48300971	71.9368932	88.57402913	97.34708738	72.47330097	110.256068	72.24291044	130.7510149	98.65513556	63.42814235	86.00517852	65.18924757
01/03/2015	2015	March	3	47.40776699	41.33034163	18.09298252			0.302108018	0.448843883	0.370223104		0.039398898		45.87985437	30.48300971	71.9368932	88.57402913	97.34708738	72.47330097	53.76472998	72.24291044	130.7510149	98.65513556	63.42814235	86.00517852
01/04/2015	2015	April	4	226.907767	154.1805108	35.41226432			0.405815191	0.629591562	0.561562757	0.218725888	0.055772325		47.40776699	45.87985437	30.48300971	71.9368932	88.57402913	97.34708738	41.33034163	53.76472998	72.24291044	130.7510149	98.65513556	63.42814235
01/05/2015	2015	May	5	166.3883495	155.1935608	35.45227197			0.511440507	0.740219412	0.641997016		0.049174161		226.907767	47.40776699	45.87985437	30.48300971	71.9368932	88.57402913	154.1805108	41.33034163	53.76472998	72.24291044	130.7510149	98.65513556
01/06/2015	2015	June	6	92.1407767	50.56399551	20.15972184			0.555110267	0.752704691	0.668113673		0.043810516		166.3883495	226.907767	47.40776699	45.87985437	30.48300971	71.9368932	155.1935608	154.1805108	41.33034163	53.76472998	72.24291044	130.7510149
01/07/2015	2015	July	7	33.76699029	29.12304515	15.16573507			0.492025318	0.648508862	0.57507614		0.038874414		92.1407767	166.3883495	226.907767	47.40776699	45.87985437	30.48300971	50.56399551	155.1935608	154.1805108	41.33034163	53.76472998	72.24291044
01/08/2015	2015	August	8	36.38106796	20.26258811	12.43237379			0.416022815	0.583150825	0.502164943		0.040939179		33.76699029	92.1407767	166.3883495	226.907767	47.40776699	45.87985437	29.12304515	50.56399551	155.1935608	154.1805108	41.33034163	53.76472998
01/09/2015	2015	September	9	38.88349515	14.85844138	10.43845619			0.379432068	0.529881014	0.452993187		0.039319614		36.38106796	33.76699029	92.1407767	166.3883495	226.907767	47.40776699	20.26258811	29.12304515	50.56399551	155.1935608	154.1805108	41.33034163
01/10/2015	2015	October	10	78.66626214	62.42600534	22.35917913			0.327281013	0.503633757	0.417548043		0.041949364		38.88349515	36.38106796	33.76699029	92.1407767	166.3883495	226.907767	14.85844138	20.26258811	29.12304515	50.56399551	155.1935608	154.1805108
01/11/2015	2015	November	11	197.2427184	177.8155222	37.99328398			0.452857385	0.696344307	0.585698449		0.052973271		78.66626214	38.88349515	36.38106796	33.76699029	92.1407767	166.3883495	62.42600534	14.85844138	20.26258811	29.12304515	50.56399551	155.1935608
01/12/2015	2015	December	12	156.7536408	141.9947728	33.98608362			0.609485233	0.806596628	0.718033767		0.046901814		197.2427184	78.66626214	38.88349515	36.38106796	33.76699029	92.1407767	177.8155222	62.42600534	14.85844138	20.26258811	29.12304515	50.56399551
01/01/2016	2016	January	1	113.6055825					0.594854009	0.765957808	0.684690911		0.043512813		156.7536408	197.2427184	78.66626214	38.88349515	36.38106796	33.76699029	141.9947728	177.8155222	62.42600534	14.85844138	20.26258811	29.12304515
01/02/2016	2016	February	2	60.93446602					0.582271731	0.734438821	0.661319027		0.039858187		113.6055825	156.7536408	197.2427184	78.66626214	38.88349515	36.38106796		141.9947728	177.8155222	62.42600534	14.85844138	20.26258811
01/03/2016	2016	March	3	75.63713592					0.497436288	0.673134179	0.586123145		0.045957839		60.93446602	113.6055825	156.7536408	197.2427184	78.66626214	38.88349515			141.9947728	177.8155222	62.42600534	14.85844138
01/04/2016	2016	April	4	218.6334951					0.473477638	0.703768778	0.589470856		0.05108783		75.63713592	60.93446602	113.6055825	156.7536408	197.2427184	78.66626214				141.9947728	177.8155222	62.42600534
01/05/2016	2016	May	5	106.6759709					0.601046414	0.781792407	0.701018147	0.159139242	0.042773576		218.6334951	75.63713592	60.93446602	113.6055825	156.7536408	197.2427184					141.9947728	177.8155222
01/06/2016	2016	June	6	46.02548544					0.542790718	0.70313671	0.632828853		0.038639186		106.6759709	218.6334951	75.63713592	60.93446602	113.6055825	156.7536408						141.9947728
01/07/2016	2016	July	7	17.44538835					0.43629536	0.614605908	0.527236223		0.045016091		46.02548544	106.6759709	218.6334951	75.63713592	60.93446602	113.6055825
