# Supplementary material for: Hierarchical Bayesian Integrated Modeling of Age- and Sex-Structured Wildlife Population Dynamics
Source: J Agric Biol Environ Stat. 2024 Jul 2;30(4):1068–93. doi: 10.1007/s13253-024-00634-w (PMC12559060; doi:10.1007/s13253-024-00634-w)
Supplement: Supplementary file 1 — (zip 422 KB) [file 13253_2024_634_MOESM1_ESM.zip › SAS code/NDVI_MARA_LAGGED.xlsx]

## Sheet: NDVI_MARA_LAGGED
Year	wet_ndvi	dry_ndvi	annual_ndvi	month2	month_ndvi	mavndvi1	mavndvi2	mavndvi3	mavndvi4	mavndvi5	mavndvi6	mavndvi7	mavndvi8	mavndvi9	mavndvi10	mavndvi11	wetndvi1	wetndvi2	wetndvi3	wetndvi4	wetndvi5	dryndvi1	dryndvi2	dryndvi3	dryndvi4	dryndvi5	annualndvi1	annualndvi2	annualndvi3	annualndvi4	annualndvi5
1982		0.362		1	0.5968	0.5968																0.362
1982		0.362		2	0.628	0.628	0.6124															0.362
1982		0.362		3	0.540933	0.540933	0.584467	0.588578														0.362
1982		0.362		4	0.624133	0.624133	0.582533	0.597689	0.597467													0.362
1982		0.362		5	0.708133	0.708133	0.666133	0.6244	0.6253	0.6196												0.362
1982		0.362		6	0.6916	0.6916	0.699867	0.674622	0.6412	0.63856	0.6316											0.362
1982		0.362		7	0.5136	0.5136	0.6026	0.637778	0.634367	0.61568	0.617733	0.614743										0.362
1982		0.362		8	0.3548	0.3548	0.4342	0.52	0.567033	0.578453	0.5722	0.580171	0.58225									0.362
1982		0.362		9	0.3048	0.3048	0.3298	0.391067	0.4662	0.514587	0.532844	0.534	0.54575									0.362
1982		0.362		10	0.2748	0.2748	0.2898	0.311467	0.362	0.42792	0.474622	0.495981	0.5016	0.52376								0.362
1982		0.362		11	0.4764	0.4764	0.3756	0.352	0.3527	0.38488	0.436	0.474876	0.493533	0.51172	0.519455							0.362
1982		0.362		12	0.6832	0.6832	0.5798	0.478133	0.4348	0.4188	0.4346	0.471314	0.500917	0.51724	0.527309	0.5331						0.362
1983	0.53065	0.452233	0.504511	1	0.6312	0.6312	0.6572	0.596933	0.5164	0.47408	0.4542	0.462686	0.4913	0.526267	0.5276	0.535967	0.53065					0.452233	0.407117				0.504511
1983	0.53065	0.452233	0.504511	2	0.551067	0.551067	0.591133	0.621822	0.585467	0.523333	0.486911	0.468038	0.473733	0.51896	0.528521	0.529556	0.53065					0.452233	0.407117				0.504511
1983	0.53065	0.452233	0.504511	3	0.4404	0.4404	0.495733	0.540889	0.576467	0.556453	0.509511	0.480267	0.464583	0.492187	0.511818	0.521178	0.53065					0.452233	0.407117				0.504511
1983	0.53065	0.452233	0.504511	4	0.422667	0.422667	0.431533	0.471378	0.511333	0.545707	0.534156	0.497105	0.473067	0.465293	0.485867	0.504389	0.53065					0.452233	0.407117				0.504511
1983	0.53065	0.452233	0.504511	5	0.5504	0.5504	0.486533	0.471156	0.491133	0.519147	0.546489	0.536476	0.503767	0.468973	0.47303	0.491244	0.53065					0.452233	0.407117				0.504511
1983	0.53065	0.452233	0.504511	6	0.489867	0.489867	0.520133	0.487644	0.475833	0.49088	0.514267	0.5384	0.53065	0.48248	0.470873	0.474433	0.53065					0.452233	0.407117				0.504511
1983	0.53065	0.452233	0.504511	7	0.5092	0.5092	0.499533	0.516489	0.493033	0.482507	0.493933	0.513543	0.53475	0.50292	0.484909	0.474067	0.53065					0.452233	0.407117				0.504511
1983	0.53065	0.452233	0.504511	8	0.411467	0.411467	0.460333	0.470178	0.490233	0.47672	0.470667	0.482152	0.500783	0.516587	0.494606	0.478789	0.53065					0.452233	0.407117				0.504511
1983	0.53065	0.452233	0.504511	9	0.433467	0.433467	0.422467	0.451378	0.461	0.47888	0.469511	0.465352	0.476067	0.512293	0.50903	0.489511	0.53065					0.452233	0.407117				0.504511
1983	0.53065	0.452233	0.504511	10	0.4548	0.4548	0.444133	0.433244	0.452233	0.45976	0.474867	0.46741	0.464033	0.489453	0.507067	0.504511	0.53065					0.452233	0.407117				0.504511
1983	0.53065	0.452233	0.504511	11	0.426533	0.426533	0.440667	0.438267	0.431567	0.447093	0.454222	0.467962	0.4623	0.468987	0.483733	0.500356	0.53065					0.452233	0.407117				0.504511
1983	0.53065	0.452233	0.504511	12	0.431467	0.431467	0.429	0.4376	0.436567	0.431547	0.444489	0.450971	0.4634	0.457027	0.465576	0.479378	0.53065					0.452233	0.407117				0.504511
1984	0.513983	0.4013	0.476422	1	0.557067	0.557067	0.494267	0.471689	0.467467	0.460667	0.452467	0.460571	0.464233	0.468693	0.466121	0.4732	0.513983	0.522317				0.4013	0.426767	0.405178			0.476422	0.490467
1984	0.513983	0.4013	0.476422	2	0.553333	0.553333	0.5552	0.513956	0.4921	0.48464	0.476111	0.466876	0.472167	0.48176	0.476388	0.473389	0.513983	0.522317				0.4013	0.426767	0.405178			0.476422	0.490467
1984	0.513983	0.4013	0.476422	3	0.4712	0.4712	0.512267	0.5272	0.503267	0.48792	0.4824	0.47541	0.467417	0.47384	0.4808	0.475956	0.513983	0.522317				0.4013	0.426767	0.405178			0.476422	0.490467
1984	0.513983	0.4013	0.476422	4	0.557867	0.557867	0.514533	0.527467	0.534867	0.514187	0.499578	0.493181	0.485717	0.48064	0.481479	0.487222	0.513983	0.522317				0.4013	0.426767	0.405178			0.476422	0.490467
1984	0.513983	0.4013	0.476422	5	0.653067	0.653067	0.605467	0.560711	0.558867	0.558507	0.537333	0.521505	0.513167	0.495027	0.496315	0.495778	0.513983	0.522317				0.4013	0.426767	0.405178			0.476422	0.490467
1984	0.513983	0.4013	0.476422	6	0.461333	0.461333	0.5572	0.557422	0.535867	0.53936	0.542311	0.526476	0.513983	0.500013	0.491964	0.4934	0.513983	0.522317				0.4013	0.426767	0.405178			0.476422	0.490467
1984	0.513983	0.4013	0.476422	7	0.3572	0.3572	0.409267	0.490533	0.507367	0.500133	0.509	0.515867	0.505317	0.492387	0.48703	0.480733	0.513983	0.522317				0.4013	0.426767	0.405178			0.476422	0.490467
1984	0.513983	0.4013	0.476422	8	0.3708	0.3708	0.364	0.396444	0.4606	0.480053	0.478578	0.489257	0.497733	0.483987	0.481333	0.477344	0.513983	0.522317				0.4013	0.426767	0.405178			0.476422	0.490467
1984	0.513983	0.4013	0.476422	9	0.454267	0.454267	0.412533	0.394089	0.4109	0.459333	0.475756	0.475105	0.484883	0.48676	0.481285	0.479078	0.513983	0.522317				0.4013	0.426767	0.405178			0.476422	0.490467
1984	0.513983	0.4013	0.476422	10	0.422933	0.422933	0.4386	0.416	0.4013	0.413307	0.453267	0.46821	0.468583	0.485907	0.480958	0.476422	0.513983	0.522317				0.4013	0.426767	0.405178			0.476422	0.490467
1984	0.513983	0.4013	0.476422	11	0.4752	0.4752	0.449067	0.4508	0.4308	0.41608	0.423622	0.4564	0.469083	0.47772	0.484933	0.480478	0.513983	0.522317				0.4013	0.426767	0.405178			0.476422	0.490467
1984	0.513983	0.4013	0.476422	12	0.6744	0.6744	0.5748	0.524178	0.5067	0.47952	0.459133	0.459448	0.48365	0.489827	0.4956	0.500722	0.513983	0.522317				0.4013	0.426767	0.405178			0.476422	0.490467
1985	0.56605	0.410433	0.514178	1	0.424933	0.424933	0.549667	0.524844	0.499367	0.490347	0.470422	0.454248	0.455133	0.4852	0.483927	0.489711	0.56605	0.540017	0.536894			0.410433	0.405867	0.421322	0.406492		0.514178	0.4953	0.49837
1985	0.56605	0.410433	0.514178	2	0.414533	0.414533	0.419733	0.504622	0.497267	0.4824	0.477711	0.462438	0.449283	0.470867	0.478776	0.478144	0.56605	0.540017	0.536894			0.410433	0.405867	0.421322	0.406492		0.514178	0.4953	0.49837
1985	0.56605	0.410433	0.514178	3	0.5484	0.5484	0.481467	0.462622	0.515567	0.507493	0.4934	0.48781	0.473183	0.4604	0.477915	0.484578	0.56605	0.540017	0.536894			0.410433	0.405867	0.421322	0.406492		0.514178	0.4953	0.49837
1985	0.56605	0.410433	0.514178	4	0.6124	0.6124	0.5804	0.525111	0.500067	0.534933	0.524978	0.5104	0.503383	0.475507	0.474218	0.489122	0.56605	0.540017	0.536894			0.410433	0.405867	0.421322	0.406492		0.514178	0.4953	0.49837
1985	0.56605	0.410433	0.514178	5	0.7104	0.7104	0.6614	0.623733	0.571433	0.542133	0.564178	0.551467	0.5354	0.510827	0.496861	0.4939	0.56605	0.540017	0.536894			0.410433	0.405867	0.421322	0.406492		0.514178	0.4953	0.49837
1985	0.56605	0.410433	0.514178	6	0.668133	0.668133	0.689267	0.663644	0.634833	0.590773	0.563133	0.579029	0.56605	0.54056	0.525127	0.511133	0.56605	0.540017	0.536894			0.410433	0.405867	0.421322	0.406492		0.514178	0.4953	0.49837
1985	0.56605	0.410433	0.514178	7	0.598667	0.598667	0.6334	0.659067	0.6474	0.6276	0.592089	0.56821	0.581483	0.555	0.545842	0.531256	0.56605	0.540017	0.536894			0.410433	0.405867	0.421322	0.406492		0.514178	0.4953	0.49837
1985	0.56605	0.410433	0.514178	8	0.440667	0.440667	0.519667	0.569156	0.604467	0.606053	0.596444	0.570457	0.552267	0.556773	0.544606	0.537078	0.56605	0.540017	0.536894			0.410433	0.405867	0.421322	0.406492		0.514178	0.4953	0.49837
1985	0.56605	0.410433	0.514178	9	0.292267	0.292267	0.366467	0.443867	0.499933	0.542027	0.553756	0.55299	0.535683	0.53848	0.532727	0.523578	0.56605	0.540017	0.536894			0.410433	0.405867	0.421322	0.406492		0.514178	0.4953	0.49837
1985	0.56605	0.410433	0.514178	10	0.310133	0.310133	0.3012	0.347689	0.410433	0.461973	0.503378	0.518952	0.522633	0.502053	0.517721	0.514178	0.56605	0.540017	0.536894			0.410433	0.405867	0.421322	0.406492		0.514178	0.4953	0.49837
1985	0.56605	0.410433	0.514178	11	0.539467	0.539467	0.4248	0.380622	0.395633	0.43624	0.474889	0.508533	0.521517	0.513507	0.505455	0.519533	0.56605	0.540017	0.536894			0.410433	0.405867	0.421322	0.406492		0.514178	0.4953	0.49837
1985	0.56605	0.410433	0.514178	12	0.571067	0.571067	0.555267	0.473556	0.428233	0.43072	0.458711	0.488629	0.51635	0.52916	0.518739	0.510922	0.56605	0.540017	0.536894			0.410433	0.405867	0.421322	0.406492		0.514178	0.4953	0.49837
1986	0.563567	0.264233	0.463789	1	0.567467	0.567467	0.569267	0.559333	0.497033	0.45608	0.453511	0.474248	0.498483	0.531067	0.532642	0.5228	0.563567	0.564808	0.547867	0.543562		0.264233	0.337333	0.358656	0.38205	0.37804	0.463789	0.488983	0.484796	0.489725
1986	0.563567	0.264233	0.463789	2	0.551333	0.551333	0.5594	0.563289	0.557333	0.507893	0.471956	0.467486	0.483883	0.52496	0.532909	0.5342	0.563567	0.564808	0.547867	0.543562		0.264233	0.337333	0.358656	0.38205	0.37804	0.463789	0.488983	0.484796	0.489725
1986	0.563567	0.264233	0.463789	3	0.557867	0.557867	0.5546	0.558889	0.561933	0.55744	0.516222	0.484229	0.478783	0.509707	0.527952	0.534989	0.563567	0.564808	0.547867	0.543562		0.264233	0.337333	0.358656	0.38205	0.37804	0.463789	0.488983	0.484796	0.489725
1986	0.563567	0.264233	0.463789	4	0.542533	0.542533	0.5502	0.550578	0.5548	0.558053	0.554956	0.519981	0.491517	0.497147	0.512691	0.529167	0.563567	0.564808	0.547867	0.543562		0.264233	0.337333	0.358656	0.38205	0.37804	0.463789	0.488983	0.484796	0.489725
1986	0.563567	0.264233	0.463789	5	0.674267	0.674267	0.6084	0.591556	0.5815	0.578693	0.577422	0.572	0.539267	0.504707	0.513248	0.526156	0.563567	0.564808	0.547867	0.543562		0.264233	0.337333	0.358656	0.38205	0.37804	0.463789	0.488983	0.484796	0.489725
1986	0.563567	0.264233	0.463789	6	0.504533	0.504533	0.5894	0.573778	0.5698	0.566107	0.566333	0.56701	0.563567	0.511093	0.504691	0.512522	0.563567	0.564808	0.547867	0.543562		0.264233	0.337333	0.358656	0.38205	0.37804	0.463789	0.488983	0.484796	0.489725
1986	0.563567	0.264233	0.463789	7	0.3396	0.3396	0.422067	0.506133	0.515233	0.52376	0.528356	0.533943	0.538583	0.515827	0.495503	0.490933	0.563567	0.564808	0.547867	0.543562		0.264233	0.337333	0.358656	0.38205	0.37804	0.463789	0.488983	0.484796	0.489725
1986	0.563567	0.264233	0.463789	8	0.287867	0.287867	0.313733	0.377333	0.451567	0.46976	0.484444	0.494	0.503183	0.5136	0.495103	0.4782	0.563567	0.564808	0.547867	0.543562		0.264233	0.337333	0.358656	0.38205	0.37804	0.463789	0.488983	0.484796	0.489725
1986	0.563567	0.264233	0.463789	9	0.163333	0.163333	0.2256	0.2636	0.323833	0.39392	0.418689	0.438571	0.452667	0.475987	0.481758	0.467456	0.563567	0.564808	0.547867	0.543562		0.264233	0.337333	0.358656	0.38205	0.37804	0.463789	0.488983	0.484796	0.489725
1986	0.563567	0.264233	0.463789	10	0.266133	0.266133	0.214733	0.239111	0.264233	0.312293	0.372622	0.396895	0.417017	0.445493	0.456909	0.463789	0.563567	0.564808	0.547867	0.543562		0.264233	0.337333	0.358656	0.38205	0.37804	0.463789	0.488983	0.484796	0.489725
1986	0.563567	0.264233	0.463789	11	0.398267	0.398267	0.3322	0.275911	0.2789	0.29104	0.326622	0.376286	0.397067	0.428573	0.4412	0.452022	0.563567	0.564808	0.547867	0.543562		0.264233	0.337333	0.358656	0.38205	0.37804	0.463789	0.488983	0.484796	0.489725
1986	0.563567	0.264233	0.463789	12	0.546667	0.546667	0.472467	0.403689	0.3436	0.332453	0.333644	0.358057	0.397583	0.428107	0.439309	0.449989	0.563567	0.564808	0.547867	0.543562		0.264233	0.337333	0.358656	0.38205	0.37804	0.463789	0.488983	0.484796	0.489725
1987	0.583633	0.387267	0.518178	1	0.645467	0.645467	0.596067	0.530133	0.464133	0.403973	0.384622	0.37819	0.393983	0.436867	0.447867	0.456489	0.583633	0.5736	0.571083	0.556808	0.551577	0.387267	0.32575	0.353978	0.365808	0.383093	0.518178	0.490983	0.498715	0.493142	0.495416
1987	0.583633	0.387267	0.518178	2	0.692933	0.692933	0.6692	0.628356	0.570833	0.509893	0.452133	0.428667	0.417533	0.451907	0.460145	0.468289	0.583633	0.5736	0.571083	0.556808	0.551577	0.387267	0.32575	0.353978	0.365808	0.383093	0.518178	0.490983	0.498715	0.493142	0.495416
1987	0.583633	0.387267	0.518178	3	0.615067	0.615067	0.654	0.651156	0.625033	0.57968	0.527422	0.47541	0.451967	0.445987	0.466739	0.473056	0.583633	0.5736	0.571083	0.556808	0.551577	0.387267	0.32575	0.353978	0.365808	0.383093	0.518178	0.490983	0.498715	0.493142	0.495416
1987	0.583633	0.387267	0.518178	4	0.629867	0.629867	0.622467	0.645956	0.645833	0.626	0.588044	0.542057	0.494717	0.45852	0.462703	0.480333	0.583633	0.5736	0.571083	0.556808	0.551577	0.387267	0.32575	0.353978	0.365808	0.383093	0.518178	0.490983	0.498715	0.493142	0.495416
1987	0.583633	0.387267	0.518178	5	0.596933	0.596933	0.6134	0.613956	0.6337	0.636053	0.621156	0.589314	0.548917	0.484253	0.471103	0.473889	0.583633	0.5736	0.571083	0.556808	0.551577	0.387267	0.32575	0.353978	0.365808	0.383093	0.518178	0.490983	0.498715	0.493142	0.495416
1987	0.583633	0.387267	0.518178	6	0.543867	0.543867	0.5704	0.590222	0.596433	0.615733	0.620689	0.610114	0.583633	0.509853	0.489673	0.477167	0.583633	0.5736	0.571083	0.556808	0.551577	0.387267	0.32575	0.353978	0.365808	0.383093	0.518178	0.490983	0.498715	0.493142	0.495416
1987	0.583633	0.387267	0.518178	7	0.502933	0.502933	0.5234	0.547911	0.5684	0.577733	0.596933	0.603867	0.596717	0.543813	0.509224	0.490778	0.583633	0.5736	0.571083	0.556808	0.551577	0.387267	0.32575	0.353978	0.365808	0.383093	0.518178	0.490983	0.498715	0.493142	0.495416
1987	0.583633	0.387267	0.518178	8	0.385733	0.385733	0.444333	0.477511	0.507367	0.531867	0.545733	0.566762	0.5766	0.555773	0.529442	0.498933	0.583633	0.5736	0.571083	0.556808	0.551577	0.387267	0.32575	0.353978	0.365808	0.383093	0.518178	0.490983	0.498715	0.493142	0.495416
1987	0.583633	0.387267	0.518178	9	0.278533	0.278533	0.332133	0.389067	0.427767	0.4616	0.489644	0.507562	0.530733	0.5438	0.53057	0.508533	0.583633	0.5736	0.571083	0.556808	0.551577	0.387267	0.32575	0.353978	0.365808	0.383093	0.518178	0.490983	0.498715	0.493142	0.495416
1987	0.583633	0.387267	0.518178	10	0.381867	0.381867	0.3302	0.348711	0.387267	0.418587	0.448311	0.474248	0.49185	0.52732	0.529079	0.518178	0.583633	0.5736	0.571083	0.556808	0.551577	0.387267	0.32575	0.353978	0.365808	0.383093	0.518178	0.490983	0.498715	0.493142	0.495416
1987	0.583633	0.387267	0.518178	11	0.511867	0.511867	0.446867	0.390756	0.3895	0.412187	0.434133	0.45739	0.47895	0.51396	0.525915	0.527644	0.583633	0.5736	0.571083	0.556808	0.551577	0.387267	0.32575	0.353978	0.365808	0.383093	0.518178	0.490983	0.498715	0.493142	0.495416
1987	0.583633	0.387267	0.518178	12	0.543067	0.543067	0.527467	0.478933	0.428833	0.420213	0.434	0.449695	0.4681	0.498973	0.516606	0.527344	0.583633	0.5736	0.571083	0.556808	0.551577	0.387267	0.32575	0.353978	0.365808	0.383093	0.518178	0.490983	0.498715	0.493142	0.495416
1988	0.617617	0.482767	0.572667	1	0.5728	0.5728	0.557933	0.542578	0.5024	0.457627	0.445644	0.453829	0.465083	0.494747	0.505685	0.521289	0.617617	0.600625	0.588272	0.582717	0.56897	0.482767	0.435017	0.378089	0.386175	0.3892	0.572667	0.545422	0.518211	0.517203	0.509047
1988	0.617617	0.482767	0.572667	2	0.677067	0.677067	0.624933	0.597644	0.5762	0.537333	0.4942	0.478705	0.481733	0.499467	0.511321	0.519967	0.617617	0.600625	0.588272	0.582717	0.56897	0.482767	0.435017	0.378089	0.386175	0.3892	0.572667	0.545422	0.518211	0.517203	0.509047
1988	0.617617	0.482767	0.572667	3	0.586133	0.586133	0.6316	0.612	0.594767	0.578187	0.545467	0.507333	0.492133	0.498387	0.507345	0.517556	0.617617	0.600625	0.588272	0.582717	0.56897	0.482767	0.435017	0.378089	0.386175	0.3892	0.572667	0.545422	0.518211	0.517203	0.509047
1988	0.617617	0.482767	0.572667	4	0.6892	0.6892	0.637667	0.6508	0.6313	0.613653	0.596689	0.566	0.530067	0.51292	0.515733	0.5225	0.617617	0.600625	0.588272	0.582717	0.56897	0.482767	0.435017	0.378089	0.386175	0.3892	0.572667	0.545422	0.518211	0.517203	0.509047
1988	0.617617	0.482767	0.572667	5	0.675467	0.675467	0.682333	0.650267	0.656967	0.640133	0.623956	0.607943	0.579683	0.530173	0.527697	0.529044	0.617617	0.600625	0.588272	0.582717	0.56897	0.482767	0.435017	0.378089	0.386175	0.3892	0.572667	0.545422	0.518211	0.517203	0.509047
1988	0.617617	0.482767	0.572667	6	0.685333	0.685333	0.6804	0.683333	0.659033	0.66264	0.647667	0.632724	0.617617	0.560133	0.544279	0.540833	0.617617	0.600625	0.588272	0.582717	0.56897	0.482767	0.435017	0.378089	0.386175	0.3892	0.572667	0.545422	0.518211	0.517203	0.509047
1988	0.617617	0.482767	0.572667	7	0.432667	0.432667	0.559	0.597822	0.620667	0.61376	0.624311	0.616952	0.607717	0.575547	0.548545	0.534978	0.617617	0.600625	0.588272	0.582717	0.56897	0.482767	0.435017	0.378089	0.386175	0.3892	0.572667	0.545422	0.518211	0.517203	0.509047
1988	0.617617	0.482767	0.572667	8	0.527867	0.527867	0.480267	0.548622	0.580333	0.602107	0.599444	0.610533	0.605817	0.590147	0.571212	0.546822	0.617617	0.600625	0.588272	0.582717	0.56897	0.482767	0.435017	0.378089	0.386175	0.3892	0.572667	0.545422	0.518211	0.517203	0.509047
1988	0.617617	0.482767	0.572667	9	0.470667	0.470667	0.499267	0.477067	0.529133	0.5584	0.5802	0.581048	0.59305	0.586027	0.579285	0.562833	0.617617	0.600625	0.588272	0.582717	0.56897	0.482767	0.435017	0.378089	0.386175	0.3892	0.572667	0.545422	0.518211	0.517203	0.509047
1988	0.617617	0.482767	0.572667	10	0.499867	0.499867	0.485267	0.499467	0.482767	0.52328	0.548644	0.568724	0.5709	0.581707	0.578194	0.572667	0.617617	0.600625	0.588272	0.582717	0.56897	0.482767	0.435017	0.378089	0.386175	0.3892	0.572667	0.545422	0.518211	0.517203	0.509047
1988	0.617617	0.482767	0.572667	11	0.397333	0.397333	0.4486	0.455956	0.473933	0.46568	0.502289	0.527029	0.5473	0.56416	0.564945	0.563122	0.617617	0.600625	0.588272	0.582717	0.56897	0.482767	0.435017	0.378089	0.386175	0.3892	0.572667	0.545422	0.518211	0.517203	0.509047
1988	0.617617	0.482767	0.572667	12	0.382667	0.382667	0.39	0.426622	0.437633	0.45568	0.451844	0.4852	0.508983	0.53472	0.547661	0.549756	0.617617	0.600625	0.588272	0.582717	0.56897	0.482767	0.435017	0.378089	0.386175	0.3892	0.572667	0.545422	0.518211	0.517203	0.509047
1989	0.581533	0.4475	0.536856	1	0.550133	0.550133	0.4664	0.443378	0.4575	0.460133	0.471422	0.465886	0.493317	0.53112	0.536121	0.547867	0.581533	0.599575	0.594261	0.586587	0.58248	0.4475	0.465133	0.439178	0.395442	0.39844	0.536856	0.554761	0.542567	0.522872	0.521133
1989	0.581533	0.4475	0.536856	2	0.745467	0.745467	0.6478	0.559422	0.5189	0.515093	0.507689	0.510571	0.500833	0.536747	0.550606	0.553567	0.581533	0.599575	0.594261	0.586587	0.58248	0.4475	0.465133	0.439178	0.395442	0.39844	0.536856	0.554761	0.542567	0.522872	0.521133
1989	0.581533	0.4475	0.536856	3	0.628533	0.628533	0.687	0.641378	0.5767	0.540827	0.534	0.524952	0.525317	0.532053	0.545091	0.5571	0.581533	0.599575	0.594261	0.586587	0.58248	0.4475	0.465133	0.439178	0.395442	0.39844	0.536856	0.554761	0.542567	0.522872	0.521133
1989	0.581533	0.4475	0.536856	4	0.6688	0.6688	0.648667	0.680933	0.648233	0.59512	0.562156	0.553257	0.542933	0.5304	0.544485	0.5554	0.581533	0.599575	0.594261	0.586587	0.58248	0.4475	0.465133	0.439178	0.395442	0.39844	0.536856	0.554761	0.542567	0.522872	0.521133
1989	0.581533	0.4475	0.536856	5	0.643733	0.643733	0.656267	0.647022	0.671633	0.647333	0.603222	0.57381	0.564567	0.551507	0.540703	0.552756	0.581533	0.599575	0.594261	0.586587	0.58248	0.4475	0.465133	0.439178	0.395442	0.39844	0.536856	0.554761	0.542567	0.522872	0.521133
1989	0.581533	0.4475	0.536856	6	0.6356	0.6356	0.639667	0.649378	0.644167	0.664427	0.645378	0.607848	0.581533	0.56228	0.559152	0.548611	0.581533	0.599575	0.594261	0.586587	0.58248	0.4475	0.465133	0.439178	0.395442	0.39844	0.536856	0.554761	0.542567	0.522872	0.521133
1989	0.581533	0.4475	0.536856	7	0.4788	0.4788	0.5572	0.586044	0.606733	0.611093	0.633489	0.621581	0.591717	0.563093	0.554691	0.552456	0.581533	0.599575	0.594261	0.586587	0.58248	0.4475	0.465133	0.439178	0.395442	0.39844	0.536856	0.554761	0.542567	0.522872	0.521133
1989	0.581533	0.4475	0.536856	8	0.3516	0.3516	0.4152	0.488667	0.527433	0.555707	0.567844	0.593219	0.587833	0.548267	0.543867	0.537767	0.581533	0.599575	0.594261	0.586587	0.58248	0.4475	0.465133	0.439178	0.395442	0.39844	0.536856	0.554761	0.542567	0.522872	0.521133
1989	0.581533	0.4475	0.536856	9	0.425867	0.425867	0.388733	0.418756	0.472967	0.50712	0.534067	0.547562	0.5723	0.55112	0.537139	0.534033	0.581533	0.599575	0.594261	0.586587	0.58248	0.4475	0.465133	0.439178	0.395442	0.39844	0.536856	0.554761	0.542567	0.522872	0.521133
1989	0.581533	0.4475	0.536856	10	0.533733	0.533733	0.4798	0.437067	0.4475	0.48512	0.511556	0.534019	0.545833	0.566227	0.549539	0.536856	0.581533	0.599575	0.594261	0.586587	0.58248	0.4475	0.465133	0.439178	0.395442	0.39844	0.536856	0.554761	0.542567	0.522872	0.521133
1989	0.581533	0.4475	0.536856	11	0.423867	0.423867	0.4788	0.461156	0.433767	0.442773	0.474911	0.499029	0.52025	0.5536	0.553285	0.539067	0.581533	0.599575	0.594261	0.586587	0.58248	0.4475	0.465133	0.439178	0.395442	0.39844	0.536856	0.554761	0.542567	0.522872	0.521133
1989	0.581533	0.4475	0.536856	12	0.491333	0.491333	0.4576	0.482978	0.4687	0.44528	0.450867	0.477257	0.498067	0.528187	0.547939	0.548122	0.581533	0.599575	0.594261	0.586587	0.58248	0.4475	0.465133	0.439178	0.395442	0.39844	0.536856	0.554761	0.542567	0.522872	0.521133
1990	0.586	0.410167	0.527389	1	0.696667	0.696667	0.594	0.537289	0.5364	0.514293	0.487178	0.485981	0.504683	0.535	0.543503	0.560333	0.586	0.583767	0.59505	0.592196	0.58647	0.410167	0.428833	0.446811	0.431925	0.398387	0.527389	0.532122	0.545637	0.538772	0.523776
1990	0.586	0.410167	0.527389	2	0.516267	0.516267	0.606467	0.568089	0.532033	0.532373	0.514622	0.491333	0.489767	0.519747	0.533297	0.541233	0.586	0.583767	0.59505	0.592196	0.58647	0.410167	0.428833	0.446811	0.431925	0.398387	0.527389	0.532122	0.545637	0.538772	0.523776
1990	0.586	0.410167	0.527389	3	0.6108	0.6108	0.563533	0.607911	0.578767	0.547787	0.545444	0.528362	0.506267	0.516453	0.528024	0.539756	0.586	0.583767	0.59505	0.592196	0.58647	0.410167	0.428833	0.446811	0.431925	0.398387	0.527389	0.532122	0.545637	0.538772	0.523776
1990	0.586	0.410167	0.527389	4	0.665733	0.665733	0.638267	0.5976	0.622367	0.59616	0.567444	0.562629	0.545533	0.519467	0.530024	0.5395	0.586	0.583767	0.59505	0.592196	0.58647	0.410167	0.428833	0.446811	0.431925	0.398387	0.527389	0.532122	0.545637	0.538772	0.523776
1990	0.586	0.410167	0.527389	5	0.646267	0.646267	0.656	0.640933	0.609767	0.627147	0.604511	0.578705	0.573083	0.536213	0.530994	0.539711	0.586	0.583767	0.59505	0.592196	0.58647	0.410167	0.428833	0.446811	0.431925	0.398387	0.527389	0.532122	0.545637	0.538772	0.523776
1990	0.586	0.410167	0.527389	6	0.637067	0.637067	0.641667	0.649689	0.639967	0.615227	0.6288	0.609162	0.586	0.56476	0.545382	0.539833	0.586	0.583767	0.59505	0.592196	0.58647	0.410167	0.428833	0.446811	0.431925	0.398387	0.527389	0.532122	0.545637	0.538772	0.523776
1990	0.586	0.410167	0.527389	7	0.471467	0.471467	0.554267	0.584933	0.605133	0.606267	0.591267	0.606324	0.59195	0.56932	0.556279	0.539222	0.586	0.583767	0.59505	0.592196	0.58647	0.410167	0.428833	0.446811	0.431925	0.398387	0.527389	0.532122	0.545637	0.538772	0.523776
1990	0.586	0.410167	0.527389	8	0.4076	0.4076	0.439533	0.505378	0.5406	0.565627	0.573156	0.565029	0.581483	0.556707	0.554618	0.543889	0.586	0.583767	0.59505	0.592196	0.58647	0.410167	0.428833	0.446811	0.431925	0.398387	0.527389	0.532122	0.545637	0.538772	0.523776
1990	0.586	0.410167	0.527389	9	0.405467	0.405467	0.406533	0.428178	0.4804	0.513573	0.538933	0.5492	0.545083	0.554867	0.542958	0.542189	0.586	0.583767	0.59505	0.592196	0.58647	0.410167	0.428833	0.446811	0.431925	0.398387	0.527389	0.532122	0.545637	0.538772	0.523776
1990	0.586	0.410167	0.527389	10	0.356133	0.356133	0.3808	0.389733	0.410167	0.455547	0.487333	0.512819	0.525067	0.541347	0.5368	0.527389	0.586	0.583767	0.59505	0.592196	0.58647	0.410167	0.428833	0.446811	0.431925	0.398387	0.527389	0.532122	0.545637	0.538772	0.523776
1990	0.586	0.410167	0.527389	11	0.488933	0.488933	0.422533	0.416844	0.414533	0.42592	0.461111	0.487562	0.509833	0.520573	0.536582	0.532811	0.586	0.583767	0.59505	0.592196	0.58647	0.410167	0.428833	0.446811	0.431925	0.398387	0.527389	0.532122	0.545637	0.538772	0.523776
1990	0.586	0.410167	0.527389	12	0.5076	0.5076	0.498267	0.450889	0.439533	0.433147	0.439533	0.467752	0.490067	0.519707	0.519394	0.534167	0.586	0.583767	0.59505	0.592196	0.58647	0.410167	0.428833	0.446811	0.431925	0.398387	0.527389	0.532122	0.545637	0.538772	0.523776
1991	0.590667	0.395767	0.5257	1	0.6268	0.6268	0.5672	0.541111	0.494867	0.476987	0.465422	0.466286	0.487633	0.521307	0.529442	0.528344	0.590667	0.588333	0.586067	0.593954	0.59189	0.395767	0.402967	0.417811	0.43405	0.424693	0.5257	0.526544	0.529981	0.540653	0.536158
1991	0.590667	0.395767	0.5257	2	0.6256	0.6256	0.6262	0.586667	0.562233	0.521013	0.501756	0.488305	0.4862	0.517293	0.530788	0.537456	0.590667	0.588333	0.586067	0.593954	0.59189	0.395767	0.402967	0.417811	0.43405	0.424693	0.5257	0.526544	0.529981	0.540653	0.536158
1991	0.590667	0.395767	0.5257	3	0.583867	0.583867	0.604733	0.612089	0.585967	0.56656	0.531489	0.513486	0.50025	0.511053	0.523345	0.535211	0.590667	0.588333	0.586067	0.593954	0.59189	0.395767	0.402967	0.417811	0.43405	0.424693	0.5257	0.526544	0.529981	0.540653	0.536158
1991	0.590667	0.395767	0.5257	4	0.643067	0.643067	0.613467	0.617511	0.619833	0.597387	0.579311	0.547429	0.529683	0.511653	0.523055	0.533322	0.590667	0.588333	0.586067	0.593954	0.59189	0.395767	0.402967	0.417811	0.43405	0.424693	0.5257	0.526544	0.529981	0.540653	0.536158
1991	0.590667	0.395767	0.5257	5	0.621067	0.621067	0.632067	0.616	0.6184	0.62008	0.601333	0.585276	0.556633	0.526613	0.5216	0.531222	0.590667	0.588333	0.586067	0.593954	0.59189	0.395767	0.402967	0.417811	0.43405	0.424693	0.5257	0.526544	0.529981	0.540653	0.536158
1991	0.590667	0.395767	0.5257	6	0.6284	0.6284	0.624733	0.630844	0.6191	0.6204	0.621467	0.6052	0.590667	0.548693	0.535867	0.5305	0.590667	0.588333	0.586067	0.593954	0.59189	0.395767	0.402967	0.417811	0.43405	0.424693	0.5257	0.526544	0.529981	0.540653	0.536158
1991	0.590667	0.395767	0.5257	7	0.507733	0.507733	0.568067	0.585733	0.600067	0.596827	0.601622	0.605219	0.593017	0.55892	0.54497	0.533522	0.590667	0.588333	0.586067	0.593954	0.59189	0.395767	0.402967	0.417811	0.43405	0.424693	0.5257	0.526544	0.529981	0.540653	0.536158
1991	0.590667	0.395767	0.5257	8	0.3416	0.3416	0.424667	0.492578	0.5247	0.548373	0.554289	0.564476	0.572267	0.557467	0.539164	0.528022	0.590667	0.588333	0.586067	0.593954	0.59189	0.395767	0.402967	0.417811	0.43405	0.424693	0.5257	0.526544	0.529981	0.540653	0.536158
1991	0.590667	0.395767	0.5257	9	0.325733	0.325733	0.333667	0.391689	0.450867	0.484907	0.511267	0.521638	0.534633	0.541147	0.5364	0.521378	0.590667	0.588333	0.586067	0.593954	0.59189	0.395767	0.402967	0.417811	0.43405	0.424693	0.5257	0.526544	0.529981	0.540653	0.536158
1991	0.590667	0.395767	0.5257	10	0.408	0.408	0.366867	0.358444	0.395767	0.442293	0.472089	0.496514	0.507433	0.531187	0.529042	0.5257	0.590667	0.588333	0.586067	0.593954	0.59189	0.395767	0.402967	0.417811	0.43405	0.424693	0.5257	0.526544	0.529981	0.540653	0.536158
1991	0.590667	0.395767	0.5257	11	0.4304	0.4304	0.4192	0.388044	0.376433	0.402693	0.440311	0.466133	0.48825	0.511547	0.522024	0.520822	0.590667	0.588333	0.586067	0.593954	0.59189	0.395767	0.402967	0.417811	0.43405	0.424693	0.5257	0.526544	0.529981	0.540653	0.536158
1991	0.590667	0.395767	0.5257	12	0.5124	0.5124	0.4714	0.450267	0.419133	0.403627	0.420978	0.45061	0.471917	0.500227	0.511624	0.521222	0.590667	0.588333	0.586067	0.593954	0.59189	0.395767	0.402967	0.417811	0.43405	0.424693	0.5257	0.526544	0.529981	0.540653	0.536158
1992	0.565717	0.4723	0.534578	1	0.536667	0.536667	0.524533	0.493156	0.471867	0.44264	0.4258	0.437505	0.461367	0.495507	0.503539	0.513711	0.565717	0.578192	0.580794	0.580979	0.588307	0.4723	0.434033	0.426078	0.431433	0.4417	0.534578	0.530139	0.529222	0.531131	0.539438
1992	0.565717	0.4723	0.534578	2	0.492533	0.492533	0.5146	0.513867	0.493	0.476	0.450956	0.435333	0.444383	0.480453	0.495236	0.502622	0.565717	0.578192	0.580794	0.580979	0.588307	0.4723	0.434033	0.426078	0.431433	0.4417	0.534578	0.530139	0.529222	0.531131	0.539438
1992	0.565717	0.4723	0.534578	3	0.563733	0.563733	0.528133	0.530978	0.526333	0.507147	0.490622	0.467067	0.451383	0.47472	0.488024	0.500944	0.565717	0.578192	0.580794	0.580979	0.588307	0.4723	0.434033	0.426078	0.431433	0.4417	0.534578	0.530139	0.529222	0.531131	0.539438
1992	0.565717	0.4723	0.534578	4	0.641067	0.641067	0.6024	0.565778	0.5585	0.54928	0.529467	0.512114	0.488817	0.475987	0.489842	0.500778	0.565717	0.578192	0.580794	0.580979	0.588307	0.4723	0.434033	0.426078	0.431433	0.4417	0.534578	0.530139	0.529222	0.531131	0.539438
1992	0.565717	0.4723	0.534578	5	0.748133	0.748133	0.6946	0.650978	0.611367	0.596427	0.582422	0.560705	0.541617	0.500027	0.500727	0.511367	0.565717	0.578192	0.580794	0.580979	0.588307	0.4723	0.434033	0.426078	0.431433	0.4417	0.534578	0.530139	0.529222	0.531131	0.539438
1992	0.565717	0.4723	0.534578	6	0.6008	0.6008	0.674467	0.663333	0.638433	0.609253	0.597156	0.585048	0.565717	0.525947	0.509188	0.509067	0.565717	0.578192	0.580794	0.580979	0.588307	0.4723	0.434033	0.426078	0.431433	0.4417	0.534578	0.530139	0.529222	0.531131	0.539438
1992	0.565717	0.4723	0.534578	7	0.658933	0.658933	0.629867	0.669289	0.662233	0.642533	0.617533	0.605981	0.594283	0.559267	0.538036	0.521667	0.565717	0.578192	0.580794	0.580979	0.588307	0.4723	0.434033	0.426078	0.431433	0.4417	0.534578	0.530139	0.529222	0.531131	0.539438
1992	0.565717	0.4723	0.534578	8	0.417467	0.417467	0.5382	0.559067	0.606333	0.61328	0.605022	0.588952	0.582417	0.560213	0.546376	0.527989	0.565717	0.578192	0.580794	0.580979	0.588307	0.4723	0.434033	0.426078	0.431433	0.4417	0.534578	0.530139	0.529222	0.531131	0.539438
1992	0.565717	0.4723	0.534578	9	0.404267	0.404267	0.410867	0.493556	0.520367	0.56592	0.578444	0.576343	0.565867	0.5576	0.546036	0.534533	0.565717	0.578192	0.580794	0.580979	0.588307	0.4723	0.434033	0.426078	0.431433	0.4417	0.534578	0.530139	0.529222	0.531131	0.539438
1992	0.565717	0.4723	0.534578	10	0.408533	0.408533	0.4064	0.410089	0.4723	0.498	0.539689	0.554171	0.555367	0.547213	0.544048	0.534578	0.565717	0.578192	0.580794	0.580979	0.588307	0.4723	0.434033	0.426078	0.431433	0.4417	0.534578	0.530139	0.529222	0.531131	0.539438
1992	0.565717	0.4723	0.534578	11	0.468267	0.468267	0.4384	0.427022	0.424633	0.471493	0.493044	0.529486	0.543433	0.540373	0.540036	0.537733	0.565717	0.578192	0.580794	0.580979	0.588307	0.4723	0.434033	0.426078	0.431433	0.4417	0.534578	0.530139	0.529222	0.531131	0.539438
1992	0.565717	0.4723	0.534578	12	0.517067	0.517067	0.492667	0.464622	0.449533	0.44312	0.479089	0.496476	0.527933	0.542827	0.538255	0.538122	0.565717	0.578192	0.580794	0.580979	0.588307	0.4723	0.434033	0.426078	0.431433	0.4417	0.534578	0.530139	0.529222	0.531131	0.539438
1993	0.561217	0.321733	0.481389	1	0.5592	0.5592	0.538133	0.514844	0.488267	0.471467	0.462467	0.490533	0.504317	0.542373	0.544315	0.54	0.561217	0.563467	0.572533	0.5759	0.577027	0.321733	0.397017	0.3966	0.399992	0.409493	0.481389	0.507983	0.513889	0.517264	0.521182
1993	0.561217	0.321733	0.481389	2	0.690267	0.690267	0.624733	0.588844	0.5587	0.528667	0.507933	0.49501	0.5155	0.547293	0.555818	0.556478	0.561217	0.563467	0.572533	0.5759	0.577027	0.321733	0.397017	0.3966	0.399992	0.409493	0.481389	0.507983	0.513889	0.517264	0.521182
1993	0.561217	0.321733	0.481389	3	0.644667	0.644667	0.667467	0.631378	0.6028	0.575893	0.548	0.527467	0.513717	0.536947	0.556145	0.563222	0.561217	0.563467	0.572533	0.5759	0.577027	0.321733	0.397017	0.3966	0.399992	0.409493	0.481389	0.507983	0.513889	0.517264	0.521182
1993	0.561217	0.321733	0.481389	4	0.501467	0.501467	0.573067	0.612133	0.5989	0.582533	0.563489	0.541352	0.524217	0.527013	0.533721	0.551589	0.561217	0.563467	0.572533	0.5759	0.577027	0.321733	0.397017	0.3966	0.399992	0.409493	0.481389	0.507983	0.513889	0.517264	0.521182
1993	0.561217	0.321733	0.481389	5	0.522933	0.522933	0.5122	0.556356	0.589833	0.583707	0.5726	0.557695	0.53905	0.513413	0.526642	0.532822	0.561217	0.563467	0.572533	0.5759	0.577027	0.321733	0.397017	0.3966	0.399992	0.409493	0.481389	0.507983	0.513889	0.517264	0.521182
1993	0.561217	0.321733	0.481389	6	0.585867	0.585867	0.5544	0.536756	0.563733	0.58904	0.584067	0.574495	0.561217	0.530253	0.52	0.531578	0.561217	0.563467	0.572533	0.5759	0.577027	0.321733	0.397017	0.3966	0.399992	0.409493	0.481389	0.507983	0.513889	0.517264	0.521182
1993	0.561217	0.321733	0.481389	7	0.496267	0.496267	0.541067	0.535022	0.526633	0.55024	0.573578	0.571524	0.564717	0.539453	0.527164	0.518022	0.561217	0.563467	0.572533	0.5759	0.577027	0.321733	0.397017	0.3966	0.399992	0.409493	0.481389	0.507983	0.513889	0.517264	0.521182
1993	0.561217	0.321733	0.481389	8	0.317467	0.317467	0.406867	0.466533	0.480633	0.4848	0.511444	0.53699	0.539767	0.530347	0.519273	0.509689	0.561217	0.563467	0.572533	0.5759	0.577027	0.321733	0.397017	0.3966	0.399992	0.409493	0.481389	0.507983	0.513889	0.517264	0.521182
1993	0.561217	0.321733	0.481389	9	0.250933	0.250933	0.2842	0.354889	0.412633	0.434693	0.445822	0.474229	0.501233	0.508613	0.504945	0.496911	0.561217	0.563467	0.572533	0.5759	0.577027	0.321733	0.397017	0.3966	0.399992	0.409493	0.481389	0.507983	0.513889	0.517264	0.521182
1993	0.561217	0.321733	0.481389	10	0.222267	0.222267	0.2366	0.263556	0.321733	0.37456	0.399289	0.413886	0.442733	0.479133	0.482582	0.481389	0.561217	0.563467	0.572533	0.5759	0.577027	0.321733	0.397017	0.3966	0.399992	0.409493	0.481389	0.507983	0.513889	0.517264	0.521182
1993	0.561217	0.321733	0.481389	11	0.249067	0.249067	0.235667	0.240756	0.259933	0.3072	0.353644	0.377829	0.393283	0.44812	0.458218	0.463122	0.561217	0.563467	0.572533	0.5759	0.577027	0.321733	0.397017	0.3966	0.399992	0.409493	0.481389	0.507983	0.513889	0.517264	0.521182
1993	0.561217	0.321733	0.481389	12	0.294133	0.294133	0.2716	0.255156	0.2541	0.266773	0.305022	0.345143	0.367367	0.408507	0.434121	0.444544	0.561217	0.563467	0.572533	0.5759	0.577027	0.321733	0.397017	0.3966	0.399992	0.409493	0.481389	0.507983	0.513889	0.517264	0.521182
1994	0.501967	0.3856	0.463178	1	0.367067	0.367067	0.3306	0.303422	0.283133	0.276693	0.283489	0.313886	0.347883	0.380747	0.404739	0.428533	0.501967	0.531592	0.542967	0.554892	0.561113	0.3856	0.353667	0.393211	0.39385	0.397113	0.463178	0.472283	0.493048	0.501211	0.506447
1994	0.501967	0.3856	0.463178	2	0.4444	0.4444	0.405733	0.368533	0.338667	0.315387	0.304644	0.306476	0.3302	0.37504	0.386533	0.408044	0.501967	0.531592	0.542967	0.554892	0.561113	0.3856	0.353667	0.393211	0.39385	0.397113	0.463178	0.472283	0.493048	0.501211	0.506447
1994	0.501967	0.3856	0.463178	3	0.6252	0.6252	0.5348	0.478889	0.4327	0.395973	0.367022	0.350438	0.346317	0.385267	0.397782	0.406422	0.501967	0.531592	0.542967	0.554892	0.561113	0.3856	0.353667	0.393211	0.39385	0.397113	0.463178	0.472283	0.493048	0.501211	0.506447
1994	0.501967	0.3856	0.463178	4	0.7516	0.7516	0.6884	0.607067	0.547067	0.49648	0.455244	0.421962	0.400583	0.40184	0.41857	0.427267	0.501967	0.531592	0.542967	0.554892	0.561113	0.3856	0.353667	0.393211	0.39385	0.397113	0.463178	0.472283	0.493048	0.501211	0.506447
1994	0.501967	0.3856	0.463178	5	0.701333	0.701333	0.726467	0.692711	0.630633	0.57792	0.530622	0.4904	0.456883	0.422347	0.429067	0.442133	0.501967	0.531592	0.542967	0.554892	0.561113	0.3856	0.353667	0.393211	0.39385	0.397113	0.463178	0.472283	0.493048	0.501211	0.506447
1994	0.501967	0.3856	0.463178	6	0.582933	0.582933	0.642133	0.678622	0.665267	0.621093	0.578756	0.538095	0.501967	0.448893	0.436945	0.441889	0.501967	0.531592	0.542967	0.554892	0.561113	0.3856	0.353667	0.393211	0.39385	0.397113	0.463178	0.472283	0.493048	0.501211	0.506447
1994	0.501967	0.3856	0.463178	7	0.580667	0.580667	0.5818	0.621644	0.654133	0.648347	0.614356	0.579029	0.543417	0.481867	0.460873	0.448922	0.501967	0.531592	0.542967	0.554892	0.561113	0.3856	0.353667	0.393211	0.39385	0.397113	0.463178	0.472283	0.493048	0.501211	0.506447
1994	0.501967	0.3856	0.463178	8	0.432	0.432	0.506333	0.531867	0.574233	0.609707	0.612289	0.588305	0.56065	0.50284	0.477333	0.458467	0.501967	0.531592	0.542967	0.554892	0.561113	0.3856	0.353667	0.393211	0.39385	0.397113	0.463178	0.472283	0.493048	0.501211	0.506447
1994	0.501967	0.3856	0.463178	9	0.316267	0.316267	0.374133	0.442978	0.477967	0.52264	0.5608	0.57	0.5543	0.50956	0.485879	0.463911	0.501967	0.531592	0.542967	0.554892	0.561113	0.3856	0.353667	0.393211	0.39385	0.397113	0.463178	0.472283	0.493048	0.501211	0.506447
1994	0.501967	0.3856	0.463178	10	0.213467	0.213467	0.264867	0.320578	0.3856	0.425067	0.471111	0.511181	0.525433	0.501493	0.482642	0.463178	0.501967	0.531592	0.542967	0.554892	0.561113	0.3856	0.353667	0.393211	0.39385	0.397113	0.463178	0.472283	0.493048	0.501211	0.506447
1994	0.501967	0.3856	0.463178	11	0.4256	0.4256	0.319533	0.318444	0.346833	0.3936	0.425156	0.46461	0.500483	0.507347	0.494594	0.477889	0.501967	0.531592	0.542967	0.554892	0.561113	0.3856	0.353667	0.393211	0.39385	0.397113	0.463178	0.472283	0.493048	0.501211	0.506447
1994	0.501967	0.3856	0.463178	12	0.670667	0.670667	0.548133	0.436578	0.4065	0.4116	0.439778	0.460229	0.490367	0.529973	0.522194	0.509267	0.501967	0.531592	0.542967	0.554892	0.561113	0.3856	0.353667	0.393211	0.39385	0.397113	0.463178	0.472283	0.493048	0.501211	0.506447
1995	0.590633	0.4353	0.538856	1	0.595467	0.595467	0.633067	0.563911	0.4763	0.444293	0.442244	0.462019	0.477133	0.527	0.535927	0.5283	0.590633	0.5463	0.551272	0.554883	0.56204	0.4353	0.41045	0.380878	0.403733	0.40214	0.538856	0.501017	0.494474	0.5045	0.50874
1995	0.590633	0.4353	0.538856	2	0.559467	0.559467	0.577467	0.608533	0.5628	0.492933	0.463489	0.45899	0.4742	0.507787	0.529952	0.537889	0.590633	0.5463	0.551272	0.554883	0.56204	0.4353	0.41045	0.380878	0.403733	0.40214	0.538856	0.501017	0.494474	0.5045	0.50874
1995	0.590633	0.4353	0.538856	3	0.674533	0.674533	0.617	0.609822	0.625033	0.585147	0.5232	0.493638	0.485933	0.505107	0.522945	0.542	0.590633	0.5463	0.551272	0.554883	0.56204	0.4353	0.41045	0.380878	0.403733	0.40214	0.538856	0.501017	0.494474	0.5045	0.50874
1995	0.590633	0.4353	0.538856	4	0.5904	0.5904	0.632467	0.608133	0.604967	0.618107	0.586022	0.5328	0.505733	0.505853	0.512861	0.528567	0.590633	0.5463	0.551272	0.554883	0.56204	0.4353	0.41045	0.380878	0.403733	0.40214	0.538856	0.501017	0.494474	0.5045	0.50874
1995	0.590633	0.4353	0.538856	5	0.61	0.61	0.6002	0.624978	0.6086	0.605973	0.616756	0.589448	0.54245	0.508787	0.515321	0.520956	0.590633	0.5463	0.551272	0.554883	0.56204	0.4353	0.41045	0.380878	0.403733	0.40214	0.538856	0.501017	0.494474	0.5045	0.50874
1995	0.590633	0.4353	0.538856	6	0.598933	0.598933	0.604467	0.599778	0.618467	0.606667	0.6048	0.61421	0.590633	0.52548	0.516982	0.522289	0.590633	0.5463	0.551272	0.554883	0.56204	0.4353	0.41045	0.380878	0.403733	0.40214	0.538856	0.501017	0.494474	0.5045	0.50874
1995	0.590633	0.4353	0.538856	7	0.526267	0.526267	0.5626	0.5784	0.5814	0.600027	0.593267	0.593581	0.603217	0.54648	0.525552	0.517756	0.590633	0.5463	0.551272	0.554883	0.56204	0.4353	0.41045	0.380878	0.403733	0.40214	0.538856	0.501017	0.494474	0.5045	0.50874
1995	0.590633	0.4353	0.538856	8	0.486933	0.486933	0.5066	0.537378	0.555533	0.562507	0.581178	0.578076	0.58025	0.573827	0.541067	0.522333	0.590633	0.5463	0.551272	0.554883	0.56204	0.4353	0.41045	0.380878	0.403733	0.40214	0.538856	0.501017	0.494474	0.5045	0.50874
1995	0.590633	0.4353	0.538856	9	0.3904	0.3904	0.438667	0.467867	0.500633	0.522507	0.533822	0.553924	0.554617	0.570307	0.557152	0.528511	0.590633	0.5463	0.551272	0.554883	0.56204	0.4353	0.41045	0.380878	0.403733	0.40214	0.538856	0.501017	0.494474	0.5045	0.50874
1995	0.590633	0.4353	0.538856	10	0.3376	0.3376	0.364	0.404978	0.4353	0.468027	0.491689	0.50579	0.526883	0.537	0.549152	0.538856	0.590633	0.5463	0.551272	0.554883	0.56204	0.4353	0.41045	0.380878	0.403733	0.40214	0.538856	0.501017	0.494474	0.5045	0.50874
1995	0.590633	0.4353	0.538856	11	0.3504	0.3504	0.344	0.359467	0.391333	0.41832	0.448422	0.471505	0.486367	0.512493	0.520036	0.532589	0.590633	0.5463	0.551272	0.554883	0.56204	0.4353	0.41045	0.380878	0.403733	0.40214	0.538856	0.501017	0.494474	0.5045	0.50874
1995	0.590633	0.4353	0.538856	12	0.351867	0.351867	0.351133	0.346622	0.357567	0.38344	0.407244	0.434629	0.45655	0.491733	0.497891	0.506022	0.590633	0.5463	0.551272	0.554883	0.56204	0.4353	0.41045	0.380878	0.403733	0.40214	0.538856	0.501017	0.494474	0.5045	0.50874
1996	0.53125	0.468733	0.510411	1	0.529467	0.529467	0.440667	0.410578	0.392333	0.391947	0.407778	0.424705	0.446483	0.477227	0.495164	0.500522	0.53125	0.560942	0.541283	0.546267	0.550157	0.468733	0.452017	0.429878	0.402842	0.416733	0.510411	0.524633	0.504148	0.498458	0.505682
1996	0.53125	0.468733	0.510411	2	0.6792	0.6792	0.604333	0.520178	0.477733	0.449707	0.439822	0.446552	0.456517	0.486107	0.495588	0.5105	0.53125	0.560942	0.541283	0.546267	0.550157	0.468733	0.452017	0.429878	0.402842	0.416733	0.510411	0.524633	0.504148	0.498458	0.505682
1996	0.53125	0.468733	0.510411	3	0.660933	0.660933	0.670067	0.6232	0.555367	0.514373	0.484911	0.47141	0.47335	0.4912	0.502	0.509367	0.53125	0.560942	0.541283	0.546267	0.550157	0.468733	0.452017	0.429878	0.402842	0.416733	0.510411	0.524633	0.504148	0.498458	0.505682
1996	0.53125	0.468733	0.510411	4	0.676933	0.676933	0.668933	0.672356	0.636633	0.57968	0.541467	0.512343	0.4971	0.499	0.508085	0.516578	0.53125	0.560942	0.541283	0.546267	0.550157	0.468733	0.452017	0.429878	0.402842	0.416733	0.510411	0.524633	0.504148	0.498458	0.505682
1996	0.53125	0.468733	0.510411	5	0.5532	0.5532	0.615067	0.630356	0.642567	0.619947	0.575267	0.543143	0.51745	0.501693	0.503927	0.511844	0.53125	0.560942	0.541283	0.546267	0.550157	0.468733	0.452017	0.429878	0.402842	0.416733	0.510411	0.524633	0.504148	0.498458	0.505682
1996	0.53125	0.468733	0.510411	6	0.448	0.448	0.5006	0.559378	0.584767	0.603653	0.591289	0.557086	0.53125	0.4978	0.496812	0.499267	0.53125	0.560942	0.541283	0.546267	0.550157	0.468733	0.452017	0.429878	0.402842	0.416733	0.510411	0.524633	0.504148	0.498458	0.505682
1996	0.53125	0.468733	0.510411	7	0.436	0.436	0.442	0.479067	0.528533	0.555013	0.575711	0.569105	0.54195	0.50236	0.492182	0.491744	0.53125	0.560942	0.541283	0.546267	0.550157	0.468733	0.452017	0.429878	0.402842	0.416733	0.510411	0.524633	0.504148	0.498458	0.505682
1996	0.53125	0.468733	0.510411	8	0.418667	0.418667	0.427333	0.434222	0.463967	0.50656	0.532289	0.553276	0.5503	0.510467	0.494752	0.486056	0.53125	0.560942	0.541283	0.546267	0.550157	0.468733	0.452017	0.429878	0.402842	0.416733	0.510411	0.524633	0.504148	0.498458	0.505682
1996	0.53125	0.468733	0.510411	9	0.498933	0.498933	0.4588	0.4512	0.4504	0.47096	0.505289	0.527524	0.546483	0.52532	0.509418	0.4951	0.53125	0.560942	0.541283	0.546267	0.550157	0.468733	0.452017	0.429878	0.402842	0.416733	0.510411	0.524633	0.504148	0.498458	0.505682
1996	0.53125	0.468733	0.510411	10	0.521333	0.521333	0.510133	0.479644	0.468733	0.464587	0.479356	0.507581	0.52675	0.542267	0.524958	0.510411	0.53125	0.560942	0.541283	0.546267	0.550157	0.468733	0.452017	0.429878	0.402842	0.416733	0.510411	0.524633	0.504148	0.498458	0.505682
1996	0.53125	0.468733	0.510411	11	0.33	0.33	0.425667	0.450089	0.442233	0.440987	0.442156	0.458019	0.485383	0.52232	0.52297	0.508711	0.53125	0.560942	0.541283	0.546267	0.550157	0.468733	0.452017	0.429878	0.402842	0.416733	0.510411	0.524633	0.504148	0.498458	0.505682
1996	0.53125	0.468733	0.510411	12	0.422533	0.422533	0.376267	0.424622	0.4432	0.438293	0.437911	0.439352	0.453583	0.496653	0.513248	0.5146	0.53125	0.560942	0.541283	0.546267	0.550157	0.468733	0.452017	0.429878	0.402842	0.416733	0.510411	0.524633	0.504148	0.498458	0.505682
1997	0.4535	0.398833	0.435278	1	0.368667	0.368667	0.3956	0.373733	0.410633	0.428293	0.426689	0.428019	0.430517	0.467427	0.485018	0.5012	0.4535	0.492375	0.525128	0.519338	0.527713	0.398833	0.433783	0.434289	0.422117	0.40204	0.435278	0.472844	0.494848	0.486931	0.485822
1997	0.4535	0.398833	0.435278	2	0.393733	0.393733	0.3812	0.394978	0.378733	0.407253	0.422533	0.421981	0.423733	0.439107	0.460727	0.477411	0.4535	0.492375	0.525128	0.519338	0.527713	0.398833	0.433783	0.434289	0.422117	0.40204	0.435278	0.472844	0.494848	0.486931	0.485822
1997	0.4535	0.398833	0.435278	3	0.265733	0.265733	0.329733	0.342711	0.362667	0.356133	0.383667	0.400133	0.40245	0.41036	0.423345	0.444478	0.4535	0.492375	0.525128	0.519338	0.527713	0.398833	0.433783	0.434289	0.422117	0.40204	0.435278	0.472844	0.494848	0.486931	0.485822
1997	0.4535	0.398833	0.435278	4	0.527867	0.527867	0.3968	0.395778	0.389	0.395707	0.384756	0.404267	0.4161	0.418347	0.421042	0.432056	0.4535	0.492375	0.525128	0.519338	0.527713	0.398833	0.433783	0.434289	0.422117	0.40204	0.435278	0.472844	0.494848	0.486931	0.485822
1997	0.4535	0.398833	0.435278	5	0.672533	0.672533	0.6002	0.488711	0.464967	0.445707	0.441844	0.425867	0.4378	0.442	0.441455	0.442	0.4535	0.492375	0.525128	0.519338	0.527713	0.398833	0.433783	0.434289	0.422117	0.40204	0.435278	0.472844	0.494848	0.486931	0.485822
1997	0.4535	0.398833	0.435278	6	0.646933	0.646933	0.659733	0.615778	0.528267	0.50136	0.479244	0.471143	0.4535	0.464827	0.46063	0.458578	0.4535	0.492375	0.525128	0.519338	0.527713	0.398833	0.433783	0.434289	0.422117	0.40204	0.435278	0.472844	0.494848	0.486931	0.485822
1997	0.4535	0.398833	0.435278	7	0.560533	0.560533	0.603733	0.626667	0.601967	0.53472	0.511222	0.490857	0.482317	0.470987	0.473527	0.468956	0.4535	0.492375	0.525128	0.519338	0.527713	0.398833	0.433783	0.434289	0.422117	0.40204	0.435278	0.472844	0.494848	0.486931	0.485822
1997	0.4535	0.398833	0.435278	8	0.484533	0.484533	0.522533	0.564	0.591133	0.57848	0.526356	0.50741	0.490067	0.467307	0.472218	0.474444	0.4535	0.492375	0.525128	0.519338	0.527713	0.398833	0.433783	0.434289	0.422117	0.40204	0.435278	0.472844	0.494848	0.486931	0.485822
1997	0.4535	0.398833	0.435278	9	0.3504	0.3504	0.417467	0.465156	0.5106	0.542987	0.540467	0.501219	0.487783	0.469347	0.456679	0.462067	0.4535	0.492375	0.525128	0.519338	0.527713	0.398833	0.433783	0.434289	0.422117	0.40204	0.435278	0.472844	0.494848	0.486931	0.485822
1997	0.4535	0.398833	0.435278	10	0.199867	0.199867	0.275133	0.344933	0.398833	0.448453	0.4858	0.49181	0.46355	0.44708	0.444848	0.435278	0.4535	0.492375	0.525128	0.519338	0.527713	0.398833	0.433783	0.434289	0.422117	0.40204	0.435278	0.472844	0.494848	0.486931	0.485822
1997	0.4535	0.398833	0.435278	11	0.303733	0.303733	0.2518	0.284667	0.334633	0.379813	0.424333	0.45979	0.4683	0.440587	0.434048	0.433089	0.4535	0.492375	0.525128	0.519338	0.527713	0.398833	0.433783	0.434289	0.422117	0.40204	0.435278	0.472844	0.494848	0.486931	0.485822
1997	0.4535	0.398833	0.435278	12	0.5768	0.5768	0.440267	0.360133	0.3577	0.383067	0.412644	0.446114	0.474417	0.458893	0.45297	0.445944	0.4535	0.492375	0.525128	0.519338	0.527713	0.398833	0.433783	0.434289	0.422117	0.40204	0.435278	0.472844	0.494848	0.486931	0.485822
1998	0.546925	0.396217	0.496689	1	0.534533	0.534533	0.555667	0.471689	0.403733	0.393067	0.408311	0.430057	0.457167	0.485773	0.46577	0.459767	0.546925	0.500213	0.510558	0.530577	0.524855	0.396217	0.397525	0.421261	0.424771	0.416937	0.496689	0.465983	0.480793	0.495308	0.488882
1998	0.546925	0.396217	0.496689	2	0.5446	0.5446	0.539567	0.551978	0.489917	0.431907	0.418322	0.427781	0.444375	0.487447	0.491121	0.472339	0.546925	0.500213	0.510558	0.530577	0.524855	0.396217	0.397525	0.421261	0.424771	0.416937	0.496689	0.465983	0.480793	0.495308	0.488882
1998	0.546925	0.396217	0.496689	3	0.596533	0.596533	0.570567	0.558556	0.563117	0.51124	0.459344	0.443781	0.448875	0.479847	0.497364	0.499906	0.546925	0.500213	0.510558	0.530577	0.524855	0.396217	0.397525	0.421261	0.424771	0.416937	0.496689	0.465983	0.480793	0.495308	0.488882
1998	0.546925	0.396217	0.496689	4	0.686867	0.686867	0.6417	0.609333	0.590633	0.587867	0.540511	0.491848	0.474167	0.48384	0.498667	0.513156	0.546925	0.500213	0.510558	0.530577	0.524855	0.396217	0.397525	0.421261	0.424771	0.416937	0.496689	0.465983	0.480793	0.495308	0.488882
1998	0.546925	0.396217	0.496689	5	0.622467	0.622467	0.654667	0.635289	0.612617	0.597	0.593633	0.552219	0.508175	0.490033	0.496442	0.508983	0.546925	0.500213	0.510558	0.530577	0.524855	0.396217	0.397525	0.421261	0.424771	0.416937	0.496689	0.465983	0.480793	0.495308	0.488882
1998	0.546925	0.396217	0.496689	6	0.577733	0.577733	0.6001	0.629022	0.6209	0.60564	0.593789	0.591362	0.555408	0.499353	0.498006	0.503217	0.546925	0.500213	0.510558	0.530577	0.524855	0.396217	0.397525	0.421261	0.424771	0.416937	0.496689	0.465983	0.480793	0.495308	0.488882
1998	0.546925	0.396217	0.496689	7	0.4154	0.4154	0.496567	0.538533	0.575617	0.5798	0.573933	0.568305	0.569367	0.505853	0.491721	0.491122	0.546925	0.500213	0.510558	0.530577	0.524855	0.396217	0.397525	0.421261	0.424771	0.416937	0.496689	0.465983	0.480793	0.495308	0.488882
1998	0.546925	0.396217	0.496689	8	0.3872	0.3872	0.4013	0.460111	0.5007	0.537933	0.5477	0.547257	0.545667	0.524587	0.495067	0.483011	0.546925	0.500213	0.510558	0.530577	0.524855	0.396217	0.397525	0.421261	0.424771	0.416937	0.496689	0.465983	0.480793	0.495308	0.488882
1998	0.546925	0.396217	0.496689	9	0.378733	0.378733	0.382967	0.393778	0.439767	0.476307	0.5114	0.523562	0.526192	0.532087	0.511327	0.485372	0.546925	0.500213	0.510558	0.530577	0.524855	0.396217	0.397525	0.421261	0.424771	0.416937	0.496689	0.465983	0.480793	0.495308	0.488882
1998	0.546925	0.396217	0.496689	10	0.403533	0.403533	0.391133	0.389822	0.396217	0.43252	0.464178	0.49599	0.508558	0.51476	0.5204	0.502344	0.546925	0.500213	0.510558	0.530577	0.524855	0.396217	0.397525	0.421261	0.424771	0.416937	0.496689	0.465983	0.480793	0.495308	0.488882
1998	0.546925	0.396217	0.496689	11	0.368467	0.368467	0.386	0.383578	0.384483	0.390667	0.421844	0.450505	0.48005	0.498153	0.501461	0.507739	0.546925	0.500213	0.510558	0.530577	0.524855	0.396217	0.397525	0.421261	0.424771	0.416937	0.496689	0.465983	0.480793	0.495308	0.488882
1998	0.546925	0.396217	0.496689	12	0.416467	0.416467	0.392467	0.396156	0.3918	0.39088	0.394967	0.421076	0.44625	0.48534	0.490727	0.494378	0.546925	0.500213	0.510558	0.530577	0.524855	0.396217	0.397525	0.421261	0.424771	0.416937	0.496689	0.465983	0.480793	0.495308	0.488882
1999	0.542117	0.3905	0.491578	1	0.4436	0.4436	0.430033	0.409511	0.408017	0.40216	0.399667	0.401914	0.423892	0.470047	0.481545	0.4868	0.542117	0.544521	0.514181	0.518448	0.532885	0.3905	0.393358	0.395183	0.413571	0.417917	0.491578	0.494133	0.474515	0.483489	0.494562
1999	0.542117	0.3905	0.491578	2	0.426	0.426	0.4348	0.428689	0.413633	0.411613	0.406133	0.403429	0.404925	0.44396	0.466042	0.476917	0.542117	0.544521	0.514181	0.518448	0.532885	0.3905	0.393358	0.395183	0.413571	0.417917	0.491578	0.494133	0.474515	0.483489	0.494562
1999	0.542117	0.3905	0.491578	3	0.589333	0.589333	0.507667	0.486311	0.46885	0.448773	0.441233	0.432305	0.426667	0.440647	0.457176	0.476317	0.542117	0.544521	0.514181	0.518448	0.532885	0.3905	0.393358	0.395183	0.413571	0.417917	0.491578	0.494133	0.474515	0.483489	0.494562
1999	0.542117	0.3905	0.491578	4	0.821333	0.821333	0.705333	0.612222	0.570067	0.539347	0.510867	0.495533	0.480933	0.465007	0.475255	0.487522	0.542117	0.544521	0.514181	0.518448	0.532885	0.3905	0.393358	0.395183	0.413571	0.417917	0.491578	0.494133	0.474515	0.483489	0.494562
1999	0.542117	0.3905	0.491578	5	0.683467	0.683467	0.7524	0.698044	0.630033	0.592747	0.563367	0.535524	0.519025	0.491813	0.484867	0.492606	0.542117	0.544521	0.514181	0.518448	0.532885	0.3905	0.393358	0.395183	0.413571	0.417917	0.491578	0.494133	0.474515	0.483489	0.494562
1999	0.542117	0.3905	0.491578	6	0.548133	0.548133	0.6158	0.684311	0.660567	0.613653	0.585311	0.56119	0.5371	0.507907	0.496933	0.490139	0.542117	0.544521	0.514181	0.518448	0.532885	0.3905	0.393358	0.395183	0.413571	0.417917	0.491578	0.494133	0.474515	0.483489	0.494562
1999	0.542117	0.3905	0.491578	7	0.391333	0.391333	0.469733	0.540978	0.611067	0.60672	0.5766	0.5576	0.539958	0.509167	0.497309	0.488133	0.542117	0.544521	0.514181	0.518448	0.532885	0.3905	0.393358	0.395183	0.413571	0.417917	0.491578	0.494133	0.474515	0.483489	0.494562
1999	0.542117	0.3905	0.491578	8	0.394267	0.394267	0.3928	0.444578	0.5043	0.567707	0.571311	0.550552	0.537183	0.50824	0.498721	0.488722	0.542117	0.544521	0.514181	0.518448	0.532885	0.3905	0.393358	0.395183	0.413571	0.417917	0.491578	0.494133	0.474515	0.483489	0.494562
1999	0.542117	0.3905	0.491578	9	0.4084	0.4084	0.401333	0.398	0.435533	0.48512	0.541156	0.548038	0.532783	0.512233	0.499164	0.491194	0.542117	0.544521	0.514181	0.518448	0.532885	0.3905	0.393358	0.395183	0.413571	0.417917	0.491578	0.494133	0.474515	0.483489	0.494562
1999	0.542117	0.3905	0.491578	10	0.368	0.368	0.3882	0.390222	0.3905	0.422027	0.4656	0.516419	0.525533	0.507387	0.499121	0.488233	0.542117	0.544521	0.514181	0.518448	0.532885	0.3905	0.393358	0.395183	0.413571	0.417917	0.491578	0.494133	0.474515	0.483489	0.494562
1999	0.542117	0.3905	0.491578	11	0.310133	0.310133	0.339067	0.362178	0.3702	0.374427	0.403378	0.44339	0.490633	0.49404	0.489455	0.483372	0.542117	0.544521	0.514181	0.518448	0.532885	0.3905	0.393358	0.395183	0.413571	0.417917	0.491578	0.494133	0.474515	0.483489	0.494562
1999	0.542117	0.3905	0.491578	12	0.514933	0.514933	0.412533	0.397689	0.400367	0.399147	0.397844	0.419314	0.452333	0.502933	0.495939	0.491578	0.542117	0.544521	0.514181	0.518448	0.532885	0.3905	0.393358	0.395183	0.413571	0.417917	0.491578	0.494133	0.474515	0.483489	0.494562
2000	0.538933	0.378	0.485289	1	0.5768	0.5768	0.545867	0.467289	0.442467	0.435653	0.428756	0.42341	0.439	0.50168	0.509648	0.502678	0.538933	0.540525	0.542658	0.520369	0.522545	0.378	0.38425	0.388239	0.390888	0.406457	0.485289	0.488433	0.491185	0.477208	0.483849
2000	0.538933	0.378	0.485289	2	0.510933	0.510933	0.543867	0.534222	0.4782	0.45616	0.4482	0.440495	0.43435	0.47064	0.502521	0.509756	0.538933	0.540525	0.542658	0.520369	0.522545	0.378	0.38425	0.388239	0.390888	0.406457	0.485289	0.488433	0.491185	0.477208	0.483849
2000	0.538933	0.378	0.485289	3	0.6316	0.6316	0.571267	0.573111	0.558567	0.50888	0.4854	0.4744	0.464383	0.465453	0.485273	0.513278	0.538933	0.540525	0.542658	0.520369	0.522545	0.378	0.38425	0.388239	0.390888	0.406457	0.485289	0.488433	0.491185	0.477208	0.483849
2000	0.538933	0.378	0.485289	4	0.701467	0.701467	0.666533	0.614667	0.6052	0.587147	0.540978	0.516267	0.502783	0.480787	0.486909	0.503289	0.538933	0.540525	0.542658	0.520369	0.522545	0.378	0.38425	0.388239	0.390888	0.406457	0.485289	0.488433	0.491185	0.477208	0.483849
2000	0.538933	0.378	0.485289	5	0.5356	0.5356	0.618533	0.622889	0.5949	0.59128	0.578556	0.54021	0.518683	0.495213	0.48577	0.490967	0.538933	0.540525	0.542658	0.520369	0.522545	0.378	0.38425	0.388239	0.390888	0.406457	0.485289	0.488433	0.491185	0.477208	0.483849
2000	0.538933	0.378	0.485289	6	0.53	0.53	0.5328	0.589022	0.599667	0.58192	0.581067	0.571619	0.538933	0.508787	0.498376	0.489456	0.538933	0.540525	0.542658	0.520369	0.522545	0.378	0.38425	0.388239	0.390888	0.406457	0.485289	0.488433	0.491185	0.477208	0.483849
2000	0.538933	0.378	0.485289	7	0.433733	0.433733	0.481867	0.499778	0.5502	0.56648	0.557222	0.560019	0.554383	0.51132	0.501964	0.492989	0.538933	0.540525	0.542658	0.520369	0.522545	0.378	0.38425	0.388239	0.390888	0.406457	0.485289	0.488433	0.491185	0.477208	0.483849
2000	0.538933	0.378	0.485289	8	0.408667	0.408667	0.4212	0.457467	0.477	0.521893	0.540178	0.536	0.5411	0.515387	0.501988	0.494189	0.538933	0.540525	0.542658	0.520369	0.522545	0.378	0.38425	0.388239	0.390888	0.406457	0.485289	0.488433	0.491185	0.477208	0.483849
2000	0.538933	0.378	0.485289	9	0.338667	0.338667	0.373667	0.393689	0.427767	0.449333	0.491356	0.51139	0.511333	0.51824	0.499321	0.488378	0.538933	0.540525	0.542658	0.520369	0.522545	0.378	0.38425	0.388239	0.390888	0.406457	0.485289	0.488433	0.491185	0.477208	0.483849
2000	0.538933	0.378	0.485289	10	0.330933	0.330933	0.3348	0.359422	0.378	0.4084	0.4296	0.468438	0.488833	0.49984	0.501212	0.485289	0.538933	0.540525	0.542658	0.520369	0.522545	0.378	0.38425	0.388239	0.390888	0.406457	0.485289	0.488433	0.491185	0.477208	0.483849
2000	0.538933	0.378	0.485289	11	0.3116	0.3116	0.321267	0.327067	0.347467	0.36472	0.392267	0.412743	0.448833	0.47332	0.482727	0.485411	0.538933	0.540525	0.542658	0.520369	0.522545	0.378	0.38425	0.388239	0.390888	0.406457	0.485289	0.488433	0.491185	0.477208	0.483849
2000	0.538933	0.378	0.485289	12	0.6152	0.6152	0.4634	0.419244	0.3991	0.401013	0.406467	0.424114	0.43805	0.483747	0.486218	0.493767	0.538933	0.540525	0.542658	0.520369	0.522545	0.378	0.38425	0.388239	0.390888	0.406457	0.485289	0.488433	0.491185	0.477208	0.483849
2001	0.5781	0.375567	0.510589	1	0.6384	0.6384	0.6268	0.521733	0.474033	0.44696	0.440578	0.4396	0.4509	0.484427	0.497806	0.4989	0.5781	0.558517	0.55305	0.551519	0.531915	0.375567	0.376783	0.381356	0.385071	0.387823	0.510589	0.497939	0.495819	0.496036	0.483884
2001	0.5781	0.375567	0.510589	2	0.7072	0.7072	0.6728	0.6536	0.5681	0.520667	0.490333	0.478667	0.47305	0.485	0.504679	0.515256	0.5781	0.558517	0.55305	0.551519	0.531915	0.375567	0.376783	0.381356	0.385071	0.387823	0.510589	0.497939	0.495819	0.496036	0.483884
2001	0.5781	0.375567	0.510589	3	0.5496	0.5496	0.6284	0.631733	0.6276	0.5644	0.525489	0.4988	0.487533	0.4864	0.490873	0.508422	0.5781	0.558517	0.55305	0.551519	0.531915	0.375567	0.376783	0.381356	0.385071	0.387823	0.510589	0.497939	0.495819	0.496036	0.483884
2001	0.5781	0.375567	0.510589	4	0.6408	0.6408	0.5952	0.632533	0.634	0.63024	0.577133	0.541962	0.51655	0.49748	0.500436	0.503367	0.5781	0.558517	0.55305	0.551519	0.531915	0.375567	0.376783	0.381356	0.385071	0.387823	0.510589	0.497939	0.495819	0.496036	0.483884
2001	0.5781	0.375567	0.510589	5	0.638133	0.638133	0.639467	0.609511	0.633933	0.634827	0.631556	0.585848	0.553983	0.51792	0.510267	0.511911	0.5781	0.558517	0.55305	0.551519	0.531915	0.375567	0.376783	0.381356	0.385071	0.387823	0.510589	0.497939	0.495819	0.496036	0.483884
2001	0.5781	0.375567	0.510589	6	0.523867	0.523867	0.581	0.600933	0.5881	0.61192	0.616333	0.616171	0.5781	0.52944	0.518461	0.5114	0.5781	0.558517	0.55305	0.551519	0.531915	0.375567	0.376783	0.381356	0.385071	0.387823	0.510589	0.497939	0.495819	0.496036	0.483884
2001	0.5781	0.375567	0.510589	7	0.405467	0.405467	0.464667	0.522489	0.552067	0.551573	0.577511	0.58621	0.589833	0.53612	0.51817	0.509044	0.5781	0.558517	0.55305	0.551519	0.531915	0.375567	0.376783	0.381356	0.385071	0.387823	0.510589	0.497939	0.495819	0.496036	0.483884
2001	0.5781	0.375567	0.510589	8	0.376133	0.376133	0.3908	0.435156	0.4859	0.51688	0.522333	0.548743	0.55995	0.54064	0.521576	0.506333	0.5781	0.558517	0.55305	0.551519	0.531915	0.375567	0.376783	0.381356	0.385071	0.387823	0.510589	0.497939	0.495819	0.496036	0.483884
2001	0.5781	0.375567	0.510589	9	0.3528	0.3528	0.364467	0.378133	0.414567	0.45928	0.489533	0.498114	0.52425	0.54476	0.523564	0.507511	0.5781	0.558517	0.55305	0.551519	0.531915	0.375567	0.376783	0.381356	0.385071	0.387823	0.510589	0.497939	0.495819	0.496036	0.483884
2001	0.5781	0.375567	0.510589	10	0.367867	0.367867	0.360333	0.3656	0.375567	0.405227	0.444044	0.472152	0.481833	0.520027	0.528679	0.510589	0.5781	0.558517	0.55305	0.551519	0.531915	0.375567	0.376783	0.381356	0.385071	0.387823	0.510589	0.497939	0.495819	0.496036	0.483884
2001	0.5781	0.375567	0.510589	11	0.5472	0.5472	0.457533	0.422622	0.411	0.409893	0.428889	0.458781	0.481533	0.510907	0.522497	0.530222	0.5781	0.558517	0.55305	0.551519	0.531915	0.375567	0.376783	0.381356	0.385071	0.387823	0.510589	0.497939	0.495819	0.496036	0.483884
2001	0.5781	0.375567	0.510589	12	0.4548	0.4548	0.501	0.456622	0.430667	0.41976	0.417378	0.43259	0.458283	0.485667	0.505806	0.516856	0.5781	0.558517	0.55305	0.551519	0.531915	0.375567	0.376783	0.381356	0.385071	0.387823	0.510589	0.497939	0.495819	0.496036	0.483884
2002	0.552933	0.278767	0.461544	1	0.4928	0.4928	0.4738	0.498267	0.465667	0.443093	0.431933	0.428152	0.440117	0.479987	0.486315	0.504722	0.552933	0.565517	0.556656	0.553021	0.551802	0.278767	0.327167	0.344111	0.355708	0.36381	0.461544	0.486067	0.485807	0.48725	0.489138
2002	0.552933	0.278767	0.461544	2	0.613333	0.613333	0.553067	0.520311	0.527033	0.4952	0.471467	0.457848	0.4513	0.47724	0.492109	0.4969	0.552933	0.565517	0.556656	0.553021	0.551802	0.278767	0.327167	0.344111	0.355708	0.36381	0.461544	0.486067	0.485807	0.48725	0.489138
2002	0.552933	0.278767	0.461544	3	0.625067	0.625067	0.6192	0.577067	0.5465	0.54664	0.516844	0.49341	0.47875	0.475933	0.490679	0.503189	0.552933	0.565517	0.556656	0.553021	0.551802	0.278767	0.327167	0.344111	0.355708	0.36381	0.461544	0.486067	0.485807	0.48725	0.489138
2002	0.552933	0.278767	0.461544	4	0.485867	0.485867	0.555467	0.574756	0.554267	0.534373	0.536511	0.512419	0.492467	0.472133	0.476836	0.490278	0.552933	0.565517	0.556656	0.553021	0.551802	0.278767	0.327167	0.344111	0.355708	0.36381	0.461544	0.486067	0.485807	0.48725	0.489138
2002	0.552933	0.278767	0.461544	5	0.626533	0.626533	0.5562	0.579156	0.5877	0.56872	0.549733	0.549371	0.526683	0.49424	0.48617	0.489311	0.552933	0.565517	0.556656	0.553021	0.551802	0.278767	0.327167	0.344111	0.355708	0.36381	0.461544	0.486067	0.485807	0.48725	0.489138
2002	0.552933	0.278767	0.461544	6	0.577867	0.577867	0.6022	0.563422	0.578833	0.585733	0.570244	0.553752	0.552933	0.514413	0.501842	0.493811	0.552933	0.565517	0.556656	0.553021	0.551802	0.278767	0.327167	0.344111	0.355708	0.36381	0.461544	0.486067	0.485807	0.48725	0.489138
2002	0.552933	0.278767	0.461544	7	0.411333	0.411333	0.4946	0.538578	0.5254	0.545333	0.556667	0.547543	0.53595	0.520267	0.505042	0.4943	0.552933	0.565517	0.556656	0.553021	0.551802	0.278767	0.327167	0.344111	0.355708	0.36381	0.461544	0.486067	0.485807	0.48725	0.489138
2002	0.552933	0.278767	0.461544	8	0.260133	0.260133	0.335733	0.416444	0.468967	0.472347	0.4978	0.514305	0.511617	0.509493	0.496618	0.484633	0.552933	0.565517	0.556656	0.553021	0.551802	0.278767	0.327167	0.344111	0.355708	0.36381	0.461544	0.486067	0.485807	0.48725	0.489138
2002	0.552933	0.278767	0.461544	9	0.268933	0.268933	0.264533	0.313467	0.379567	0.42896	0.438444	0.465105	0.483633	0.481667	0.487624	0.477644	0.552933	0.565517	0.556656	0.553021	0.551802	0.278767	0.327167	0.344111	0.355708	0.36381	0.461544	0.486067	0.485807	0.48725	0.489138
2002	0.552933	0.278767	0.461544	10	0.174667	0.174667	0.2218	0.234578	0.278767	0.338587	0.386578	0.400762	0.4288	0.453653	0.453758	0.461544	0.552933	0.565517	0.556656	0.553021	0.551802	0.278767	0.327167	0.344111	0.355708	0.36381	0.461544	0.486067	0.485807	0.48725	0.489138
2002	0.552933	0.278767	0.461544	11	0.436133	0.436133	0.3054	0.293244	0.284967	0.31024	0.354844	0.393657	0.405183	0.447987	0.452061	0.452289	0.552933	0.565517	0.556656	0.553021	0.551802	0.278767	0.327167	0.344111	0.355708	0.36381	0.461544	0.486067	0.485807	0.48725	0.489138
2002	0.552933	0.278767	0.461544	12	0.581867	0.581867	0.509	0.397556	0.3654	0.344347	0.355511	0.387276	0.417183	0.44484	0.460158	0.462878	0.552933	0.565517	0.556656	0.553021	0.551802	0.278767	0.327167	0.344111	0.355708	0.36381	0.461544	0.486067	0.485807	0.48725	0.489138
2003	0.558017	0.4016	0.505878	1	0.6648	0.6648	0.623333	0.560933	0.464367	0.42528	0.397756	0.399695	0.421967	0.448813	0.464836	0.477211	0.558017	0.555475	0.563017	0.556996	0.55402	0.4016	0.340183	0.351978	0.358483	0.364887	0.505878	0.483711	0.49267	0.490825	0.490976
2003	0.558017	0.4016	0.505878	2	0.574667	0.574667	0.619733	0.607111	0.564367	0.486427	0.450178	0.423029	0.421567	0.457693	0.460255	0.473989	0.558017	0.555475	0.563017	0.556996	0.55402	0.4016	0.340183	0.351978	0.358483	0.364887	0.505878	0.483711	0.49267	0.490825	0.490976
2003	0.558017	0.4016	0.505878	3	0.443067	0.443067	0.508867	0.560844	0.5661	0.540107	0.4792	0.449162	0.425533	0.439347	0.456364	0.458822	0.558017	0.555475	0.563017	0.556996	0.55402	0.4016	0.340183	0.351978	0.358483	0.364887	0.505878	0.483711	0.49267	0.490825	0.490976
2003	0.558017	0.4016	0.505878	4	0.4888	0.4888	0.465933	0.502178	0.542833	0.55064	0.531556	0.480571	0.454117	0.43044	0.443842	0.459067	0.558017	0.555475	0.563017	0.556996	0.55402	0.4016	0.340183	0.351978	0.358483	0.364887	0.505878	0.483711	0.49267	0.490825	0.490976
2003	0.558017	0.4016	0.505878	5	0.655067	0.655067	0.571933	0.528978	0.5404	0.56528	0.568044	0.5492	0.502383	0.454813	0.450861	0.461444	0.558017	0.555475	0.563017	0.556996	0.55402	0.4016	0.340183	0.351978	0.358483	0.364887	0.505878	0.483711	0.49267	0.490825	0.490976
2003	0.558017	0.4016	0.505878	6	0.619733	0.619733	0.6374	0.587867	0.551667	0.556267	0.574356	0.575429	0.558017	0.490773	0.469806	0.464933	0.558017	0.555475	0.563017	0.556996	0.55402	0.4016	0.340183	0.351978	0.358483	0.364887	0.505878	0.483711	0.49267	0.490825	0.490976
2003	0.558017	0.4016	0.505878	7	0.546267	0.546267	0.583	0.607022	0.577467	0.550587	0.5546	0.570343	0.571783	0.518507	0.495818	0.476178	0.558017	0.555475	0.563017	0.556996	0.55402	0.4016	0.340183	0.351978	0.358483	0.364887	0.505878	0.483711	0.49267	0.490825	0.490976
2003	0.558017	0.4016	0.505878	8	0.3624	0.3624	0.454333	0.509467	0.545867	0.534453	0.519222	0.527143	0.54435	0.53728	0.504315	0.4847	0.558017	0.555475	0.563017	0.556996	0.55402	0.4016	0.340183	0.351978	0.358483	0.364887	0.505878	0.483711	0.49267	0.490825	0.490976
2003	0.558017	0.4016	0.505878	9	0.388667	0.388667	0.375533	0.432444	0.479267	0.514427	0.510156	0.500571	0.509833	0.532533	0.52377	0.494678	0.558017	0.555475	0.563017	0.556996	0.55402	0.4016	0.340183	0.351978	0.358483	0.364887	0.505878	0.483711	0.49267	0.490825	0.490976
2003	0.558017	0.4016	0.505878	10	0.309067	0.309067	0.348867	0.353378	0.4016	0.445227	0.4802	0.481429	0.476633	0.505253	0.512218	0.505878	0.558017	0.555475	0.563017	0.556996	0.55402	0.4016	0.340183	0.351978	0.358483	0.364887	0.505878	0.483711	0.49267	0.490825	0.490976
2003	0.558017	0.4016	0.505878	11	0.269333	0.269333	0.2892	0.322356	0.332367	0.375147	0.415911	0.450076	0.454917	0.465707	0.483806	0.491978	0.558017	0.555475	0.563017	0.556996	0.55402	0.4016	0.340183	0.351978	0.358483	0.364887	0.505878	0.483711	0.49267	0.490825	0.490976
2003	0.558017	0.4016	0.505878	12	0.3748	0.3748	0.322067	0.317733	0.335467	0.340853	0.375089	0.410038	0.440667	0.44572	0.457442	0.474722	0.558017	0.555475	0.563017	0.556996	0.55402	0.4016	0.340183	0.351978	0.358483	0.364887	0.505878	0.483711	0.49267	0.490825	0.490976
2004	0.480217	0.400733	0.453722	1	0.426267	0.426267	0.400533	0.3568	0.344867	0.353627	0.355089	0.3824	0.412067	0.44404	0.443952	0.454844	0.480217	0.519117	0.530389	0.542317	0.54164	0.400733	0.401167	0.360367	0.364167	0.366933	0.453722	0.4798	0.473715	0.482933	0.483404
2004	0.480217	0.400733	0.453722	2	0.459867	0.459867	0.443067	0.420311	0.382567	0.367867	0.371333	0.370057	0.392083	0.441147	0.445479	0.445278	0.480217	0.519117	0.530389	0.542317	0.54164	0.400733	0.401167	0.360367	0.364167	0.366933	0.453722	0.4798	0.473715	0.482933	0.483404
2004	0.480217	0.400733	0.453722	3	0.590533	0.590533	0.5252	0.492222	0.462867	0.42416	0.404978	0.402648	0.397617	0.434693	0.454727	0.457567	0.480217	0.519117	0.530389	0.542317	0.54164	0.400733	0.401167	0.360367	0.364167	0.366933	0.453722	0.4798	0.473715	0.482933	0.483404
2004	0.480217	0.400733	0.453722	4	0.5708	0.5708	0.580667	0.5404	0.511867	0.484453	0.4486	0.428667	0.423667	0.4298	0.447067	0.4644	0.480217	0.519117	0.530389	0.542317	0.54164	0.400733	0.401167	0.360367	0.364167	0.366933	0.453722	0.4798	0.473715	0.482933	0.483404
2004	0.480217	0.400733	0.453722	5	0.5868	0.5868	0.5788	0.582711	0.552	0.526853	0.501511	0.468343	0.448433	0.433853	0.444073	0.458711	0.480217	0.519117	0.530389	0.542317	0.54164	0.400733	0.401167	0.360367	0.364167	0.366933	0.453722	0.4798	0.473715	0.482933	0.483404
2004	0.480217	0.400733	0.453722	6	0.563333	0.563333	0.575067	0.573644	0.577867	0.554267	0.532933	0.510343	0.480217	0.453947	0.445624	0.454011	0.480217	0.519117	0.530389	0.542317	0.54164	0.400733	0.401167	0.360367	0.364167	0.366933	0.453722	0.4798	0.473715	0.482933	0.483404
2004	0.480217	0.400733	0.453722	7	0.4392	0.4392	0.501267	0.529778	0.540033	0.550133	0.535089	0.519543	0.50145	0.459	0.452606	0.445089	0.480217	0.519117	0.530389	0.542317	0.54164	0.400733	0.401167	0.360367	0.364167	0.366933	0.453722	0.4798	0.473715	0.482933	0.483404
2004	0.480217	0.400733	0.453722	8	0.354	0.354	0.3966	0.452178	0.485833	0.502827	0.517444	0.509219	0.49885	0.463493	0.449455	0.444389	0.480217	0.519117	0.530389	0.542317	0.54164	0.400733	0.401167	0.360367	0.364167	0.366933	0.453722	0.4798	0.473715	0.482933	0.483404
2004	0.480217	0.400733	0.453722	9	0.401733	0.401733	0.377867	0.398311	0.439567	0.469013	0.485978	0.500914	0.495783	0.476733	0.457879	0.445478	0.480217	0.519117	0.530389	0.542317	0.54164	0.400733	0.401167	0.360367	0.364167	0.366933	0.453722	0.4798	0.473715	0.482933	0.483404
2004	0.480217	0.400733	0.453722	10	0.408	0.408	0.404867	0.387911	0.400733	0.433253	0.458844	0.474838	0.4893	0.480053	0.470485	0.453722	0.480217	0.519117	0.530389	0.542317	0.54164	0.400733	0.401167	0.360367	0.364167	0.366933	0.453722	0.4798	0.473715	0.482933	0.483404
2004	0.480217	0.400733	0.453722	11	0.44	0.44	0.424	0.416578	0.400933	0.408587	0.434378	0.456152	0.470483	0.481427	0.476412	0.467944	0.480217	0.519117	0.530389	0.542317	0.54164	0.400733	0.401167	0.360367	0.364167	0.366933	0.453722	0.4798	0.473715	0.482933	0.483404
2004	0.480217	0.400733	0.453722	12	0.5484	0.5484	0.4942	0.465467	0.449533	0.430427	0.431889	0.450667	0.467683	0.49028	0.487515	0.482411	0.480217	0.519117	0.530389	0.542317	0.54164	0.400733	0.401167	0.360367	0.364167	0.366933	0.453722	0.4798	0.473715	0.482933	0.483404
