# Supplementary material for: Hierarchical Bayesian Integrated Modeling of Age- and Sex-Structured Wildlife Population Dynamics
Source: J Agric Biol Environ Stat. 2024 Jul 2;30(4):1068–93. doi: 10.1007/s13253-024-00634-w (PMC12559060; doi:10.1007/s13253-024-00634-w)
Supplement: Supplementary file 1 — (zip 422 KB) [file 13253_2024_634_MOESM1_ESM.zip › SAS code/Predicted_counts.xlsx]

## Sheet: Predicted_counts
Year	Month2	Month3	Species	ageclass	Count
1989	7	1	Giraffe	Females	50
1989	7	1	Giraffe	New	2
1989	7	1	Giraffe	Quarter	3
1989	7	1	Impala	Females	689
1989	7	1	Impala	New	14
1989	7	1	Impala	Quarterf	25
1989	7	1	Kongoni	Females	125
1989	7	1	Kongoni	New	2
1989	7	1	Kongoni	Quarter	21
1989	7	1	Ostrich	Females	18
1989	7	1	Ostrich	Juvenile	0
1989	7	1	Topi	Females	391
1989	7	1	Topi	Hyearling	144
1989	7	1	Topi	Males	171
1989	7	1	Topi	New	0
1989	7	1	Topi	Quarter	3
1989	7	1	Topi	Total	709
1989	7	1	Warthog	Breeders	61
1989	7	1	Warthog	New	0
1989	7	1	Warthog	Qhalf	30
1989	7	1	Zebra	Breeders	1717
1989	7	1	Zebra	New	6
1989	7	1	Zebra	Quarter	73
1989	8	2	Giraffe	Females	30
1989	8	2	Giraffe	New	3
1989	8	2	Giraffe	Quarter	5
1989	8	2	Impala	Females	787
1989	8	2	Impala	New	40
1989	8	2	Impala	Quarterf	32
1989	8	2	Kongoni	Females	118
1989	8	2	Kongoni	New	5
1989	8	2	Kongoni	Quarter	2
1989	8	2	Ostrich	Females	14
1989	8	2	Ostrich	Juvenile	0
1989	8	2	Topi	Females	558
1989	8	2	Topi	Hyearling	134
1989	8	2	Topi	Males	235
1989	8	2	Topi	New	4
1989	8	2	Topi	Quarter	8
1989	8	2	Topi	Total	939
1989	8	2	Warthog	Breeders	53
1989	8	2	Warthog	New	0
1989	8	2	Warthog	Qhalf	40
1989	8	2	Zebra	Breeders	1928
1989	8	2	Zebra	New	1
1989	8	2	Zebra	Quarter	99
1989	9	3	Giraffe	Females	53
1989	9	3	Giraffe	New	7
1989	9	3	Giraffe	Quarter	4
1989	9	3	Impala	Females	964
1989	9	3	Impala	New	10
1989	9	3	Impala	Quarterf	40
1989	9	3	Kongoni	Females	130
1989	9	3	Kongoni	New	5
1989	9	3	Kongoni	Quarter	13
1989	9	3	Ostrich	Females	18
1989	9	3	Ostrich	Juvenile	0
1989	9	3	Topi	Females	378
1989	9	3	Topi	Hyearling	167
1989	9	3	Topi	Males	290
1989	9	3	Topi	New	8
1989	9	3	Topi	Quarter	7
1989	9	3	Topi	Total	850
1989	9	3	Warthog	Breeders	83
1989	9	3	Warthog	New	15
1989	9	3	Warthog	Qhalf	48
1989	9	3	Zebra	Breeders	1082
1989	9	3	Zebra	New	1
1989	9	3	Zebra	Quarter	64
1989	10	4	Giraffe	Females	16
1989	10	4	Giraffe	New	0
1989	10	4	Giraffe	Quarter	0
1989	10	4	Impala	Females	440
1989	10	4	Impala	New	2
1989	10	4	Impala	Quarterf	11
1989	10	4	Kongoni	Females	91
1989	10	4	Kongoni	New	0
1989	10	4	Kongoni	Quarter	10
1989	10	4	Ostrich	Females	12
1989	10	4	Ostrich	Juvenile	0
1989	10	4	Topi	Females	286
1989	10	4	Topi	Hyearling	101
1989	10	4	Topi	Males	192
1989	10	4	Topi	New	72
1989	10	4	Topi	Quarter	2
1989	10	4	Topi	Total	653
1989	10	4	Warthog	Breeders	52
1989	10	4	Warthog	New	21
1989	10	4	Warthog	Qhalf	31
1989	10	4	Zebra	Breeders	772
1989	10	4	Zebra	New	7
1989	10	4	Zebra	Quarter	57
1989	11	5	Giraffe	Females	27
1989	11	5	Giraffe	New	0
1989	11	5	Giraffe	Quarter	1
1989	11	5	Impala	Females	960
1989	11	5	Impala	New	11
1989	11	5	Impala	Quarterf	32
1989	11	5	Kongoni	Females	174
1989	11	5	Kongoni	New	1
1989	11	5	Kongoni	Quarter	11
1989	11	5	Ostrich	Females	2
1989	11	5	Ostrich	Juvenile	0
1989	11	5	Topi	Females	630
1989	11	5	Topi	Hyearling	66
1989	11	5	Topi	Males	346
1989	11	5	Topi	New	114
1989	11	5	Topi	Quarter	143
1989	11	5	Topi	Total	1299
1989	11	5	Warthog	Breeders	103
1989	11	5	Warthog	New	61
1989	11	5	Warthog	Qhalf	60
1989	11	5	Zebra	Breeders	1542
1989	11	5	Zebra	New	15
1989	11	5	Zebra	Quarter	70
1989	12	6	Giraffe	Females	47
1989	12	6	Giraffe	New	0
1989	12	6	Giraffe	Quarter	4
1989	12	6	Impala	Females	898
1989	12	6	Impala	New	12
1989	12	6	Impala	Quarterf	65
1989	12	6	Kongoni	Females	149
1989	12	6	Kongoni	New	5
1989	12	6	Kongoni	Quarter	12
1989	12	6	Ostrich	Females	17
1989	12	6	Ostrich	Juvenile	0
1989	12	6	Topi	Females	426
1989	12	6	Topi	Hyearling	116
1989	12	6	Topi	Males	280
1989	12	6	Topi	New	23
1989	12	6	Topi	Quarter	156
1989	12	6	Topi	Total	1007
1989	12	6	Warthog	Breeders	120
1989	12	6	Warthog	New	28
1989	12	6	Warthog	Qhalf	129
1989	12	6	Zebra	Breeders	982
1989	12	6	Zebra	New	8
1989	12	6	Zebra	Quarter	35
1990	1	7	Giraffe	Females	33
1990	1	7	Giraffe	New	1
1990	1	7	Giraffe	Quarter	6
1990	1	7	Impala	Females	723
1990	1	7	Impala	New	7
1990	1	7	Impala	Quarterf	63
1990	1	7	Kongoni	Females	162
1990	1	7	Kongoni	New	5
1990	1	7	Kongoni	Quarter	17
1990	1	7	Ostrich	Females	34
1990	1	7	Ostrich	Juvenile	6
1990	1	7	Topi	Females	331
1990	1	7	Topi	Hyearling	103
1990	1	7	Topi	Males	381
1990	1	7	Topi	New	2
1990	1	7	Topi	Quarter	128
1990	1	7	Topi	Total	946
1990	1	7	Warthog	Breeders	79
1990	1	7	Warthog	New	0
1990	1	7	Warthog	Qhalf	65
1990	1	7	Zebra	Breeders	115
1990	1	7	Zebra	New	0
1990	1	7	Zebra	Quarter	7
1990	2	8	Giraffe	Females	41
1990	2	8	Giraffe	New	0
1990	2	8	Giraffe	Quarter	0
1990	2	8	Impala	Females	959
1990	2	8	Impala	New	0
1990	2	8	Impala	Quarterf	97
1990	2	8	Kongoni	Females	163
1990	2	8	Kongoni	New	0
1990	2	8	Kongoni	Quarter	21
1990	2	8	Ostrich	Females	18
1990	2	8	Ostrich	Juvenile	0
1990	2	8	Topi	Females	571
1990	2	8	Topi	Hyearling	83
1990	2	8	Topi	Males	220
1990	2	8	Topi	New	1
1990	2	8	Topi	Quarter	166
1990	2	8	Topi	Total	1046
1990	2	8	Warthog	Breeders	43
1990	2	8	Warthog	New	0
1990	2	8	Warthog	Qhalf	31
1990	2	8	Zebra	Breeders	81
1990	2	8	Zebra	New	0
1990	2	8	Zebra	Quarter	2
1990	3	9	Giraffe	Females	52
1990	3	9	Giraffe	New	0
1990	3	9	Giraffe	Quarter	1
1990	3	9	Impala	Females	967
1990	3	9	Impala	New	0
1990	3	9	Impala	Quarterf	67
1990	3	9	Kongoni	Females	148
1990	3	9	Kongoni	New	2
1990	3	9	Kongoni	Quarter	20
1990	3	9	Ostrich	Females	34
1990	3	9	Ostrich	Juvenile	0
1990	3	9	Topi	Females	408
1990	3	9	Topi	Hyearling	43
1990	3	9	Topi	Males	203
1990	3	9	Topi	New	3
1990	3	9	Topi	Quarter	107
1990	3	9	Topi	Total	766
1990	3	9	Warthog	Breeders	46
1990	3	9	Warthog	New	5
1990	3	9	Warthog	Qhalf	30
1990	3	9	Zebra	Breeders	331
1990	3	9	Zebra	New	0
1990	3	9	Zebra	Quarter	13
1990	4	10	Giraffe	Females	61
1990	4	10	Giraffe	New	0
1990	4	10	Giraffe	Quarter	4
1990	4	10	Impala	Females	858
1990	4	10	Impala	New	2
1990	4	10	Impala	Quarterf	57
1990	4	10	Kongoni	Females	271
1990	4	10	Kongoni	New	7
1990	4	10	Kongoni	Quarter	32
1990	4	10	Ostrich	Females	33
1990	4	10	Ostrich	Juvenile	0
1990	4	10	Topi	Females	687
1990	4	10	Topi	Hyearling	97
1990	4	10	Topi	Males	363
1990	4	10	Topi	New	0
1990	4	10	Topi	Quarter	124
1990	4	10	Topi	Total	1259
1990	4	10	Warthog	Breeders	39
1990	4	10	Warthog	New	0
1990	4	10	Warthog	Qhalf	31
1990	4	10	Zebra	Breeders	172
1990	4	10	Zebra	New	0
1990	4	10	Zebra	Quarter	7
1990	5	11	Giraffe	Females	10
1990	5	11	Giraffe	New	0
1990	5	11	Giraffe	Quarter	0
1990	5	11	Impala	Females	1375
1990	5	11	Impala	New	7
1990	5	11	Impala	Quarterf	90
1990	5	11	Kongoni	Females	202
1990	5	11	Kongoni	New	4
1990	5	11	Kongoni	Quarter	32
1990	5	11	Ostrich	Females	20
1990	5	11	Ostrich	Juvenile	0
1990	5	11	Topi	Females	920
1990	5	11	Topi	Hyearling	126
1990	5	11	Topi	Males	374
1990	5	11	Topi	New	0
1990	5	11	Topi	Quarter	151
1990	5	11	Topi	Total	1571
1990	5	11	Warthog	Breeders	43
1990	5	11	Warthog	New	0
1990	5	11	Warthog	Qhalf	34
1990	5	11	Zebra	Breeders	292
1990	5	11	Zebra	New	0
1990	5	11	Zebra	Quarter	8
1990	6	12	Giraffe	Females	31
1990	6	12	Giraffe	New	0
1990	6	12	Giraffe	Quarter	1
1990	6	12	Impala	Females	786
1990	6	12	Impala	New	32
1990	6	12	Impala	Quarterf	76
1990	6	12	Kongoni	Females	96
1990	6	12	Kongoni	New	1
1990	6	12	Kongoni	Quarter	18
1990	6	12	Ostrich	Females	7
1990	6	12	Ostrich	Juvenile	0
1990	6	12	Topi	Females	701
1990	6	12	Topi	Hyearling	152
1990	6	12	Topi	Males	337
1990	6	12	Topi	New	0
1990	6	12	Topi	Quarter	118
1990	6	12	Topi	Total	1308
1990	6	12	Warthog	Breeders	30
1990	6	12	Warthog	New	0
1990	6	12	Warthog	Qhalf	21
1990	6	12	Zebra	Breeders	2355
1990	6	12	Zebra	New	0
1990	6	12	Zebra	Quarter	69
1990	7	1	Giraffe	Females	45
1990	7	1	Giraffe	New	2
1990	7	1	Giraffe	Quarter	2
1990	7	1	Impala	Females	524
1990	7	1	Impala	New	26
1990	7	1	Impala	Quarterf	52
1990	7	1	Kongoni	Females	43
1990	7	1	Kongoni	New	3
1990	7	1	Kongoni	Quarter	3
1990	7	1	Ostrich	Females	8
1990	7	1	Ostrich	Juvenile	0
1990	7	1	Topi	Females	239
1990	7	1	Topi	Hyearling	42
1990	7	1	Topi	Males	179
1990	7	1	Topi	New	0
1990	7	1	Topi	Quarter	61
1990	7	1	Topi	Total	521
1990	7	1	Warthog	Breeders	44
1990	7	1	Warthog	New	0
1990	7	1	Warthog	Qhalf	19
1990	7	1	Zebra	Breeders	2919
1990	7	1	Zebra	New	4
1990	7	1	Zebra	Quarter	93
1990	8	2	Giraffe	Females	32
1990	8	2	Giraffe	New	1
1990	8	2	Giraffe	Quarter	1
1990	8	2	Impala	Females	539
1990	8	2	Impala	New	41
1990	8	2	Impala	Quarterf	50
1990	8	2	Kongoni	Females	85
1990	8	2	Kongoni	New	2
1990	8	2	Kongoni	Quarter	11
1990	8	2	Ostrich	Females	12
1990	8	2	Ostrich	Juvenile	0
1990	8	2	Topi	Females	549
1990	8	2	Topi	Hyearling	67
1990	8	2	Topi	Males	229
1990	8	2	Topi	New	1
1990	8	2	Topi	Quarter	111
1990	8	2	Topi	Total	957
1990	8	2	Warthog	Breeders	31
1990	8	2	Warthog	New	0
1990	8	2	Warthog	Qhalf	25
1990	8	2	Zebra	Breeders	1348
1990	8	2	Zebra	New	0
1990	8	2	Zebra	Quarter	39
1990	9	3	Giraffe	Females	21
1990	9	3	Giraffe	New	2
1990	9	3	Giraffe	Quarter	2
1990	9	3	Impala	Females	398
1990	9	3	Impala	New	18
1990	9	3	Impala	Quarterf	38
1990	9	3	Kongoni	Females	105
1990	9	3	Kongoni	New	3
1990	9	3	Kongoni	Quarter	8
1990	9	3	Ostrich	Females	12
1990	9	3	Ostrich	Juvenile	0
1990	9	3	Topi	Females	373
1990	9	3	Topi	Hyearling	69
1990	9	3	Topi	Males	199
1990	9	3	Topi	New	48
1990	9	3	Topi	Quarter	89
1990	9	3	Topi	Total	778
1990	9	3	Warthog	Breeders	51
1990	9	3	Warthog	New	3
1990	9	3	Warthog	Qhalf	18
1990	9	3	Zebra	Breeders	1758
1990	9	3	Zebra	New	6
1990	9	3	Zebra	Quarter	44
1990	10	4	Giraffe	Females	16
1990	10	4	Giraffe	New	7
1990	10	4	Giraffe	Quarter	1
1990	10	4	Impala	Females	347
1990	10	4	Impala	New	40
1990	10	4	Impala	Quarterf	32
1990	10	4	Kongoni	Females	45
1990	10	4	Kongoni	New	2
1990	10	4	Kongoni	Quarter	6
1990	10	4	Ostrich	Females	7
1990	10	4	Ostrich	Juvenile	0
1990	10	4	Topi	Females	165
1990	10	4	Topi	Hyearling	31
1990	10	4	Topi	Males	196
1990	10	4	Topi	New	90
1990	10	4	Topi	Quarter	22
1990	10	4	Topi	Total	504
1990	10	4	Warthog	Breeders	81
1990	10	4	Warthog	New	65
1990	10	4	Warthog	Qhalf	15
1990	10	4	Zebra	Breeders	2119
1990	10	4	Zebra	New	12
1990	10	4	Zebra	Quarter	51
1990	11	5	Giraffe	Females	44
1990	11	5	Giraffe	New	4
1990	11	5	Giraffe	Quarter	0
1990	11	5	Impala	Females	550
1990	11	5	Impala	New	13
1990	11	5	Impala	Quarterf	68
1990	11	5	Kongoni	Females	76
1990	11	5	Kongoni	New	6
1990	11	5	Kongoni	Quarter	13
1990	11	5	Ostrich	Females	19
1990	11	5	Ostrich	Juvenile	0
1990	11	5	Topi	Females	227
1990	11	5	Topi	Hyearling	56
1990	11	5	Topi	Males	247
1990	11	5	Topi	New	85
1990	11	5	Topi	Quarter	67
1990	11	5	Topi	Total	682
1990	11	5	Warthog	Breeders	58
1990	11	5	Warthog	New	29
1990	11	5	Warthog	Qhalf	23
1990	11	5	Zebra	Breeders	1823
1990	11	5	Zebra	New	20
1990	11	5	Zebra	Quarter	48
1990	12	6	Giraffe	Females	31
1990	12	6	Giraffe	New	1
1990	12	6	Giraffe	Quarter	1
1990	12	6	Impala	Females	565
1990	12	6	Impala	New	43
1990	12	6	Impala	Quarterf	65
1990	12	6	Kongoni	Females	119
1990	12	6	Kongoni	New	7
1990	12	6	Kongoni	Quarter	20
1990	12	6	Ostrich	Females	7
1990	12	6	Ostrich	Juvenile	0
1990	12	6	Topi	Females	234
1990	12	6	Topi	Hyearling	31
1990	12	6	Topi	Males	211
1990	12	6	Topi	New	18
1990	12	6	Topi	Quarter	93
1990	12	6	Topi	Total	587
1990	12	6	Warthog	Breeders	55
1990	12	6	Warthog	New	28
1990	12	6	Warthog	Qhalf	31
1990	12	6	Zebra	Breeders	1278
1990	12	6	Zebra	New	29
1990	12	6	Zebra	Quarter	44
1991	1	7	Giraffe	Females	52
1991	1	7	Giraffe	New	1
1991	1	7	Giraffe	Quarter	2
1991	1	7	Impala	Females	538
1991	1	7	Impala	New	9
1991	1	7	Impala	Quarterf	68
1991	1	7	Kongoni	Females	82
1991	1	7	Kongoni	New	1
1991	1	7	Kongoni	Quarter	10
1991	1	7	Ostrich	Females	16
1991	1	7	Ostrich	Juvenile	0
1991	1	7	Topi	Females	230
1991	1	7	Topi	Hyearling	5
1991	1	7	Topi	Males	219
1991	1	7	Topi	New	0
1991	1	7	Topi	Quarter	111
1991	1	7	Topi	Total	565
1991	1	7	Warthog	Breeders	78
1991	1	7	Warthog	New	10
1991	1	7	Warthog	Qhalf	89
1991	1	7	Zebra	Breeders	423
1991	1	7	Zebra	New	8
1991	1	7	Zebra	Quarter	18
1991	2	8	Giraffe	Females	32
1991	2	8	Giraffe	New	2
1991	2	8	Giraffe	Quarter	1
1991	2	8	Impala	Females	421
1991	2	8	Impala	New	35
1991	2	8	Impala	Quarterf	65
1991	2	8	Kongoni	Females	105
1991	2	8	Kongoni	New	0
1991	2	8	Kongoni	Quarter	15
1991	2	8	Ostrich	Females	35
1991	2	8	Ostrich	Juvenile	0
1991	2	8	Topi	Females	299
1991	2	8	Topi	Hyearling	45
1991	2	8	Topi	Males	206
1991	2	8	Topi	New	1
1991	2	8	Topi	Quarter	98
1991	2	8	Topi	Total	649
1991	2	8	Warthog	Breeders	68
1991	2	8	Warthog	New	4
1991	2	8	Warthog	Qhalf	75
1991	2	8	Zebra	Breeders	239
1991	2	8	Zebra	New	4
1991	2	8	Zebra	Quarter	13
1991	3	9	Giraffe	Females	24
1991	3	9	Giraffe	New	0
1991	3	9	Giraffe	Quarter	1
1991	3	9	Impala	Females	727
1991	3	9	Impala	New	30
1991	3	9	Impala	Quarterf	132
1991	3	9	Kongoni	Females	98
1991	3	9	Kongoni	New	5
1991	3	9	Kongoni	Quarter	24
1991	3	9	Ostrich	Females	26
1991	3	9	Ostrich	Juvenile	0
1991	3	9	Topi	Females	383
1991	3	9	Topi	Hyearling	17
1991	3	9	Topi	Males	225
1991	3	9	Topi	New	1
1991	3	9	Topi	Quarter	138
1991	3	9	Topi	Total	764
1991	3	9	Warthog	Breeders	93
1991	3	9	Warthog	New	0
1991	3	9	Warthog	Qhalf	65
1991	3	9	Zebra	Breeders	970
1991	3	9	Zebra	New	12
1991	3	9	Zebra	Quarter	44
1991	4	10	Giraffe	Females	38
1991	4	10	Giraffe	New	0
1991	4	10	Giraffe	Quarter	1
1991	4	10	Impala	Females	1178
1991	4	10	Impala	New	37
1991	4	10	Impala	Quarterf	101
1991	4	10	Kongoni	Females	108
1991	4	10	Kongoni	New	3
1991	4	10	Kongoni	Quarter	29
1991	4	10	Ostrich	Females	18
1991	4	10	Ostrich	Juvenile	0
1991	4	10	Topi	Females	275
1991	4	10	Topi	Hyearling	44
1991	4	10	Topi	Males	289
1991	4	10	Topi	New	0
1991	4	10	Topi	Quarter	68
1991	4	10	Topi	Total	676
1991	4	10	Warthog	Breeders	86
1991	4	10	Warthog	New	0
1991	4	10	Warthog	Qhalf	54
1991	4	10	Zebra	Breeders	490
1991	4	10	Zebra	New	2
1991	4	10	Zebra	Quarter	20
1991	5	11	Giraffe	Females	23
1991	5	11	Giraffe	New	3
1991	5	11	Giraffe	Quarter	6
1991	5	11	Impala	Females	950
1991	5	11	Impala	New	28
1991	5	11	Impala	Quarterf	65
1991	5	11	Kongoni	Females	90
1991	5	11	Kongoni	New	4
1991	5	11	Kongoni	Quarter	16
1991	5	11	Ostrich	Females	10
1991	5	11	Ostrich	Juvenile	0
1991	5	11	Topi	Females	203
1991	5	11	Topi	Hyearling	72
1991	5	11	Topi	Males	166
1991	5	11	Topi	New	1
1991	5	11	Topi	Quarter	19
1991	5	11	Topi	Total	461
1991	5	11	Warthog	Breeders	30
1991	5	11	Warthog	New	0
1991	5	11	Warthog	Qhalf	13
1991	5	11	Zebra	Breeders	1030
1991	5	11	Zebra	New	17
1991	5	11	Zebra	Quarter	84
1991	6	12	Giraffe	Females	17
1991	6	12	Giraffe	New	0
1991	6	12	Giraffe	Quarter	1
1991	6	12	Impala	Females	856
1991	6	12	Impala	New	39
1991	6	12	Impala	Quarterf	171
1991	6	12	Kongoni	Females	126
1991	6	12	Kongoni	New	4
1991	6	12	Kongoni	Quarter	21
1991	6	12	Ostrich	Females	30
1991	6	12	Ostrich	Juvenile	0
1991	6	12	Topi	Females	427
1991	6	12	Topi	Hyearling	99
1991	6	12	Topi	Males	368
1991	6	12	Topi	New	0
1991	6	12	Topi	Quarter	111
1991	6	12	Topi	Total	1005
1991	6	12	Warthog	Breeders	45
1991	6	12	Warthog	New	0
1991	6	12	Warthog	Qhalf	28
1991	6	12	Zebra	Breeders	478
1991	6	12	Zebra	New	1
1991	6	12	Zebra	Quarter	11
1991	7	1	Giraffe	Females	28
1991	7	1	Giraffe	New	0
1991	7	1	Giraffe	Quarter	2
1991	7	1	Impala	Females	229
1991	7	1	Impala	New	13
1991	7	1	Impala	Quarterf	23
1991	7	1	Kongoni	Females	100
1991	7	1	Kongoni	New	6
1991	7	1	Kongoni	Quarter	19
1991	7	1	Ostrich	Females	8
1991	7	1	Ostrich	Juvenile	0
1991	7	1	Topi	Females	500
1991	7	1	Topi	Hyearling	137
1991	7	1	Topi	Males	292
1991	7	1	Topi	New	0
1991	7	1	Topi	Quarter	101
1991	7	1	Topi	Total	1030
1991	7	1	Warthog	Breeders	25
1991	7	1	Warthog	New	0
1991	7	1	Warthog	Qhalf	7
1991	7	1	Zebra	Breeders	1669
1991	7	1	Zebra	New	3
1991	7	1	Zebra	Quarter	36
1991	8	2	Giraffe	Females	12
1991	8	2	Giraffe	New	0
1991	8	2	Giraffe	Quarter	0
1991	8	2	Impala	Females	487
1991	8	2	Impala	New	24
1991	8	2	Impala	Quarterf	71
1991	8	2	Kongoni	Females	56
1991	8	2	Kongoni	New	3
1991	8	2	Kongoni	Quarter	11
1991	8	2	Ostrich	Females	8
1991	8	2	Ostrich	Juvenile	0
1991	8	2	Topi	Females	93
1991	8	2	Topi	Hyearling	23
1991	8	2	Topi	Males	167
1991	8	2	Topi	New	0
1991	8	2	Topi	Quarter	23
1991	8	2	Topi	Total	306
1991	8	2	Warthog	Breeders	46
1991	8	2	Warthog	New	22
1991	8	2	Warthog	Qhalf	15
1991	8	2	Zebra	Breeders	1358
1991	8	2	Zebra	New	9
1991	8	2	Zebra	Quarter	38
1991	9	3	Giraffe	Females	19.12
1991	9	3	Giraffe	New	0.6
1991	9	3	Giraffe	Quarter	1.26
1991	9	3	Impala	Females	435.41
1991	9	3	Impala	New	35.09
1991	9	3	Impala	Quarterf	60.91
1991	9	3	Kongoni	Females	57.05
1991	9	3	Kongoni	New	3.26
1991	9	3	Kongoni	Quarter	11.96
1991	9	3	Ostrich	Females	6.09
1991	9	3	Ostrich	Juvenile	0
1991	9	3	Topi	Females	121.81
1991	9	3	Topi	Hyearling	50.24
1991	9	3	Topi	Males	297.38
1991	9	3	Topi	New	10.12
1991	9	3	Topi	Quarter	12.9
1991	9	3	Topi	Total	763.04
1991	9	3	Warthog	Breeders	52.09
1991	9	3	Warthog	New	50.07
1991	9	3	Warthog	Qhalf	13.83
1991	9	3	Zebra	Breeders	1379.3
1991	9	3	Zebra	New	8.83
1991	9	3	Zebra	Quarter	46.79
1991	10	4	Giraffe	Females	27
1991	10	4	Giraffe	New	0
1991	10	4	Giraffe	Quarter	0.3
1991	10	4	Impala	Females	369
1991	10	4	Impala	New	52
1991	10	4	Impala	Quarterf	62
1991	10	4	Kongoni	Females	50
1991	10	4	Kongoni	New	1
1991	10	4	Kongoni	Quarter	12
1991	10	4	Ostrich	Females	2
1991	10	4	Ostrich	Juvenile	0
1991	10	4	Topi	Females	146
1991	10	4	Topi	Hyearling	52
1991	10	4	Topi	Males	148
1991	10	4	Topi	New	66
1991	10	4	Topi	Quarter	11
1991	10	4	Topi	Total	423
1991	10	4	Warthog	Breeders	60
1991	10	4	Warthog	New	38
1991	10	4	Warthog	Qhalf	17
1991	10	4	Zebra	Breeders	1258
1991	10	4	Zebra	New	9
1991	10	4	Zebra	Quarter	53
1991	11	5	Giraffe	Females	37
1991	11	5	Giraffe	New	0
1991	11	5	Giraffe	Quarter	2
1991	11	5	Impala	Females	500
1991	11	5	Impala	New	40
1991	11	5	Impala	Quarterf	60
1991	11	5	Kongoni	Females	49
1991	11	5	Kongoni	New	10
1991	11	5	Kongoni	Quarter	11
1991	11	5	Ostrich	Females	13
1991	11	5	Ostrich	Juvenile	0
1991	11	5	Topi	Females	221
1991	11	5	Topi	Hyearling	20
1991	11	5	Topi	Males	351
1991	11	5	Topi	New	116
1991	11	5	Topi	Quarter	5
1991	11	5	Topi	Total	713
1991	11	5	Warthog	Breeders	77
1991	11	5	Warthog	New	27
1991	11	5	Warthog	Qhalf	37
1991	11	5	Zebra	Breeders	2629
1991	11	5	Zebra	New	75
1991	11	5	Zebra	Quarter	64
1991	12	6	Giraffe	Females	41
1991	12	6	Giraffe	New	0
1991	12	6	Giraffe	Quarter	3
1991	12	6	Impala	Females	443
1991	12	6	Impala	New	35
1991	12	6	Impala	Quarterf	59
1991	12	6	Kongoni	Females	68
1991	12	6	Kongoni	New	12
1991	12	6	Kongoni	Quarter	15
1991	12	6	Ostrich	Females	22
1991	12	6	Ostrich	Juvenile	0
1991	12	6	Topi	Females	236
1991	12	6	Topi	Hyearling	24
1991	12	6	Topi	Males	295
1991	12	6	Topi	New	105
1991	12	6	Topi	Quarter	3
1991	12	6	Topi	Total	663
1991	12	6	Warthog	Breeders	73
1991	12	6	Warthog	New	11
1991	12	6	Warthog	Qhalf	49
1991	12	6	Zebra	Breeders	1564
1991	12	6	Zebra	New	69
1991	12	6	Zebra	Quarter	40
1992	1	7	Giraffe	Females	26
1992	1	7	Giraffe	New	2
1992	1	7	Giraffe	Quarter	0
1992	1	7	Impala	Females	475
1992	1	7	Impala	New	38
1992	1	7	Impala	Quarterf	45
1992	1	7	Kongoni	Females	102
1992	1	7	Kongoni	New	8
1992	1	7	Kongoni	Quarter	29
1992	1	7	Ostrich	Females	10
1992	1	7	Ostrich	Juvenile	0
1992	1	7	Topi	Females	210
1992	1	7	Topi	Hyearling	6
1992	1	7	Topi	Males	332
1992	1	7	Topi	New	11
1992	1	7	Topi	Quarter	77
1992	1	7	Topi	Total	636
1992	1	7	Warthog	Breeders	70
1992	1	7	Warthog	New	0
1992	1	7	Warthog	Qhalf	70
1992	1	7	Zebra	Breeders	1506
1992	1	7	Zebra	New	26
1992	1	7	Zebra	Quarter	58
1992	2	8	Giraffe	Females	19
1992	2	8	Giraffe	New	1
1992	2	8	Giraffe	Quarter	2
1992	2	8	Impala	Females	782
1992	2	8	Impala	New	47
1992	2	8	Impala	Quarterf	122
1992	2	8	Kongoni	Females	64
1992	2	8	Kongoni	New	4
1992	2	8	Kongoni	Quarter	17
1992	2	8	Ostrich	Females	7
1992	2	8	Ostrich	Juvenile	0
1992	2	8	Topi	Females	341
1992	2	8	Topi	Hyearling	17
1992	2	8	Topi	Males	275
1992	2	8	Topi	New	0
1992	2	8	Topi	Quarter	159
1992	2	8	Topi	Total	792
1992	2	8	Warthog	Breeders	88
1992	2	8	Warthog	New	1
1992	2	8	Warthog	Qhalf	62
1992	2	8	Zebra	Breeders	398
1992	2	8	Zebra	New	9
1992	2	8	Zebra	Quarter	22
1992	3	9	Giraffe	Females	28
1992	3	9	Giraffe	New	3
1992	3	9	Giraffe	Quarter	4
1992	3	9	Impala	Females	259
1992	3	9	Impala	New	30
1992	3	9	Impala	Quarterf	51
1992	3	9	Kongoni	Females	55
1992	3	9	Kongoni	New	0
1992	3	9	Kongoni	Quarter	12
1992	3	9	Ostrich	Females	36
1992	3	9	Ostrich	Juvenile	0
1992	3	9	Topi	Females	175
1992	3	9	Topi	Hyearling	29
1992	3	9	Topi	Males	161
1992	3	9	Topi	New	0
1992	3	9	Topi	Quarter	63
1992	3	9	Topi	Total	428
1992	3	9	Warthog	Breeders	57
1992	3	9	Warthog	New	0
1992	3	9	Warthog	Qhalf	39
1992	3	9	Zebra	Breeders	865
1992	3	9	Zebra	New	5
1992	3	9	Zebra	Quarter	19
1992	4	10	Giraffe	Females	24
1992	4	10	Giraffe	New	0
1992	4	10	Giraffe	Quarter	0
1992	4	10	Impala	Females	730
1992	4	10	Impala	New	12
1992	4	10	Impala	Quarterf	55
1992	4	10	Kongoni	Females	40
1992	4	10	Kongoni	New	0
1992	4	10	Kongoni	Quarter	8
1992	4	10	Ostrich	Females	15
1992	4	10	Ostrich	Juvenile	0
1992	4	10	Topi	Females	256
1992	4	10	Topi	Hyearling	84
1992	4	10	Topi	Males	209
1992	4	10	Topi	New	0
1992	4	10	Topi	Quarter	26
1992	4	10	Topi	Total	575
1992	4	10	Warthog	Breeders	40
1992	4	10	Warthog	New	0
1992	4	10	Warthog	Qhalf	24
1992	4	10	Zebra	Breeders	196
1992	4	10	Zebra	New	1
1992	4	10	Zebra	Quarter	12
1992	5	11	Giraffe	Females	48
1992	5	11	Giraffe	New	0
1992	5	11	Giraffe	Quarter	2
1992	5	11	Impala	Females	928
1992	5	11	Impala	New	69
1992	5	11	Impala	Quarterf	127
1992	5	11	Kongoni	Females	92
1992	5	11	Kongoni	New	5
1992	5	11	Kongoni	Quarter	24
1992	5	11	Ostrich	Females	24
1992	5	11	Ostrich	Juvenile	0
1992	5	11	Topi	Females	647
1992	5	11	Topi	Hyearling	63
1992	5	11	Topi	Males	337
1992	5	11	Topi	New	0
1992	5	11	Topi	Quarter	256
1992	5	11	Topi	Total	1303
1992	5	11	Warthog	Breeders	28
1992	5	11	Warthog	New	0
1992	5	11	Warthog	Qhalf	37
1992	5	11	Zebra	Breeders	434
1992	5	11	Zebra	New	0
1992	5	11	Zebra	Quarter	12
1992	6	12	Giraffe	Females	25
1992	6	12	Giraffe	New	0
1992	6	12	Giraffe	Quarter	1
1992	6	12	Impala	Females	518
1992	6	12	Impala	New	22
1992	6	12	Impala	Quarterf	69
1992	6	12	Kongoni	Females	37
1992	6	12	Kongoni	New	3
1992	6	12	Kongoni	Quarter	7
1992	6	12	Ostrich	Females	12
1992	6	12	Ostrich	Juvenile	0
1992	6	12	Topi	Females	450
1992	6	12	Topi	Hyearling	38
1992	6	12	Topi	Males	220
1992	6	12	Topi	New	0
1992	6	12	Topi	Quarter	143
1992	6	12	Topi	Total	851
1992	6	12	Warthog	Breeders	62
1992	6	12	Warthog	New	0
1992	6	12	Warthog	Qhalf	42
1992	6	12	Zebra	Breeders	437
1992	6	12	Zebra	New	1
1992	6	12	Zebra	Quarter	12
1992	7	1	Giraffe	Females	18
1992	7	1	Giraffe	New	0
1992	7	1	Giraffe	Quarter	0
1992	7	1	Impala	Females	431
1992	7	1	Impala	New	6
1992	7	1	Impala	Quarterf	62
1992	7	1	Kongoni	Females	50
1992	7	1	Kongoni	New	3
1992	7	1	Kongoni	Quarter	7
1992	7	1	Ostrich	Females	10
1992	7	1	Ostrich	Juvenile	0
1992	7	1	Topi	Females	68
1992	7	1	Topi	Hyearling	17
1992	7	1	Topi	Males	193
1992	7	1	Topi	New	0
1992	7	1	Topi	Quarter	9
1992	7	1	Topi	Total	287
1992	7	1	Warthog	Breeders	26
1992	7	1	Warthog	New	0
1992	7	1	Warthog	Qhalf	8
1992	7	1	Zebra	Breeders	2702
1992	7	1	Zebra	New	7
1992	7	1	Zebra	Quarter	164
1992	8	2	Giraffe	Females	13
1992	8	2	Giraffe	New	2
1992	8	2	Giraffe	Quarter	3
1992	8	2	Impala	Females	309
1992	8	2	Impala	New	12
1992	8	2	Impala	Quarterf	51
1992	8	2	Kongoni	Females	37
1992	8	2	Kongoni	New	2
1992	8	2	Kongoni	Quarter	5
1992	8	2	Ostrich	Females	5
1992	8	2	Ostrich	Juvenile	0
1992	8	2	Topi	Females	290
1992	8	2	Topi	Hyearling	73
1992	8	2	Topi	Males	154
1992	8	2	Topi	New	0
1992	8	2	Topi	Quarter	14
1992	8	2	Topi	Total	531
1992	8	2	Warthog	Breeders	39
1992	8	2	Warthog	New	0
1992	8	2	Warthog	Qhalf	22
1992	8	2	Zebra	Breeders	2627
1992	8	2	Zebra	New	3
1992	8	2	Zebra	Quarter	107
1992	9	3	Giraffe	Females	26
1992	9	3	Giraffe	New	6
1992	9	3	Giraffe	Quarter	1
1992	9	3	Impala	Females	354
1992	9	3	Impala	New	15
1992	9	3	Impala	Quarterf	58
1992	9	3	Kongoni	Females	51
1992	9	3	Kongoni	New	5
1992	9	3	Kongoni	Quarter	6
1992	9	3	Ostrich	Females	5
1992	9	3	Ostrich	Juvenile	0
1992	9	3	Topi	Females	178
1992	9	3	Topi	Hyearling	33
1992	9	3	Topi	Males	172
1992	9	3	Topi	New	1
1992	9	3	Topi	Quarter	2
1992	9	3	Topi	Total	386
1992	9	3	Warthog	Breeders	71
1992	9	3	Warthog	New	7
1992	9	3	Warthog	Qhalf	55
1992	9	3	Zebra	Breeders	1923
1992	9	3	Zebra	New	4
1992	9	3	Zebra	Quarter	112
1992	10	4	Giraffe	Females	17
1992	10	4	Giraffe	New	4
1992	10	4	Giraffe	Quarter	1
1992	10	4	Impala	Females	1005
1992	10	4	Impala	New	46
1992	10	4	Impala	Quarterf	160
1992	10	4	Kongoni	Females	38
1992	10	4	Kongoni	New	14
1992	10	4	Kongoni	Quarter	1
1992	10	4	Ostrich	Females	10
1992	10	4	Ostrich	Juvenile	0
1992	10	4	Topi	Females	431
1992	10	4	Topi	Hyearling	117
1992	10	4	Topi	Males	421
1992	10	4	Topi	New	43
1992	10	4	Topi	Quarter	0
1992	10	4	Topi	Total	1015
1992	10	4	Warthog	Breeders	137
1992	10	4	Warthog	New	16
1992	10	4	Warthog	Qhalf	36
1992	10	4	Zebra	Breeders	2363
1992	10	4	Zebra	New	37
1992	10	4	Zebra	Quarter	107
1992	11	5	Giraffe	Females	20
1992	11	5	Giraffe	New	4
1992	11	5	Giraffe	Quarter	4
1992	11	5	Impala	Females	296
1992	11	5	Impala	New	18
1992	11	5	Impala	Quarterf	36
1992	11	5	Kongoni	Females	85
1992	11	5	Kongoni	New	0
1992	11	5	Kongoni	Quarter	19
1992	11	5	Ostrich	Females	21
1992	11	5	Ostrich	Juvenile	0
1992	11	5	Topi	Females	202
1992	11	5	Topi	Hyearling	21
1992	11	5	Topi	Males	134
1992	11	5	Topi	New	109
1992	11	5	Topi	Quarter	35
1992	11	5	Topi	Total	505
1992	11	5	Warthog	Breeders	126
1992	11	5	Warthog	New	60
1992	11	5	Warthog	Qhalf	45
1992	11	5	Zebra	Breeders	1010
1992	11	5	Zebra	New	14
1992	11	5	Zebra	Quarter	31
1992	12	6	Giraffe	Females	31
1992	12	6	Giraffe	New	3
1992	12	6	Giraffe	Quarter	1
1992	12	6	Impala	Females	949
1992	12	6	Impala	New	62
1992	12	6	Impala	Quarterf	86
1992	12	6	Kongoni	Females	58
1992	12	6	Kongoni	New	21
1992	12	6	Kongoni	Quarter	8
1992	12	6	Ostrich	Females	15
1992	12	6	Ostrich	Juvenile	0
1992	12	6	Topi	Females	238
1992	12	6	Topi	Hyearling	3
1992	12	6	Topi	Males	389
1992	12	6	Topi	New	136
1992	12	6	Topi	Quarter	2
1992	12	6	Topi	Total	767
1992	12	6	Warthog	Breeders	117
1992	12	6	Warthog	New	22
1992	12	6	Warthog	Qhalf	51
1992	12	6	Zebra	Breeders	391
1992	12	6	Zebra	New	6
1992	12	6	Zebra	Quarter	14
1993	1	7	Giraffe	Females	29
1993	1	7	Giraffe	New	3
1993	1	7	Giraffe	Quarter	12
1993	1	7	Impala	Females	725
1993	1	7	Impala	New	73
1993	1	7	Impala	Quarterf	64
1993	1	7	Kongoni	Females	49
1993	1	7	Kongoni	New	7
1993	1	7	Kongoni	Quarter	15
1993	1	7	Ostrich	Females	21
1993	1	7	Ostrich	Juvenile	0
1993	1	7	Topi	Females	323
1993	1	7	Topi	Hyearling	23
1993	1	7	Topi	Males	218
1993	1	7	Topi	New	151
1993	1	7	Topi	Quarter	16
1993	1	7	Topi	Total	731
1993	1	7	Warthog	Breeders	89
1993	1	7	Warthog	New	7
1993	1	7	Warthog	Qhalf	25
1993	1	7	Zebra	Breeders	247
1993	1	7	Zebra	New	3
1993	1	7	Zebra	Quarter	13
1993	2	8	Giraffe	Females	8
1993	2	8	Giraffe	New	0
1993	2	8	Giraffe	Quarter	1
1993	2	8	Impala	Females	651
1993	2	8	Impala	New	22
1993	2	8	Impala	Quarterf	54
1993	2	8	Kongoni	Females	49
1993	2	8	Kongoni	New	0
1993	2	8	Kongoni	Quarter	11
1993	2	8	Ostrich	Females	23
1993	2	8	Ostrich	Juvenile	0
1993	2	8	Topi	Females	275
1993	2	8	Topi	Hyearling	25
1993	2	8	Topi	Males	322
1993	2	8	Topi	New	3
1993	2	8	Topi	Quarter	91
1993	2	8	Topi	Total	716
1993	2	8	Warthog	Breeders	68
1993	2	8	Warthog	New	1
1993	2	8	Warthog	Qhalf	24
1993	2	8	Zebra	Breeders	82
1993	2	8	Zebra	New	1
1993	2	8	Zebra	Quarter	2
1993	3	9	Giraffe	Females	7
1993	3	9	Giraffe	New	0
1993	3	9	Giraffe	Quarter	0
1993	3	9	Impala	Females	507
1993	3	9	Impala	New	6
1993	3	9	Impala	Quarterf	40
1993	3	9	Kongoni	Females	80
1993	3	9	Kongoni	New	3
1993	3	9	Kongoni	Quarter	22
1993	3	9	Ostrich	Females	17
1993	3	9	Ostrich	Juvenile	0
1993	3	9	Topi	Females	258
1993	3	9	Topi	Hyearling	19
1993	3	9	Topi	Males	216
1993	3	9	Topi	New	1
1993	3	9	Topi	Quarter	77
1993	3	9	Topi	Total	570
1993	3	9	Warthog	Breeders	64
1993	3	9	Warthog	New	0
1993	3	9	Warthog	Qhalf	42
1993	3	9	Zebra	Breeders	333
1993	3	9	Zebra	New	3
1993	3	9	Zebra	Quarter	13
1993	4	10	Giraffe	Females	45
1993	4	10	Giraffe	New	1
1993	4	10	Giraffe	Quarter	12
1993	4	10	Impala	Females	435
1993	4	10	Impala	New	17
1993	4	10	Impala	Quarterf	45
1993	4	10	Kongoni	Females	103
1993	4	10	Kongoni	New	3
1993	4	10	Kongoni	Quarter	32
1993	4	10	Ostrich	Females	18
1993	4	10	Ostrich	Juvenile	0
1993	4	10	Topi	Females	189
1993	4	10	Topi	Hyearling	14
1993	4	10	Topi	Males	197
1993	4	10	Topi	New	0
1993	4	10	Topi	Quarter	60
1993	4	10	Topi	Total	460
1993	4	10	Warthog	Breeders	56
1993	4	10	Warthog	New	0
1993	4	10	Warthog	Qhalf	32
1993	4	10	Zebra	Breeders	1579
1993	4	10	Zebra	New	1
1993	4	10	Zebra	Quarter	94
1993	5	11	Giraffe	Females	26
1993	5	11	Giraffe	New	1
1993	5	11	Giraffe	Quarter	3
1993	5	11	Impala	Females	612
1993	5	11	Impala	New	15
1993	5	11	Impala	Quarterf	85
1993	5	11	Kongoni	Females	74
1993	5	11	Kongoni	New	0
1993	5	11	Kongoni	Quarter	13
1993	5	11	Ostrich	Females	15
1993	5	11	Ostrich	Juvenile	0
1993	5	11	Topi	Females	221
1993	5	11	Topi	Hyearling	24
1993	5	11	Topi	Males	209
1993	5	11	Topi	New	0
1993	5	11	Topi	Quarter	37
1993	5	11	Topi	Total	491
1993	5	11	Warthog	Breeders	52
1993	5	11	Warthog	New	0
1993	5	11	Warthog	Qhalf	17
1993	5	11	Zebra	Breeders	598
1993	5	11	Zebra	New	4
1993	5	11	Zebra	Quarter	31
1993	6	12	Giraffe	Females	38
1993	6	12	Giraffe	New	0
1993	6	12	Giraffe	Quarter	0
1993	6	12	Impala	Females	609
1993	6	12	Impala	New	17
1993	6	12	Impala	Quarterf	59
1993	6	12	Kongoni	Females	77
1993	6	12	Kongoni	New	9
1993	6	12	Kongoni	Quarter	11
1993	6	12	Ostrich	Females	19
1993	6	12	Ostrich	Juvenile	0
1993	6	12	Topi	Females	231
1993	6	12	Topi	Hyearling	56
1993	6	12	Topi	Males	208
1993	6	12	Topi	New	0
1993	6	12	Topi	Quarter	26
1993	6	12	Topi	Total	521
1993	6	12	Warthog	Breeders	39
1993	6	12	Warthog	New	0
1993	6	12	Warthog	Qhalf	12
1993	6	12	Zebra	Breeders	1201
1993	6	12	Zebra	New	1
1993	6	12	Zebra	Quarter	52
1993	7	1	Giraffe	Females	18
1993	7	1	Giraffe	New	1
1993	7	1	Giraffe	Quarter	0
1993	7	1	Impala	Females	287
1993	7	1	Impala	New	12
1993	7	1	Impala	Quarterf	9
1993	7	1	Kongoni	Females	57
1993	7	1	Kongoni	New	3
1993	7	1	Kongoni	Quarter	7
1993	7	1	Ostrich	Females	13
1993	7	1	Ostrich	Juvenile	0
1993	7	1	Topi	Females	94
1993	7	1	Topi	Hyearling	30
1993	7	1	Topi	Males	83
1993	7	1	Topi	New	0
1993	7	1	Topi	Quarter	0
1993	7	1	Topi	Total	207
1993	7	1	Warthog	Breeders	26
1993	7	1	Warthog	New	0
1993	7	1	Warthog	Qhalf	12
1993	7	1	Zebra	Breeders	2163
1993	7	1	Zebra	New	2
1993	7	1	Zebra	Quarter	72
1993	8	2	Giraffe	Females	14
1993	8	2	Giraffe	New	0
1993	8	2	Giraffe	Quarter	1
1993	8	2	Impala	Females	122
1993	8	2	Impala	New	5
1993	8	2	Impala	Quarterf	6
1993	8	2	Kongoni	Females	35
1993	8	2	Kongoni	New	0
1993	8	2	Kongoni	Quarter	4
1993	8	2	Ostrich	Females	8
1993	8	2	Ostrich	Juvenile	0
1993	8	2	Topi	Females	191
1993	8	2	Topi	Hyearling	60
1993	8	2	Topi	Males	190
1993	8	2	Topi	New	2
1993	8	2	Topi	Quarter	0
1993	8	2	Topi	Total	439
1993	8	2	Warthog	Breeders	58
1993	8	2	Warthog	New	2
1993	8	2	Warthog	Qhalf	16
1993	8	2	Zebra	Breeders	1979
1993	8	2	Zebra	New	3
1993	8	2	Zebra	Quarter	40
1993	9	3	Giraffe	Females	18
1993	9	3	Giraffe	New	0
1993	9	3	Giraffe	Quarter	2
1993	9	3	Impala	Females	154
1993	9	3	Impala	New	4
1993	9	3	Impala	Quarterf	13
1993	9	3	Kongoni	Females	39
1993	9	3	Kongoni	New	1
1993	9	3	Kongoni	Quarter	4
1993	9	3	Ostrich	Females	2
1993	9	3	Ostrich	Juvenile	0
1993	9	3	Topi	Females	321
1993	9	3	Topi	Hyearling	87
1993	9	3	Topi	Males	133
1993	9	3	Topi	New	11
1993	9	3	Topi	Quarter	1
1993	9	3	Topi	Total	553
1993	9	3	Warthog	Breeders	31
1993	9	3	Warthog	New	0
1993	9	3	Warthog	Qhalf	5
1993	9	3	Zebra	Breeders	2200
1993	9	3	Zebra	New	0
1993	9	3	Zebra	Quarter	59
1993	10	4	Giraffe	Females	8
1993	10	4	Giraffe	New	0
1993	10	4	Giraffe	Quarter	0
1993	10	4	Impala	Females	85
1993	10	4	Impala	New	4
1993	10	4	Impala	Quarterf	5
1993	10	4	Kongoni	Females	4
1993	10	4	Kongoni	New	0
1993	10	4	Kongoni	Quarter	2
1993	10	4	Ostrich	Females	9
1993	10	4	Ostrich	Juvenile	0
1993	10	4	Topi	Females	92
1993	10	4	Topi	Hyearling	28
1993	10	4	Topi	Males	49
1993	10	4	Topi	New	33
1993	10	4	Topi	Quarter	0
1993	10	4	Topi	Total	202
1993	10	4	Warthog	Breeders	21
1993	10	4	Warthog	New	9
1993	10	4	Warthog	Qhalf	5
1993	10	4	Zebra	Breeders	365
1993	10	4	Zebra	New	0
1993	10	4	Zebra	Quarter	19
1993	11	5	Giraffe	Females	14
1993	11	5	Giraffe	New	1
1993	11	5	Giraffe	Quarter	7
1993	11	5	Impala	Females	388
1993	11	5	Impala	New	26
1993	11	5	Impala	Quarterf	26
1993	11	5	Kongoni	Females	11
1993	11	5	Kongoni	New	1
1993	11	5	Kongoni	Quarter	2
1993	11	5	Ostrich	Females	8
1993	11	5	Ostrich	Juvenile	0
1993	11	5	Topi	Females	158
1993	11	5	Topi	Hyearling	50
1993	11	5	Topi	Males	186
1993	11	5	Topi	New	41
1993	11	5	Topi	Quarter	0
1993	11	5	Topi	Total	437
1993	11	5	Warthog	Breeders	49
1993	11	5	Warthog	New	14
1993	11	5	Warthog	Qhalf	21
1993	11	5	Zebra	Breeders	828
1993	11	5	Zebra	New	2
1993	11	5	Zebra	Quarter	22
1993	12	6	Giraffe	Females	6
1993	12	6	Giraffe	New	0
1993	12	6	Giraffe	Quarter	0
1993	12	6	Impala	Females	185
1993	12	6	Impala	New	3
1993	12	6	Impala	Quarterf	9
1993	12	6	Kongoni	Females	27
1993	12	6	Kongoni	New	0
1993	12	6	Kongoni	Quarter	1
1993	12	6	Ostrich	Females	6
1993	12	6	Ostrich	Juvenile	0
1993	12	6	Topi	Females	171
1993	12	6	Topi	Hyearling	25
1993	12	6	Topi	Males	138
1993	12	6	Topi	New	9
1993	12	6	Topi	Quarter	37
1993	12	6	Topi	Total	380
1993	12	6	Warthog	Breeders	65
1993	12	6	Warthog	New	0
1993	12	6	Warthog	Qhalf	31
1993	12	6	Zebra	Breeders	1154
1993	12	6	Zebra	New	3
1993	12	6	Zebra	Quarter	25
1994	1	7	Giraffe	Females	13
1994	1	7	Giraffe	New	6
1994	1	7	Giraffe	Quarter	3
1994	1	7	Impala	Females	635
1994	1	7	Impala	New	21
1994	1	7	Impala	Quarterf	50
1994	1	7	Kongoni	Females	64
1994	1	7	Kongoni	New	4
1994	1	7	Kongoni	Quarter	8
1994	1	7	Ostrich	Females	13
1994	1	7	Ostrich	Juvenile	11
1994	1	7	Topi	Females	225
1994	1	7	Topi	Hyearling	20
1994	1	7	Topi	Males	242
1994	1	7	Topi	New	20
1994	1	7	Topi	Quarter	5
1994	1	7	Topi	Total	512
1994	1	7	Warthog	Breeders	94
1994	1	7	Warthog	New	11
1994	1	7	Warthog	Qhalf	40
1994	1	7	Zebra	Breeders	1406
1994	1	7	Zebra	New	25
1994	1	7	Zebra	Quarter	38
1994	2	8	Giraffe	Females	30
1994	2	8	Giraffe	New	2
1994	2	8	Giraffe	Quarter	6
1994	2	8	Impala	Females	721
1994	2	8	Impala	New	48
1994	2	8	Impala	Quarterf	41
1994	2	8	Kongoni	Females	95
1994	2	8	Kongoni	New	6
1994	2	8	Kongoni	Quarter	3
1994	2	8	Ostrich	Females	17
1994	2	8	Ostrich	Juvenile	87
1994	2	8	Topi	Females	290
1994	2	8	Topi	Hyearling	13
1994	2	8	Topi	Males	164
1994	2	8	Topi	New	41
1994	2	8	Topi	Quarter	4
1994	2	8	Topi	Total	512
1994	2	8	Warthog	Breeders	86
1994	2	8	Warthog	New	3
1994	2	8	Warthog	Qhalf	24
1994	2	8	Zebra	Breeders	950
1994	2	8	Zebra	New	19
1994	2	8	Zebra	Quarter	25
1994	3	9	Giraffe	Females	40
1994	3	9	Giraffe	New	2
1994	3	9	Giraffe	Quarter	2
1994	3	9	Impala	Females	640
1994	3	9	Impala	New	54
1994	3	9	Impala	Quarterf	59
1994	3	9	Kongoni	Females	92
1994	3	9	Kongoni	New	10
1994	3	9	Kongoni	Quarter	13
1994	3	9	Ostrich	Females	13
1994	3	9	Ostrich	Juvenile	0
1994	3	9	Topi	Females	245
1994	3	9	Topi	Hyearling	2
1994	3	9	Topi	Males	149
1994	3	9	Topi	New	5
1994	3	9	Topi	Quarter	36
1994	3	9	Topi	Total	436
1994	3	9	Warthog	Breeders	83
1994	3	9	Warthog	New	0
1994	3	9	Warthog	Qhalf	25
1994	3	9	Zebra	Breeders	284
1994	3	9	Zebra	New	9
1994	3	9	Zebra	Quarter	11
1994	4	10	Giraffe	Females	16
1994	4	10	Giraffe	New	0
1994	4	10	Giraffe	Quarter	0
1994	4	10	Impala	Females	573
1994	4	10	Impala	New	9
1994	4	10	Impala	Quarterf	30
1994	4	10	Kongoni	Females	72
1994	4	10	Kongoni	New	11
1994	4	10	Kongoni	Quarter	7
1994	4	10	Ostrich	Females	14
1994	4	10	Ostrich	Juvenile	0
1994	4	10	Topi	Females	218
1994	4	10	Topi	Hyearling	9
1994	4	10	Topi	Males	166
1994	4	10	Topi	New	0
1994	4	10	Topi	Quarter	32
1994	4	10	Topi	Total	428
1994	4	10	Warthog	Breeders	53
1994	4	10	Warthog	New	0
1994	4	10	Warthog	Qhalf	14
1994	4	10	Zebra	Breeders	244
1994	4	10	Zebra	New	4
1994	4	10	Zebra	Quarter	12
1994	5	11	Giraffe	Females	20
1994	5	11	Giraffe	New	8
1994	5	11	Giraffe	Quarter	0
1994	5	11	Impala	Females	703
1994	5	11	Impala	New	27
1994	5	11	Impala	Quarterf	35
1994	5	11	Kongoni	Females	102
1994	5	11	Kongoni	New	5
1994	5	11	Kongoni	Quarter	16
1994	5	11	Ostrich	Females	23
1994	5	11	Ostrich	Juvenile	0
1994	5	11	Topi	Females	351
1994	5	11	Topi	Hyearling	18
1994	5	11	Topi	Males	157
1994	5	11	Topi	New	0
1994	5	11	Topi	Quarter	34
1994	5	11	Topi	Total	560
1994	5	11	Warthog	Breeders	26
1994	5	11	Warthog	New	0
1994	5	11	Warthog	Qhalf	11
1994	5	11	Zebra	Breeders	159
1994	5	11	Zebra	New	0
1994	5	11	Zebra	Quarter	2
1994	6	12	Giraffe	Females	10
1994	6	12	Giraffe	New	0
1994	6	12	Giraffe	Quarter	0
1994	6	12	Impala	Females	962
1994	6	12	Impala	New	30
1994	6	12	Impala	Quarterf	66
1994	6	12	Kongoni	Females	109
1994	6	12	Kongoni	New	5
1994	6	12	Kongoni	Quarter	13
1994	6	12	Ostrich	Females	6
1994	6	12	Ostrich	Juvenile	7
1994	6	12	Topi	Females	257
1994	6	12	Topi	Hyearling	15
1994	6	12	Topi	Males	169
1994	6	12	Topi	New	0
1994	6	12	Topi	Quarter	5
1994	6	12	Topi	Total	446
1994	6	12	Warthog	Breeders	25
1994	6	12	Warthog	New	0
1994	6	12	Warthog	Qhalf	11
1994	6	12	Zebra	Breeders	139
1994	6	12	Zebra	New	0
1994	6	12	Zebra	Quarter	4
1994	7	1	Giraffe	Females	11
1994	7	1	Giraffe	New	1
1994	7	1	Giraffe	Quarter	2
1994	7	1	Impala	Females	711
1994	7	1	Impala	New	15
1994	7	1	Impala	Quarterf	38
1994	7	1	Kongoni	Females	77
1994	7	1	Kongoni	New	3
1994	7	1	Kongoni	Quarter	10
1994	7	1	Ostrich	Females	7
1994	7	1	Ostrich	Juvenile	0
1994	7	1	Topi	Females	85
1994	7	1	Topi	Hyearling	7
1994	7	1	Topi	Males	103
1994	7	1	Topi	New	0
1994	7	1	Topi	Quarter	1
1994	7	1	Topi	Total	196
1994	7	1	Warthog	Breeders	47
1994	7	1	Warthog	New	0
1994	7	1	Warthog	Qhalf	16
1994	7	1	Zebra	Breeders	2515
1994	7	1	Zebra	New	1
1994	7	1	Zebra	Quarter	67
1994	8	2	Giraffe	Females	23
1994	8	2	Giraffe	New	2
1994	8	2	Giraffe	Quarter	1
1994	8	2	Impala	Females	339
1994	8	2	Impala	New	16
1994	8	2	Impala	Quarterf	18
1994	8	2	Kongoni	Females	18
1994	8	2	Kongoni	New	0
1994	8	2	Kongoni	Quarter	3
1994	8	2	Ostrich	Females	5
1994	8	2	Ostrich	Juvenile	0
1994	8	2	Topi	Females	462
1994	8	2	Topi	Hyearling	33
1994	8	2	Topi	Males	149
1994	8	2	Topi	New	0
1994	8	2	Topi	Quarter	0
1994	8	2	Topi	Total	644
1994	8	2	Warthog	Breeders	24
1994	8	2	Warthog	New	0
1994	8	2	Warthog	Qhalf	5
1994	8	2	Zebra	Breeders	2484
1994	8	2	Zebra	New	2
1994	8	2	Zebra	Quarter	45
1994	9	3	Giraffe	Females	22
1994	9	3	Giraffe	New	3
1994	9	3	Giraffe	Quarter	8
1994	9	3	Impala	Females	270
1994	9	3	Impala	New	17
1994	9	3	Impala	Quarterf	30
1994	9	3	Kongoni	Females	16
1994	9	3	Kongoni	New	0
1994	9	3	Kongoni	Quarter	4
1994	9	3	Ostrich	Females	8
1994	9	3	Ostrich	Juvenile	9
1994	9	3	Topi	Females	306
1994	9	3	Topi	Hyearling	22
1994	9	3	Topi	Males	86
1994	9	3	Topi	New	0
1994	9	3	Topi	Quarter	1
1994	9	3	Topi	Total	415
1994	9	3	Warthog	Breeders	26
1994	9	3	Warthog	New	0
1994	9	3	Warthog	Qhalf	10
1994	9	3	Zebra	Breeders	2600
1994	9	3	Zebra	New	4
1994	9	3	Zebra	Quarter	55
1994	10	4	Giraffe	Females	31
1994	10	4	Giraffe	New	3
1994	10	4	Giraffe	Quarter	7
1994	10	4	Impala	Females	671
1994	10	4	Impala	New	23
1994	10	4	Impala	Quarterf	33
1994	10	4	Kongoni	Females	30
1994	10	4	Kongoni	New	5
1994	10	4	Kongoni	Quarter	3
1994	10	4	Ostrich	Females	11
1994	10	4	Ostrich	Juvenile	13
1994	10	4	Topi	Females	292
1994	10	4	Topi	Hyearling	15
1994	10	4	Topi	Males	211
1994	10	4	Topi	New	0
1994	10	4	Topi	Quarter	1
1994	10	4	Topi	Total	519
1994	10	4	Warthog	Breeders	65
1994	10	4	Warthog	New	16
1994	10	4	Warthog	Qhalf	2
1994	10	4	Zebra	Breeders	1725
1994	10	4	Zebra	New	0
1994	10	4	Zebra	Quarter	24
1994	11	5	Giraffe	Females	18
1994	11	5	Giraffe	New	4
1994	11	5	Giraffe	Quarter	4
1994	11	5	Impala	Females	866
1994	11	5	Impala	New	91
1994	11	5	Impala	Quarterf	68
1994	11	5	Kongoni	Females	57
1994	11	5	Kongoni	New	15
1994	11	5	Kongoni	Quarter	0
1994	11	5	Ostrich	Females	7
1994	11	5	Ostrich	Juvenile	3
1994	11	5	Topi	Females	143
1994	11	5	Topi	Hyearling	7
1994	11	5	Topi	Males	149
1994	11	5	Topi	New	35
1994	11	5	Topi	Quarter	3
1994	11	5	Topi	Total	337
1994	11	5	Warthog	Breeders	63
1994	11	5	Warthog	New	33
1994	11	5	Warthog	Qhalf	5
1994	11	5	Zebra	Breeders	710
1994	11	5	Zebra	New	1
1994	11	5	Zebra	Quarter	14
1994	12	6	Giraffe	Females	25
1994	12	6	Giraffe	New	2
1994	12	6	Giraffe	Quarter	2
1994	12	6	Impala	Females	597
1994	12	6	Impala	New	50
1994	12	6	Impala	Quarterf	71
1994	12	6	Kongoni	Females	67
1994	12	6	Kongoni	New	9
1994	12	6	Kongoni	Quarter	9
1994	12	6	Ostrich	Females	17
1994	12	6	Ostrich	Juvenile	1
1994	12	6	Topi	Females	273
1994	12	6	Topi	Hyearling	10
1994	12	6	Topi	Males	110
1994	12	6	Topi	New	73
1994	12	6	Topi	Quarter	0
1994	12	6	Topi	Total	466
1994	12	6	Warthog	Breeders	58
1994	12	6	Warthog	New	7
1994	12	6	Warthog	Qhalf	7
1994	12	6	Zebra	Breeders	323
1994	12	6	Zebra	New	1
1994	12	6	Zebra	Quarter	1
1995	1	7	Giraffe	Females	34
1995	1	7	Giraffe	New	1
1995	1	7	Giraffe	Quarter	7
1995	1	7	Impala	Females	503
1995	1	7	Impala	New	23
1995	1	7	Impala	Quarterf	59
1995	1	7	Kongoni	Females	88
1995	1	7	Kongoni	New	5
1995	1	7	Kongoni	Quarter	14
1995	1	7	Ostrich	Females	19
1995	1	7	Ostrich	Juvenile	0
1995	1	7	Topi	Females	491
1995	1	7	Topi	Hyearling	12
1995	1	7	Topi	Males	217
1995	1	7	Topi	New	46
1995	1	7	Topi	Quarter	70
1995	1	7	Topi	Total	835
1995	1	7	Warthog	Breeders	64
1995	1	7	Warthog	New	13
1995	1	7	Warthog	Qhalf	36
1995	1	7	Zebra	Breeders	237
1995	1	7	Zebra	New	27
1995	1	7	Zebra	Quarter	10
1995	2	8	Giraffe	Females	12
1995	2	8	Giraffe	New	2
1995	2	8	Giraffe	Quarter	4
1995	2	8	Impala	Females	680
1995	2	8	Impala	New	27
1995	2	8	Impala	Quarterf	69
1995	2	8	Kongoni	Females	67
1995	2	8	Kongoni	New	3
1995	2	8	Kongoni	Quarter	8
1995	2	8	Ostrich	Females	9
1995	2	8	Ostrich	Juvenile	0
1995	2	8	Topi	Females	312
1995	2	8	Topi	Hyearling	35
1995	2	8	Topi	Males	167
1995	2	8	Topi	New	8
1995	2	8	Topi	Quarter	76
1995	2	8	Topi	Total	608
1995	2	8	Warthog	Breeders	36
1995	2	8	Warthog	New	6
1995	2	8	Warthog	Qhalf	11
1995	2	8	Zebra	Breeders	41
1995	2	8	Zebra	New	1
1995	2	8	Zebra	Quarter	1
1995	3	9	Giraffe	Females	25
1995	3	9	Giraffe	New	9
1995	3	9	Giraffe	Quarter	2
1995	3	9	Impala	Females	1525
1995	3	9	Impala	New	29
1995	3	9	Impala	Quarterf	102
1995	3	9	Kongoni	Females	50
1995	3	9	Kongoni	New	3
1995	3	9	Kongoni	Quarter	13
1995	3	9	Ostrich	Females	30
1995	3	9	Ostrich	Juvenile	1
1995	3	9	Topi	Females	442
1995	3	9	Topi	Hyearling	11
1995	3	9	Topi	Males	304
1995	3	9	Topi	New	8
1995	3	9	Topi	Quarter	175
1995	3	9	Topi	Total	941
1995	3	9	Warthog	Breeders	91
1995	3	9	Warthog	New	4
1995	3	9	Warthog	Qhalf	58
1995	3	9	Zebra	Breeders	208
1995	3	9	Zebra	New	3
1995	3	9	Zebra	Quarter	11
1995	4	10	Giraffe	Females	19
1995	4	10	Giraffe	New	3
1995	4	10	Giraffe	Quarter	2
1995	4	10	Impala	Females	932
1995	4	10	Impala	New	28
1995	4	10	Impala	Quarterf	76
1995	4	10	Kongoni	Females	69
1995	4	10	Kongoni	New	2
1995	4	10	Kongoni	Quarter	8
1995	4	10	Ostrich	Females	38
1995	4	10	Ostrich	Juvenile	0
1995	4	10	Topi	Females	664
1995	4	10	Topi	Hyearling	32
1995	4	10	Topi	Males	285
1995	4	10	Topi	New	1
1995	4	10	Topi	Quarter	132
1995	4	10	Topi	Total	1114
1995	4	10	Warthog	Breeders	135
1995	4	10	Warthog	New	0
1995	4	10	Warthog	Qhalf	69
1995	4	10	Zebra	Breeders	443
1995	4	10	Zebra	New	4
1995	4	10	Zebra	Quarter	28
1995	5	11	Giraffe	Females	9
1995	5	11	Giraffe	New	3
1995	5	11	Giraffe	Quarter	2
1995	5	11	Impala	Females	1279
1995	5	11	Impala	New	20
1995	5	11	Impala	Quarterf	58
1995	5	11	Kongoni	Females	84
1995	5	11	Kongoni	New	2
1995	5	11	Kongoni	Quarter	15
1995	5	11	Ostrich	Females	26
1995	5	11	Ostrich	Juvenile	0
1995	5	11	Topi	Females	956
1995	5	11	Topi	Hyearling	108
1995	5	11	Topi	Males	267
1995	5	11	Topi	New	1
1995	5	11	Topi	Quarter	74
1995	5	11	Topi	Total	1406
1995	5	11	Warthog	Breeders	89
1995	5	11	Warthog	New	0
1995	5	11	Warthog	Qhalf	52
1995	5	11	Zebra	Breeders	201
1995	5	11	Zebra	New	0
1995	5	11	Zebra	Quarter	12
1995	6	12	Giraffe	Females	22
1995	6	12	Giraffe	New	3
1995	6	12	Giraffe	Quarter	1
1995	6	12	Impala	Females	916
1995	6	12	Impala	New	6
1995	6	12	Impala	Quarterf	29
1995	6	12	Kongoni	Females	66
1995	6	12	Kongoni	New	1
1995	6	12	Kongoni	Quarter	7
1995	6	12	Ostrich	Females	12
1995	6	12	Ostrich	Juvenile	0
1995	6	12	Topi	Females	951
1995	6	12	Topi	Hyearling	226
1995	6	12	Topi	Males	479
1995	6	12	Topi	New	0
1995	6	12	Topi	Quarter	16
1995	6	12	Topi	Total	1662
1995	6	12	Warthog	Breeders	66
1995	6	12	Warthog	New	0
1995	6	12	Warthog	Qhalf	44
1995	6	12	Zebra	Breeders	491
1995	6	12	Zebra	New	1
1995	6	12	Zebra	Quarter	38
1995	7	1	Giraffe	Females	24
1995	7	1	Giraffe	New	1
1995	7	1	Giraffe	Quarter	4
1995	7	1	Impala	Females	684
1995	7	1	Impala	New	26
1995	7	1	Impala	Quarterf	45
1995	7	1	Kongoni	Females	22
1995	7	1	Kongoni	New	0
1995	7	1	Kongoni	Quarter	4
1995	7	1	Ostrich	Females	15
1995	7	1	Ostrich	Juvenile	0
1995	7	1	Topi	Females	586
1995	7	1	Topi	Hyearling	140
1995	7	1	Topi	Males	327
1995	7	1	Topi	New	1
1995	7	1	Topi	Quarter	1
1995	7	1	Topi	Total	1055
1995	7	1	Warthog	Breeders	53
1995	7	1	Warthog	New	0
1995	7	1	Warthog	Qhalf	26
1995	7	1	Zebra	Breeders	4330
1995	7	1	Zebra	New	2
1995	7	1	Zebra	Quarter	234
1995	8	2	Giraffe	Females	38
1995	8	2	Giraffe	New	7
1995	8	2	Giraffe	Quarter	4
1995	8	2	Impala	Females	726
1995	8	2	Impala	New	29
1995	8	2	Impala	Quarterf	45
1995	8	2	Kongoni	Females	81
1995	8	2	Kongoni	New	8
1995	8	2	Kongoni	Quarter	1
1995	8	2	Ostrich	Females	16
1995	8	2	Ostrich	Juvenile	0
1995	8	2	Topi	Females	441
1995	8	2	Topi	Hyearling	109
1995	8	2	Topi	Males	321
1995	8	2	Topi	New	0
1995	8	2	Topi	Quarter	14
1995	8	2	Topi	Total	882
1995	8	2	Warthog	Breeders	80
1995	8	2	Warthog	New	0
1995	8	2	Warthog	Qhalf	17
1995	8	2	Zebra	Breeders	8078
1995	8	2	Zebra	New	36
1995	8	2	Zebra	Quarter	376
1995	9	3	Giraffe	Females	26
1995	9	3	Giraffe	New	1
1995	9	3	Giraffe	Quarter	2
1995	9	3	Impala	Females	632
1995	9	3	Impala	New	31
1995	9	3	Impala	Quarterf	37
1995	9	3	Kongoni	Females	40
1995	9	3	Kongoni	New	2
1995	9	3	Kongoni	Quarter	0
1995	9	3	Ostrich	Females	12
1995	9	3	Ostrich	Juvenile	0
1995	9	3	Topi	Females	335
1995	9	3	Topi	Hyearling	55
1995	9	3	Topi	Males	237
1995	9	3	Topi	New	20
1995	9	3	Topi	Quarter	13
1995	9	3	Topi	Total	660
1995	9	3	Warthog	Breeders	64
1995	9	3	Warthog	New	1
1995	9	3	Warthog	Qhalf	15
1995	9	3	Zebra	Breeders	2688
1995	9	3	Zebra	New	3
1995	9	3	Zebra	Quarter	97
1995	10	4	Giraffe	Females	28
1995	10	4	Giraffe	New	4
1995	10	4	Giraffe	Quarter	2
1995	10	4	Impala	Females	922
1995	10	4	Impala	New	34
1995	10	4	Impala	Quarterf	49
1995	10	4	Kongoni	Females	22
1995	10	4	Kongoni	New	3
1995	10	4	Kongoni	Quarter	2
1995	10	4	Ostrich	Females	17
1995	10	4	Ostrich	Juvenile	0
1995	10	4	Topi	Females	245
1995	10	4	Topi	Hyearling	36
1995	10	4	Topi	Males	205
1995	10	4	Topi	New	87
1995	10	4	Topi	Quarter	4
1995	10	4	Topi	Total	577
1995	10	4	Warthog	Breeders	84
1995	10	4	Warthog	New	31
1995	10	4	Warthog	Qhalf	5
1995	10	4	Zebra	Breeders	2784
1995	10	4	Zebra	New	19
1995	10	4	Zebra	Quarter	126
1995	11	5	Giraffe	Females	50
1995	11	5	Giraffe	New	6
1995	11	5	Giraffe	Quarter	11
1995	11	5	Impala	Females	1071
1995	11	5	Impala	New	36
1995	11	5	Impala	Quarterf	41
1995	11	5	Kongoni	Females	70
1995	11	5	Kongoni	New	9
1995	11	5	Kongoni	Quarter	11
1995	11	5	Ostrich	Females	21
1995	11	5	Ostrich	Juvenile	11
1995	11	5	Topi	Females	332
1995	11	5	Topi	Hyearling	117
1995	11	5	Topi	Males	225
1995	11	5	Topi	New	142
1995	11	5	Topi	Quarter	2
1995	11	5	Topi	Total	818
1995	11	5	Warthog	Breeders	106
1995	11	5	Warthog	New	23
1995	11	5	Warthog	Qhalf	19
1995	11	5	Zebra	Breeders	2020
1995	11	5	Zebra	New	29
1995	11	5	Zebra	Quarter	92
1995	12	6	Giraffe	Females	26.47
1995	12	6	Giraffe	New	3.11
1995	12	6	Giraffe	Quarter	5.03
1995	12	6	Impala	Females	563.28
1995	12	6	Impala	New	21.76
1995	12	6	Impala	Quarterf	29.63
1995	12	6	Kongoni	Females	40.01
1995	12	6	Kongoni	New	3.18
1995	12	6	Kongoni	Quarter	5.4
1995	12	6	Ostrich	Females	14.45
1995	12	6	Ostrich	Juvenile	1.69
1995	12	6	Topi	Females	379.37
1995	12	6	Topi	Hyearling	38.93
1995	12	6	Topi	Males	189.67
1995	12	6	Topi	New	64.21
1995	12	6	Topi	Quarter	27.01
1995	12	6	Topi	Total	612.05
1995	12	6	Warthog	Breeders	94.7
1995	12	6	Warthog	New	8.22
1995	12	6	Warthog	Qhalf	30.37
1995	12	6	Zebra	Breeders	895.88
1995	12	6	Zebra	New	17.01
1995	12	6	Zebra	Quarter	32.95
1996	1	7	Giraffe	Females	12
1996	1	7	Giraffe	New	0
1996	1	7	Giraffe	Quarter	2
1996	1	7	Impala	Females	525
1996	1	7	Impala	New	10
1996	1	7	Impala	Quarterf	22
1996	1	7	Kongoni	Females	20
1996	1	7	Kongoni	New	3
1996	1	7	Kongoni	Quarter	4
1996	1	7	Ostrich	Females	8
1996	1	7	Ostrich	Juvenile	0
1996	1	7	Topi	Females	425
1996	1	7	Topi	Hyearling	43
1996	1	7	Topi	Males	269
1996	1	7	Topi	New	15
1996	1	7	Topi	Quarter	193
1996	1	7	Topi	Total	945
1996	1	7	Warthog	Breeders	79
1996	1	7	Warthog	New	1
1996	1	7	Warthog	Qhalf	53
1996	1	7	Zebra	Breeders	407
1996	1	7	Zebra	New	8
1996	1	7	Zebra	Quarter	19
1996	2	8	Giraffe	Females	9.62
1996	2	8	Giraffe	New	2.82
1996	2	8	Giraffe	Quarter	3.69
1996	2	8	Impala	Females	626.95
1996	2	8	Impala	New	15.74
1996	2	8	Impala	Quarterf	21.7
1996	2	8	Kongoni	Females	44.45
1996	2	8	Kongoni	New	2.48
1996	2	8	Kongoni	Quarter	6.06
1996	2	8	Ostrich	Females	12.09
1996	2	8	Ostrich	Juvenile	0.35
1996	2	8	Topi	Females	434.01
1996	2	8	Topi	Hyearling	38.76
1996	2	8	Topi	Males	185.65
1996	2	8	Topi	New	3.47
1996	2	8	Topi	Quarter	78.86
1996	2	8	Topi	Total	636.99
1996	2	8	Warthog	Breeders	45.43
1996	2	8	Warthog	New	0.34
1996	2	8	Warthog	Qhalf	20.24
1996	2	8	Zebra	Breeders	139.52
1996	2	8	Zebra	New	3.95
1996	2	8	Zebra	Quarter	6.07
1996	3	9	Giraffe	Females	5
1996	3	9	Giraffe	New	6
1996	3	9	Giraffe	Quarter	3
1996	3	9	Impala	Females	595
1996	3	9	Impala	New	18
1996	3	9	Impala	Quarterf	18
1996	3	9	Kongoni	Females	51
1996	3	9	Kongoni	New	3
1996	3	9	Kongoni	Quarter	5
1996	3	9	Ostrich	Females	13
1996	3	9	Ostrich	Juvenile	0
1996	3	9	Topi	Females	458
1996	3	9	Topi	Hyearling	50
1996	3	9	Topi	Males	180
1996	3	9	Topi	New	0
1996	3	9	Topi	Quarter	44
1996	3	9	Topi	Total	732
1996	3	9	Warthog	Breeders	21
1996	3	9	Warthog	New	0
1996	3	9	Warthog	Qhalf	21
1996	3	9	Zebra	Breeders	53
1996	3	9	Zebra	New	1
1996	3	9	Zebra	Quarter	0
1996	4	10	Giraffe	Females	17
1996	4	10	Giraffe	New	3
1996	4	10	Giraffe	Quarter	2
1996	4	10	Impala	Females	948
1996	4	10	Impala	New	28
1996	4	10	Impala	Quarterf	36
1996	4	10	Kongoni	Females	52
1996	4	10	Kongoni	New	1
1996	4	10	Kongoni	Quarter	9
1996	4	10	Ostrich	Females	17
1996	4	10	Ostrich	Juvenile	29
1996	4	10	Topi	Females	512
1996	4	10	Topi	Hyearling	60
1996	4	10	Topi	Males	221
1996	4	10	Topi	New	0
1996	4	10	Topi	Quarter	28
1996	4	10	Topi	Total	821
1996	4	10	Warthog	Breeders	32
1996	4	10	Warthog	New	0
1996	4	10	Warthog	Qhalf	18
1996	4	10	Zebra	Breeders	170
1996	4	10	Zebra	New	1
1996	4	10	Zebra	Quarter	2
1996	5	11	Giraffe	Females	16.8
1996	5	11	Giraffe	New	0.56
1996	5	11	Giraffe	Quarter	3.82
1996	5	11	Impala	Females	1058.92
1996	5	11	Impala	New	42.78
1996	5	11	Impala	Quarterf	35.86
1996	5	11	Kongoni	Females	71.95
1996	5	11	Kongoni	New	2.86
1996	5	11	Kongoni	Quarter	6.28
1996	5	11	Ostrich	Females	6.67
1996	5	11	Ostrich	Juvenile	0.13
1996	5	11	Topi	Females	139.88
1996	5	11	Topi	Hyearling	30.98
1996	5	11	Topi	Males	197.32
1996	5	11	Topi	New	0
1996	5	11	Topi	Quarter	13.39
1996	5	11	Topi	Total	401.75
1996	5	11	Warthog	Breeders	48.52
1996	5	11	Warthog	New	0
1996	5	11	Warthog	Qhalf	18.26
1996	5	11	Zebra	Breeders	3652.2
1996	5	11	Zebra	New	28.18
1996	5	11	Zebra	Quarter	103.74
1996	6	12	Giraffe	Females	31
1996	6	12	Giraffe	New	2
1996	6	12	Giraffe	Quarter	7
1996	6	12	Impala	Females	1189
1996	6	12	Impala	New	33
1996	6	12	Impala	Quarterf	43
1996	6	12	Kongoni	Females	32
1996	6	12	Kongoni	New	2
1996	6	12	Kongoni	Quarter	2
1996	6	12	Ostrich	Females	13
1996	6	12	Ostrich	Juvenile	0
1996	6	12	Topi	Females	431
1996	6	12	Topi	Hyearling	169
1996	6	12	Topi	Males	319
1996	6	12	Topi	New	0
1996	6	12	Topi	Quarter	0
1996	6	12	Topi	Total	919
1996	6	12	Warthog	Breeders	42
1996	6	12	Warthog	New	0
1996	6	12	Warthog	Qhalf	15
1996	6	12	Zebra	Breeders	4512
1996	6	12	Zebra	New	20
1996	6	12	Zebra	Quarter	186
1996	7	1	Giraffe	Females	20
1996	7	1	Giraffe	New	0
1996	7	1	Giraffe	Quarter	2
1996	7	1	Impala	Females	1026
1996	7	1	Impala	New	46
1996	7	1	Impala	Quarterf	33
1996	7	1	Kongoni	Females	62
1996	7	1	Kongoni	New	6
1996	7	1	Kongoni	Quarter	4
1996	7	1	Ostrich	Females	14
1996	7	1	Ostrich	Juvenile	7
1996	7	1	Topi	Females	307
1996	7	1	Topi	Hyearling	43
1996	7	1	Topi	Males	193
1996	7	1	Topi	New	2
1996	7	1	Topi	Quarter	48
1996	7	1	Topi	Total	593
1996	7	1	Warthog	Breeders	58
1996	7	1	Warthog	New	0
1996	7	1	Warthog	Qhalf	23
1996	7	1	Zebra	Breeders	3059
1996	7	1	Zebra	New	6
1996	7	1	Zebra	Quarter	124
1996	8	2	Giraffe	Females	20
1996	8	2	Giraffe	New	4
1996	8	2	Giraffe	Quarter	4
1996	8	2	Impala	Females	423
1996	8	2	Impala	New	23
1996	8	2	Impala	Quarterf	20
1996	8	2	Kongoni	Females	24
1996	8	2	Kongoni	New	2
1996	8	2	Kongoni	Quarter	2
1996	8	2	Ostrich	Females	12
1996	8	2	Ostrich	Juvenile	0
1996	8	2	Topi	Females	128
1996	8	2	Topi	Hyearling	20
1996	8	2	Topi	Males	107
1996	8	2	Topi	New	0
1996	8	2	Topi	Quarter	8
1996	8	2	Topi	Total	263
1996	8	2	Warthog	Breeders	46
1996	8	2	Warthog	New	0
1996	8	2	Warthog	Qhalf	7
1996	8	2	Zebra	Breeders	2577
1996	8	2	Zebra	New	22
1996	8	2	Zebra	Quarter	131
1996	9	3	Giraffe	Females	38
1996	9	3	Giraffe	New	7
1996	9	3	Giraffe	Quarter	9
1996	9	3	Impala	Females	1386
1996	9	3	Impala	New	32
1996	9	3	Impala	Quarterf	54
1996	9	3	Kongoni	Females	82
1996	9	3	Kongoni	New	15
1996	9	3	Kongoni	Quarter	16
1996	9	3	Ostrich	Females	12
1996	9	3	Ostrich	Juvenile	0
1996	9	3	Topi	Females	325
1996	9	3	Topi	Hyearling	60
1996	9	3	Topi	Males	205
1996	9	3	Topi	New	1
1996	9	3	Topi	Quarter	1
1996	9	3	Topi	Total	592
1996	9	3	Warthog	Breeders	58
1996	9	3	Warthog	New	4
1996	9	3	Warthog	Qhalf	1
1996	9	3	Zebra	Breeders	2493
[truncated: 2,003 more rows]
