# Supplementary material for: Hierarchical Bayesian Integrated Modeling of Age- and Sex-Structured Wildlife Population Dynamics
Source: J Agric Biol Environ Stat. 2024 Jul 2;30(4):1068–93. doi: 10.1007/s13253-024-00634-w (PMC12559060; doi:10.1007/s13253-024-00634-w)
Supplement: Supplementary file 1 — (zip 422 KB) [file 13253_2024_634_MOESM1_ESM.zip › SAS code/Supplementary Section-SAScodes.sas]

PROC IMPORT OUT= WORK.Topi 
            DATAFILE= "D:\Joseph_2009_Office\Joseph_2009\Saby\Papers\Topi\Predicted_counts.xlsx" 
            DBMS=EXCEL REPLACE;
     RANGE="Predicted_counts$"; 
     GETNAMES=YES;
     MIXED=NO;
     SCANTEXT=YES;
     USEDATE=YES;
     SCANTIME=YES;
RUN;
PROC IMPORT OUT= WORK.SOI_DMI
            DATAFILE= "D:\Joseph_2009_Office\Joseph_2009\Saby\Papers\Topi\DMI_SOI.xlsx" 
            DBMS=EXCEL REPLACE;
     RANGE="Sheet1$"; 
     GETNAMES=YES;
     MIXED=NO;
     SCANTEXT=YES;
     USEDATE=YES;
     SCANTIME=YES;
RUN;
PROC IMPORT OUT= WORK.NDVI
            DATAFILE= "D:\Joseph_2009_Office\Joseph_2009\Saby\Papers\Topi\NDVI_MARA_LAGGED.xlsx" 
            DBMS=EXCEL REPLACE;
     RANGE="NDVI_MARA_LAGGED$"; 
     GETNAMES=YES;
     MIXED=NO;
     SCANTEXT=YES;
     USEDATE=YES;
     SCANTIME=YES;
RUN;
PROC IMPORT OUT= WORK.Temperature 
            DATAFILE= "D:\Joseph_2009_Office\Joseph_2009\Future papers\Rainfall\Data\SPOT NDVI\Narok_Geoclim_rain_min_max3_lag.csv" 
            DBMS=CSV REPLACE;
     GETNAMES=YES;
     DATAROW=2; 
RUN;

data topi2; set topi;
where Species="Topi";
run;

proc sort data=topi2;
by Year month2 month3 ageclass;
run;

Proc transpose data=topi2 out=topi3(rename=(age1=Females age2=Hyearling age3=Males age4=New age5=Quarter Age6=Total) drop=_label_ _name_) Prefix=age;
by Year month2 month3;
var count;
run;

data Topi4; set Topi3;
New_1        =lag1(New);
Quarter_1   =lag1(Quarter);
Hyearling_1=lag1(Hyearling);
Females_1 =lag1(Females);
Females_7 =lag7(Females);
Adults_1     =lag1(Males+Females);
Adults         =Males+Females;
Females_1 =lag1(Females);
Males_1      =lag1(Males);
run;

/*--------Fitting simultaneous linear equation models -----*/
ods output ParameterEstimates=ParameterEstimates ConvergenceStatus=ConvergenceStatus fitstatistics=fitstatistics weight=weight corrb=corrb dw=dw;
proc syslin data=topi4 outest=topi_test 3sls out=predicted ;
endogenous  New Quarter Hyearling  Adults Females Males;
instruments New_1 Quarter_1 Hyearling_1  Females_1 females_7 Males_1;

Newborn:           Model New = Females_7 /noint dw corrb;
output pred=pred_Newt resid=resid_Newt;

Quartesize:  		Model Quarter = New_1 Quarter_1  /dw  corrb;
QuarterR:   		    Restrict   New_1+Quarter_1=1;
output pred=pred_Qt resid=resid_Qt;

Halfyearling:		Model Hyearling = Quarter_1 Hyearling_1  /noint dw corrb;
HyearlingR:   	    Restrict   Quarter_1+Hyearling_1=1;
output  pred=pred_Ht resid=resid_Ht;

Females:     		Model     Females=Hyearling_1 Females_1/noint dw corrb;
FemalesR:  	    Restrict   Hyearling_1+Females_1=1;
output pred=pred_Ft resid=resid_Fem;

Males:     			 Model     Males=Hyearling_1 Males_1/noint dw corrb;
MalesR:  	             Restrict    Hyearling_1+Males_1=1;
output pred=pred_Mt resid=resid_male;
run;

Data predicted2; set predicted;
Qt_qt_1=pred_qt/lag1(pred_qt);
Ht_ht_1=pred_ht/lag1(pred_ht);
Ft_t      =pred_Ft/lag1(pred_Ft);
Mt_t     =pred_Mt/lag1(pred_Mt);

Sq_num=(0.560407*lag1(pred_qt)-0.195629*lag1(pred_qt)       +0.439593*lag1(pred_newt));
Sq_denom=(0.560407*lag1(pred_qt) + 0.195629*lag1(pred_qt)+ 0.439593* lag1(pred_newt));

SQt1=(Sq_num/Sq_denom);

Sh_num=(0.804371*lag1(pred_ht)-0.093277*lag1(pred_ht)      +0.195629*lag1(pred_qt));
Sh_denom=(0.804371*lag1(pred_ht)+ 0.093277*lag1(pred_ht)+0.195629*lag1(pred_qt));

Sht1=(Sh_num/Sh_denom);

    day=1;
	Date = mdy(put(month2,2.),put(day,2.),put(year,4.));
	format Date  monyy5.;
/*----We are assuming that all newborn calves survive to become quarters at the end of the month*/

/*----Calculating topi age and sex ratios*/
If Pred_Newt=. then Pred_Newt_2=New; else Pred_Newt_2=Pred_Newt;
AgeRatio_Qt        =pred_Qt/(Pred_Newt_2+pred_Qt+pred_Ht+pred_Ft+pred_Mt);
AgeRatio_Ht        =pred_Ht/(Pred_Newt_2+pred_Qt+pred_Ht+pred_Ft+pred_Mt);
AgeRatio_Adults =(pred_Ft+pred_Mt)/(Pred_Newt_2+pred_Qt+pred_Ht+pred_Ft+pred_Mt);
Sex_ratio_Fem   =pred_Ft/(pred_Ft+pred_Mt);
Sex_ratio_male   =pred_Mt/(pred_Ft+pred_Mt);
run;
proc sort data=predicted2;
by Year month2;
run;

PROC IMPORT OUT= WORK.RAINFALL 
            DATAFILE= "D:\joseph_2009\Saby\Topi data\data_prop_rain.txt" 
            DBMS=TAB REPLACE;
     GETNAMES=YES;
     DATAROW=2; 
RUN;

data Rainfall2; set Rainfall;
Mavrain4_8= (Lag4+Lag5+lag6+Lag7+Lag8)/5;
Mavrain3_7= (Lag3+lag4+Lag5+lag6+lag7)/5;
Mavrain3_4= (Lag3+lag4)/2;
Mavrain2_4= (Lag2+Lag3+lag4)/3;
Mavrain2_3= (Lag2+Lag3)/2;
Mavrain3_5= (Lag3+lag4+Lag5)/3;
Mavrain3_6= (Lag3+lag4+Lag5+lag6)/4;
Mavrain2	   = (Lag0 +Lag1)/2;
Mavrain3	   = (Lag2+2*Mavrain2)/3;
Mavrain4    = (Lag3+3*Mavrain3)/4;
Mavrain5    = (Lag4+4*Mavrain4)/5;
Mavrain6    = (Lag5+5*Mavrain5)/6;
Mavrain7    = (Lag6+6*Mavrain6)/7;
logmonth   =log(month);
rain7_11=(lag6+lag7+lag8+lag9+lag10)/5;
D8_mean=D8/10876.43;/*---Overall average of D8*/;
run;

proc sort data=Rainfall2(rename=(Month=Month2)) out=Rainfall3;
by Year month2;
run;
Proc sort data=SOI_DMI;
by Year  month2;
run;
Proc sort data=NDVI;
by Year  month2;
run;
data Predicted3;
merge Predicted2 Rainfall3 SOI_DMI  NDVI;
by Year month2;
if 1989<=year<=2003;
if year=1989 and month2<6 then delete;

Total=100;
Sht2=Sht1*100;
Sqt2=Sqt1*100;
D1=D1/10637.00;
D2=D2/10637.00;
D3=D3/10637.00;

If Ft_t <=1 then Ft_t2=100*Ft_t;
else if Ft_t>1 then Ft_t2=99.58;

D1_3=1/(((D1+D2+D3)/3)/10676.14);
LogDen=log(D1_3/10676.14);

if month2 in (1,2,3,4,5, 10,11,12) then Month2_fem="Wet    ";
if month2 in (6,7,8,9) then Month2_fem ="Dry";

if month2 in (1,2,3,4,5) then Month2_sq="JFMAM           ";
if month2 in (6,12)     then Month2_sq="JUNEDEC          ";
if month2 in (7,8,9,10,11) then Month2_sq="JASON        ";

logfemales=log(females);
run;


/*-------Relating birth rate or birth recruitment to covariates----*/;

ods graphics on;
ods output FitStatistics=Fitstatistics_newsel ParameterEstimates_F=ParameterEstimates_newsel StopReason=StopReason_newsel  SelectionSummary
=SelectionSummary_newsel  SelectionDetails=SelectionDetails_newsel;
proc hpgenselect data="D:\joseph_2009\Saby\Data_Topi1\Predicted5/predicted5_07june2020" ;
model new/Females=Month3*Month3  Month3*Month3*Month3  rain7_11*rain7_11 Month3|D8_mean|rain7_11 min min_4 min_5  max_3
 max_4  max_5 /dist=binomial  link=logit  include=(Month3 Month3*Month3  Month3*Month3*Month3 rain7_11 rain7_11*Rain7_11 D8_mean ); 
selection method=forward (Choose=AICC) details=all HIERARCHY=Single;
run;
Ods graphics off;

ods graphics on;
ods output tests3=tests3_new tests1=tests1_new fitstatistics=fitstatistics_new parameterestimates=Parameterestimates_new covparms=Covparms_new SolutionR=Solr_new
StandardizedCoefficients=StandardizedCoefficients_new;
proc glimmix data="D:\joseph_2009\Saby\Data_Topi1\Predicted5/predicted5_07june2020" Method=RSPL  plots=all;
month3=(month3-6.3965517241)/3.4604603348;
min=(min-10.815133529)/1.1219042239;
max=(max-25.040928658)/1.590925274;
max_1=(max_1-25.040928658)/1.590925274;
max_2 =(max_2-25.040928658)/1.590925274;
max_3 =(max_3-25.040928658)/1.590925274;
new2=new*1.7;
model  new2/females=
Month3
Month3*Month3
Month3*Month3*Month3
rain7_11
rain7_11*rain7_11
D8_mean
rain7_11*D8_mean
/*Month3*rain7_11*/
min max_3/cl  dist=binomial link=logit  htype=1,3 solution stdcoef;
output out=pred_new Pred( ilink)=mu LCL(ilink)=Lower UCL(blup ilink)=Upper; 
nloptions tech=NEWRAP Maxiter=1000 maxfunc=1000; 
run;
ods graphics off;

ods graphics on;
ods listing image_dpi=300;
Proc sgplot data=pred_new;
*Loess  x=time y=new/lineattrs=(pattern=4 thickness=0.7 color=red);
Series  x=time y=mu2/ lineattrs=(Pattern=1 color=blue thickness=1);
yaxis values= (0 to 0.6 by 0.1) label="Proportion of newborn";
refline 0.57/axis=y;

run;
quit;


data new_parameters;
set Parameterestimates_new;
format  estimate lower upper  25.20;
run;
PROC EXPORT DATA= WORK.new_parameters 
            OUTFILE= "D:\joseph_2009\Saby\Data_Topi1\Predicted5\newborn_parameters_07JUNE2020_new.xlsx" 
            DBMS=EXCEL REPLACE;
     SHEET="newborn_parameters_07JUNE2020_n"; 
RUN;
PROC EXPORT DATA= WORK.pred_new
            OUTFILE= "D:\joseph_2009\Saby\Data_Topi1\Predicted5\newborn_predicted_27JUNE2020_new.xlsx" 
            DBMS=EXCEL REPLACE;
     SHEET="newborn_predicted_27JUNE2020_n"; 
RUN;

/*-------Relating survival rate of quarter-size class to covariates----*/;

ods graphics on;
ods output FitStatistics=Fitstatistics_SQ ParameterEstimates=ParameterEstimates_SQ StopReason=StopReason_SQ SelectionSummary_SQ
=SelectionSummary_SQ  SelectionDetails=SelectionDetails_SQ;
proc hpgenselect data="D:\joseph_2009\Saby\Data_Topi1\Predicted5/predicted5_07june2020"  technique=Newrap maxiter=1000;
class month2;
model SQt2 /Total= Month2 D1  dry1  Mavrain3_4  latewet1 latedry1 wet1 earlywet1 earlydry1  Mavrain2-Mavrain7  lag0-lag7  max max_1 max_2 min min_1 min_2/cl dist=binomial link=logit include=(Month2); 
selection method=forward details=all HIERARCHY=Single;
run;
Ods graphics off;

ods graphics on;
ods output tests3=tests3 tests1=tests1 fitstatistics=fitstatistics parameterestimates=Parameterestimates diffs=diffs_sqt lsmeans=sqt_lsmeans;
proc glimmix data="D:\joseph_2009\Saby\Data_Topi1\Predicted5/predicted5_07june2020"  Method=RSPL  plots=all;
class month2;
model  SQt2/Total= Month2 dry1 latewet1  Mavrain3  /noint cl dist=binomial link=logit htype=1,3 solution stdcoef;
output out=pred_sqt2 Pred(ilink)=mu LCL(ilink)=Lower UCL(ilink)=Upper; 
nloptions tech=NEWRAP Maxiter=1000 maxfunc=1000; 
lsmeans month2/diff mean lines adjust=simulate;
run;
ods graphics off;

data sq_parameters;
set Parameterestimates;
format  estimate lower upper  25.20;
run;
PROC EXPORT DATA= WORK.sq_parameters 
            OUTFILE= "D:\joseph_2009\Saby\Data_Topi1\Predicted5\Quarter_parameters_07JUNE2020_new.xlsx" 
            DBMS=EXCEL REPLACE;
     SHEET="Quarter_parameters_07JUNE2020_n"; 
RUN;
/*-------Relating survival rate of half-yearlings to covariates----*/;


ods graphics on;
ods output FitStatistics=Fitstatistics_SH ParameterEstimates=ParameterEstimates_SH StopReason=StopReason_SH SelectionSummary_SH
=SelectionSummary_SH  SelectionDetails=SelectionDetails_SH;
proc hpgenselect data="D:\joseph_2009\Saby\Data_Topi1\Predicted5/predicted5_07june2020"   technique=Newrap maxiter=1000;
class Month2_fem;
model SHt2 /Total= Month2_fem D1 D2 D3 D8  Mavrain3_7 wet1	dry1	earlydry1	earlywet1	mavearlydry3	latewet1  Mavlatewet2 
Mavlatewet3 lag0-lag7 min max min_1 min_2 min_3 max_1 max_2 max_3
 mavrain2-mavrain7 / cl dist=binomial link=logit ; 
selection method=forward details=all ;
run;
Ods graphics off;

ods graphics on;
ods output tests3=tests3 tests1=tests1 fitstatistics=fitstatistics parameterestimates=Parameterestimates_Sht diffs=diffs_sht lsmeans=sht_lsmeans ;
proc glimmix data="D:\joseph_2009\Saby\Data_Topi1\Predicted5/predicted5_07june2020"  Method=RSPL  plots=all;
class Month2_fem;
model  SHt2/Total= Month2_fem   /*Mavrain3_7*/  Mavrain4  /noint cl dist=binomial link=logit htype=1,3 solution;
output out=pred_sht Pred(ilink)=mu LCL(ilink)=Lower UCL(ilink)=Upper; 
nloptions tech=NEWRAP Maxiter=1000 maxfunc=1000; 
lsmeans month2_fem /diff mean lines adjust=simulate;
run;
ods graphics off;

data sht_parameters;
set Parameterestimates_sht;
format  estimate lower upper  25.20;
run;
PROC EXPORT DATA= WORK.sht_parameters 
            OUTFILE= "D:\joseph_2009\Saby\Data_Topi1\Predicted5\Half_parameters_07JUNE2020_new.xlsx" 
            DBMS=EXCEL REPLACE;
     SHEET="Half_parameters_07JUNE2020_n"; 
RUN;
/*-------Relating survival rate of adult females to covariates----*/;

ods graphics on;
ods output FitStatistics=Fitstatistics_f ParameterEstimates_F=ParameterEstimates_f StopReason=StopReason_f  SelectionSummary
=SelectionSummary_f  SelectionDetails=SelectionDetails_f;
proc hpgenselect data="D:\joseph_2009\Saby\Data_Topi1\Predicted5/predicted5_07june2020" ;
class Month2_fem;
model Ft_t2/total = Month2_fem Pop D1 D2 D3 lag0-lag7 Mavrain2-Mavrain7 dry1 wet1 latewet1 earlywet1  earlydry1 min min_1 min_2 min_3 max max_1 max_2
Mavlatewet2 
Mavlatewet3 /dist=binomial link=logit ; 
selection method=forward details=all ;
run;
Ods graphics off;

ods graphics on;
ods output tests3=tests3_females tests1=tests1_females fitstatistics=fitstatistics_females parameterestimates=Parameterestimates_females diffs=diffs_femals lsmeans=females_lsmeans;
proc glimmix data="D:\joseph_2009\Saby\Data_Topi1\Predicted5/predicted5_07june2020" Method=RSPL  plots=all;
class Month2_fem;
    prob = 1 / (1+exp(- _linp_));
   _mu_ = 172 * prob ;
   _variance_ = 172 * prob*prob *(1-prob)*(1-prob);
model  Ft_t2/Total= Month2_fem D1 lag0   lag4  lag6 Mavrain4 dry1  wet1 min_3 /* latewet1   lag5  lag7 Wet1 */ 
/noint cl dist=binomial link=logit htype=1,3 solution stdcoef;
output out=pred_FT2 Pred(ilink)=mu LCL(ilink)=Lower UCL(ilink)=Upper; 
nloptions tech=NEWRAP Maxiter=1000 maxfunc=1000; 
run;
ods graphics off;

data Females_Parameterestimates; set Parameterestimates_females;
format estimate lower upper  25.20;
run;
PROC EXPORT DATA= WORK.Females_Parameterestimates 
            OUTFILE= "D:\joseph_2009\Saby\Data_Topi1\Predicted5\Females_parameters_07JUNE2020_new.xlsx" 
            DBMS=EXCEL REPLACE;
     SHEET="Females_parameters_07JUNE2020_n"; 
RUN;
/*--Relating adult topi sex ratio to covariates--*/;
/*PROC IMPORT OUT= WORK.Topi_predicted 
            DATAFILE= "D:\joseph_2009\Saby\Topi data\Predicted5.csv" 
            DBMS=CSV REPLACE;
     GETNAMES=YES;
     DATAROW=2; 
RUN;*/
data Topi_predicted2;  set /*Topi_predicted*/"D:\joseph_2009\Saby\Data_Topi1\Predicted5/predicted5_07june2020";
All_adults=Females+Males;
Fem_Sex_ratio=Females/All_adults;
run;

ods graphics on;
ods output FitStatistics=Fitstatistics_fsrsel ParameterEstimates_F=ParameterEstimates_fsrsel StopReason=StopReason_fsrsel  SelectionSummary
=SelectionSummary_fsrsel  SelectionDetails=SelectionDetails_fsrsel;
proc hpgenselect data=Topi_predicted2;
class month2_fem;
model Females/All_adults=Month3 Month3*Month3  Month3*Month3*Month3  lag0-lag7 rain7_11 wet1 dry1 latewet1 latedry1 earlywet1 earlydry1 Mavlatewet2 Mavlatewet3  D1 D2 D3 Pop  Month3*pop  min mavmin2-mavmin4  min_1 min_2 min_3 max  max_1 max_2 max_3 mavmax2-mavmax4
 max_2  max_3 /dist=binomial  link=logit ; 
selection method=forward (Choose=AICC) details=all HIERARCHY=Single;
run;
ods graphics off;

ods graphics on;
ods output tests3=tests3_fsr  tests1=tests1_fsr fitstatistics=fitstatistics_fsr parameterestimates=Parameterestimates_fsr diffs=diffs_sht lsmeans=sht_frs ;
proc glimmix data=Topi_predicted2 Method=RSPL  plots=all;
class month2_fem;
model   Females/All_adults=  Month2_fem  lag2 Lag6  Mavrain4 Mavlatewet2 earlydry1  min max D2  /noint cl dist=binomial link=logit htype=1,3 solution stdcoef;
output out=pred_fsr Pred(ilink)=mu LCL(ilink)=Lower UCL(ilink)=Upper; 
nloptions tech=NEWRAP Maxiter=1000 maxfunc=1000; 
run;
ods graphics off;

data fsr_parameters;
set Parameterestimates_fsr;
format  estimate lower upper  25.20;
run;

PROC EXPORT DATA= WORK.fsr_parameters 
            OUTFILE= "D:\joseph_2009\Saby\Data_Topi1\Predicted5\Fsexratio_parameters_07JUNE2020_new.xlsx" 
            DBMS=EXCEL REPLACE;
     SHEET="Fsexratio_parameters_07JUNE2020"; 
RUN;
