# Supplementary material for: Hierarchical Bayesian Integrated Modeling of Age- and Sex-Structured Wildlife Population Dynamics
Source: J Agric Biol Environ Stat. 2024 Jul 2;30(4):1068–93. doi: 10.1007/s13253-024-00634-w (PMC12559060; doi:10.1007/s13253-024-00634-w)
Supplement: Supplementary file 2 — (r 163 KB) [file 13253_2024_634_MOESM2_ESM.r]

## NOTE:
## before running the code below one must first the all the subroutine and data in the same folder
## This code is the main algorithm for simulation parameters mentioned in Section S.2 of
### the Supplementary materials. 

###### uploading libraries ############
options(digits=22)
library(msm)
library(readxl)
library(quantmod)

######## loading the subroutines #######################
source("Supplementary Section-Rcodes2.R");


set.seed(11);

################## Specifying number MCMC runs and burn-in ###############
mcmc_run = 10;  burn=0;  
accept = rep(0, 4);
simulate = matrix(0, nrow=174, ncol=9);
probs = rep(0, 4); 
actual = matrix(0, nrow=174, ncol=9); 

######################## Specifying the details of MCMC run and model ############
sigobs_vec = data.frame(New=10000, Quarter=10000, Hyearling=10000, Femaleadult=12000, Maleadult=12000); ### sigobs vector for different age classes
alpha_adj = 0.05;  ### Adjustment factor for stopping lambda from being zero.

sigma_T_count = 1906.42;  #### variance for the prior distribution of T_count
sigma_T_gamma = 100;   #### for calculating parameters of the distribution of lambda_T
sd_mcmc_T = 100;
sd_pi = 0.005;

eps=0.00000000016;
whole_pop_meanj = 10876.43;
prob_male_factor = 0.999;

bounds = c(0, 140000);
boundy = c(0, 87000);
boundq = c(0, 120000);
boundm1 = c(0, 320000);

sigparam_a=50000000000*0.000001; sigparam_b=0.000001;

pi_mara = 5402.23; ## mean(prop_file$mara_prop);
pi_conserv = 4002.05; ## mean(prop_file$conserv_prop);
pi_loita = 153.91; ### mean(prop_file$loita_prop);
pi_siana = 26.94; ### mean(prop_file$siana_prop);

##### Specification of hyper-parameters of TMCMC chain #########
c_tmcmc = 0.95;
l_opt = 1.715; 

############## load the data ############################################
data_file = read.csv("Input/TopiData.csv", T);

########### load the estimate of initial counts and proportion of different age and 
##### sex-groups 

initial = read.table("Input/initial_pop_simple.txt", T);

#### initialise newborn, total number of females and males ################

New_0 = initial$New;
A_f0 = initial$Female+400;
A_m0 = initial$Male+200;

####### Loading the covariates for adult survival rates ############

values=read.csv("Input/Predicted3.csv", T);

######## Loading the initial estimate of birth rates #############
birthall = read.csv("Input/Mara_newborns_ birthrate_interpolation.csv", T);
birthall = birthall[birthall$Species=="Topi",];

############## Loaing the rainfall covariates #############
rainfall = read.table("Input/rainfall_mav_new.txt", T);
## comment : rain 7_11/mean for January and population size/mean in January are aligned with 
## the probabilty of births for July. The lag 7_11 for Januray worked good because the 
## average gestation period for Topi is 8 months.  

whole_rain_mean = mean(rainfall$newborn_rain, na.rm=T);
rainfall = rainfall[rainfall$year>=1988,];
rainfall = rainfall[-c(1:11),];
rain_time0 = rainfall[1,];
rainfall = rainfall[-1,];

#### Loading the Aerial counts for total population ############

air_count <- read_excel("Input/Topi_hartebeest_impute3_new.xlsx");
air_count = air_count[air_count$SP=="TP",];

topi_count = data.frame(year=air_count$Year, month=air_count$month, pred=air_count$mu, 
                        lower=air_count$lower, upper=air_count$upper);

topi_count = topi_count[order(topi_count$year, topi_count$month),];
topi_count = data.frame(topi_count);

########### Loading the proportion of animals in different parts of the ecosystem ###########
prop_file = read.csv("Input/pop_prop_file.csv", T);

############ Covariates for adult sex-ratio ####################3
covars_sratio = read.csv("Input/Predicted5_sex.csv", T);
params_sex = read_excel("Input/Fsexratio_parameters_07JUNE2020.xlsx");

############ Loading the initial parameter estimates of alphas ##########

param_new = read_excel("Input/newborn_parameters_07JUNE2020.xlsx");
param_new = param_new[c(1,3,4,6,2,7,5,8,9),];

coeff_r = read.csv("Input/Predicted5.csv", T);

###### Loading the parameters for the adult survivals ############
param_adult = read_excel("Input/Females_parameters_07JUNE2020.xlsx"); 

########## Loading the parameters for half-yearling survival #########
param_half = read_excel("Input/Half_parameters_11JUNE2021_new.xlsx");

############ Loading the parameters for quarter survival ##############
param_quarter = read_excel("Input/Quarter_parameters_07JUNE2020.xlsx");

################# Declaring the specifications of MCMC chain ##############
scales = read.csv("Input/eigen_values1.csv", F);

choose_scale = read.table("Input/eigen_values_rho_new3.txt", T);

############## Preparing the data frame ################################
data_file$Species = NULL;

yearb = unique(data_file[,c(1,2)]);
yearb$Time = 1:length(yearb[,1]);
data_file = merge(yearb, data_file, by=c("Year", "Month"));
data_file = data_file[order(data_file$Year, data_file$Month),];

period = as.matrix(unique(data_file[,1:3])); ### numbering of the points

Time = length(unique(data_file$Time));  ### total number of time points

#######################  Initialising the values ##################
##### new_born = <1; quarter < 6; Half < 10; yearling < 18; adult + three quarter >= 18;
#####  Half + yearling added < 18;

sig_mcmc = rep(0, mcmc_run);

T_count = rep(0, Time);
popl_prop = rep(2, Time);

########### Declare size of the age vectors ############ 
newborn = 2; age_Q=6; age_Y = 19; 
quart_year = 5; yearl_year = 13; adul_year = 1; 

Q_k0=rep(0, quart_year);  
Y_k0=rep(0, yearl_year); 

New_t = rep(0, Time);

############# Breeding females at time t = 0 ###############################
preg = 12; 
NBA_f0 = rep(0, preg);
NBA_ft = rep(0, (Time*preg));  

Q_kt = rep(0, (quart_year*Time));  ### (Q_2ft,Q_3ft,Q_4ft,Q_5ft,Q_6ft###next)

Y_kt = rep(0, (yearl_year*Time));

A_ft = rep(0, (adul_year*Time));
A_mt = rep(0, (adul_year*Time)); 
SA_19ft=rep(0,Time); NA_19ft=rep(0,Time);
SA_19mt=rep(0,Time); NA_19mt=rep(0,Time);


#### initialising NBA ########################

agg_all = aggregate(data_file, by=list(month=data_file$Month), FUN=sum, na.rm=T);
agg_all = agg_all[,c(1,5:dim(agg_all)[2])];
agg_all = agg_all[order(agg_all$month),];

renum = data.frame(month=c(6,5,4,3,2,1,12,11,10,9,8,7));
renum$index = 1:12;
agg_all = merge(renum, agg_all, by=c("month"));
agg_all = agg_all[order(agg_all$index),];

prop = agg_all$New/agg_all$Femaleadult;


NBA_f0 = round(A_f0*prop, digits=0);

######### Initialise quarters and half-yearlings ############3

Q_k0 = round(NBA_f0[1:5]*(0.65)^(1:5), digits=0);
Y_k0 = initial_hy_calc(NBA_f0, 0.75, 0.65);
Y_k0 = as.numeric(Y_k0);

##### Specifying the hyperparameters ##############
n01_mean = New_0+1;  sig_01 = 5;
Q_mean = Q_k0[1]+1;   
Y_mean = Y_k0[1]+1;

Af0_mean = NBA_f0+1;
Am0_mean = A_m0; 

sig_01_adult = rep(100, (preg+1));

Af0_mean=Af0_mean+1;

############### initial birth rate ##################################

R_r = data.frame(Year=birthall$Year, Month = birthall$Month2, rate=birthall$ratio);
pos= which(R_r$rate==0);
R_r$rate[pos] = 0.00001;

########## adjust the sum ###############

pick_r = R_r[R_r$Year==1990,];
pick_r$Year = NULL;

period = merge(period, pick_r, by=c("Month"));
period = period[,c(2,1,3,4)];
period = period[order(period$Year, period$Month),]; 

##### initial assignment of survival probabilitties ################
s_q = rep(0.87, Time); 
s_y = rep(0.95, Time); s_a = rep(0.99, Time); 
rc = rep(0.55, Time);
alpha_sq = rep(0, 5); alpha_sy=rep(0, 3); alpha_sa=rep(0, 4); 

######## Estimate of sex-ratios for starting the runs ##################
alpha_sratio = params_sex$Estimate;

covars_sratio$ind_wet = 0; covars_sratio$ind_dry = 0;

pos_wet = which(covars_sratio$Month2_fem=="Wet");
pos_dry = which(covars_sratio$Month2_fem=="Dry");

covars_sratio$ind_wet[pos_wet] = rep(1, length(pos_wet));
covars_sratio$ind_dry[pos_dry] = rep(1, length(pos_dry));

covar_sframe = cbind(covars_sratio$ind_dry, covars_sratio$ind_wet, covars_sratio$wet1, covars_sratio$dry1);
covar_sframe = cbind(covar_sframe, cbind(covars_sratio$lag0, covars_sratio$rain7_11, covars_sratio$min));
covar_sframe = cbind(covar_sframe, cbind(covars_sratio$min_2, covars_sratio$max_1));

covar_sframe = covar_sframe[-1,];

rc = covar_sframe%*%alpha_sratio;
rc = exp(rc)/(1+exp(rc));

scales_mf = params_sex$StdErr;
alpha_sratio_mean = params_sex$Estimate; 
sig_0sratio = (params_sex$StdErr)^2;

########### Loading the covariates for calculating other survival rates #########


############## make lag 1 ########################################

pick_pred = topi_count$pred;

ttttt = topi_count[(topi_count$year==1989 & topi_count$month==6),];
totpop_bounds = data.frame(lower=ttttt$lower, upper=ttttt$upper);

female_initial = data_file[data_file$Month==6,];
female_initial$fratio = female_initial$Femaleadult/female_initial$TOTAL;
female_initial$hratio = female_initial$Hyearling/female_initial$TOTAL;
female_initial$qratio = female_initial$Quarter/female_initial$TOTAL;

fratio_mean = mean(female_initial$fratio);
hratio_mean = mean(female_initial$hratio);
qratio_mean = mean(female_initial$qratio);

#############################################
ratio_limit = 0.02;
half_bounds = data.frame(lower=round(Y_k0-(Y_k0*ratio_limit), digits=0), upper=round(10+Y_k0+(Y_k0*ratio_limit), digits=0));   
quarter_bounds = data.frame(lower=round(Q_k0-(Q_k0*ratio_limit), digits=0), upper=round(10+Q_k0+(Q_k0*ratio_limit), digits=0));  
ratio_limit = 0.02;
pop_bounds = data.frame(lower=round(NBA_f0-(NBA_f0*ratio_limit), digits=0), upper=round(10+NBA_f0+(NBA_f0*ratio_limit), digits=0));   
boundm = c(round(A_m0-(A_m0*ratio_limit)), round(A_m0+(A_m0*ratio_limit)));

topi_count$D1 = Lag(pick_pred, k=1);
lag = Lag(pick_pred, k=2);
topi_count$D2 = lag;
lag = Lag(pick_pred, k=3);
topi_count$D3 = lag;
lag = Lag(pick_pred, k=4);
topi_count$D4 = lag;
lag = Lag(pick_pred, k=5);
topi_count$D5 = lag;
lag = Lag(pick_pred, k=7);
topi_count$D8 = lag;

whole_pop_mean = mean(topi_count$pred, na.rm=T);

###################################################
data_prop0 = topi_count[(topi_count$year==1989 & topi_count$month==6),];
topi_count = topi_count[topi_count$year>=1989,];

time = data.frame(year=period[,1], month=period[,2], Time=period[,3]);
time = time[order(time$year, time$month),];

pop_time0 = topi_count[which(topi_count$year==1989 & topi_count$month==6),];

join = merge(time, topi_count, by=c("year", "month"));

data_prop = data.frame(year=data_file$Year, month=data_file$Month, Time=data_file$Time, New=data_file$New, Quarter=data_file$Quarter, Hyearling=data_file$Hyearling, Femaleadult=data_file$Femaleadult,
                       Maleadult=data_file$Maleadult, total=data_file$TOTAL);

data_prop = merge(data_prop, join, by=c("year", "month", "Time"));


data_prop = data_prop[order(data_prop$year, data_prop$month),];


total0 = pop_time0$pred/mean(data_prop$pred); 

############# Assigning risk of predations to different age groups ##################
########## prob calculation ####################
risk_frame = data.frame(year=data_file$Year, month=data_file$Month);
risk_frame$risk_r = NA; risk_frame$risk_q = NA; risk_frame$risk_y = NA;
risk_frame$risk_a = NA;

risk_adult = (5/100)/12;  risk_half = (10/100)/12;
risk_quarter = (20/100)/12; risk_new = (40/100)/12;

for(ii in 1:Time){
  if((7<=risk_frame$month[ii]) & (risk_frame$month[ii]<=10))
  {
    risk_frame$risk_r[ii] = risk_new*0.7;
    risk_frame$risk_q[ii] = risk_quarter*0.7;
    risk_frame$risk_y[ii] = risk_half*0.7;
    risk_frame$risk_a[ii] = risk_adult*0.7;
  }
  if((7>risk_frame$month[ii]) | (risk_frame$month[ii]>10))
  {
    risk_frame$risk_r[ii] = risk_new;
    risk_frame$risk_q[ii] = risk_quarter;
    risk_frame$risk_y[ii] = risk_half;
    risk_frame$risk_a[ii] = risk_adult;
  }
}

###### Assign initial probabilities for newborn class ############

alpha_r = param_new$Estimate;
alpha_r_mean = param_new$Estimate;
sig_0r = (param_new$`StdErr`)^2;

time0_r = coeff_r[(coeff_r$Year==1989 & coeff_r$Month2==6),];
coeff_r = coeff_r[-1,];

totalpop8 = data_prop$D8/whole_pop_mean;  ### D8 is the lag 7 population value

R_r = period$rate;
rain = rainfall$newborn_rain/whole_rain_mean;

rain_0_T=c((rain_time0$newborn_rain[1]/whole_rain_mean), rain);
pop_0_T=c((data_prop0$D8[1]/whole_pop_mean), totalpop8);

pop0 = (data_prop0$D8[1]/whole_pop_mean);
month0 = (data_file$Month[1]-1)/max(data_file$Month);
month1 = data_file$Month/max(data_file$Month);
month30 = unique(coeff_r$Month3[coeff_r$Month2==6]);

coeff_r$rain = rain[1:Time];
coeff_r$totalpop8 = totalpop8;

month30 = (month30-6.3965517)/3.4604603; 
time0_r$min = (time0_r$min-10.8151335)/1.1219042;  time0_r$max=(time0_r$max-25.0409287)/1.5909253;

R_r0 = alpha_r[1]+(alpha_r[2]*(month30^2))+(alpha_r[3]*(month30^3))+
  (alpha_r[4]*(rain_0_T[1]^2))+(alpha_r[5]*month30)+
  (alpha_r[6]*pop0[1])+(alpha_r[7]*rain_0_T[1])+
  (alpha_r[8]*time0_r$min[1])+(alpha_r[9]*time0_r$max[1]);
R_r0 = exp(R_r0)/(1+exp(R_r0));

coeff_r$Month3 = (coeff_r$Month3-6.3965517)/3.4604603; 
coeff_r$min = (coeff_r$min-10.8151335)/1.1219042;  coeff_r$max = (coeff_r$max-25.0409287)/1.5909253;
for(tt in 1:Time){
  R_r[tt] = alpha_r[1]+(alpha_r[2]*(coeff_r$Month3[tt]^2))+
    (alpha_r[3]*(coeff_r$Month3[tt]^3))+(alpha_r[4]*(rain[tt]^2))+(alpha_r[5]*coeff_r$Month3[tt])+
    (alpha_r[6]*totalpop8[tt])+(alpha_r[7]*(rain[tt]))+(alpha_r[8]*coeff_r$min[tt])+
    (alpha_r[9]*coeff_r$max[tt]);
  R_r[tt] = exp(R_r[tt])/(1+exp(R_r[tt]));
}

bound_r_low = param_new$Estimate-(3*param_new$`StdErr`); 
bound_r_up = param_new$Estimate+(3*param_new$`StdErr`);
rho_r = (alpha_r-bound_r_low)/(bound_r_up-bound_r_low);
rho_r = log(rho_r/(1-rho_r));

if(R_r0!=0){
  R_r0 = R_r0-(R_r0*risk_new*0.7); 
}
for(tt in 1:Time){
  if(R_r[tt]>0){
    R_r[tt] = R_r[tt]-(R_r[tt]*risk_frame$risk_r[tt]);
  }
}
risk_new0 = risk_new*0.7;

########### Assigning adult survival rates ###############

rainfall1 = merge(time, rainfall, by=c("year", "month"));
rainfall1 = rainfall1[order(rainfall1$year, rainfall1$month),];

rainfall1$mavrain3_7 = (rainfall1$lagrain3[1:174]+rainfall1$lagrain4[1:174]+rainfall1$lagrain5[1:174]+rainfall1$lagrain6[1:174]+rainfall1$lagrain7[1:174])/5;
rainfall1$mavrain3_7 = rainfall1$mavrain3_7/whole_rain_mean;

totalpop1 = data_prop$D1/whole_pop_meanj; 
totalpop2 = data_prop$D2/whole_pop_mean; 

rain1 = rainfall1$adult_rain_month/whole_rain_mean;

rain_lag1 = rainfall1$lagrain1/whole_rain_mean; rain_lag0=rainfall1$lagrain0/whole_rain_mean; 
rain_lag2=rainfall1$lagrain2/whole_rain_mean; rain_lag3=rainfall1$lagrain3/whole_rain_mean;
rain_lag4=rainfall1$lagrain4/whole_rain_mean; rain_lag5=rainfall1$lagrain5/whole_rain_mean;
rain_lag6=rainfall1$lagrain6/whole_rain_mean;
rain_lag7=rainfall1$lagrain7/whole_rain_mean;
wet1 = rainfall1$wet1/whole_rain_mean;

################# dry and wet classification ################
Month_time = data.frame(Month=c(1:5,10,11,12), season=2);
Month_time1 = data.frame(Month=c(6:9), season=1);
Month_time = rbind(Month_time, Month_time1);

data_file = merge(data_file, Month_time, by=c("Month"));
data_file = data_file[,c(2,1,3:dim(data_file)[2])];
data_file = data_file[order(data_file$Year, data_file$Month),];

season_time = data_file$season;

#####################################
alpha_sa = param_adult$Estimate;
scales_a = 2*param_adult$`StdErr`;
alpha_sa_mean = param_adult$Estimate;
sig_0a = (param_adult$`StdErr`)^2;

bound_a_low = param_adult$Lower; bound_a_up = param_adult$Upper;

alpha_sa[1] = alpha_sa[1] - 3;  alpha_sa[2] = alpha_sa[2] - 3;
bound_a_low[1] = bound_a_low[1] - 3;  bound_a_up[1] = bound_a_up[1] - 3; 
bound_a_low[2] = bound_a_low[2] - 3;  bound_a_up[2] = bound_a_up[2] - 3; 

s_aframe = data.frame(season_time=season_time, totalpop1=totalpop1[,1],
                      rain_lag4=rain_lag4, rain_lag5=rain_lag5, rain_lag6=rain_lag6,
                      rain_lag7=rain_lag7, wet1=wet1);
for(tt in 1:Time){
  s_a[tt] = alpha_sa[season_time[tt]]+(alpha_sa[3]*totalpop1[tt])+
    (alpha_sa[4]*rain_lag4[tt])+(alpha_sa[5]*rain_lag5[tt])+
    (alpha_sa[6]*rain_lag6[tt])+(alpha_sa[7]*rain_lag7[tt])+
    (alpha_sa[8]*wet1[tt]);
  s_a[tt] = exp(-s_a[tt])/(1+exp(-s_a[tt]));
}
s_a = s_a-(s_a*risk_frame$risk_a);

rho_sa = (alpha_sa-bound_a_low)/(bound_a_up-bound_a_low);
rho_sa = log(rho_sa/(1-rho_sa));

############# Assigning survival rates of half-yearlings #################
mavrain3_7=(values$lag3+values$lag4+values$lag5+values$lag6+values$lag7)/5;

earlywet1 = rainfall1$earlywet1/mean(rainfall1$earlywet1);

alpha_sy = param_half$Estimate;
scales_y = param_half$`StdErr`;
alpha_sy_mean = param_half$Estimate;
sig_0y = (param_half$`StdErr`)^2;

for(tt in 1:Time){
  s_y[tt] = alpha_sy[data_file$Month[tt]]+(alpha_sy[13]*earlywet1[tt]);
  s_y[tt] = exp(s_y[tt])/(1+exp(s_y[tt]));
  if(s_y[tt]!=0){
    s_y[tt] = s_y[tt]-(s_y[tt]*risk_frame$risk_y[tt]);
  }
}

bound_y_low = param_half$Lower; bound_y_up = param_half$Upper;
rho_sy = (alpha_sy-bound_y_low)/(bound_y_up-bound_y_low);
rho_sy = log(rho_sy/(1-rho_sy));

########### Survival of quarters ####################

alpha_sq = param_quarter$Estimate;
scales_q = param_quarter$`StdErr`;
alpha_sq_mean = param_quarter$Estimate;
sig_0q = (param_quarter$`StdErr`)^2;


mavrain3_4=(values$lag3+values$lag4)/2;
for(tt in 1:Time){
  s_q[tt] = alpha_sq[data_file$Month[tt]]+(alpha_sq[13]*values$dry1[tt])+(alpha_sq[14]*mavrain3_4[tt]);
  s_q[tt] = exp(s_q[tt])/(1+exp(s_q[tt]));
  if(s_q[tt]!=0){
    s_q[tt] = s_q[tt]-(s_q[tt]*risk_frame$risk_q[tt]);
  }
}

bound_q_low = param_quarter$Lower; bound_q_up = param_quarter$Upper;
rho_sq = (alpha_sq-bound_q_low)/(bound_q_up-bound_q_low);
rho_sq = log(rho_sq/(1-rho_sq));

########### Initialising the age and sex states #############
for(tt in 1:Time)
{
  if(tt==1)
  { 
    ############ females start giving birth. A female will not give within 11 months of their previous birth. Some whave not given birth for more than 11 months since last birth.
    #### NBA_ft[ll + ((tt-1)*preg)] = no. of female adults who have given birth ll months ago and now being counted at time tt. preg highest no. of non-birth months animas have passed 
    ###### since their last birth. Female at time t-1 will first survive to time t and then will
    #### reproduce. The number of newborn New_t is assumed to be equal to the number of females
    ## who gave birth. The suvived females - new born at time t will survive further at time t+1
    #### to give birth at time t+1. New_t many reproducing female at time t will survive to form the
    ## group of NBA_f(t+1)1 at time t+1.
    for(ll in 1:preg)
    {
      if(ll==1){
        if(New_0!=0){ NBA_ft[ll+((tt-1)*preg)] = rbinom(n=1, size=New_0, prob=s_a[tt]); }
        if(New_0==0){ NBA_ft[ll+((tt-1)*preg)] = 0; }  }
      if(New_0 < NBA_ft[ll+((tt-1)*preg)]){ cat("check initial:", tt, "NBA", ll, "prev=", New_0, "sim=", NBA_ft[ll+((tt-1)*preg)], "\n"); break; }
      
      if((ll>1) & (ll<preg))
      { 
        nba_prev = NBA_f0[ll-1];    
        if(nba_prev!=0){
          NBA_ft[ll+((tt-1)*preg)] = rbinom(n=1, size=nba_prev, prob=s_a[tt]);    }
        if(nba_prev==0){ NBA_ft[ll+((tt-1)*preg)] = 0; }
        if(nba_prev < NBA_ft[ll+((tt-1)*preg)])
        { cat("check initial:", tt, "NBA", ll, "prev=", nba_prev, "sim=", NBA_ft[ll+((tt-1)*preg)], "\n"); break; }
      }
      
      if(ll==preg)
      {
        nba_prev = NBA_f0[preg-1]+NBA_f0[preg]-New_0; ## since surviving females at time 0 gives birth to New_0
        ## the newborns at last date of the month be of one month by the last of date of the next
        ## month. 
        if(nba_prev!=0){
          NBA_ft[ll+((tt-1)*preg)] = rbinom(n=1, size=nba_prev, prob=s_a[tt]);    
        }
        if(nba_prev==0){ NBA_ft[ll+((tt-1)*preg)] = 0;  }
      }
    }
    SA_19ft[tt] = sum(NBA_ft[1:preg+((tt-1)*preg)]);
    
    if(A_m0!=0){
      SA_19mt[tt] = rbinom(n=1, size=A_m0, prob=(s_a[tt]*prob_male_factor)); }
    if(A_m0==0){ SA_19mt[tt] = 0; }  
    if(A_m0 < SA_19mt[tt]){ cat("check initial: A_m0 time:", tt, "\n"); break; }
    
    ################  no. of births from the adults with last preganancy at least 11 months ago.
    nba_month = NBA_ft[preg-1+((tt-1)*preg)]+NBA_ft[preg+((tt-1)*preg)];
    New_t[tt] = rbinom(n=1, size=nba_month, prob=R_r[tt]);
    if(New_t[tt]>nba_month)
    { cat("time", tt, "newborn problem\n");  }
    
    ######## new borns are grown to be quarter
    for(qq in 1:quart_year)
    {
      if(qq==1)
      {  if(New_0!=0){
        Q_kt[qq+((tt-1)*quart_year)] = rbinom(n=1, size=New_0, prob=s_q[tt]); }
        if(New_0==0){ Q_kt[qq+((tt-1)*quart_year)] = 0; }
        if(Q_kt[qq+((tt-1)*quart_year)]>New_0)
        { cat("time", tt, "quarter", qq, "problem\n");  }
      }
      if(qq>=2)
      {  if(Q_k0[qq-1]!=0){
        Q_kt[qq+((tt-1)*quart_year)] = rbinom(n=1, size=Q_k0[qq-1], prob=s_q[tt]);  }
        if(Q_k0[qq-1]==0){ Q_kt[qq+((tt-1)*quart_year)] = 0; } 
        if(Q_kt[qq+((tt-1)*quart_year)]>Q_k0[qq-1])
        { cat("time", tt, "quarter", qq, "problem\n");  }
      }
    }
    
    for(ll in 1:yearl_year)
    {  
      if(ll==1)
      {  if(Q_k0[quart_year]!=0){
        Y_kt[ll+((tt-1)*yearl_year)] = rbinom(n=1, size=Q_k0[quart_year], prob=s_y[tt]);  } 
        if(Q_k0[quart_year]==0){ Y_kt[ll+((tt-1)*yearl_year)] = 0; }
        if(Y_kt[ll+((tt-1)*yearl_year)]>Q_k0[quart_year])
        { cat("time", tt, "yearling", ll, "problem\n");  }
      }
      if(ll>=2)
      {  if(Y_k0[ll-1]!=0){
        Y_kt[ll+((tt-1)*yearl_year)] = rbinom(n=1, size=Y_k0[ll-1], prob=s_y[tt]);  }
        if(Y_k0[ll-1]==0){ Y_kt[ll+((tt-1)*yearl_year)] = 0; }  
        if(Y_kt[ll+((tt-1)*yearl_year)]>Y_k0[ll-1])
        { cat("time", tt, "yearling", ll, "problem\n");  }
      }
    }
    ################  Hyearlings survive (prob s_a) to become adult and identified as female (prob rc), male (prob (1-rc)). Rest do not survive.
    prob1 = c((s_a[tt]*rc[tt]), (prob_male_factor*s_a[tt]*(1-rc[tt])), (1-(rc[tt]*s_a[tt])-(prob_male_factor*(1-rc[tt])*s_a[tt])));
    if(Y_k0[yearl_year]!=0){
      d = rmultinom(n=1, size=Y_k0[yearl_year], prob=prob1); 
      NA_19ft[tt] = d[1,1];
      NA_19mt[tt] = d[2,1]; }
    if(Y_k0[yearl_year]==0){ NA_19ft[tt] = 0; NA_19mt[tt] = 0; }
    if((NA_19ft[tt]+NA_19mt[tt])>Y_k0[yearl_year])
    { cat("time", tt, "new adult", ll, "problem\n");  }
    
    
  }
  
  if(tt>1)
  { 
    for(ll in 1:preg)
    {
      if(ll==1){
        if(New_t[tt-1]!=0){ NBA_ft[ll+((tt-1)*preg)] = rbinom(n=1, size=New_t[tt-1], prob=s_a[tt]); }
        if(New_t[tt-1]==0){ NBA_ft[ll+((tt-1)*preg)] = 0; }  }
      if(New_t[tt-1] < NBA_ft[ll+((tt-1)*preg)])
      { cat("check initial:", tt, "NBA", ll, "prev=", nba_prev, "sim=", NBA_ft[ll+((tt-1)*preg)], "\n"); break; }
      
      if((ll>1) & (ll<preg) & (ll!=4))
      {
        nba_prev = NBA_ft[ll-1+((tt-1-1)*preg)];  if(tt==2 & ll==2){cat("enter now: time", tt, ll, nba_prev, "\n" );}
        if(nba_prev!=0)
        {  #cat("nba=", nba_prev);
          NBA_ft[ll+((tt-1)*preg)] = rbinom(n=1, size=nba_prev, prob=s_a[tt]);  #cat("sim=", NBA_ft[ll+((tt-1)*preg)], "\n");  
        }
        if(nba_prev==0){ NBA_ft[ll+((tt-1)*preg)] = 0; }
        if(nba_prev < NBA_ft[ll+((tt-1)*preg)])
        { cat("check initial:", tt, "NBA", ll, "prev=", nba_prev, "sim=", NBA_ft[ll+((tt-1)*preg)], "\n"); break;
        }
      }
      
      if((ll>1) & (ll<preg) & (ll==4))
      {
        nba_prev = NBA_ft[ll-1+((tt-1-1)*preg)]+NA_19ft[tt-1];  if(tt==2 & ll==2){cat("enter now: time", tt, ll, nba_prev, "\n" );}
        if(nba_prev!=0)
        {  #cat("nba=", nba_prev);
          NBA_ft[ll+((tt-1)*preg)] = rbinom(n=1, size=nba_prev, prob=s_a[tt]);  #cat("sim=", NBA_ft[ll+((tt-1)*preg)], "\n");  
        }
        if(nba_prev==0){ NBA_ft[ll+((tt-1)*preg)] = 0; }
        if(nba_prev < NBA_ft[ll+((tt-1)*preg)])
        { cat("check initial:", tt, "NBA", ll, "prev=", nba_prev, "sim=", NBA_ft[ll+((tt-1)*preg)], "\n"); break;
        }
      }
      
      if(ll==preg)
      {
        nba_prev = NBA_ft[ll-1+((tt-1-1)*preg)]+NBA_ft[preg+((tt-1-1)*preg)]-New_t[tt-1];
        if(nba_prev!=0){
          NBA_ft[preg+((tt-1)*preg)] = rbinom(n=1, size=nba_prev, prob=s_a[tt]); 
        }
        if(nba_prev==0){ NBA_ft[preg+((tt-1)*preg)] = 0; }
        if(nba_prev < NBA_ft[ll+((tt-1)*preg)])
        { cat("check initial:", tt, "NBA", ll, "prev=", nba_prev, "sim=", NBA_ft[ll+((tt-1)*preg)], "\n"); break;
        }
      } 
    }
    SA_19ft[tt] = sum(NBA_ft[1:preg+((tt-1)*preg)]);
    
    if(A_mt[tt-1]!=0){
      SA_19mt[tt] = rbinom(n=1, size=A_mt[tt-1], prob=(s_a[tt]*prob_male_factor)); } 
    if(A_mt[tt-1]==0){ SA_19mt[tt] = 0; }    
    if(A_mt[tt-1] < SA_19mt[tt]){ cat("check initial: SA_19mt time:", tt, "\n"); } 
    
    
    nba_month = (NBA_ft[(preg-1)+((tt-1)*preg)] + NBA_ft[preg+((tt-1)*preg)]);
    New_t[tt] = rbinom(n=1, size=nba_month, prob=R_r[tt]);
    if(New_t[tt]>nba_month)
    { cat("time", tt, "newborn problem\n");  }
    
    for(qq in 1:quart_year)
    {
      if(qq==1)
      { if(New_t[tt-1]!=0){ 
        Q_kt[qq+((tt-1)*quart_year)] = rbinom(n=1, size=New_t[tt-1], prob=s_q[tt]); } 
        if(New_t[tt-1]==0){ Q_kt[qq+((tt-1)*quart_year)] = 0; }
      }
      if(qq>=2)
      { if(Q_kt[(qq-1)+((tt-1-1)*quart_year)]!=0){ 
        Q_kt[qq+((tt-1)*quart_year)] = rbinom(n=1, size=Q_kt[(qq-1)+((tt-1-1)*quart_year)], prob=s_q[tt]);  } 
        if(Q_kt[(qq-1)+((tt-1-1)*quart_year)]==0){ Q_kt[qq+((tt-1)*quart_year)] = 0; }
      }
    }
    
    for(ll in 1:yearl_year)
    {  
      if(ll==1)
      {  if(Q_kt[quart_year+((tt-1-1)*quart_year)]!=0){
        Y_kt[ll+((tt-1)*yearl_year)] = rbinom(n=1, size=Q_kt[quart_year+((tt-1-1)*quart_year)], prob=s_y[tt]);  }  
        if(Q_kt[quart_year+((tt-1-1)*quart_year)]==0){ Y_kt[ll+((tt-1)*yearl_year)] = 0; } 
      }
      if(ll>=2)
      {  if(Y_kt[(ll-1)+((tt-1-1)*yearl_year)]!=0){
        Y_kt[ll+((tt-1)*yearl_year)] = rbinom(n=1, size=Y_kt[(ll-1)+((tt-1-1)*yearl_year)], prob=s_y[tt]);  }  
        if(Y_kt[(ll-1)+((tt-1-1)*yearl_year)]==0){ Y_kt[ll+((tt-1)*yearl_year)] = 0; }
      }
    }
    prob1 = c((s_a[tt]*rc[tt]), (prob_male_factor*s_a[tt]*(1-rc[tt])), (1-(s_a[tt]*rc[tt])-(prob_male_factor*s_a[tt]*(1-rc[tt]))));
    if(Y_kt[yearl_year+((tt-1-1)*yearl_year)]!=0){
      d = rmultinom(n=1, size=Y_kt[yearl_year+((tt-1-1)*yearl_year)], prob=prob1);
      NA_19ft[tt] = d[1,1];
      NA_19mt[tt] = d[2,1];  }
    if(Y_kt[yearl_year+((tt-1-1)*yearl_year)]==0){ NA_19ft[tt] = 0; NA_19mt[tt] = 0; }
  }    
  A_ft[tt] = SA_19ft[tt] + NA_19ft[tt]; A_mt[tt] = SA_19mt[tt] + NA_19mt[tt]; 
  
} 


###### combine the age classes into newborn, quarter, half-yearling and adult    
Qsum_t = sum_years(Q_kt, Time, quart_year);  
Yearsum_t = sum_years(Y_kt, Time, yearl_year);
A_ft = NA_19ft+SA_19ft;  A_mt = NA_19mt+SA_19mt; 
est_totalpop = New_t+Qsum_t+Yearsum_t+A_ft+A_mt;

all = convert_alphabeta_diff(sigobs_vec, New_t, Qsum_t, Yearsum_t, A_ft, A_mt, alpha_adj);  


############### Population of entire region ###################

prop_file$mara_prop = prop_file$mara_pop/prop_file$total;
prop_file$conserv_prop = prop_file$conserv_pop/prop_file$total;
prop_file$loita_prop = prop_file$loita_pop/prop_file$total;
prop_file$siana_prop = prop_file$siana_pop/prop_file$total;


popl_prop1 = rbeta(n=Time, shape1=pi_mara, shape2=pi_conserv+pi_loita+pi_siana);
popl_prop = 1/popl_prop1;

pi_param = c(pi_mara, pi_conserv, pi_loita, pi_siana);

mean_vec = Pois_mean_simple(Time, New_t, Qsum_t, Yearsum_t, A_ft, A_mt, popl_prop);

alpha_T = mean_vec^2/sigma_T_gamma;  beta_T = mean_vec/sigma_T_gamma;

lambda_T = rgamma(n=Time, shape=alpha_T, rate=beta_T);
T_count = rpois(Time, lambda_T);

T_aerial = round(data_prop$pred, digits=0);

########################  calculating observation parameters alpha, beta and lambda 
alpha_newt=all$alpha_newt; alpha_qt=all$alpha_qt; alpha_hyt=all$alpha_yearlt;
alpha_adulft=all$alpha_adultft; alpha_adulmt=all$alpha_adultmt; 

beta_newt=all$beta_newt; beta_qt=all$beta_qt; 
beta_hyt=all$beta_yearlt; beta_adulft=all$beta_adulft; beta_adulmt=all$beta_adulmt;

##################################
lambda_newt = rgamma(n=Time, shape=alpha_newt, rate=beta_newt);
lambda_qt = rgamma(n=Time, shape=alpha_qt, rate=beta_qt);
lambda_hyt = rgamma(n=Time, shape=alpha_hyt, rate=beta_hyt);
lambda_adulft = rgamma(n=Time, shape=alpha_adulft, rate=beta_adulft);  
lambda_adulmt = rgamma(n=Time, shape=alpha_adulmt, rate=beta_adulmt);  
###############################
New = data_file$New;
Quarter = data_file$Quarter;
Hyearling = data_file$Hyearling;
Femaleadult = data_file$Femaleadult;
Maleadult = data_file$Maleadult;

###### Initialising missing vaues in the data #####################################
pos_no = which(is.na(data_file$New)==T);  
if(length(pos_no)!=0)
{
  for(ll in 1:length(pos_no))
  {
    stime = data_file$Time[pos_no[ll]];
    New[pos_no[ll]] = rpois(n=1, lambda=lambda_newt[stime]);
  }      
}

pos_no = which(is.na(data_file$Quarter)==T);  
for(ll in 1:length(pos_no))
{
  stime = data_file$Time[pos_no[ll]];
  Quarter[pos_no[ll]] = rpois(n=1, lambda=lambda_qt[stime]);
} 

pos_no = which(is.na(data_file$Hyearling)==T);  
for(ll in 1:length(pos_no))
{
  stime = data_file$Time[pos_no[ll]];
  Hyearling[pos_no[ll]] = rpois(n=1, lambda=lambda_hyt[stime]);
} 

pos_no = which(is.na(data_file$Femaleadult)==T);  
for(ll in 1:length(pos_no))
{
  stime = data_file$Time[pos_no[ll]];
  Femaleadult[pos_no[ll]] = rpois(n=1, lambda=lambda_adulft[stime]);
} 

pos_no = which(is.na(data_file$Maleadult)==T);  
for(ll in 1:length(pos_no))
{
  stime = data_file$Time[pos_no[ll]];
  Maleadult[pos_no[ll]] = rpois(n=1, lambda=lambda_adulmt[stime]);
} 

########## Declaring the output files #################
cat(c("Simulation_no","Year","Month","Time","New","Quarter","Hyearling","Femaleadult","Maleadult"),"\n",file="Output/animal_simulate.txt",sep=" ",append=F);
cat(file="Output/prob_simulate.txt",sep=" ",append=F);
cat(c("sim_no","Year","Month","Time", "new", "quarter", "hyearling", "adultf", "adultm"),"\n",file="Output/actual_simulate.txt",sep=" ",append=F);
cat(file="Output/prob_birth_rate.txt",sep=" ",append=F);
cat(file="Output/alpha_sa.txt",sep=" ",append=F);
cat(file="Output/alpha_sy.txt",sep=" ",append=F);
cat(file="Output/alpha_sq.txt",sep=" ",append=F);
cat(file="Output/alpha_r.txt",sep=" ",append=F);

cat(file="Output/rho_sa.txt",sep=" ",append=F);
cat(file="Output/rho_sy.txt",sep=" ",append=F);
cat(file="Output/rho_sq.txt",sep=" ",append=F);
cat(file="Output/rho_r.txt",sep=" ",append=F);

cat(file="Output/yearl_18.txt",sep=" ",append=F);
cat(file="Output/quarter_6.txt",sep=" ",append=F);
cat(file="Output/NBA_ft.txt",sep=" ",append=F);
cat(file="Output/NAf.txt",sep=" ",append=F);
cat(file="Output/SAf.txt",sep=" ",append=F);
cat(file="Output/NAm.txt",sep=" ",append=F);
cat(file="Output/SAm.txt",sep=" ",append=F);
cat(file="Output/initial_states.txt",sep=" ",append=F);
cat(file="Output/prob_q.txt",sep=" ",append=F);
cat(file="Output/prob_y.txt",sep=" ",append=F);
cat(file="Output/prob_a.txt",sep=" ",append=F);

cat(c("New","Quarter","Halfyearling","Femaleadult", "Maleadult"),"\n",file="Output/sigmaobs.txt",sep=" ",append=F);
cat(file="Output/alpha_sratio.txt",sep=" ",append=F);
cat(file="Output/Tcount_simulate.txt",sep=" ",append=F);
cat(file="Output/lambda_T_simulate.txt",sep=" ",append=F);
cat(file="Output/pop_prop_simulate.txt",sep=" ",append=F);

################# Declaring the specifications of MCMC chain ##############

ddd = c(length(alpha_sa), length(alpha_sy), length(alpha_sq));


scales_y = scales[1:ddd[2],2];
scales_q = scales[1:ddd[3], 3];

sacles_y = c_tmcmc*sqrt(2*scales_y*l_opt*l_opt/ddd[2]);
scales_q = c_tmcmc*sqrt(2*scales_q*l_opt*l_opt/ddd[3]);
scales_q = scales_q/(10^3);
scales_y = scales_y/1000;

scales_r = rep(0.05, length(alpha_r));

#####################################################################

scales_r = c_tmcmc*sqrt(2*choose_scale[1:length(alpha_r),1]*(l_opt^2)/length(choose_scale[1:length(alpha_r),1]));

mh_0q = 25*sig_0q;
mh_0y = 2*sig_0y;
mh_0a = 10*sig_0a;

mh_0r = rep(0.005, length(alpha_r));
mh_0r[1:4] = sqrt(sig_0r[1:4])/3;
mh_0r[5:7] = sqrt(sig_0r[5:7])/3;
mh_0r[8:9] = sqrt(sig_0r[8:9])/30;

scales_q = sqrt(sig_0q);

scales_r = sqrt(sig_0r);

mh_nba0 = c(0.00005, 0.00005, 0.00005, 0.0001, 0.0001, 20, 1000, 1000, 1000, 20, 0.005, 0.005);
mh_male0 = 1500;

############
stopcode = 0; 

########################################################## beginning of MCMC loop ######################
start_time <- Sys.time()
for(rr in 1:mcmc_run)
{
  cat("#####################  part1 file sim no.", rr, "  #####################################\n");
  
  ############# birth rate ############################
  nba_f0 = NBA_f0[preg-1] + NBA_f0[preg];
  rain = rainfall$newborn_rain/whole_rain_mean;
  rain_0_T=c((rain_time0$newborn_rain[1]/whole_rain_mean), rain);
  
  mean_vec = Pois_mean_simple(Time, New_t, Qsum_t, Yearsum_t, A_ft, A_mt, popl_prop);
  
  joint = update_R_r_int(Time, totalpop8, pop0, month30, time0_r$min, 
                         time0_r$min_5, time0_r$max, time0_r$max_3, 
                         time0_r$max_4, coeff_r$Month3, coeff_r$min, coeff_r$min_5, 
                         coeff_r$max, coeff_r$max_3, coeff_r$max_4, rain, rain_0_T, 
                         nba_f0, New_0, New_t, NBA_ft, R_r, R_r0, risk_new0, 
                         risk_frame$risk_r, alpha_r, rho_r, bound_r_low, bound_r_up, 
                         eps, scales_r, alpha_r_mean, sig_0r, mh_0r);           
  R_r = joint[,1];
  rho_r = joint[1:length(rho_r),2]; 
  alpha_r = joint[1:length(alpha_r),3]; 
  accept[1] = accept[1] + joint[length(alpha_r)+1,2];
  
  R_r0 = alpha_r[1]+(alpha_r[2]*(month30^2))+(alpha_r[3]*(month30^3))+
    (alpha_r[4]*(rain_0_T[1]^2))+(alpha_r[5]*month30)+
    (alpha_r[6]*pop0[1])+(alpha_r[7]*rain_0_T[1])+
    (alpha_r[8]*time0_r$min[1])+(alpha_r[9]*time0_r$max[1]);
  R_r0 = exp(R_r0)/(1+exp(R_r0));
  
  if(R_r0!=0){
    R_r0 = R_r0 - (R_r0*risk_new*0.7);
  }
  #cat("cleared R_r \n");
  if(rr>burn){
    cat(R_r,file="Output/prob_birth_rate.txt",sep=c(rep(" ",173),"\n"),append=T);  
  }
  
  ############## s_a update ####################
  joint = update_s_a_int(Time, preg, yearl_year, season_time, NA_19ft, 
                         NA_19mt, A_m0, NBA_ft, SA_19mt, Y_k0, Y_kt, rain_lag4, 
                         rain_lag5, rain_lag7, wet1, s_a, alpha_sa, totalpop1, 
                         risk_frame$risk_a, rho_sa, bound_a_low, bound_a_up, scales_a, 
                         alpha_sa_mean, sig_0a, prob_male_factor, rc, mh_0a);
  s_a = joint[,1];
  rho_sa = joint[1:length(rho_sa),2];
  alpha_sa = joint[1:length(alpha_sa),3];
  accept[4] = accept[4] + joint[length(alpha_sa)+1,2];
  
  ##### half-yearling update #######################
  joint = update_s_y_int_new(Time, quart_year, yearl_year, Y_k0, Y_kt, Q_k0, 
                             Q_kt, s_y, alpha_sy, values$Month2, earlywet1, risk_frame$risk_y,
                             rho_sy, bound_y_low, bound_y_up, scales_y, alpha_sy_mean, 
                             sig_0y, mh_0y);
  s_y = joint[,1];
  rho_sy = joint[1:length(rho_sy),2];
  alpha_sy = joint[1:length(alpha_sy),3];
  accept[3] = accept[3] + joint[length(alpha_sy)+1,2];
  
  ###### quarter update ########################
  
  joint = update_s_q_int(Time, quart_year, Q_k0, Q_kt, New_0, New_t, 
                         s_q, alpha_sq, values$Month2, values$D1, mavrain3_4, 
                         values$dry1, risk_frame$risk_q, rho_sq, bound_q_low, 
                         bound_q_up, scales_q, alpha_sq_mean, sig_0q, mh_0q);
  s_q = joint[,1];
  rho_sq = joint[1:length(rho_sq),2];
  alpha_sq = joint[1:length(alpha_sq),3]; 
  accept[2] = accept[2] + joint[length(alpha_sq)+1,2];
  
  if(rr>burn){
    cat(alpha_sa,file="Output/alpha_sa.txt",sep=c(rep(" ",(length(alpha_sa)-1)),"\n"),append=T);  
    cat(alpha_sy,file="Output/alpha_sy.txt",sep=c(rep(" ",(length(alpha_sy)-1)),"\n"),append=T);  
    cat(alpha_sq,file="Output/alpha_sq.txt",sep=c(rep(" ",(length(alpha_sq)-1)),"\n"),append=T);  
    cat(alpha_r,file="Output/alpha_r.txt",sep=c(rep(" ",(length(alpha_r)-1)),"\n"),append=T);  
  }
  
  
  ############## sex ratios #########################
  
  joint = update_sexratio(NA_19ft, NA_mt, alpha_sratio, covar_sframe, rc, scales_mf,
                          alpha_sratio_mean, sig_0sratio);
  rc = joint[,1];
  alpha_sratio = joint[1:length(alpha_sratio),2];
  
  if(rr>burn){
    cat(alpha_sratio,file="Output/alpha_sratio.txt",sep=c(rep(" ",(length(alpha_sratio)-1)),"\n"),append=T);
    cat(rc,file="Output/prob_simulate.txt",sep=c(rep(" ",(length(rc)-1)),"\n"),append=T);  
    cat(s_q,file="Output/prob_q.txt",sep=c(rep(" ",(length(s_q)-1)),"\n"),append=T);  
    cat(s_y,file="Output/prob_y.txt",sep=c(rep(" ",(length(s_y)-1)),"\n"),append=T);
    cat(s_a,file="Output/prob_a.txt",sep=c(rep(" ",(length(s_a)-1)),"\n"),append=T);  
  }
  
  ###### time point 1:Time
  for(tt in 1:Time)
  {
    if(tt<=(Time-8)){
      risk_class = c(risk_frame$risk_a[tt+1], risk_frame$risk_r[tt+8]);
    }
    if((tt>(Time-8)) & (tt<Time)){
      risk_class = c(risk_frame$risk_a[tt+1], risk_new);
    }
    Tcount = c(T_count[tt], T_count[tt+1]);
    if(tt==1)
    { 
      ##### Adult ####################
      sigobs = sigobs_vec$Femaleadult;
      #########  NBA terms ########
      terms_choose = assist_all_densities(tt, Time, preg, yearl_year, NBA_ft, 
                                          Y_kt, New_t, NA_19ft, NA_19mt, SA_19mt);
      for(kk in 1:preg)
      { #cat(kk, "\n");
        if(kk==1)
        {
          nba_prev = New_0; nba_fnext = NBA_ft[kk+1+((tt+1-1)*preg)];
          if(nba_prev<nba_fnext){ cat("NBA wrong point:", tt, kk, nba_prev, nba_fnext, "\n"); } 
          existing = NBA_ft[kk+((tt-1)*preg)];
          if(New_0!=0)
          {
            meanvec = c(mean_vec[tt]);
            
            result_codes = update_NBAfless8_lagged_int(kk, preg, tt, yearl_year, Time, nba_prev, nba_fnext, s_a[tt], lambda_adulft[tt], beta_adulft[tt], alpha_adulft[tt], bounds, existing, sigobs, eps, NBA_ft, Y_kt, New_t, 
                                                       NA_19ft, NA_19mt, coeff_r, s_aframe, 
                                                       meanvec, R_r[tt], s_a[tt+1], popl_prop, lambda_T, sigma_T_gamma, alpha_r, 
                                                       alpha_sa, rc, SA_19mt, whole_pop_mean, whole_pop_meanj, terms_choose, 
                                                       risk_class, A_ft, alpha_adj, prob_male_factor);   
            NBA_ft[kk+((tt-1)*preg)] = result_codes[1];
            s_a[tt+1] = result_codes[2];  R_r[tt+8] = result_codes[3];
            terms_choose[kk+1] = result_codes[4];
            meanvec = result_codes[5];
            alpha_T[tt] = result_codes[6];
            beta_T[tt] = result_codes[7];
            
            if(tt<=(Time-1))
            { totalpop1[tt+1] = ((totalpop1[tt+1]*whole_pop_meanj)-existing+NBA_ft[kk+((tt-1)*preg)])/whole_pop_meanj;}
            if(tt<=(Time-8))
            { totalpop8[tt+8] = ((totalpop8[tt+8]*whole_pop_mean)-existing+NBA_ft[kk+((tt-1)*preg)])/whole_pop_mean;}
          }
          if(New_0==0){ NBA_ft[kk+((tt-1)*preg)] = 0;
          terms_choose[kk+1] = update_nba_terms(tt, kk, Time, preg, yearl_year, NBA_ft, Y_kt, New_t, NA_19ft, NA_19mt);
          
          result_codes = s_a_calc_t(tt+1, Time, s_aframe, alpha_sa, totalpop1, existing, 
                                    NBA_ft[kk+((tt-1)*preg)], whole_pop_meanj, terms_choose, risk_class);
          if(tt<=(Time-1))
          { totalpop1[tt+1] = ((totalpop1[tt+1]*whole_pop_meanj)-existing+NBA_ft[kk+((tt-1)*preg)])/whole_pop_meanj;
          s_a[tt+1] = result_codes[1];
          }
          result_codes = birth_rate_cal_t_new3(tt+8, Time, coeff_r, alpha_r, totalpop8, existing, 
                                               NBA_ft[kk+((tt-1)*preg)], whole_pop_mean, risk_class, rain);
          if(tt<=(Time-8))
          { totalpop8[tt+8] = ((totalpop8[tt+8]*whole_pop_mean)-existing+NBA_ft[kk+((tt-1)*preg)])/whole_pop_mean;
          R_r[tt+8] = result_codes[1];
          }
          }
          s_aframe$totalpop1[tt+1] = totalpop1[tt+1];
          if(tt<=(Time-8)){
            coeff_r$totalpop8[tt+8] = totalpop8[tt+8];
          }
          A_ft[tt] = A_ft[tt]-existing+NBA_ft[kk+((tt-1)*preg)];
          alpha_adulft[tt] = (A_ft[tt]^2/sigobs); beta_adulft[tt] = (A_ft[tt]/sigobs);
          if(alpha_adulft[tt]<alpha_adj){alpha_adulft[tt] = alpha_adulft[tt] + alpha_adj};
          if(beta_adulft[tt]<alpha_adj){beta_adulft[tt] = beta_adulft[tt] + alpha_adj};
        } 
        
        if((kk>1) & (kk<(preg-1)))
        {
          
          if(kk!=3){
            nba_prev = NBA_f0[kk-1];  nba_fnext = NBA_ft[kk+1+((tt+1-1)*preg)];
            existing = NBA_ft[kk+((tt-1)*preg)];
            
            if(nba_prev!=0){
              if(nba_prev<nba_fnext){ cat("NBA wrong point:", tt, kk, nba_prev, nba_fnext, "\n"); }  
              
              meanvec = c(mean_vec[tt]);
              
              result_codes = update_NBAfless8_lagged_int(kk, preg, tt, yearl_year, Time, nba_prev, nba_fnext, s_a[tt], lambda_adulft[tt], beta_adulft[tt], alpha_adulft[tt], bounds, existing, sigobs, eps, NBA_ft, Y_kt, New_t, 
                                                         NA_19ft, NA_19mt, coeff_r, s_aframe, meanvec, 
                                                         R_r[tt], s_a[tt+1], popl_prop, lambda_T, sigma_T_gamma, alpha_r, alpha_sa, rc, 
                                                         SA_19mt, whole_pop_mean, whole_pop_meanj, terms_choose, 
                                                         risk_class, A_ft, alpha_adj, prob_male_factor);    
              NBA_ft[kk+((tt-1)*preg)] = result_codes[1];
              s_a[tt+1] = result_codes[2];  R_r[tt+8] = result_codes[3];
              terms_choose[kk+1] = result_codes[4];
              meanvec = result_codes[5];
              alpha_T[tt] = result_codes[6];
              beta_T[tt] = result_codes[7];
              if(tt<=(Time-1))
              { totalpop1[tt+1] = ((totalpop1[tt+1]*whole_pop_meanj)-existing+NBA_ft[kk+((tt-1)*preg)])/whole_pop_meanj;}
              if(tt<=(Time-8))
              { totalpop8[tt+8] = ((totalpop8[tt+8]*whole_pop_mean)-existing+NBA_ft[kk+((tt-1)*preg)])/whole_pop_mean;}
            }  ### nba!=0
            
            if(nba_prev==0){ NBA_ft[kk+((tt-1)*preg)] = 0; 
            terms_choose[kk+1] = update_nba_terms(tt, kk, Time, preg, yearl_year, NBA_ft, Y_kt, New_t, NA_19ft, NA_19mt);
            
            result_codes = s_a_calc_t(tt+1, Time, s_aframe, alpha_sa, totalpop1, existing, 
                                      NBA_ft[kk+((tt-1)*preg)], whole_pop_meanj, terms_choose, risk_class);
            if(tt<=(Time-1))
            { totalpop1[tt+1] = ((totalpop1[tt+1]*whole_pop_meanj)-existing+NBA_ft[kk+((tt-1)*preg)])/whole_pop_meanj;
            s_a[tt+1] = result_codes[1];
            }
            result_codes = birth_rate_cal_t_new3(tt+8, Time, coeff_r, alpha_r, totalpop8, existing, 
                                                 NBA_ft[kk+((tt-1)*preg)], whole_pop_mean, risk_class, rain);
            if(tt<=(Time-8))
            { totalpop8[tt+8] = ((totalpop8[tt+8]*whole_pop_mean)-existing+NBA_ft[kk+((tt-1)*preg)])/whole_pop_mean;
            R_r[tt+8] = result_codes[1];
            }
            }
            s_aframe$totalpop1[tt+1] = totalpop1[tt+1];
            if(tt<=(Time-8)){
              coeff_r$totalpop8[tt+8] = totalpop8[tt+8];
            }
            A_ft[tt] = A_ft[tt]-existing+NBA_ft[kk+((tt-1)*preg)];
            alpha_adulft[tt] = (A_ft[tt]^2/sigobs); beta_adulft[tt] = (A_ft[tt]/sigobs); 
            if(alpha_adulft[tt]<alpha_adj){alpha_adulft[tt] = alpha_adulft[tt] + alpha_adj};
            if(beta_adulft[tt]<alpha_adj){beta_adulft[tt] = beta_adulft[tt] + alpha_adj};
          }
          
          if(kk==3){
            nba_prev = NBA_f0[kk-1];  nba_fnext = NBA_ft[kk+1+((tt+1-1)*preg)];
            existing = NBA_ft[kk+((tt-1)*preg)];
            if(nba_prev!=0){
              meanvec = c(mean_vec[tt]);
              
              result_codes = update_NBAf3_lagged_int(kk, preg, tt, yearl_year, Time, nba_prev, NA_19ft[tt], nba_fnext, s_a[tt], lambda_adulft[tt], beta_adulft[tt], alpha_adulft[tt], bounds, existing, sigobs, eps, NBA_ft, Y_kt, New_t, 
                                                     NA_19ft, NA_19mt, coeff_r, s_aframe, meanvec, R_r[tt], 
                                                     s_a[tt+1], popl_prop, lambda_T, sigma_T_gamma, alpha_r, 
                                                     alpha_sa, rc, SA_19mt, whole_pop_mean, whole_pop_meanj, 
                                                     terms_choose, risk_class, A_ft, alpha_adj, prob_male_factor); 
              NBA_ft[kk+((tt-1)*preg)] = result_codes[1];
              s_a[tt+1] = result_codes[2];  R_r[tt+8] = result_codes[3];   
              terms_choose[kk+1] = result_codes[4];
              meanvec[1] = result_codes[5];
              alpha_T[tt] = result_codes[6];
              beta_T[tt] = result_codes[7];
              if(tt<=(Time-1))
              { totalpop1[tt+1] = ((totalpop1[tt+1]*whole_pop_meanj)-existing+NBA_ft[kk+((tt-1)*preg)])/whole_pop_meanj;}
              if(tt<=(Time-8))
              { totalpop8[tt+8] = ((totalpop8[tt+8]*whole_pop_mean)-existing+NBA_ft[kk+((tt-1)*preg)])/whole_pop_mean;}
              
              if((nba_prev<NBA_ft[kk+((tt-1)*preg)]) | ((NBA_ft[kk+((tt-1)*preg)]+NA_19ft[tt])<nba_fnext)){ cat("NBA wrong point:", kk, nba_prev, (NBA_ft[kk+((tt-1)*preg)]+NA_19ft[tt]), nba_fnext, "\n"); } 
            }  ### nba!=0
            
            if(nba_prev==0){ NBA_ft[kk+((tt-1)*preg)] = 0; 
            terms_choose[kk+1] = update_nba_terms(tt, kk, Time, preg, yearl_year, NBA_ft, Y_kt, New_t, NA_19ft, NA_19mt);
            
            result_codes = s_a_calc_t(tt+1, Time, s_aframe, alpha_sa, totalpop1, existing, 
                                      NBA_ft[kk+((tt-1)*preg)], whole_pop_meanj, terms_choose, risk_class);
            if(tt<=(Time-1))
            { totalpop1[tt+1] = ((totalpop1[tt+1]*whole_pop_meanj)-existing+NBA_ft[kk+((tt-1)*preg)])/whole_pop_meanj;
            s_a[tt+1] = result_codes[1];
            }
            result_codes = birth_rate_cal_t_new3(tt+8, Time, coeff_r, alpha_r, totalpop8, existing, 
                                                 NBA_ft[kk+((tt-1)*preg)], whole_pop_mean, risk_class, rain);
            if(tt<=(Time-8))
            { totalpop8[tt+8] = ((totalpop8[tt+8]*whole_pop_mean)-existing+NBA_ft[kk+((tt-1)*preg)])/whole_pop_mean;
            R_r[tt+8] = result_codes[1];
            }
            }
            s_aframe$totalpop1[tt+1] = totalpop1[tt+1];
            if(tt<=(Time-8)){
              coeff_r$totalpop8[tt+8] = totalpop8[tt+8];
            }
            A_ft[tt] = A_ft[tt]-existing+NBA_ft[kk+((tt-1)*preg)];
            alpha_adulft[tt] = (A_ft[tt]^2/sigobs); beta_adulft[tt] = (A_ft[tt]/sigobs); 
            if(alpha_adulft[tt]<alpha_adj){alpha_adulft[tt] = alpha_adulft[tt] + alpha_adj};
            if(beta_adulft[tt]<alpha_adj){beta_adulft[tt] = beta_adulft[tt] + alpha_adj};
          }
          ##### for time=0, k=3 is considered by adding new adults to it. 
        } ### if kk>1
        
        
        if(kk==(preg-1))
        {
          nba_prev = NBA_f0[kk-1]; nba_ft9 = NBA_ft[preg+((tt-1)*preg)]; 
          nba_fnext9=NBA_ft[preg+((tt+1-1)*preg)]; 
          newnext=New_t[tt];
          existing = NBA_ft[kk+((tt-1)*preg)];
          if(nba_prev!=0){
            meanvec = c(mean_vec[tt]);
            
            result_codes = update_NBAf8_lagged_int(kk, preg, yearl_year, tt, Time, nba_prev, nba_ft9, nba_fnext9, newnext, s_a[tt], R_r[tt], lambda_adulft[tt], beta_adulft[tt], alpha_adulft[tt], bounds, existing, sigobs, eps, NBA_ft, Y_kt, 
                                                   New_t, NA_19ft, NA_19mt, coeff_r, s_aframe, meanvec, s_a[tt+1], popl_prop, lambda_T, sigma_T_gamma, alpha_r, alpha_sa, rc, SA_19mt, 
                                                   whole_pop_mean, whole_pop_meanj, 
                                                   terms_choose, risk_class, A_ft, alpha_adj, prob_male_factor); 
            NBA_ft[kk+((tt-1)*preg)] = result_codes[1];
            s_a[tt+1] = result_codes[2];  R_r[tt+8] = result_codes[3];
            terms_choose[preg] = result_codes[4];
            meanvec[1] = result_codes[5];
            alpha_T[tt] = result_codes[6];
            beta_T[tt] = result_codes[7];
            if(tt<=(Time-1))
            { totalpop1[tt+1] = ((totalpop1[tt+1]*whole_pop_meanj)-existing+NBA_ft[kk+((tt-1)*preg)])/whole_pop_meanj;}
            if(tt<=(Time-8))
            { totalpop8[tt+8] = ((totalpop8[tt+8]*whole_pop_mean)-existing+NBA_ft[kk+((tt-1)*preg)])/whole_pop_mean;}
          }
          
          
          if(nba_prev==0){ NBA_ft[kk+((tt-1)*preg)] = 0; 
          terms_choose[preg] = update_nba_terms(tt, kk, Time, preg, yearl_year, NBA_ft, Y_kt, New_t, NA_19ft, NA_19mt);
          
          result_codes = s_a_calc_t(tt+1, Time, s_aframe, alpha_sa, totalpop1, existing, 
                                    NBA_ft[kk+((tt-1)*preg)], whole_pop_meanj, terms_choose, risk_class);
          if(tt<=(Time-1))
          { totalpop1[tt+1] = ((totalpop1[tt+1]*whole_pop_meanj)-existing+NBA_ft[kk+((tt-1)*preg)])/whole_pop_meanj;
          s_a[tt+1] = result_codes[1];
          }
          result_codes = birth_rate_cal_t_new3(tt+8, Time, coeff_r, alpha_r, totalpop8, existing, 
                                               NBA_ft[kk+((tt-1)*preg)], whole_pop_mean, risk_class, rain);
          if(tt<=(Time-8))
          { totalpop8[tt+8] = ((totalpop8[tt+8]*whole_pop_mean)-existing+NBA_ft[kk+((tt-1)*preg)])/whole_pop_mean;
          R_r[tt+8] = result_codes[1];
          }
          }
          s_aframe$totalpop1[tt+1] = totalpop1[tt+1];
          if(tt<=(Time-8)){
            coeff_r$totalpop8[tt+8] = totalpop8[tt+8];
          }
          A_ft[tt] = A_ft[tt]-existing+NBA_ft[kk+((tt-1)*preg)];
          alpha_adulft[tt] = (A_ft[tt]^2/sigobs); beta_adulft[tt] = (A_ft[tt]/sigobs);
          if(alpha_adulft[tt]<alpha_adj){alpha_adulft[tt] = alpha_adulft[tt] + alpha_adj};
          if(beta_adulft[tt]<alpha_adj){beta_adulft[tt] = beta_adulft[tt] + alpha_adj};
          
          lower1 = max(0, (nba_fnext9+newnext-nba_ft9));
          if((NBA_ft[kk+((tt-1)*preg)]<lower1) | (NBA_ft[kk+((tt-1)*preg)]>nba_prev))
          {cat("NBA wrong point:", tt, kk, nba_prev, nba_fnext, "\n"); } 
        }
        
        if(kk==preg)
        {
          nba_fprev8 = NBA_f0[preg-1]; nba_fprev9 = NBA_f0[preg]; newt = New_t[tt]; newprev = New_0;
          nba_fnext9 = NBA_ft[preg+((tt+1-1)*preg)]; 
          nba_ft8 = NBA_ft[preg-1+((tt-1)*preg)];   
          existing = NBA_ft[kk+((tt-1)*preg)];
          
          if((nba_fprev8+nba_fprev9-newprev)>0){  
            meanvec = c(mean_vec[tt]);
            
            result_codes = update_NBAf9_lagged_int(tt, kk, Time, yearl_year, preg, nba_fprev8, nba_fprev9, newprev, newt, nba_fnext9, nba_ft8, s_a[tt], R_r[tt], 
                                                   lambda_adulft[tt], beta_adulft[tt], alpha_adulft[tt], bounds, existing, sigobs, eps,
                                                   coeff_r, s_aframe, meanvec, s_a[tt+1], popl_prop, lambda_T, sigma_T_gamma, alpha_r, alpha_sa, rc, NBA_ft, 
                                                   Y_kt, New_t, NA_19ft, NA_19mt, SA_19mt, 
                                                   whole_pop_mean, whole_pop_meanj, terms_choose, 
                                                   risk_class, A_ft, alpha_adj, prob_male_factor); 
            NBA_ft[kk+((tt-1)*preg)] = result_codes[1];
            s_a[tt+1] = result_codes[2];  R_r[tt+8] = result_codes[3];
            terms_choose[preg] = result_codes[4];
            meanvec[1] = result_codes[5];
            alpha_T[tt] = result_codes[6];
            beta_T[tt] = result_codes[7];
            if(tt<=(Time-1))
            { totalpop1[tt+1] = ((totalpop1[tt+1]*whole_pop_meanj)-existing+NBA_ft[kk+((tt-1)*preg)])/whole_pop_meanj;}
            if(tt<=(Time-8))
            { totalpop8[tt+8] = ((totalpop8[tt+8]*whole_pop_mean)-existing+NBA_ft[kk+((tt-1)*preg)])/whole_pop_mean;}
          }
          
          if(nba_fprev8+nba_fprev9-newprev==0){ NBA_ft[kk+((tt-1)*preg)] = 0; 
          terms_choose[preg] = update_nba_terms(tt, kk, Time, preg, yearl_year, NBA_ft, Y_kt, New_t, NA_19ft, NA_19mt);
          
          result_codes = s_a_calc_t(tt+1, Time, s_aframe, alpha_sa, totalpop1, existing, 
                                    NBA_ft[kk+((tt-1)*preg)], whole_pop_meanj, terms_choose, risk_class);
          if(tt<=(Time-1))
          { totalpop1[tt+1] = ((totalpop1[tt+1]*whole_pop_meanj)-existing+NBA_ft[kk+((tt-1)*preg)])/whole_pop_meanj;
          s_a[tt+1] = result_codes[1];
          }
          result_codes = birth_rate_cal_t_new3(tt+8, Time, coeff_r, alpha_r, totalpop8, existing, 
                                               NBA_ft[kk+((tt-1)*preg)], whole_pop_mean, risk_class, rain);
          if(tt<=(Time-8))
          { totalpop8[tt+8] = ((totalpop8[tt+8]*whole_pop_mean)-existing+NBA_ft[kk+((tt-1)*preg)])/whole_pop_mean;
          R_r[tt+8] = result_codes[1];
          }
          }
          s_aframe$totalpop1[tt+1] = totalpop1[tt+1];
          if(tt<=(Time-8)){
            coeff_r$totalpop8[tt+8] = totalpop8[tt+8];
          }
          A_ft[tt] = A_ft[tt]-existing+NBA_ft[kk+((tt-1)*preg)];
          alpha_adulft[tt] = (A_ft[tt]^2/sigobs); beta_adulft[tt] = (A_ft[tt]/sigobs);
          if(alpha_adulft[tt]<alpha_adj){alpha_adulft[tt] = alpha_adulft[tt] + alpha_adj};
          if(beta_adulft[tt]<alpha_adj){beta_adulft[tt] = beta_adulft[tt] + alpha_adj};
          
          if((NBA_ft[kk+((tt-1)*preg)]<(newt+nba_fnext9-nba_ft8)) | (NBA_ft[kk+((tt-1)*preg)]>max(0, (nba_fprev8+nba_fprev9-newprev))))
          { cat("NBA wrong point:", tt, kk, (newt+nba_fnext9-nba_ft8), NBA_ft[kk+((tt-1)*preg)], (nba_fprev8+nba_fprev9-newprev), "\n");  stopcode=stopcode+1; }     
        }
      }
      SA_19ft[tt] = sum(NBA_ft[1:preg+((tt-1)*preg)]);
      
      cat("time=", tt, "NBA is clear\n");
      #### new females arrivals
      yearl_18fprev = Y_k0[yearl_year]; nba_ft3 = NBA_ft[3+((tt-1)*preg)]; na_19mt = NA_19mt[tt]; nba_fnext = NBA_ft[4+((tt+1-1)*preg)];
      existing = NA_19ft[tt]; class = "NA19ft";
      if(yearl_18fprev!=0){
        meanvec = c(mean_vec[tt]);
        
        result_codes = update_NAf_lagged_int(class, tt, Time, yearl_year, preg, yearl_18fprev, nba_ft3, na_19mt, nba_fnext, s_a[tt], rc, lambda_adulft[tt], beta_adulft[tt], alpha_adulft[tt], bounds, existing, sigobs, eps, NBA_ft, Y_kt, New_t, 
                                             NA_19ft, NA_19mt, coeff_r, s_aframe, meanvec, R_r[tt], s_a[tt+1], popl_prop, lambda_T, sigma_T_gamma, alpha_r, alpha_sa, SA_19mt, whole_pop_mean, whole_pop_meanj, terms_choose,
                                             risk_class, A_ft, alpha_adj, prob_male_factor); 
        NA_19ft[tt] = result_codes[1];
        s_a[tt+1] = result_codes[2];  R_r[tt+8] = result_codes[3];
        terms_choose[4] = result_codes[4];
        meanvec[1] = result_codes[5];
        alpha_T[tt] = result_codes[6];
        beta_T[tt] = result_codes[7];
        if(tt<=(Time-1))
        { totalpop1[tt+1] = ((totalpop1[tt+1]*whole_pop_meanj)-existing+result_codes[1])/whole_pop_meanj;}
        if(tt<=(Time-8))
        { totalpop8[tt+8] = ((totalpop8[tt+8]*whole_pop_mean)-existing+result_codes[1])/whole_pop_mean;}
        
      }
      if(yearl_18fprev==0){ NA_19ft[tt] = 0; 
      ss = NBA_ft[3+((tt-1)*preg)]+NA_19ft[tt];
      terms_choose[4] = lfactorial(ss)-lfactorial(NBA_ft[4+((tt+1-1)*preg)]) - lfactorial(ss-NBA_ft[4+((tt+1-1)*preg)]);
      result_codes = s_a_calc_t(tt+1, Time, s_aframe, alpha_sa, totalpop1, existing, 
                                NA_19ft[tt], whole_pop_meanj, terms_choose, risk_class);
      if(tt<=(Time-1))
      { totalpop1[tt+1] = result_codes[2];
      s_a[tt+1] = result_codes[1];
      }
      result_codes = birth_rate_cal_t_new3(tt+8, Time, coeff_r, alpha_r, totalpop8, existing, 
                                           NA_19ft[tt], whole_pop_mean, risk_class, rain);
      if(tt<=(Time-8))
      { totalpop8[tt+8] = result_codes[2];
      R_r[tt+8] = result_codes[1];
      }
      }
      s_aframe$totalpop1[tt+1] = totalpop1[tt+1];
      if(tt<=(Time-8)){
        coeff_r$totalpop8[tt+8] = totalpop8[tt+8];
      }
      A_ft[tt] = A_ft[tt]-existing+NA_19ft[tt];
      alpha_adulft[tt] = (A_ft[tt]^2/sigobs); beta_adulft[tt] = (A_ft[tt]/sigobs); 
      if(alpha_adulft[tt]<alpha_adj){alpha_adulft[tt] = alpha_adulft[tt] + alpha_adj};
      if(beta_adulft[tt]<alpha_adj){beta_adulft[tt] = beta_adulft[tt] + alpha_adj};
      
      ############## Male population update ###############
      sigobs = sigobs_vec$Maleadult;
      ###### new male arrival
      yearl_18prev = Y_k0[yearl_year]; sa_mt = SA_19mt[tt]; na_ft = NA_19ft[tt]; sa_mnext = SA_19mt[tt+1];
      existing = NA_19mt[tt]; class = "NA19mt";
      if(yearl_18prev!=0){
        meanvec = c(mean_vec[tt]);
        
        result_codes = update_NAm_lagged_int(class, tt, yearl_year, preg, Time, yearl_18prev, sa_mt, na_ft, sa_mnext, s_a[tt], rc, lambda_adulmt[tt], beta_adulmt[tt], alpha_adulmt[tt], bounds, existing, sigobs, eps, NBA_ft, Y_kt, New_t, 
                                             NA_19ft, NA_19mt, coeff_r, s_aframe, meanvec, s_a[tt+1], popl_prop, lambda_T, sigma_T_gamma, alpha_r, 
                                             alpha_sa, SA_19mt, whole_pop_mean, whole_pop_meanj, terms_choose,
                                             risk_class, A_mt, alpha_adj, prob_male_factor); 
        NA_19mt[tt] = result_codes[1];
        s_a[tt+1] = result_codes[2];  R_r[tt+8] = result_codes[3];
        terms_choose[preg+2] = result_codes[4];
        meanvec = result_codes[5];
        alpha_T[tt] = result_codes[6];
        beta_T[tt] = result_codes[7];
        if(tt<=(Time-1))
        { totalpop1[tt] = ((totalpop1[tt]*whole_pop_meanj)-existing+NA_19mt[tt])/whole_pop_meanj;}
        if(tt<=(Time-8))
        { totalpop8[tt] = ((totalpop8[tt]*whole_pop_mean)-existing+NA_19mt[tt])/whole_pop_mean;}
      }
      if(yearl_18prev==0){ 
        NA_19mt[tt] = 0; 
        ss = NA_19mt[tt]+SA_19mt[tt];
        terms_choose[preg+2]=lfactorial(ss)-lfactorial(SA_19mt[tt+1])-lfactorial(ss-SA_19mt[tt+1]);
        
        result_codes = s_a_calc_t(tt+1, Time, s_aframe, alpha_sa, totalpop1, existing, 
                                  NA_19mt[tt], whole_pop_meanj, terms_choose, risk_class);
        if(tt<=(Time-1))
        { totalpop1[tt+1] = result_codes[2];
        s_a[tt+1] = result_codes[1];
        }
        result_codes = birth_rate_cal_t_new3(tt+8, Time, coeff_r, alpha_r, totalpop8, existing, 
                                             NA_19mt[tt], whole_pop_mean, risk_class, rain);
        if(tt<=(Time-8))
        { totalpop8[tt+8] = result_codes[2];
        R_r[tt+8] = result_codes[1];
        }
      }
      s_aframe$totalpop1[tt+1] = totalpop1[tt+1];
      if(tt<=(Time-8)){
        coeff_r$totalpop8[tt+8] = totalpop8[tt+8];
      }
      A_mt[tt] = A_mt[tt]-existing+NA_19mt[tt];
      alpha_adulmt[tt] = (A_mt[tt]^2/sigobs); beta_adulmt[tt] = (A_mt[tt]/sigobs);
      if(alpha_adulmt[tt]<alpha_adj){alpha_adulmt[tt] = alpha_adulmt[tt] + alpha_adj};
      if(beta_adulmt[tt]<alpha_adj){beta_adulmt[tt] = beta_adulmt[tt] + alpha_adj};
      
      ######### survived males
      n_19mprev = A_m0; na_mt = NA_19mt[tt]; sa_mnext = SA_19mt[tt+1];  
      existing = SA_19mt[tt]; class = "SA19mt";
      if(n_19mprev!=0){
        meanvec = c(mean_vec[tt]);
        
        result_codes = update_SAm_lagged_int(class, tt, yearl_year, preg, Time, n_19mprev, na_mt, sa_mnext, s_a[tt], lambda_adulmt[tt], beta_adulmt[tt], alpha_adulmt[tt], boundm1, existing, sigobs, eps, NBA_ft, Y_kt, New_t, NA_19ft, NA_19mt, coeff_r, 
                                             s_aframe, meanvec, s_a[tt+1], popl_prop, lambda_T, 
                                             sigma_T_gamma, alpha_r, alpha_sa, rc, SA_19mt,
                                             whole_pop_mean, whole_pop_meanj, 
                                             terms_choose, risk_class, A_mt, alpha_adj, prob_male_factor);  
        SA_19mt[tt] = result_codes[1];
        s_a[tt+1] = result_codes[2];  R_r[tt+8] = result_codes[3];
        terms_choose[preg+2] = result_codes[4];
        meanvec = result_codes[5];
        alpha_T[tt] = result_codes[6];
        beta_T[tt] = result_codes[7];
        if(tt<=(Time-1))
        { totalpop1[tt] = ((totalpop1[tt]*whole_pop_meanj)-existing+SA_19mt[tt])/whole_pop_meanj;}
        if(tt<=(Time-8))
        { totalpop8[tt] = ((totalpop8[tt]*whole_pop_mean)-existing+SA_19mt[tt])/whole_pop_mean;}
      }
      if(n_19mprev==0){ SA_19mt[tt] = 0; 
      ss = NA_19mt[tt]+SA_19mt[tt];
      terms_choose[preg+2]=lfactorial(ss)-lfactorial(SA_19mt[tt+1])-lfactorial(ss-SA_19mt[tt+1]);
      
      new_value = SA_19mt[tt];
      result_codes = s_a_calc_t(tt+1, Time, s_aframe, alpha_sa, totalpop1, existing, new_value, whole_pop_meanj, terms_choose, risk_class);
      if(tt<=(Time-1))
      { totalpop1[tt+1] = result_codes[2];
      s_a[tt+1] = result_codes[1];
      }
      result_codes = birth_rate_cal_t_new3(tt+8, Time, coeff_r, alpha_r, totalpop8, existing, new_value, whole_pop_mean, risk_class, rain);
      if(tt<=(Time-8))
      { totalpop8[tt+8] = result_codes[2];
      R_r[tt+8] = result_codes[1];
      }
      }
      s_aframe$totalpop1[tt+1] = totalpop1[tt+1];
      if(tt<=(Time-8)){
        coeff_r$totalpop8[tt+8] = totalpop8[tt+8];
      }
      A_mt[tt] = A_mt[tt]-existing+SA_19mt[tt];
      alpha_adulmt[tt] = (A_mt[tt]^2/sigobs); beta_adulmt[tt] = (A_mt[tt]/sigobs);
      if(alpha_adulmt[tt]<alpha_adj){alpha_adulmt[tt] = alpha_adulmt[tt] + alpha_adj};
      if(beta_adulmt[tt]<alpha_adj){beta_adulmt[tt] = beta_adulmt[tt] + alpha_adj};
      cat("time=", tt, "new male-female is clear\n") 
      
      ##### Yearling ###################
      sigobs = sigobs_vec$Hyearling;
      age=yearl_year; 
      for(kk in 1:yearl_year)
      {
        if(kk==1)
        {
          n_prevtime=Q_k0[quart_year]; n_nextime = Y_kt[(kk+1) + ((tt+1-1)*yearl_year)];
          existing = Y_kt[kk + ((tt-1)*yearl_year)];
          if(n_prevtime!=0)
          { meanvec = c(mean_vec[tt]);
          
          result_codes = update_Yearlkft_lagged_int(kk, age, tt, yearl_year, preg, Time, n_prevtime, n_nextime, s_y[tt], s_y[tt+1], beta_hyt[tt], alpha_hyt[tt], lambda_hyt[tt], boundy, existing, sigobs, eps, NBA_ft, Y_kt, New_t, NA_19ft, NA_19mt, coeff_r,
                                                    s_aframe, meanvec, s_a[tt+1], popl_prop, lambda_T, sigma_T_gamma, alpha_r, alpha_sa, rc, SA_19mt, 
                                                    whole_pop_mean, whole_pop_meanj, terms_choose,
                                                    risk_class, Yearsum_t, alpha_adj, prob_male_factor);
          Y_kt[kk + ((tt-1)*yearl_year)] = result_codes[1];
          s_a[tt+1] = result_codes[2];  R_r[tt+8] = result_codes[3];      
          new_value = result_codes[1];
          meanvec = result_codes[5];
          alpha_T[tt] = result_codes[6];
          beta_T[tt] = result_codes[7];
          if(tt<=(Time-1))
          { totalpop1[tt+1] = ((totalpop1[tt+1]*whole_pop_meanj)-existing+result_codes[1])/whole_pop_meanj;}
          if(tt<=(Time-8))
          { totalpop8[tt+8] = ((totalpop8[tt+8]*whole_pop_mean)-existing+result_codes[1])/whole_pop_mean;}
          }   
          if(n_prevtime==0) { Y_kt[kk + ((tt-1)*yearl_year)] = 0; 
          new_value = Y_kt[kk + ((tt-1)*yearl_year)];
          result_codes = s_a_calc_t(tt+1, Time, s_aframe, alpha_sa, totalpop1, existing, new_value, whole_pop_meanj, terms_choose, risk_class);
          if(tt<=(Time-1))
          { totalpop1[tt+1] = result_codes[2];
          s_a[tt+1] = result_codes[1];
          }
          result_codes = birth_rate_cal_t_new3(tt+8, Time, coeff_r, alpha_r, totalpop8, existing, new_value, whole_pop_mean, risk_class, rain);
          if(tt<=(Time-8))
          { totalpop8[tt+8] = result_codes[2];
          R_r[tt+8] = result_codes[1];
          }
          }
          s_aframe$totalpop1[tt+1] = totalpop1[tt+1];
          if(tt<=(Time-8)){
            coeff_r$totalpop8[tt+8] = totalpop8[tt+8];
          }
          Yearsum_t[tt] = Yearsum_t[tt]-existing+Y_kt[kk + ((tt-1)*yearl_year)];
          alpha_hyt[tt] = (Yearsum_t[tt]^2/sigobs); beta_hyt[tt] = (Yearsum_t[tt]/sigobs); 
          if(alpha_hyt[tt]<alpha_adj){alpha_hyt[tt] = alpha_hyt[tt] + alpha_adj};
          if(beta_hyt[tt]<alpha_adj){beta_hyt[tt] = beta_hyt[tt] + alpha_adj};
        } 
        if((2<=kk) & (kk<yearl_year))
        {
          n_prevtime=Y_k0[kk-1]; n_nextime = Y_kt[(kk+1) + ((tt+1-1)*yearl_year)];
          existing = Y_kt[kk + ((tt-1)*yearl_year)];
          if(n_prevtime!=0)
          { meanvec = c(mean_vec[tt]);
          
          result_codes = update_Yearlkft_lagged_int(kk, age, tt, yearl_year, preg, Time, n_prevtime, n_nextime, s_y[tt], s_y[tt+1], beta_hyt[tt], alpha_hyt[tt], lambda_hyt[tt], boundy, existing, sigobs, eps, NBA_ft, Y_kt, New_t, NA_19ft, NA_19mt, coeff_r,
                                                    s_aframe, meanvec, s_a[tt+1], popl_prop, lambda_T, sigma_T_gamma, alpha_r, alpha_sa, rc, SA_19mt, whole_pop_mean, whole_pop_meanj, terms_choose,
                                                    risk_class, Yearsum_t, alpha_adj, prob_male_factor);
          Y_kt[kk + ((tt-1)*yearl_year)] = result_codes[1];
          s_a[tt+1] = result_codes[2];  R_r[tt+8] = result_codes[3];   
          new_value = result_codes[1];
          meanvec = result_codes[5];
          alpha_T[tt] = result_codes[6];
          beta_T[tt] = result_codes[7];
          if(tt<=(Time-1))
          { totalpop1[tt+1] = ((totalpop1[tt+1]*whole_pop_meanj)-existing+result_codes[1])/whole_pop_meanj;}
          if(tt<=(Time-8))
          { totalpop8[tt+8] = ((totalpop8[tt+8]*whole_pop_mean)-existing+result_codes[1])/whole_pop_mean;}
          }  
          if(n_prevtime==0){ 
            Y_kt[kk + ((tt-1)*yearl_year)] = 0; 
            new_value = Y_kt[kk + ((tt-1)*yearl_year)];
            result_codes = s_a_calc_t(tt+1, Time, s_aframe, alpha_sa, totalpop1, existing, new_value, whole_pop_meanj, terms_choose, risk_class);
            if(tt<=(Time-1))
            { totalpop1[tt+1] = result_codes[2];
            s_a[tt+1] = result_codes[1];
            }
            result_codes = birth_rate_cal_t_new3(tt+8, Time, coeff_r, alpha_r, totalpop8, existing, new_value, whole_pop_mean, risk_class, rain);
            if(tt<=(Time-8))
            { totalpop8[tt+8] = result_codes[2];
            R_r[tt+8] = result_codes[1];
            }
          }
          s_aframe$totalpop1[tt+1] = totalpop1[tt+1];
          if(tt<=(Time-8)){
            coeff_r$totalpop8[tt+8] = totalpop8[tt+8];
          }
          Yearsum_t[tt] = Yearsum_t[tt]-existing+Y_kt[kk + ((tt-1)*yearl_year)];
          alpha_hyt[tt] = (Yearsum_t[tt]^2/sigobs); beta_hyt[tt] = (Yearsum_t[tt]/sigobs);
          if(alpha_hyt[tt]<alpha_adj){alpha_hyt[tt] = alpha_hyt[tt] + alpha_adj};
          if(beta_hyt[tt]<alpha_adj){beta_hyt[tt] = beta_hyt[tt] + alpha_adj};
        }
        if(kk==yearl_year)
        {
          na_17fprev=Y_k0[kk-1]; na_fnext = NA_19ft[tt+1];  na_mnext = NA_19mt[tt+1]; 
          existing = Y_kt[kk + ((tt-1)*yearl_year)];
          if(na_17fprev!=0)
          { meanvec = c(mean_vec[tt]);
          
          result_codes = update_Yearl18ft_bound_int(age, tt, yearl_year, preg, Time, na_17fprev, na_fnext, na_mnext, s_y[tt], lambda_hyt[tt], beta_hyt[tt], alpha_hyt[tt], boundy, existing, sigobs, eps, NBA_ft, Y_kt, New_t, NA_19ft, NA_19mt, coeff_r,
                                                    s_aframe, meanvec, s_a[tt+1], popl_prop, lambda_T, sigma_T_gamma, alpha_r, alpha_sa, rc, SA_19mt, whole_pop_mean, whole_pop_meanj, terms_choose,
                                                    risk_class, Yearsum_t, alpha_adj, prob_male_factor);
          Y_kt[kk + ((tt-1)*yearl_year)] = result_codes[1];
          s_a[tt+1] = result_codes[2];  R_r[tt+8] = result_codes[3]; 
          terms_choose[preg+1] = result_codes[4];
          new_value = result_codes[1];
          meanvec = result_codes[5];
          alpha_T[tt] = result_codes[6];
          beta_T[tt] = result_codes[7];
          if(tt<=(Time-1))
          { totalpop1[tt+1] = ((totalpop1[tt+1]*whole_pop_meanj)-existing+result_codes[1])/whole_pop_meanj;}
          if(tt<=(Time-8))
          { totalpop8[tt+8] = ((totalpop8[tt+8]*whole_pop_mean)-existing+result_codes[1])/whole_pop_mean;}
          } 
          if(na_17fprev==0)
          {
            Y_kt[kk + ((tt-1)*yearl_year)] = 0;  
            terms_choose[preg+1]=lfactorial(Y_kt[yearl_year+((tt-1)*yearl_year)])-lfactorial(NA_19ft[tt+1])-lfactorial(NA_19mt[tt+1]);
            terms_choose[preg+1] = terms_choose[preg+1] - lfactorial(Y_kt[yearl_year+((tt-1)*yearl_year)]-NA_19ft[tt+1]-NA_19mt[tt+1]);
            
            new_value = Y_kt[kk + ((tt-1)*yearl_year)];
            result_codes = s_a_calc_t(tt+1, Time, s_aframe, alpha_sa, totalpop1, existing, new_value, whole_pop_meanj, terms_choose, risk_class);
            if(tt<=(Time-1))
            { totalpop1[tt+1] = result_codes[2];
            s_a[tt+1] = result_codes[1];
            }
            result_codes = birth_rate_cal_t_new3(tt+8, Time, coeff_r, alpha_r, totalpop8, existing, new_value, whole_pop_mean, risk_class, rain);
            if(tt<=(Time-8))
            { totalpop8[tt+8] = result_codes[2];
            R_r[tt+8] = result_codes[1];
            }
          }
          s_aframe$totalpop1[tt+1] = totalpop1[tt+1];
          if(tt<=(Time-8)){
            coeff_r$totalpop8[tt+8] = totalpop8[tt+8];
          }
          Yearsum_t[tt] = Yearsum_t[tt]-existing+Y_kt[kk + ((tt-1)*yearl_year)];
          alpha_hyt[tt] = (Yearsum_t[tt]^2/sigobs); beta_hyt[tt] = (Yearsum_t[tt]/sigobs);
          if(alpha_hyt[tt]<alpha_adj){alpha_hyt[tt] = alpha_hyt[tt] + alpha_adj};
          if(beta_hyt[tt]<alpha_adj){beta_hyt[tt] = beta_hyt[tt] + alpha_adj};
        }
      }   
      
      ##### Quarters ######################
      sigobs = sigobs_vec$Quarter;
      age=quart_year;  
      for(qq in 1:quart_year)
      {
        if(qq==1)
        {
          n_1prev = New_0; q_3fnext = Q_kt[(qq+1)+((tt+1-1)*quart_year)]; 
          existing = Q_kt[qq + ((tt-1)*quart_year)];
          if(New_0!=0)
          { meanvec = c(mean_vec[tt]);
          
          result_codes = update_Q_2ft_lessT_lagged_int(tt, Time, preg, yearl_year, n_1prev, q_3fnext, s_q[tt], s_q[tt+1], lambda_qt[tt], beta_qt[tt], alpha_qt[tt], boundq, existing, sigobs, eps, NBA_ft, 
                                                       Y_kt, New_t, NA_19ft, NA_19mt, coeff_r,
                                                       s_aframe, meanvec, s_y[tt+1], popl_prop, lambda_T, sigma_T_gamma, alpha_r, alpha_sa, rc, SA_19mt, whole_pop_mean, whole_pop_meanj, terms_choose,
                                                       risk_class, Qsum_t, alpha_adj, prob_male_factor);
          Q_kt[qq + ((tt-1)*quart_year)] = result_codes[1];
          s_a[tt+1] = result_codes[2];  R_r[tt+8] = result_codes[3];
          new_value = result_codes[1];
          meanvec = result_codes[5];
          alpha_T[tt] = result_codes[6];
          beta_T[tt] = result_codes[7];
          if(tt<=(Time-1))
          { totalpop1[tt+1] = ((totalpop1[tt+1]*whole_pop_meanj)-existing+result_codes[1])/whole_pop_meanj;}
          if(tt<=(Time-8))
          { totalpop8[tt+8] = ((totalpop8[tt+8]*whole_pop_mean)-existing+result_codes[1])/whole_pop_mean;}
          }       
          if(New_0==0)
          {
            Q_kt[qq + ((tt-1)*quart_year)] = 0;
            new_value = Q_kt[qq + ((tt-1)*quart_year)];
            result_codes = s_a_calc_t(tt+1, Time, s_aframe, alpha_sa, totalpop1, existing, new_value, whole_pop_meanj, terms_choose, risk_class);
            if(tt<=(Time-1))
            { totalpop1[tt+1] = result_codes[2];
            s_a[tt+1] = result_codes[1];
            }
            result_codes = birth_rate_cal_t_new3(tt+8, Time, coeff_r, alpha_r, totalpop8, existing, new_value, whole_pop_mean, risk_class, rain);
            if(tt<=(Time-8))
            { totalpop8[tt+8] = result_codes[2];
            R_r[tt+8] = result_codes[1];
            }
          }   
          s_aframe$totalpop1[tt+1] = totalpop1[tt+1];
          if(tt<=(Time-8)){
            coeff_r$totalpop8[tt+8] = totalpop8[tt+8];
          }
          Qsum_t[tt] = Qsum_t[tt]-existing+Q_kt[qq + ((tt-1)*quart_year)];
          alpha_qt[tt] = (Qsum_t[tt]^2/sigobs); beta_qt[tt] = (Qsum_t[tt]/sigobs);
          if(alpha_qt[tt]<alpha_adj){alpha_qt[tt] = alpha_qt[tt] + alpha_adj};
          if(beta_qt[tt]<alpha_adj){beta_qt[tt] = beta_qt[tt] + alpha_adj};
        }           
        if((2<=qq) & (qq<quart_year))
        {
          n_prevtime = Q_k0[qq-1]; q_3fnext = Q_kt[(qq+1)+((tt+1-1)*quart_year)]; 
          existing = Q_kt[qq + ((tt-1)*quart_year)];
          if(n_prevtime!=0)
          { meanvec = c(mean_vec[tt]);
          
          result_codes = update_Q_3ft_lagged_int(tt, preg, yearl_year, qq, age, tt, Time, n_prevtime, q_3fnext, s_q[tt], s_q[tt+1], lambda_qt[tt], beta_qt[tt], alpha_qt[tt], boundq, existing, sigobs, eps, NBA_ft, Y_kt, New_t, 
                                                 NA_19ft, NA_19mt, coeff_r, s_aframe, meanvec, s_y[tt+1], popl_prop, lambda_T, sigma_T_gamma, alpha_r, alpha_sa, rc, SA_19mt, whole_pop_mean, whole_pop_meanj, terms_choose,
                                                 risk_class, Qsum_t, alpha_adj, prob_male_factor); 
          
          Q_kt[qq + ((tt-1)*quart_year)] = result_codes[1];
          s_a[tt+1] = result_codes[2];  R_r[tt+8] = result_codes[3];  
          new_value = result_codes[1];
          meanvec = result_codes[5];
          alpha_T[tt] = result_codes[6];
          beta_T[tt] = result_codes[7];
          if(tt<=(Time-1))
          { totalpop1[tt+1] = ((totalpop1[tt+1]*whole_pop_meanj)-existing+result_codes[1])/whole_pop_meanj;}
          if(tt<=(Time-8))
          { totalpop8[tt+8] = ((totalpop8[tt+8]*whole_pop_mean)-existing+result_codes[1])/whole_pop_mean;}
          }
          if(n_prevtime==0)
          {
            Q_kt[qq + ((tt-1)*quart_year)] = 0; 
            new_value = Q_kt[qq + ((tt-1)*quart_year)];
            result_codes = s_a_calc_t(tt+1, Time, s_aframe, alpha_sa, totalpop1, existing, new_value, whole_pop_meanj, terms_choose, risk_class);
            if(tt<=(Time-1))
            { totalpop1[tt+1] = result_codes[2];
            s_a[tt+1] = result_codes[1];
            }
            result_codes = birth_rate_cal_t_new3(tt+8, Time, coeff_r, alpha_r, totalpop8, existing, new_value, whole_pop_mean, risk_class, rain);
            if(tt<=(Time-8))
            { totalpop8[tt+8] = result_codes[2];
            R_r[tt+8] = result_codes[1];
            }
          }
          s_aframe$totalpop1[tt+1] = totalpop1[tt+1];
          if(tt<=(Time-8)){
            coeff_r$totalpop8[tt+8] = totalpop8[tt+8];
          }
          Qsum_t[tt] = Qsum_t[tt]-existing+Q_kt[qq + ((tt-1)*quart_year)];
          alpha_qt[tt] = (Qsum_t[tt]^2/sigobs); beta_qt[tt] = (Qsum_t[tt]/sigobs);
          if(alpha_qt[tt]<alpha_adj){alpha_qt[tt] = alpha_qt[tt] + alpha_adj};
          if(beta_qt[tt]<alpha_adj){beta_qt[tt] = beta_qt[tt] + alpha_adj};
        }
        if(qq==quart_year)
        {
          q_9fprev = Q_k0[quart_year-1]; y_11fnext = Y_kt[1+((tt+1-1)*yearl_year)]; 
          existing = Q_kt[qq + ((tt-1)*quart_year)];
          if(q_9fprev!=0)
          { meanvec = c(mean_vec[tt]);
          
          result_codes = update_Q_10ft_lagged_int(tt, Time, preg, yearl_year, q_9fprev, y_11fnext, s_y[tt+1], s_q[tt], lambda_qt[tt], beta_qt[tt], alpha_qt[tt], boundq, existing, sigobs, eps, NBA_ft, Y_kt, New_t, 
                                                  NA_19ft, NA_19mt, coeff_r, s_aframe, meanvec, popl_prop, lambda_T, sigma_T_gamma, alpha_r, alpha_sa, rc, SA_19mt, whole_pop_mean, whole_pop_meanj, terms_choose,
                                                  risk_class, Qsum_t, alpha_adj, prob_male_factor); 
          Q_kt[qq + ((tt-1)*quart_year)] = result_codes[1];
          s_a[tt+1] = result_codes[2];  R_r[tt+8] = result_codes[3]; 
          new_value = result_codes[1];
          meanvec = result_codes[5];
          alpha_T[tt] = result_codes[6];
          beta_T[tt] = result_codes[7];
          if(tt<=(Time-1))
          { totalpop1[tt+1] = ((totalpop1[tt+1]*whole_pop_meanj)-existing+result_codes[1])/whole_pop_meanj;}
          if(tt<=(Time-8))
          { totalpop8[tt+8] = ((totalpop8[tt+8]*whole_pop_mean)-existing+result_codes[1])/whole_pop_mean;}
          }   
          if(q_9fprev==0)
          {
            Q_kt[qq + ((tt-1)*quart_year)] = 0; 
            new_value = Q_kt[qq + ((tt-1)*quart_year)];
            result_codes = s_a_calc_t(tt+1, Time, s_aframe, alpha_sa, totalpop1, existing, new_value, whole_pop_meanj, terms_choose, risk_class);
            if(tt<=(Time-1))
            { totalpop1[tt+1] = result_codes[2];
            s_a[tt+1] = result_codes[1];
            }
            result_codes = birth_rate_cal_t_new3(tt+8, Time, coeff_r, alpha_r, totalpop8, existing, new_value, whole_pop_mean, risk_class, rain);
            if(tt<=(Time-8))
            { totalpop8[tt+8] = result_codes[2];
            R_r[tt+8] = result_codes[1];
            }
          }  
          s_aframe$totalpop1[tt+1] = totalpop1[tt+1];
          if(tt<=(Time-8)){
            coeff_r$totalpop8[tt+8] = totalpop8[tt+8];
          }
          Qsum_t[tt] = Qsum_t[tt]-existing+Q_kt[qq + ((tt-1)*quart_year)];
          alpha_qt[tt] = (Qsum_t[tt]^2/sigobs); beta_qt[tt] = (Qsum_t[tt]/sigobs);
          if(alpha_qt[tt]<alpha_adj){alpha_qt[tt] = alpha_qt[tt] + alpha_adj};
          if(beta_qt[tt]<alpha_adj){beta_qt[tt] = beta_qt[tt] + alpha_adj};
        } 
      } 
      
      ##### newborn ####################
      sigobs = sigobs_vec$New;
      rate_new=R_r[tt]; 
      nba_fprev8 = NBA_ft[preg-1+((tt-1)*preg)]; nba_fprev9 = NBA_ft[preg+((tt-1)*preg)]; 
      nba_ft9 = NBA_ft[preg+((tt+1-1)*preg)];  nba_ft1 = NBA_ft[1+((tt+1-1)*preg)];
      q_2fnext = Q_kt[1+((tt+1-1)*quart_year)]; 
      
      meanvec = c(mean_vec[tt]);
      existing = New_t[tt];
      #### new born
      result_codes = update_Nnew_lessT_int(tt, Time, preg, yearl_year, nba_fprev8, nba_fprev9, nba_ft9, nba_ft1, q_2fnext, s_a[tt+1], rate_new, s_q[tt+1], lambda_newt[tt], beta_newt[tt], alpha_newt[tt], existing, sigobs, eps, NBA_ft, Y_kt, New_t, 
                                           NA_19ft, NA_19mt, coeff_r, s_aframe, meanvec, popl_prop, lambda_T, sigma_T_gamma, alpha_r, alpha_sa, 
                                           rc, SA_19mt, whole_pop_mean, whole_pop_meanj,
                                           terms_choose, risk_class, alpha_adj, prob_male_factor);       
      New_t[tt] = result_codes[1];
      s_a[tt+1] = result_codes[2];  R_r[tt+8] = result_codes[3];   
      terms_choose[1] = result_codes[4];
      terms_choose[preg] = result_codes[5];
      new_value = result_codes[1];
      meanvec = result_codes[6];
      alpha_T[tt] = result_codes[7];
      beta_T[tt] = result_codes[8];
      if(tt<=(Time-1))
      { totalpop1[tt+1] = ((totalpop1[tt+1]*whole_pop_meanj)-existing+result_codes[1])/whole_pop_meanj;}
      if(tt<=(Time-8))
      { totalpop8[tt+8] = ((totalpop8[tt+8]*whole_pop_mean)-existing+result_codes[1])/whole_pop_mean;}
      
      s_aframe$totalpop1[tt+1] = totalpop1[tt+1];
      if(tt<=(Time-8)){
        coeff_r$totalpop8[tt+8] = totalpop8[tt+8];
      }
      alpha_newt[tt] = (New_t[tt]^2/sigobs); beta_newt[tt] = (New_t[tt]/sigobs);  
      if(alpha_newt[tt]<alpha_adj){alpha_newt[tt] = alpha_newt[tt] + alpha_adj};
      if(beta_newt[tt]<alpha_adj){beta_newt[tt] = beta_newt[tt] + alpha_adj};
      
    } ## t=1
    
    if((tt>1) & (tt<Time))
    {
      terms_choose = assist_all_densities(tt, Time, preg, yearl_year, NBA_ft, 
                                          Y_kt, New_t, NA_19ft, NA_19mt, SA_19mt);
      ##### Adult ##################
      #########  NBA terms ########
      sigobs = sigobs_vec$Femaleadult;
      for(kk in 1:preg)
      { #cat("time=", tt, kk, "\n");
        if(kk==1)
        {
          nba_prev = New_t[tt-1]; nba_fnext = NBA_ft[kk+1+((tt+1-1)*preg)];
          existing = NBA_ft[kk+((tt-1)*preg)];
          
          if(nba_prev<nba_fnext){ cat("NBA wrong point:", kk, nba_prev, nba_fnext, "\n"); stopcode=stopcode+1; } 
          if(New_t[tt-1]!=0)
          {
            meanvec = c(mean_vec[tt]);
            
            result_codes = update_NBAfless8_lagged_int(kk, preg, tt, yearl_year, Time, nba_prev, nba_fnext, s_a[tt], lambda_adulft[tt], beta_adulft[tt], alpha_adulft[tt], bounds, existing, sigobs, eps, NBA_ft, Y_kt, New_t, 
                                                       NA_19ft, NA_19mt, coeff_r, s_aframe, meanvec, R_r[tt], s_a[tt+1], popl_prop, lambda_T, sigma_T_gamma, alpha_r, alpha_sa, rc, SA_19mt, whole_pop_mean, whole_pop_meanj, terms_choose,
                                                       risk_class, A_ft, alpha_adj, prob_male_factor);   
            NBA_ft[kk+((tt-1)*preg)] = round(result_codes[1], digits=0);
            s_a[tt+1] = result_codes[2];  
            terms_choose[kk+1] = result_codes[4];
            new_value = round(result_codes[1], digits=0);
            meanvec = result_codes[5];
            alpha_T[tt] = result_codes[6];
            beta_T[tt] = result_codes[7];
            if(tt<=(Time-1))
            { totalpop1[tt+1] = ((totalpop1[tt+1]*whole_pop_meanj)-existing+new_value)/whole_pop_meanj;}
            if(tt<=(Time-8))
            { R_r[tt+8] = result_codes[3];
            totalpop8[tt+8] = ((totalpop8[tt+8]*whole_pop_mean)-existing+new_value)/whole_pop_mean;
            }
          }
          if(New_t[tt-1]==0){ 
            NBA_ft[kk+((tt-1)*preg)] = 0; 
            terms_choose[kk+1] = update_nba_terms(tt, kk, Time, preg, yearl_year, NBA_ft, Y_kt, New_t, NA_19ft, NA_19mt);
            
            new_value = NBA_ft[kk+((tt-1)*preg)];
            result_codes = s_a_calc_t(tt+1, Time, s_aframe, alpha_sa, totalpop1, existing, new_value, whole_pop_meanj, terms_choose, risk_class);
            if(tt<=(Time-1))
            { totalpop1[tt+1] = result_codes[2];
            s_a[tt+1] = result_codes[1];
            }
            result_codes = birth_rate_cal_t_new3(tt+8, Time, coeff_r, alpha_r, totalpop8, existing, new_value, whole_pop_mean, risk_class, rain);
            if(tt<=(Time-8))
            { totalpop8[tt+8] = result_codes[2];
            R_r[tt+8] = result_codes[1];
            }
          }
          s_aframe$totalpop1[tt+1] = totalpop1[tt+1];
          if(tt<=(Time-8)){
            coeff_r$totalpop8[tt+8] = totalpop8[tt+8];
          }
          A_ft[tt] = A_ft[tt]-existing+NBA_ft[kk+((tt-1)*preg)];
          alpha_adulft[tt] = (A_ft[tt]^2/sigobs); beta_adulft[tt] = (A_ft[tt]/sigobs);
          if(alpha_adulft[tt]<alpha_adj){alpha_adulft[tt] = alpha_adulft[tt] + alpha_adj};
          if(beta_adulft[tt]<alpha_adj){beta_adulft[tt] = beta_adulft[tt] + alpha_adj};
        } 
        
        if((kk>1) & (kk<(preg-1)))
        {
          
          if((kk<3) | (kk>4)){
            nba_prev = NBA_ft[(kk-1) + ((tt-1-1)*preg)];  nba_fnext = NBA_ft[kk+1+((tt+1-1)*preg)];
            existing = NBA_ft[kk+((tt-1)*preg)];
            if(nba_prev!=0){
              if(nba_prev<nba_fnext){ cat("NBA wrong point:", kk, nba_prev, nba_fnext, "\n"); stopcode=stopcode+1; }  
              meanvec = c(mean_vec[tt]);
              
              result_codes = update_NBAfless8_lagged_int(kk, preg, tt, yearl_year, Time, nba_prev, nba_fnext, s_a[tt], lambda_adulft[tt], beta_adulft[tt], alpha_adulft[tt], bounds, existing, sigobs, eps, NBA_ft, Y_kt, New_t, 
                                                         NA_19ft, NA_19mt, coeff_r, s_aframe, meanvec, R_r[tt], s_a[tt+1], popl_prop, lambda_T, sigma_T_gamma, alpha_r, alpha_sa, rc, SA_19mt, whole_pop_mean, whole_pop_meanj, terms_choose,
                                                         risk_class, A_ft, alpha_adj, prob_male_factor); 
              NBA_ft[kk+((tt-1)*preg)] = round(result_codes[1], digits=0);
              s_a[tt+1] = result_codes[2];  
              terms_choose[kk+1] = result_codes[4];
              new_value = round(result_codes[1], digits=0);
              meanvec = result_codes[5];
              alpha_T[tt] = result_codes[6];
              beta_T[tt] = result_codes[7];
              if(tt<=(Time-1))
              { totalpop1[tt+1] = ((totalpop1[tt+1]*whole_pop_meanj)-existing+new_value)/whole_pop_meanj;}
              if(tt<=(Time-8))
              { R_r[tt+8] = result_codes[3];
              totalpop8[tt+8] = ((totalpop8[tt+8]*whole_pop_mean)-existing+new_value)/whole_pop_mean;
              }
            }  ### nba!=0
            
            if(nba_prev==0){ 
              NBA_ft[kk+((tt-1)*preg)] = 0; 
              terms_choose[kk+1] = update_nba_terms(tt, kk, Time, preg, yearl_year, NBA_ft, Y_kt, New_t, NA_19ft, NA_19mt);
              
              new_value = NBA_ft[kk+((tt-1)*preg)];
              result_codes = s_a_calc_t(tt+1, Time, s_aframe, alpha_sa, totalpop1, existing, new_value, whole_pop_meanj, terms_choose, risk_class);
              if(tt<=(Time-1))
              { totalpop1[tt+1] = result_codes[2];
              s_a[tt+1] = result_codes[1];
              }
              result_codes = birth_rate_cal_t_new3(tt+8, Time, coeff_r, alpha_r, totalpop8, existing, new_value, whole_pop_mean, risk_class, rain);
              if(tt<=(Time-8))
              { totalpop8[tt+8] = result_codes[2];
              R_r[tt+8] = result_codes[1];
              }
            }
            s_aframe$totalpop1[tt+1] = totalpop1[tt+1];
            if(tt<=(Time-8)){
              coeff_r$totalpop8[tt+8] = totalpop8[tt+8];
            }
            A_ft[tt] = A_ft[tt]-existing+NBA_ft[kk+((tt-1)*preg)];
            alpha_adulft[tt] = (A_ft[tt]^2/sigobs); beta_adulft[tt] = (A_ft[tt]/sigobs);
            if(alpha_adulft[tt]<alpha_adj){alpha_adulft[tt] = alpha_adulft[tt] + alpha_adj};
            if(beta_adulft[tt]<alpha_adj){beta_adulft[tt] = beta_adulft[tt] + alpha_adj};
          }
          
          if(kk==3){
            nba_prev = NBA_ft[(kk-1) + ((tt-1-1)*preg)];  nba_fnext = NBA_ft[kk+1+((tt+1-1)*preg)];
            existing = NBA_ft[kk+((tt-1)*preg)];
            if(nba_prev!=0){
              meanvec = c(mean_vec[tt]);
              
              result_codes = update_NBAf3_lagged_int(kk, preg, tt, yearl_year, Time, nba_prev, NA_19ft[tt], nba_fnext, s_a[tt], lambda_adulft[tt], beta_adulft[tt], alpha_adulft[tt], bounds, existing, sigobs, eps, NBA_ft, Y_kt, New_t, 
                                                     NA_19ft, NA_19mt, coeff_r, s_aframe, meanvec, R_r[tt], s_a[tt+1], popl_prop, lambda_T, sigma_T_gamma, alpha_r, alpha_sa, rc, SA_19mt, whole_pop_mean, whole_pop_meanj, terms_choose,
                                                     risk_class, A_ft, alpha_adj, prob_male_factor); 
              if((nba_prev<NBA_ft[kk+((tt-1)*preg)]) | ((NBA_ft[kk+((tt-1)*preg)]+NA_19ft[tt])<nba_fnext)){ cat("NBA wrong point:", kk, nba_prev, (NBA_ft[kk+((tt-1)*preg)]+NA_19ft[tt]), nba_fnext, "\n"); } 
              NBA_ft[kk+((tt-1)*preg)] = round(result_codes[1], digits=0);
              s_a[tt+1] = result_codes[2];   
              terms_choose[kk+1] = result_codes[4];
              meanvec = result_codes[5];
              alpha_T[tt] = result_codes[6];
              beta_T[tt] = result_codes[7];
              
              new_value = round(result_codes[1], digits=0);
              if(tt<=(Time-1))
              { totalpop1[tt+1] = ((totalpop1[tt+1]*whole_pop_meanj)-existing+new_value)/whole_pop_meanj;}
              if(tt<=(Time-8))
              { R_r[tt+8] = result_codes[3];
              totalpop8[tt+8] = ((totalpop8[tt+8]*whole_pop_mean)-existing+new_value)/whole_pop_mean;
              }
            }  ### nba!=0
            
            if(nba_prev==0){ 
              NBA_ft[kk+((tt-1)*preg)] = 0; 
              terms_choose[kk+1] = update_nba_terms(tt, kk, Time, preg, yearl_year, NBA_ft, Y_kt, New_t, NA_19ft, NA_19mt);
              
              new_value = NBA_ft[kk+((tt-1)*preg)];
              result_codes = s_a_calc_t(tt+1, Time, s_aframe, alpha_sa, totalpop1, existing, new_value, whole_pop_meanj, terms_choose, risk_class);
              if(tt<=(Time-1))
              { totalpop1[tt+1] = result_codes[2];
              s_a[tt+1] = result_codes[1];
              }
              result_codes = birth_rate_cal_t_new3(tt+8, Time, coeff_r, alpha_r, totalpop8, existing, new_value, whole_pop_mean, risk_class, rain);
              if(tt<=(Time-8))
              { totalpop8[tt+8] = result_codes[2];
              R_r[tt+8] = result_codes[1];
              }
            }
            s_aframe$totalpop1[tt+1] = totalpop1[tt+1];
            if(tt<=(Time-8)){
              coeff_r$totalpop8[tt+8] = totalpop8[tt+8];
            }
            A_ft[tt] = A_ft[tt]-existing+NBA_ft[kk+((tt-1)*preg)];
            alpha_adulft[tt] = (A_ft[tt]^2/sigobs); beta_adulft[tt] = (A_ft[tt]/sigobs);
            if(alpha_adulft[tt]<alpha_adj){alpha_adulft[tt] = alpha_adulft[tt] + alpha_adj};
            if(beta_adulft[tt]<alpha_adj){beta_adulft[tt] = beta_adulft[tt] + alpha_adj};
          }
          
          if(kk==4){
            nba_prev = NBA_ft[(kk-1) + ((tt-1-1)*preg)];  nba_fnext = NBA_ft[kk+1+((tt+1-1)*preg)]; 
            existing = NBA_ft[kk+((tt-1)*preg)];
            if((nba_prev+NA_19ft[tt-1])!=0){
              meanvec = c(mean_vec[tt]);
              
              result_codes = update_NBAf4_lagged_int(kk, preg, yearl_year, tt, Time, nba_prev, NA_19ft[tt-1], nba_fnext, s_a[tt], lambda_adulft[tt], beta_adulft[tt], alpha_adulft[tt], bounds, existing, sigobs, eps, NBA_ft, Y_kt, New_t, 
                                                     NA_19ft, NA_19mt, coeff_r, s_aframe, meanvec, R_r[tt], s_a[tt+1], popl_prop, lambda_T, sigma_T_gamma, alpha_r, alpha_sa, rc, SA_19mt, whole_pop_mean, whole_pop_meanj, terms_choose,
                                                     risk_class, A_ft, alpha_adj, prob_male_factor); 
              if(((nba_prev+NA_19ft[tt-1])<NBA_ft[kk+((tt-1)*preg)]) | (NBA_ft[kk+((tt-1)*preg)]<nba_fnext)){ cat("NBA wrong point:", kk, nba_prev, (NBA_ft[kk+((tt-1)*preg)]+NA_19ft[tt]), nba_fnext, "\n"); } 
              NBA_ft[kk+((tt-1)*preg)] = result_codes[1];
              s_a[tt+1] = result_codes[2];  
              terms_choose[kk+1] = result_codes[4];
              new_value = round(result_codes[1], digits=0);
              meanvec = result_codes[5];
              alpha_T[tt] = result_codes[6];
              beta_T[tt] = result_codes[7];
              if(tt<=(Time-1))
              { totalpop1[tt+1] = ((totalpop1[tt+1]*whole_pop_meanj)-existing+new_value)/whole_pop_meanj;}
              if(tt<=(Time-8))
              { R_r[tt+8] = result_codes[3];
              totalpop8[tt+8] = ((totalpop8[tt+8]*whole_pop_mean)-existing+new_value)/whole_pop_mean;
              }
            }  ### nba!=0
            
            if((nba_prev+NA_19ft[tt-1])==0){
              NBA_ft[kk+((tt-1)*preg)] = 0; 
              terms_choose[kk+1] = update_nba_terms(tt, kk, Time, preg, yearl_year, NBA_ft, Y_kt, New_t, NA_19ft, NA_19mt);
              
              new_value = NBA_ft[kk+((tt-1)*preg)];
              result_codes = s_a_calc_t(tt+1, Time, s_aframe, alpha_sa, totalpop1, existing, new_value, whole_pop_meanj, terms_choose, risk_class);
              if(tt<=(Time-1))
              { totalpop1[tt+1] = result_codes[2];
              s_a[tt+1] = result_codes[1];
              }
              result_codes = birth_rate_cal_t_new3(tt+8, Time, coeff_r, alpha_r, totalpop8, existing, new_value, whole_pop_mean, risk_class, rain);
              if(tt<=(Time-8))
              { totalpop8[tt+8] = result_codes[2];
              R_r[tt+8] = result_codes[1];
              }
            }
            s_aframe$totalpop1[tt+1] = totalpop1[tt+1];
            if(tt<=(Time-8)){
              coeff_r$totalpop8[tt+8] = totalpop8[tt+8];
            }
            A_ft[tt] = A_ft[tt]-existing+NBA_ft[kk+((tt-1)*preg)];
            alpha_adulft[tt] = (A_ft[tt]^2/sigobs); beta_adulft[tt] = (A_ft[tt]/sigobs);
            if(alpha_adulft[tt]<alpha_adj){alpha_adulft[tt] = alpha_adulft[tt] + alpha_adj};
            if(beta_adulft[tt]<alpha_adj){beta_adulft[tt] = beta_adulft[tt] + alpha_adj};
            
          }
          
        } ### if kk>1
        
        if(kk==(preg-1))
        { #cat("time=", tt, "enter preg1\n");
          nba_prev = NBA_ft[(kk-1) + ((tt-1-1)*preg)]; nba_ft9 = NBA_ft[preg+((tt-1)*preg)]; 
          nba_fnext9=NBA_ft[preg+((tt+1-1)*preg)]; newnext=New_t[tt];
          #cat("nba_prev=", nba_prev, "nba_ft9=", nba_ft9, "nba_fnext9=", nba_fnext9, "newnext=", newnext, "\n");
          existing = NBA_ft[kk+((tt-1)*preg)];
          
          if(nba_prev!=0){
            meanvec = c(mean_vec[tt]);
            
            result_codes = update_NBAf8_lagged_int(kk, preg, yearl_year, tt, Time, nba_prev, nba_ft9, nba_fnext9, newnext, s_a[tt], R_r[tt], lambda_adulft[tt], beta_adulft[tt], alpha_adulft[tt], bounds, existing, sigobs, eps, NBA_ft, Y_kt, 
                                                   New_t, NA_19ft, NA_19mt, coeff_r, s_aframe, meanvec, s_a[tt+1], popl_prop, lambda_T, sigma_T_gamma, alpha_r, alpha_sa, rc, SA_19mt, whole_pop_mean, whole_pop_meanj, terms_choose,
                                                   risk_class, A_ft, alpha_adj, prob_male_factor); 
            NBA_ft[kk+((tt-1)*preg)] = round(result_codes[1], digits=0);
            s_a[tt+1] = result_codes[2];  
            terms_choose[preg] = result_codes[4];
            meanvec = result_codes[5];
            alpha_T[tt] = result_codes[6];
            beta_T[tt] = result_codes[7];
            
            new_value = round(result_codes[1], digits=0);
            if(tt<=(Time-1))
            { totalpop1[tt+1] = ((totalpop1[tt+1]*whole_pop_meanj)-existing+new_value)/whole_pop_meanj;}
            if(tt<=(Time-8))
            { R_r[tt+8] = result_codes[3];
            totalpop8[tt+8] = ((totalpop8[tt+8]*whole_pop_mean)-existing+new_value)/whole_pop_mean;
            }
          }
          
          if(nba_prev==0){ 
            NBA_ft[kk+((tt-1)*preg)] = 0; 
            terms_choose[preg] = update_nba_terms(tt, kk, Time, preg, yearl_year, NBA_ft, Y_kt, New_t, NA_19ft, NA_19mt);
            
            new_value = NBA_ft[kk+((tt-1)*preg)];
            result_codes = s_a_calc_t(tt+1, Time, s_aframe, alpha_sa, totalpop1, existing, new_value, whole_pop_meanj, terms_choose, risk_class);
            if(tt<=(Time-1))
            { totalpop1[tt+1] = result_codes[2];
            s_a[tt+1] = result_codes[1];
            }
            result_codes = birth_rate_cal_t_new3(tt+8, Time, coeff_r, alpha_r, totalpop8, existing, new_value, whole_pop_mean, risk_class, rain);
            if(tt<=(Time-8))
            { totalpop8[tt+8] = result_codes[2];
            R_r[tt+8] = result_codes[1];
            }
          }
          s_aframe$totalpop1[tt+1] = totalpop1[tt+1];
          if(tt<=(Time-8)){
            coeff_r$totalpop8[tt+8] = totalpop8[tt+8];
          }
          A_ft[tt] = A_ft[tt]-existing+NBA_ft[kk+((tt-1)*preg)];
          alpha_adulft[tt] = (A_ft[tt]^2/sigobs); beta_adulft[tt] = (A_ft[tt]/sigobs);
          if(alpha_adulft[tt]<alpha_adj){alpha_adulft[tt] = alpha_adulft[tt] + alpha_adj};
          if(beta_adulft[tt]<alpha_adj){beta_adulft[tt] = beta_adulft[tt] + alpha_adj};
          
          if(NBA_ft[kk+((tt-1)*preg)]<0){ cat("wrong negative nbaftpreg-1 \n"); }
          lower1 = max(0, (nba_fnext9+newnext-nba_ft9));
          if((NBA_ft[kk+((tt-1)*preg)]<lower1) | (NBA_ft[kk+((tt-1)*preg)]>nba_prev)){cat("NBA wrong point:", kk, nba_prev, nba_fnext, "\n"); stopcode=stopcode+1; } 
        }
        
        if(kk==preg)
        { #cat("time=", tt, "enter preg2\n");
          nba_fprev8 = NBA_ft[(preg-1) + ((tt-1-1)*preg)]; nba_fprev9 = NBA_ft[preg + ((tt-1-1)*preg)]; 
          newprev = New_t[tt-1]; newt = New_t[tt]; nba_fnext9 = NBA_ft[preg+((tt+1-1)*preg)]; 
          nba_ft8 = NBA_ft[preg-1+((tt-1)*preg)];      
          #cat("nba_fprev8=", nba_fprev8, "nba_fprev9=", nba_fprev9, "newt=", newt, "\n");
          #cat("nba_fnext9=", nba_fnext9, "nba_ft8=", nba_ft8, "newnext=", newnext, "\n");
          existing = NBA_ft[kk+((tt-1)*preg)];
          
          if((nba_fprev8+nba_fprev9-newprev)>0){       
            meanvec = c(mean_vec[tt]);
            
            result_codes = update_NBAf9_lagged_int(tt, kk, Time, yearl_year, preg, nba_fprev8, nba_fprev9, newprev, newt, nba_fnext9, nba_ft8, s_a[tt], R_r[tt], 
                                                   lambda_adulft[tt], beta_adulft[tt], alpha_adulft[tt], bounds, existing, sigobs, eps, coeff_r, 
                                                   s_aframe, meanvec, s_a[tt+1], popl_prop, lambda_T, sigma_T_gamma, alpha_r, 
                                                   alpha_sa, rc, NBA_ft, Y_kt, New_t, NA_19ft, NA_19mt, SA_19mt, whole_pop_mean, whole_pop_meanj, terms_choose,
                                                   risk_class, A_ft, alpha_adj, prob_male_factor); 
            NBA_ft[kk+((tt-1)*preg)] = round(result_codes[1], digits=0);
            s_a[tt+1] = result_codes[2];  
            terms_choose[preg] = result_codes[4];
            meanvec = result_codes[5];
            alpha_T[tt] = result_codes[6];
            beta_T[tt] = result_codes[7];
            new_value = round(result_codes[1], digits=0);
            if(tt<=(Time-1))
            { totalpop1[tt+1] = ((totalpop1[tt+1]*whole_pop_meanj)-existing+new_value)/whole_pop_meanj;}
            if(tt<=(Time-8))
            { R_r[tt+8] = result_codes[3];
            totalpop8[tt+8] = ((totalpop8[tt+8]*whole_pop_mean)-existing+new_value)/whole_pop_mean;
            }
          }
          if(nba_fprev8+nba_fprev9-newprev==0){ 
            NBA_ft[kk+((tt-1)*preg)] = 0; 
            terms_choose[preg] = update_nba_terms(tt, kk, Time, preg, yearl_year, NBA_ft, Y_kt, New_t, NA_19ft, NA_19mt);
            
            new_value = NBA_ft[kk+((tt-1)*preg)];
            result_codes = s_a_calc_t(tt+1, Time, s_aframe, alpha_sa, totalpop1, existing, new_value, whole_pop_meanj, terms_choose, risk_class);
            if(tt<=(Time-1))
            { totalpop1[tt+1] = result_codes[2];
            s_a[tt+1] = result_codes[1];
            }
            result_codes = birth_rate_cal_t_new3(tt+8, Time, coeff_r, alpha_r, totalpop8, existing, new_value, whole_pop_mean, risk_class, rain);
            if(tt<=(Time-8))
            { totalpop8[tt+8] = result_codes[2];
            R_r[tt+8] = result_codes[1];
            }
          }
          s_aframe$totalpop1[tt+1] = totalpop1[tt+1];
          if(tt<=(Time-8)){
            coeff_r$totalpop8[tt+8] = totalpop8[tt+8];
          }
          A_ft[tt] = A_ft[tt]-existing+NBA_ft[kk+((tt-1)*preg)];
          alpha_adulft[tt] = (A_ft[tt]^2/sigobs); beta_adulft[tt] = (A_ft[tt]/sigobs);
          if(alpha_adulft[tt]<alpha_adj){alpha_adulft[tt] = alpha_adulft[tt] + alpha_adj};
          if(beta_adulft[tt]<alpha_adj){beta_adulft[tt] = beta_adulft[tt] + alpha_adj};
          
          if((NBA_ft[kk+((tt-1)*preg)]<(newt+nba_fnext9-nba_ft8)) | (NBA_ft[kk+((tt-1)*preg)]>max(0, (nba_fprev8+nba_fprev9-newprev))))
          { cat("NBA wrong point:", kk, (newt+nba_fnext9-nba_ft8), NBA_ft[kk+((tt-1)*preg)], (nba_fprev8+nba_fprev9-newprev), "\n"); stopcode=stopcode+1; }     
        }
        
        #cat("kk=", kk, "NBA is clear\n"); 
      }
      SA_19ft[tt] = sum(NBA_ft[1:preg+((tt-1)*preg)]);
      
      #cat("time=", tt, "NBA is clear\n");
      #### new females arrivals
      yearl_18fprev = Y_kt[yearl_year + ((tt-1-1)*yearl_year)]; nba_ft3 = NBA_ft[3+((tt-1)*preg)]; na_19mt = NA_19mt[tt]; nba_fnext = NBA_ft[4+((tt+1-1)*preg)];
      existing = NA_19ft[tt]; class = "NA19ft";
      if(yearl_18fprev!=0){
        meanvec = c(mean_vec[tt]);
        
        result_codes = update_NAf_lagged_int(class, tt, Time, yearl_year, preg, yearl_18fprev, nba_ft3, na_19mt, nba_fnext, s_a[tt], rc, lambda_adulft[tt], beta_adulft[tt], alpha_adulft[tt], bounds, existing, sigobs, eps, NBA_ft, Y_kt, New_t, 
                                             NA_19ft, NA_19mt, coeff_r, s_aframe, meanvec, R_r[tt], s_a[tt+1], popl_prop, lambda_T, sigma_T_gamma, alpha_r, alpha_sa, SA_19mt, whole_pop_mean, whole_pop_meanj, terms_choose,
                                             risk_class, A_ft, alpha_adj, prob_male_factor); 
        NA_19ft[tt] = round(result_codes[1], digits=0);
        s_a[tt+1] = result_codes[2];  
        terms_choose[4] = result_codes[4];
        meanvec = result_codes[5];
        alpha_T[tt] = result_codes[6];
        beta_T[tt] = result_codes[7];
        
        new_value = round(result_codes[1], digits=0);
        if(tt<=(Time-1))
        { totalpop1[tt+1] = ((totalpop1[tt+1]*whole_pop_meanj)-existing+new_value)/whole_pop_meanj;}
        if(tt<=(Time-8))
        { R_r[tt+8] = result_codes[3];
        totalpop8[tt+8] = ((totalpop8[tt+8]*whole_pop_mean)-existing+new_value)/whole_pop_mean;
        }
      }
      if(yearl_18fprev==0){ 
        NA_19ft[tt] = 0; 
        ss = NBA_ft[3+((tt-1)*preg)]+NA_19ft[tt];
        terms_choose[4] = lfactorial(ss)-lfactorial(NBA_ft[4+((tt+1-1)*preg)]) - lfactorial(ss-NBA_ft[4+((tt+1-1)*preg)]);
        
        new_value = NA_19ft[tt];
        result_codes = s_a_calc_t(tt+1, Time, s_aframe, alpha_sa, totalpop1, existing, new_value, whole_pop_meanj, terms_choose, risk_class);
        if(tt<=(Time-1))
        { totalpop1[tt+1] = result_codes[2];
        s_a[tt+1] = result_codes[1];
        }
        result_codes = birth_rate_cal_t_new3(tt+8, Time, coeff_r, alpha_r, totalpop8, existing, new_value, whole_pop_mean, risk_class, rain);
        if(tt<=(Time-8))
        { totalpop8[tt+8] = result_codes[2];
        R_r[tt+8] = result_codes[1];
        }
      }
      s_aframe$totalpop1[tt+1] = totalpop1[tt+1];
      if(tt<=(Time-8)){
        coeff_r$totalpop8[tt+8] = totalpop8[tt+8];
      }
      A_ft[tt] = A_ft[tt]-existing+NA_19ft[tt];
      alpha_adulft[tt] = (A_ft[tt]^2/sigobs); beta_adulft[tt] = (A_ft[tt]/sigobs); 
      if(alpha_adulft[tt]<alpha_adj){alpha_adulft[tt] = alpha_adulft[tt] + alpha_adj};
      if(beta_adulft[tt]<alpha_adj){beta_adulft[tt] = beta_adulft[tt] + alpha_adj};
      
      ########### Male population update ###############
      sigobs = sigobs_vec$Maleadult;
      ###### new male arrival #############################
      yearl_18prev = Y_kt[yearl_year + ((tt-1-1)*yearl_year)]; sa_mt = SA_19mt[tt]; na_ft = NA_19ft[tt]; sa_mnext = SA_19mt[tt+1];
      existing = NA_19mt[tt]; class = "NA19mt";
      
      if(yearl_18prev!=0){
        meanvec = c(mean_vec[tt]);
        
        result_codes = update_NAm_lagged_int(class, tt, yearl_year, preg, Time, yearl_18prev, sa_mt, na_ft, sa_mnext, s_a[tt], rc, lambda_adulmt[tt], beta_adulmt[tt], alpha_adulmt[tt], bounds, existing, sigobs, eps, NBA_ft, Y_kt, New_t, 
                                             NA_19ft, NA_19mt, coeff_r, s_aframe, meanvec, s_a[tt+1], popl_prop, lambda_T, sigma_T_gamma, alpha_r, 
                                             alpha_sa, SA_19mt, whole_pop_mean, whole_pop_meanj, terms_choose,
                                             risk_class, A_mt, alpha_adj, prob_male_factor); 
        NA_19mt[tt] = round(result_codes[1], digits=0);
        s_a[tt+1] = result_codes[2];  
        terms_choose[preg+2] = result_codes[4];
        meanvec = result_codes[5];
        alpha_T[tt] = result_codes[6];
        beta_T[tt] = result_codes[7];
        
        new_value = round(result_codes[1], digits=0);
        if(tt<=(Time-1))
        { totalpop1[tt+1] = ((totalpop1[tt+1]*whole_pop_meanj)-existing+new_value)/whole_pop_meanj;}
        if(tt<=(Time-8))
        { R_r[tt+8] = result_codes[3];
        totalpop8[tt+8] = ((totalpop8[tt+8]*whole_pop_mean)-existing+new_value)/whole_pop_mean;
        }
      }
      if(yearl_18prev==0){ 
        NA_19mt[tt] = 0; 
        ss = NA_19mt[tt]+SA_19mt[tt];
        terms_choose[preg+2]=lfactorial(ss)-lfactorial(SA_19mt[tt+1])-lfactorial(ss-SA_19mt[tt+1]);
        
        new_value = NA_19mt[tt];
        result_codes = s_a_calc_t(tt+1, Time, s_aframe, alpha_sa, totalpop1, existing, new_value, whole_pop_meanj, terms_choose, risk_class);
        if(tt<=(Time-1))
        { totalpop1[tt+1] = result_codes[2];
        s_a[tt+1] = result_codes[1];
        }
        result_codes = birth_rate_cal_t_new3(tt+8, Time, coeff_r, alpha_r, totalpop8, existing, new_value, whole_pop_mean, risk_class, rain);
        if(tt<=(Time-8))
        { totalpop8[tt+8] = result_codes[2];
        R_r[tt+8] = result_codes[1];
        }
      }
      s_aframe$totalpop1[tt+1] = totalpop1[tt+1];
      if(tt<=(Time-8)){
        coeff_r$totalpop8[tt+8] = totalpop8[tt+8];
      }
      A_mt[tt] = A_mt[tt]-existing+NA_19mt[tt];
      alpha_adulmt[tt] = (A_mt[tt]^2/sigobs); beta_adulmt[tt] = (A_mt[tt]/sigobs);
      if(alpha_adulmt[tt]<alpha_adj){alpha_adulmt[tt] = alpha_adulmt[tt] + alpha_adj};
      if(beta_adulmt[tt]<alpha_adj){beta_adulmt[tt] = beta_adulmt[tt] + alpha_adj};
      
      ######### survived males
      n_19mprev = A_mt[tt-1]; na_mt = NA_19mt[tt]; sa_mnext = SA_19mt[tt+1];  
      existing = SA_19mt[tt]; class = "SA19mt";
      
      if(n_19mprev!=0){
        meanvec = c(mean_vec[tt]);
        
        result_codes = update_SAm_lagged_int(class, tt, yearl_year, preg, Time, n_19mprev, na_mt, sa_mnext, s_a[tt], lambda_adulmt[tt], beta_adulmt[tt], alpha_adulmt[tt], boundm1, existing, sigobs, eps, NBA_ft, Y_kt, New_t, NA_19ft, NA_19mt, coeff_r, 
                                             s_aframe, meanvec, s_a[tt+1], popl_prop, lambda_T, sigma_T_gamma, alpha_r, alpha_sa, rc, SA_19mt, whole_pop_mean, whole_pop_meanj, terms_choose,
                                             risk_class, A_mt, alpha_adj, prob_male_factor);  
        SA_19mt[tt] = round(result_codes[1], digits=0);
        s_a[tt+1] = result_codes[2];  
        terms_choose[preg+2] = result_codes[4];
        meanvec = result_codes[5];
        alpha_T[tt] = result_codes[6];
        beta_T[tt] = result_codes[7];
        
        new_value = round(result_codes[1], digits=0);
        if(tt<=(Time-1))
        { totalpop1[tt+1] = ((totalpop1[tt+1]*whole_pop_meanj)-existing+new_value)/whole_pop_meanj;}
        if(tt<=(Time-8))
        { R_r[tt+8] = result_codes[3];
        totalpop8[tt+8] = ((totalpop8[tt+8]*whole_pop_mean)-existing+new_value)/whole_pop_mean;
        }
      }
      if(n_19mprev==0){ 
        SA_19mt[tt] = 0; 
        ss = NA_19mt[tt]+SA_19mt[tt];
        terms_choose[preg+2]=lfactorial(ss)-lfactorial(SA_19mt[tt+1])-lfactorial(ss-SA_19mt[tt+1]);
        
        new_value = SA_19mt[tt];
        result_codes = s_a_calc_t(tt+1, Time, s_aframe, alpha_sa, totalpop1, existing, new_value, whole_pop_meanj, terms_choose, risk_class);
        if(tt<=(Time-1))
        { totalpop1[tt+1] = result_codes[2];
        s_a[tt+1] = result_codes[1];
        }
        result_codes = birth_rate_cal_t_new3(tt+8, Time, coeff_r, alpha_r, totalpop8, existing, new_value, whole_pop_mean, risk_class, rain);
        if(tt<=(Time-8))
        { totalpop8[tt+8] = result_codes[2];
        R_r[tt+8] = result_codes[1];
        }
      }
      #cat("time=", tt, "New male-female is clear is clear\n"); 
      s_aframe$totalpop1[tt+1] = totalpop1[tt+1];
      if(tt<=(Time-8)){
        coeff_r$totalpop8[tt+8] = totalpop8[tt+8];
      }
      A_mt[tt] = A_mt[tt]-existing+SA_19mt[tt];
      alpha_adulmt[tt] = (A_mt[tt]^2/sigobs); beta_adulmt[tt] = (A_mt[tt]/sigobs);
      if(alpha_adulmt[tt]<alpha_adj){alpha_adulmt[tt] = alpha_adulmt[tt] + alpha_adj};
      if(beta_adulmt[tt]<alpha_adj){beta_adulmt[tt] = beta_adulmt[tt] + alpha_adj};
      
      ##### Yearling #####################3
      sigobs = sigobs_vec$Hyearling;
      age=yearl_year; 
      for(kk in 1:yearl_year)
      {
        if(kk==1)
        {
          n_prevtime=Q_kt[quart_year + ((tt-1-1)*quart_year)]; n_nextime = Y_kt[(kk+1) + ((tt+1-1)*yearl_year)];
          existing = Y_kt[kk + ((tt-1)*yearl_year)];
          if(n_prevtime!=0)
          { meanvec = c(mean_vec[tt]);
          
          result_codes = update_Yearlkft_lagged_int(kk, age, tt, yearl_year, preg, Time, n_prevtime, n_nextime, s_y[tt], s_y[tt+1], beta_hyt[tt], alpha_hyt[tt], lambda_hyt[tt], boundy, existing, sigobs, eps, NBA_ft, Y_kt, New_t, NA_19ft, NA_19mt, coeff_r,
                                                    s_aframe, meanvec, s_a[tt+1], popl_prop, lambda_T, sigma_T_gamma, alpha_r, alpha_sa, rc, SA_19mt, whole_pop_mean, whole_pop_meanj, terms_choose,
                                                    risk_class, Yearsum_t, alpha_adj, prob_male_factor);
          Y_kt[kk + ((tt-1)*yearl_year)] = round(result_codes[1], digits=0);
          s_a[tt+1] = result_codes[2];
          new_value = round(result_codes[1], digits=0);
          meanvec = result_codes[5];
          alpha_T[tt] = result_codes[6];
          beta_T[tt] = result_codes[7];
          if(tt<=(Time-1))
          { totalpop1[tt+1] = ((totalpop1[tt+1]*whole_pop_meanj)-existing+new_value)/whole_pop_meanj;}
          if(tt<=(Time-8))
          { R_r[tt+8] = result_codes[3];
          totalpop8[tt+8] = ((totalpop8[tt+8]*whole_pop_mean)-existing+new_value)/whole_pop_mean;
          }
          }   
          if(n_prevtime==0) { 
            Y_kt[kk + ((tt-1)*yearl_year)] = 0; 
            new_value = Y_kt[kk + ((tt-1)*yearl_year)];
            result_codes = s_a_calc_t(tt+1, Time, s_aframe, alpha_sa, totalpop1, existing, new_value, whole_pop_meanj, terms_choose, risk_class);
            if(tt<=(Time-1))
            { totalpop1[tt+1] = result_codes[2];
            s_a[tt+1] = result_codes[1];
            }
            result_codes = birth_rate_cal_t_new3(tt+8, Time, coeff_r, alpha_r, totalpop8, existing, new_value, whole_pop_mean, risk_class, rain);
            if(tt<=(Time-8))
            { totalpop8[tt+8] = result_codes[2];
            R_r[tt+8] = result_codes[1];
            }
          }
          s_aframe$totalpop1[tt+1] = totalpop1[tt+1];
          if(tt<=(Time-8)){
            coeff_r$totalpop8[tt+8] = totalpop8[tt+8];
          }
          Yearsum_t[tt] = Yearsum_t[tt]-existing+Y_kt[kk + ((tt-1)*yearl_year)];
          alpha_hyt[tt] = (Yearsum_t[tt]^2/sigobs); beta_hyt[tt] = (Yearsum_t[tt]/sigobs); 
          if(alpha_hyt[tt]<alpha_adj){alpha_hyt[tt] = alpha_hyt[tt] + alpha_adj};
          if(beta_hyt[tt]<alpha_adj){beta_hyt[tt] = beta_hyt[tt] + alpha_adj};
          
        } 
        if((2<=kk) & (kk<yearl_year))
        {
          n_prevtime=Y_kt[(kk-1) + ((tt-1-1)*yearl_year)]; n_nextime = Y_kt[(kk+1) + ((tt+1-1)*yearl_year)];
          existing = Y_kt[kk + ((tt-1)*yearl_year)];
          if(n_prevtime!=0)
          { meanvec = c(mean_vec[tt]);
          
          result_codes = update_Yearlkft_lagged_int(kk, age, tt, yearl_year, preg, Time, n_prevtime, n_nextime, s_y[tt], s_y[tt+1], beta_hyt[tt], alpha_hyt[tt], lambda_hyt[tt], boundy, existing, sigobs, eps, NBA_ft, Y_kt, New_t, NA_19ft, NA_19mt, coeff_r,
                                                    s_aframe, meanvec, s_a[tt+1], popl_prop, lambda_T, sigma_T_gamma, alpha_r, alpha_sa, rc, SA_19mt, whole_pop_mean, whole_pop_meanj, terms_choose,
                                                    risk_class, Yearsum_t, alpha_adj, prob_male_factor);
          Y_kt[kk + ((tt-1)*yearl_year)] = round(result_codes[1], digits=0);
          s_a[tt+1] = result_codes[2];
          new_value = round(result_codes[1], digits=0);
          meanvec = result_codes[5];
          alpha_T[tt] = result_codes[6];
          beta_T[tt] = result_codes[7];
          if(tt<=(Time-1))
          { totalpop1[tt+1] = ((totalpop1[tt+1]*whole_pop_meanj)-existing+new_value)/whole_pop_meanj;}
          if(tt<=(Time-8))
          { R_r[tt+8] = result_codes[3];
          totalpop8[tt+8] = ((totalpop8[tt+8]*whole_pop_mean)-existing+new_value)/whole_pop_mean;
          }
          }  
          if(n_prevtime==0){ 
            Y_kt[kk + ((tt-1)*yearl_year)] = 0; 
            new_value = Y_kt[kk + ((tt-1)*yearl_year)];
            result_codes = s_a_calc_t(tt+1, Time, s_aframe, alpha_sa, totalpop1, existing, new_value, whole_pop_meanj, terms_choose, risk_class);
            if(tt<=(Time-1))
            { totalpop1[tt+1] = result_codes[2];
            s_a[tt+1] = result_codes[1];
            }
            result_codes = birth_rate_cal_t_new3(tt+8, Time, coeff_r, alpha_r, totalpop8, existing, new_value, whole_pop_mean, risk_class, rain);
            if(tt<=(Time-8))
            { totalpop8[tt+8] = result_codes[2];
            R_r[tt+8] = result_codes[1];
            }
          }
          s_aframe$totalpop1[tt+1] = totalpop1[tt+1];
          if(tt<=(Time-8)){
            coeff_r$totalpop8[tt+8] = totalpop8[tt+8];
          }
          Yearsum_t[tt] = Yearsum_t[tt]-existing+Y_kt[kk + ((tt-1)*yearl_year)];
          alpha_hyt[tt] = (Yearsum_t[tt]^2/sigobs); beta_hyt[tt] = (Yearsum_t[tt]/sigobs);
          if(alpha_hyt[tt]<alpha_adj){alpha_hyt[tt] = alpha_hyt[tt] + alpha_adj};
          if(beta_hyt[tt]<alpha_adj){beta_hyt[tt] = beta_hyt[tt] + alpha_adj};
        }
        if(kk==yearl_year)
        {
          na_17fprev=Y_kt[(kk-1) + ((tt-1-1)*yearl_year)]; na_fnext = NA_19ft[tt+1];  na_mnext = NA_19mt[tt+1]; 
          existing = Y_kt[kk + ((tt-1)*yearl_year)];
          if(na_17fprev!=0)
          { meanvec = c(mean_vec[tt]);
          
          result_codes = update_Yearl18ft_bound_int(age, tt, yearl_year, preg, Time, na_17fprev, na_fnext, na_mnext, s_y[tt], lambda_hyt[tt], beta_hyt[tt], alpha_hyt[tt], boundy, existing, sigobs, eps, NBA_ft, Y_kt, New_t, NA_19ft, NA_19mt, coeff_r,
                                                    s_aframe, meanvec, s_a[tt+1], popl_prop, lambda_T, sigma_T_gamma, alpha_r, alpha_sa, rc, SA_19mt, whole_pop_mean, whole_pop_meanj, terms_choose,
                                                    risk_class, Yearsum_t, alpha_adj, prob_male_factor);
          Y_kt[kk + ((tt-1)*yearl_year)] = round(result_codes[1], digits=0);
          s_a[tt+1] = result_codes[2];  
          terms_choose[preg+1] = result_codes[4];
          meanvec = result_codes[5];
          alpha_T[tt] = result_codes[6];
          beta_T[tt] = result_codes[7];
          
          new_value = round(result_codes[1], digits=0);
          if(tt<=(Time-1))
          { totalpop1[tt+1] = ((totalpop1[tt+1]*whole_pop_meanj)-existing+new_value)/whole_pop_meanj;}
          if(tt<=(Time-8))
          { R_r[tt+8] = result_codes[3];
          totalpop8[tt+8] = ((totalpop8[tt+8]*whole_pop_mean)-existing+new_value)/whole_pop_mean;
          }
          } 
          if(na_17fprev==0)
          {
            Y_kt[kk + ((tt-1)*yearl_year)] = 0;
            terms_choose[preg+1]=lfactorial(Y_kt[yearl_year+((tt-1)*yearl_year)])-lfactorial(NA_19ft[tt+1])-lfactorial(NA_19mt[tt+1]);
            terms_choose[preg+1] = terms_choose[preg+1] - lfactorial(Y_kt[yearl_year+((tt-1)*yearl_year)]-NA_19ft[tt+1]-NA_19mt[tt+1]);
            
            new_value = Y_kt[kk + ((tt-1)*yearl_year)];
            result_codes = s_a_calc_t(tt+1, Time, s_aframe, alpha_sa, totalpop1, existing, new_value, whole_pop_meanj, terms_choose, risk_class);
            if(tt<=(Time-1))
            { totalpop1[tt+1] = result_codes[2];
            s_a[tt+1] = result_codes[1];
            }
            result_codes = birth_rate_cal_t_new3(tt+8, Time, coeff_r, alpha_r, totalpop8, existing, new_value, whole_pop_mean, risk_class, rain);
            if(tt<=(Time-8))
            { totalpop8[tt+8] = result_codes[2];
            R_r[tt+8] = result_codes[1];
            }
          }
          s_aframe$totalpop1[tt+1] = totalpop1[tt+1];
          if(tt<=(Time-8)){
            coeff_r$totalpop8[tt+8] = totalpop8[tt+8];
          }
          Yearsum_t[tt] = Yearsum_t[tt]-existing+Y_kt[kk + ((tt-1)*yearl_year)];
          alpha_hyt[tt] = (Yearsum_t[tt]^2/sigobs); beta_hyt[tt] = (Yearsum_t[tt]/sigobs);
          if(alpha_hyt[tt]<alpha_adj){alpha_hyt[tt] = alpha_hyt[tt] + alpha_adj};
          if(beta_hyt[tt]<alpha_adj){beta_hyt[tt] = beta_hyt[tt] + alpha_adj};
        }
      }   
      
      ##### Quarters ###########################
      sigobs = sigobs_vec$Quarter;
      age=quart_year;  
      for(qq in 1:quart_year)
      {
        if(qq==1)
        {
          n_1prev = New_t[tt-1]; q_3fnext = Q_kt[(qq+1)+((tt+1-1)*quart_year)]; 
          existing = Q_kt[qq + ((tt-1)*quart_year)];
          if(New_t[tt-1]!=0)
          {
            meanvec = c(mean_vec[tt]);
            
            result_codes = update_Q_2ft_lessT_lagged_int(tt, Time, preg, yearl_year, n_1prev, q_3fnext, s_q[tt], s_q[tt+1], lambda_qt[tt], beta_qt[tt], alpha_qt[tt], boundq, existing, sigobs, eps, NBA_ft, 
                                                         Y_kt, New_t, NA_19ft, NA_19mt, coeff_r, s_aframe, meanvec, s_y[tt+1], popl_prop, lambda_T, sigma_T_gamma, alpha_r, alpha_sa, rc, SA_19mt, whole_pop_mean, whole_pop_meanj, terms_choose,
                                                         risk_class, Qsum_t, alpha_adj, prob_male_factor);
            Q_kt[qq + ((tt-1)*quart_year)] = round(result_codes[1], digits=0);
            s_a[tt+1] = result_codes[2];
            new_value = round(result_codes[1], digits=0);
            meanvec = result_codes[5];
            alpha_T[tt] = result_codes[6];
            beta_T[tt] = result_codes[7];
            if(tt<=(Time-1))
            { totalpop1[tt+1] = ((totalpop1[tt+1]*whole_pop_meanj)-existing+new_value)/whole_pop_meanj;}
            if(tt<=(Time-8))
            { R_r[tt+8] = result_codes[3];
            totalpop8[tt+8] = ((totalpop8[tt+8]*whole_pop_mean)-existing+new_value)/whole_pop_mean;
            }
          }       
          if(New_t[tt-1]==0)
          {
            Q_kt[qq + ((tt-1)*quart_year)] = 0;
            new_value = Q_kt[qq + ((tt-1)*quart_year)];
            result_codes = s_a_calc_t(tt+1, Time, s_aframe, alpha_sa, totalpop1, existing, new_value, whole_pop_meanj, terms_choose, risk_class);
            if(tt<=(Time-1))
            { totalpop1[tt+1] = result_codes[2];
            s_a[tt+1] = result_codes[1];
            }
            result_codes = birth_rate_cal_t_new3(tt+8, Time, coeff_r, alpha_r, totalpop8, existing, new_value, whole_pop_mean, risk_class, rain);
            if(tt<=(Time-8))
            { totalpop8[tt+8] = result_codes[2];
            R_r[tt+8] = result_codes[1];
            }
          }   
          s_aframe$totalpop1[tt+1] = totalpop1[tt+1];
          if(tt<=(Time-8)){
            coeff_r$totalpop8[tt+8] = totalpop8[tt+8];
          }
          Qsum_t[tt] = Qsum_t[tt]-existing+Q_kt[qq + ((tt-1)*quart_year)];
          alpha_qt[tt] = (Qsum_t[tt]^2/sigobs); beta_qt[tt] = (Qsum_t[tt]/sigobs);
          if(alpha_qt[tt]<alpha_adj){alpha_qt[tt] = alpha_qt[tt] + alpha_adj};
          if(beta_qt[tt]<alpha_adj){beta_qt[tt] = beta_qt[tt] + alpha_adj};
        }           
        if((2<=qq) & (qq<quart_year))
        {
          n_prevtime = Q_kt[(qq-1) + ((tt-1-1)*quart_year)]; q_3fnext = Q_kt[(qq+1)+((tt+1-1)*quart_year)]; 
          existing = Q_kt[qq + ((tt-1)*quart_year)];
          if(n_prevtime!=0)
          {
            meanvec = c(mean_vec[tt]);
            
            result_codes = update_Q_3ft_lagged_int(tt, preg, yearl_year, qq, age, tt, Time, n_prevtime, q_3fnext, s_q[tt], s_q[tt+1], lambda_qt[tt], beta_qt[tt], alpha_qt[tt], boundq, existing, sigobs, eps, NBA_ft, Y_kt, New_t, 
                                                   NA_19ft, NA_19mt, coeff_r, s_aframe, meanvec, s_y[tt+1], popl_prop, lambda_T, sigma_T_gamma, alpha_r, alpha_sa, rc, SA_19mt, whole_pop_mean, whole_pop_meanj, terms_choose,
                                                   risk_class, Qsum_t, alpha_adj, prob_male_factor); 
            Q_kt[qq + ((tt-1)*quart_year)] = round(result_codes[1], digits=0);
            s_a[tt+1] = result_codes[2];
            new_value = round(result_codes[1], digits=0);
            meanvec = result_codes[5];
            alpha_T[tt] = result_codes[6];
            beta_T[tt] = result_codes[7];
            if(tt<=(Time-1))
            { totalpop1[tt+1] = ((totalpop1[tt+1]*whole_pop_meanj)-existing+new_value)/whole_pop_meanj;}
            if(tt<=(Time-8))
            { R_r[tt+8] = result_codes[3];
            totalpop8[tt+8] = ((totalpop8[tt+8]*whole_pop_mean)-existing+new_value)/whole_pop_mean;
            }
          }
          if(n_prevtime==0)
          {
            Q_kt[qq + ((tt-1)*quart_year)] = 0;
            new_value = Q_kt[qq + ((tt-1)*quart_year)];
            result_codes = s_a_calc_t(tt+1, Time, s_aframe, alpha_sa, totalpop1, existing, new_value, whole_pop_meanj, terms_choose, risk_class);
            if(tt<=(Time-1))
            { totalpop1[tt+1] = result_codes[2];
            s_a[tt+1] = result_codes[1];
            }
            result_codes = birth_rate_cal_t_new3(tt+8, Time, coeff_r, alpha_r, totalpop8, existing, new_value, whole_pop_mean, risk_class, rain);
            if(tt<=(Time-8))
            { totalpop8[tt+8] = result_codes[2];
            R_r[tt+8] = result_codes[1];
            }
          }
          s_aframe$totalpop1[tt+1] = totalpop1[tt+1];
          if(tt<=(Time-8)){
            coeff_r$totalpop8[tt+8] = totalpop8[tt+8];
          }
          Qsum_t[tt] = Qsum_t[tt]-existing+Q_kt[qq + ((tt-1)*quart_year)];
          alpha_qt[tt] = (Qsum_t[tt]^2/sigobs); beta_qt[tt] = (Qsum_t[tt]/sigobs);
          if(alpha_qt[tt]<alpha_adj){alpha_qt[tt] = alpha_qt[tt] + alpha_adj};
          if(beta_qt[tt]<alpha_adj){beta_qt[tt] = beta_qt[tt] + alpha_adj};
        }
        if(qq==quart_year)
        {
          q_9fprev = Q_kt[(quart_year-1) + ((tt-1-1)*quart_year)]; y_11fnext = Y_kt[1+((tt+1-1)*yearl_year)]; 
          existing = Q_kt[qq + ((tt-1)*quart_year)];
          if(q_9fprev!=0)
          {
            meanvec = c(mean_vec[tt]);
            
            result_codes = update_Q_10ft_lagged_int(tt, Time, preg, yearl_year, q_9fprev, y_11fnext, s_y[tt+1], s_q[tt], lambda_qt[tt], beta_qt[tt], alpha_qt[tt], boundq, existing, sigobs, eps, NBA_ft, Y_kt, New_t, 
                                                    NA_19ft, NA_19mt, coeff_r, s_aframe, meanvec, popl_prop, lambda_T, sigma_T_gamma, alpha_r, alpha_sa, 
                                                    rc, SA_19mt, whole_pop_mean, whole_pop_meanj, terms_choose,
                                                    risk_class, Qsum_t, alpha_adj, prob_male_factor); 
            Q_kt[qq + ((tt-1)*quart_year)] = round(result_codes[1], digits=0);
            s_a[tt+1] = result_codes[2];   
            new_value = round(result_codes[1], digits=0);
            meanvec = result_codes[5];
            alpha_T[tt] = result_codes[6];
            beta_T[tt] = result_codes[7];
            if(tt<=(Time-1))
            { totalpop1[tt+1] = ((totalpop1[tt+1]*whole_pop_meanj)-existing+new_value)/whole_pop_meanj;}
            if(tt<=(Time-8))
            { R_r[tt+8] = result_codes[3];
            totalpop8[tt+8] = ((totalpop8[tt+8]*whole_pop_mean)-existing+new_value)/whole_pop_mean;
            }
          }   
          if(q_9fprev==0)
          {
            Q_kt[qq + ((tt-1)*quart_year)] = 0;
            new_value = Q_kt[qq + ((tt-1)*quart_year)];
            result_codes = s_a_calc_t(tt+1, Time, s_aframe, alpha_sa, totalpop1, existing, new_value, whole_pop_meanj, terms_choose, risk_class);
            if(tt<=(Time-1))
            { totalpop1[tt+1] = result_codes[2];
            s_a[tt+1] = result_codes[1];
            }
            result_codes = birth_rate_cal_t_new3(tt+8, Time, coeff_r, alpha_r, totalpop8, existing, new_value, whole_pop_mean, risk_class, rain);
            if(tt<=(Time-8))
            { totalpop8[tt+8] = result_codes[2];
            R_r[tt+8] = result_codes[1];
            }
          } 
          s_aframe$totalpop1[tt+1] = totalpop1[tt+1];
          if(tt<=(Time-8)){
            coeff_r$totalpop8[tt+8] = totalpop8[tt+8];
          }
          Qsum_t[tt] = Qsum_t[tt]-existing+Q_kt[qq + ((tt-1)*quart_year)];
          alpha_qt[tt] = (Qsum_t[tt]^2/sigobs); beta_qt[tt] = (Qsum_t[tt]/sigobs);
          if(alpha_qt[tt]<alpha_adj){alpha_qt[tt] = alpha_qt[tt] + alpha_adj};
          if(beta_qt[tt]<alpha_adj){beta_qt[tt] = beta_qt[tt] + alpha_adj};
        } 
      }
      
      ### newborn ####################
      sigobs = sigobs_vec$New;
      rate_new=R_r[tt];
      nba_fprev8 = NBA_ft[preg-1+((tt-1)*preg)]; nba_fprev9 = NBA_ft[preg+((tt-1)*preg)]; 
      nba_ft9 = NBA_ft[preg+((tt+1-1)*preg)];  q_2fnext = Q_kt[1+((tt+1-1)*quart_year)];  
      nba_ft1 = NBA_ft[1+((tt+1-1)*preg)];
      
      meanvec = c(mean_vec[tt]);
      existing = New_t[tt];
      #### new born
      result_codes = update_Nnew_lessT_int(tt, Time, preg, yearl_year, nba_fprev8, nba_fprev9, nba_ft9, nba_ft1, q_2fnext, s_a[tt+1], rate_new, s_q[tt+1], lambda_newt[tt], beta_newt[tt], alpha_newt[tt], existing, sigobs, eps, NBA_ft, Y_kt, New_t, 
                                           NA_19ft, NA_19mt, coeff_r, s_aframe, meanvec, popl_prop, lambda_T, sigma_T_gamma, alpha_r, alpha_sa, 
                                           rc, SA_19mt, whole_pop_mean, whole_pop_meanj, terms_choose,
                                           risk_class, alpha_adj, prob_male_factor);          
      New_t[tt] = round(result_codes[1], digits=0);
      s_a[tt+1] = result_codes[2];
      terms_choose[1] = result_codes[4];
      terms_choose[preg] = result_codes[5];
      meanvec = result_codes[6];
      alpha_T[tt] = result_codes[7];
      beta_T[tt] = result_codes[8];
      
      new_value = round(result_codes[1], digits=0);
      if(tt<=(Time-1))
      { totalpop1[tt+1] = ((totalpop1[tt+1]*whole_pop_meanj)-existing+new_value)/whole_pop_meanj;}
      if(tt<=(Time-8))
      { R_r[tt+8] = result_codes[3];
      totalpop8[tt+8] = ((totalpop8[tt+8]*whole_pop_mean)-existing+new_value)/whole_pop_mean;
      }
      s_aframe$totalpop1[tt+1] = totalpop1[tt+1];
      if(tt<=(Time-8)){
        coeff_r$totalpop8[tt+8] = totalpop8[tt+8];
      }
      alpha_newt[tt] = (New_t[tt]^2/sigobs); beta_newt[tt] = (New_t[tt]/sigobs);  
      if(alpha_newt[tt]<alpha_adj){alpha_newt[tt] = alpha_newt[tt] + alpha_adj};
      if(beta_newt[tt]<alpha_adj){beta_newt[tt] = beta_newt[tt] + alpha_adj}; 
      
    }
    
    if(tt==Time)
    {
      ##### Adult ###########
      #########  NBA terms ###
      sigobs = sigobs_vec$Femaleadult;
      for(kk in 1:preg)
      {
        if(kk==1)
        {
          meanvec = c(mean_vec[tt]);
          
          nba_prev = New_t[tt-1];   
          existing = NBA_ft[kk+((tt-1)*preg)];
          
          if(New_t[tt-1]!=0)
          {
            result_codes = update_NBAfless8_bound_int(kk, preg, tt, Time, nba_prev, nba_fnext, s_a[tt], lambda_adulft[tt], beta_adulft[tt], alpha_adulft[tt], meanvec, popl_prop, lambda_T, sigma_T_gamma, bounds, existing, sigobs, A_ft, alpha_adj, eps);   
            
            NBA_ft[kk+((tt-1)*preg)] = round(result_codes[1], digits=0);
            mean_vec[tt] = result_codes[2];
            alpha_T[tt] = result_codes[3];
            beta_T[tt] = result_codes[4];
          }
          if(New_t[tt-1]==0){ NBA_ft[kk+((tt-1)*preg)] = 0; }
          A_ft[tt] = A_ft[tt]-existing+NBA_ft[kk+((tt-1)*preg)];
          alpha_adulft[tt] = (A_ft[tt]^2/sigobs); beta_adulft[tt] = (A_ft[tt]/sigobs);
          if(alpha_adulft[tt]<alpha_adj){alpha_adulft[tt] = alpha_adulft[tt] + alpha_adj};
          if(beta_adulft[tt]<alpha_adj){beta_adulft[tt] = beta_adulft[tt] + alpha_adj};
        } 
        
        if((kk>1) & (kk<(preg-1)))
        {
          
          if((kk<3) | (kk>4)){
            nba_prev = NBA_ft[(kk-1) + ((tt-1-1)*preg)];  
            existing = NBA_ft[kk+((tt-1)*preg)];
            
            meanvec = c(mean_vec[tt]);
            
            if(nba_prev!=0){ 
              result_codes = update_NBAfless8_bound_int(kk, preg, tt, Time, nba_prev, nba_fnext, s_a[tt], lambda_adulft[tt], beta_adulft[tt], alpha_adulft[tt], meanvec, popl_prop, lambda_T, sigma_T_gamma, bounds, existing, sigobs, A_ft, alpha_adj, eps); 
              
              NBA_ft[kk+((tt-1)*preg)] = round(result_codes[1], digits=0);
              mean_vec[tt] = result_codes[2];
              alpha_T[tt] = result_codes[3];
              beta_T[tt] = result_codes[4];
            }  ### nba!=0
            
            if(nba_prev==0){ NBA_ft[kk+((tt-1)*preg)] = 0; }
            A_ft[tt] = A_ft[tt]-existing+NBA_ft[kk+((tt-1)*preg)];
            alpha_adulft[tt] = (A_ft[tt]^2/sigobs); beta_adulft[tt] = (A_ft[tt]/sigobs);
            if(alpha_adulft[tt]<alpha_adj){alpha_adulft[tt] = alpha_adulft[tt] + alpha_adj};
            if(beta_adulft[tt]<alpha_adj){beta_adulft[tt] = beta_adulft[tt] + alpha_adj};
          }
          
          if(kk==3){
            nba_prev = NBA_ft[(kk-1) + ((tt-1-1)*preg)];  nba_fnext = NBA_ft[kk+1+((tt+1-1)*preg)];
            existing = NBA_ft[kk+((tt-1)*preg)];
            
            meanvec = c(mean_vec[tt]);
            
            if(nba_prev!=0){
              result_codes = update_NBAf3_bound(kk, preg, tt, Time, nba_prev, NA_19ft[tt], nba_fnext, s_a[tt], lambda_adulft[tt], beta_adulft[tt], alpha_adulft[tt], meanvec, popl_prop, lambda_T, sigma_T_gamma, bounds, existing,
                                                sigobs, A_ft, alpha_adj, eps); 
              
              NBA_ft[kk+((tt-1)*preg)] = round(result_codes[1], digits=0);
              mean_vec[tt] = result_codes[2];
              alpha_T[tt] = result_codes[3];
              beta_T[tt] = result_codes[4];
            }  ### nba!=0
            
            if(nba_prev==0){ NBA_ft[kk+((tt-1)*preg)] = 0; }
            A_ft[tt] = A_ft[tt]-existing+NBA_ft[kk+((tt-1)*preg)];
            alpha_adulft[tt] = (A_ft[tt]^2/sigobs); beta_adulft[tt] = (A_ft[tt]/sigobs);
            if(alpha_adulft[tt]<alpha_adj){alpha_adulft[tt] = alpha_adulft[tt] + alpha_adj};
            if(beta_adulft[tt]<alpha_adj){beta_adulft[tt] = beta_adulft[tt] + alpha_adj};
          }
          
        } ### if kk>1
        
        if(kk==4){
          nba_prev = NBA_ft[(kk-1) + ((tt-1-1)*preg)];  
          existing = NBA_ft[kk+((tt-1)*preg)];
          
          meanvec = c(mean_vec[tt]);
          
          if((nba_prev+NA_19ft[tt-1])!=0){
            result_codes = update_NBAf4_bound(kk, preg, tt, Time, nba_prev, NA_19ft[tt-1], nba_fnext, s_a[tt], lambda_adulft[tt], beta_adulft[tt], alpha_adulft[tt], meanvec, popl_prop, lambda_T, sigma_T_gamma, bounds, existing,
                                              sigobs, A_ft, alpha_adj, eps); 
            
            NBA_ft[kk+((tt-1)*preg)] = round(result_codes[1], digits=0);
            mean_vec[tt] = result_codes[2];
            alpha_T[tt] = result_codes[3];
            beta_T[tt] = result_codes[4];
          }  ### nba!=0
          
          if((nba_prev+NA_19ft[tt-1])==0){
            NBA_ft[kk+((tt-1)*preg)] = 0; }
          A_ft[tt] = A_ft[tt]-existing+NBA_ft[kk+((tt-1)*preg)];
          alpha_adulft[tt] = (A_ft[tt]^2/sigobs); beta_adulft[tt] = (A_ft[tt]/sigobs);
          if(alpha_adulft[tt]<alpha_adj){alpha_adulft[tt] = alpha_adulft[tt] + alpha_adj};
          if(beta_adulft[tt]<alpha_adj){beta_adulft[tt] = beta_adulft[tt] + alpha_adj};
          
        }
        
        if(kk==(preg-1))
        {
          nba_prev = NBA_ft[(kk-1) + ((tt-1-1)*preg)]; nba_ft9 = NBA_ft[preg + ((tt-1)*preg)];
          newt = New_t[tt];
          existing = NBA_ft[kk+((tt-1)*preg)];
          
          meanvec = c(mean_vec[tt]);
          
          if(nba_prev!=0){
            result_codes = update_NBAf8_T_bound(kk, preg, tt, Time, nba_prev, nba_ft9, newt, s_a[tt], R_r[tt], lambda_adulft[tt], beta_adulft[tt], alpha_adulft[tt], meanvec, popl_prop, lambda_T, sigma_T_gamma, bounds, existing,
                                                sigobs, A_ft, alpha_adj, eps); 
            
            NBA_ft[kk+((tt-1)*preg)] = round(result_codes[1], digits=0);
            mean_vec[tt] = result_codes[2];
            alpha_T[tt] = result_codes[3];
            beta_T[tt] = result_codes[4];  
          }
          if(nba_prev==0){ NBA_ft[kk+((tt-1)*preg)] = 0; }
          A_ft[tt] = A_ft[tt]-existing+NBA_ft[kk+((tt-1)*preg)];
          alpha_adulft[tt] = (A_ft[tt]^2/sigobs); beta_adulft[tt] = (A_ft[tt]/sigobs);
          if(alpha_adulft[tt]<alpha_adj){alpha_adulft[tt] = alpha_adulft[tt] + alpha_adj};
          if(beta_adulft[tt]<alpha_adj){beta_adulft[tt] = beta_adulft[tt] + alpha_adj};
        }
        
        if(kk==preg)
        {
          nba_fprev8 = NBA_ft[(preg-1) + ((tt-1-1)*preg)]; nba_fprev9 = NBA_ft[preg + ((tt-1-1)*preg)]; 
          newt = New_t[tt]; newprev = New_t[tt-1]; nba_ft8 = NBA_ft[(preg-1) + ((tt-1)*preg)];
          existing = NBA_ft[kk+((tt-1)*preg)];
          
          meanvec = c(mean_vec[tt]);
          
          if((nba_fprev8+nba_fprev9-newprev)>0){        
            result_codes = update_NBAf9_T_bound(nba_fprev8, nba_fprev9, newprev, newt, nba_ft8, s_a[tt], R_r[tt], lambda_adulft[tt], beta_adulft[tt], alpha_adulft[tt], meanvec, popl_prop, lambda_T, sigma_T_gamma, bounds, existing,
                                                sigobs, A_ft, alpha_adj, eps); 
            
            NBA_ft[kk+((tt-1)*preg)] = round(result_codes[1], digits=0);
            mean_vec[tt] = result_codes[2];
            alpha_T[tt] = result_codes[3];
            beta_T[tt] = result_codes[4]; 
          }
          if(nba_fprev8+nba_fprev9-newprev==0){ NBA_ft[kk+((tt-1)*preg)] = 0; }
          A_ft[tt] = A_ft[tt]-existing+NBA_ft[kk+((tt-1)*preg)];
          alpha_adulft[tt] = (A_ft[tt]^2/sigobs); beta_adulft[tt] = (A_ft[tt]/sigobs);
          if(alpha_adulft[tt]<alpha_adj){alpha_adulft[tt] = alpha_adulft[tt] + alpha_adj};
          if(beta_adulft[tt]<alpha_adj){beta_adulft[tt] = beta_adulft[tt] + alpha_adj};
        }
      }
      SA_19ft[tt] = sum(NBA_ft[1:preg+((tt-1)*preg)]);
      
      #cat("time=", tt, "NBA is clear\n");
      #### new females arrivals
      yearl_18fprev = Y_kt[yearl_year + ((tt-1-1)*yearl_year)]; nba_ft3 = NBA_ft[3+((tt-1)*preg)]; na_19mt = NA_19mt[tt]; 
      existing = NA_19ft[tt];
      
      meanvec = c(mean_vec[tt]);
      
      if(yearl_18fprev!=0){
        result_codes = update_NAf_bound_new(tt, Time, yearl_18fprev, nba_ft3, na_19mt, nba_fnext, s_a[tt], rc, lambda_adulft[tt], beta_adulft[tt], alpha_adulft[tt], meanvec, popl_prop, lambda_T, sigma_T_gamma, bounds, existing,
                                            sigobs, eps, A_ft, alpha_adj, prob_male_factor); 
        
        NA_19ft[tt] = round(result_codes[1], digits=0);
        mean_vec[tt] = result_codes[2];
        alpha_T[tt] = result_codes[3];
        beta_T[tt] = result_codes[4]; 
      }
      if(yearl_18fprev==0){ NA_19ft[tt] = 0; }
      nnew = ((beta_adulft[tt]-0.5)*sigobs)-existing+NA_19ft[tt];
      alpha_adulft[tt] = (nnew^2/sigobs)+0.5; beta_adulft[tt] = (nnew/sigobs)+0.5;
      
      A_ft[tt] = A_ft[tt]-existing+NBA_ft[kk+((tt-1)*preg)];
      alpha_adulft[tt] = (A_ft[tt]^2/sigobs); beta_adulft[tt] = (A_ft[tt]/sigobs);
      if(alpha_adulft[tt]<alpha_adj){alpha_adulft[tt] = alpha_adulft[tt] + alpha_adj};
      if(beta_adulft[tt]<alpha_adj){beta_adulft[tt] = beta_adulft[tt] + alpha_adj};
      
      cat("time=", tt, "New female is clear\n");
      
      ####### Male population update ######################3
      sigobs = sigobs_vec$Maleadult;
      ###### new male arrival
      yearl_18prev = Y_kt[yearl_year + ((tt-1-1)*yearl_year)]; sa_mt = SA_19mt[tt]; na_ft = NA_19ft[tt]; 
      existing = NA_19mt[tt];
      
      meanvec = c(mean_vec[tt]);
      
      if(yearl_18prev!=0){
        result_codes = update_NAm_bound_new(tt, Time, yearl_18prev, sa_mt, na_ft, sa_mnext, s_a[tt], rc, lambda_adulmt[tt], beta_adulmt[tt], alpha_adulmt[tt], meanvec, popl_prop, lambda_T, sigma_T_gamma, bounds, existing,
                                            sigobs, eps, A_mt, alpha_adj, prob_male_factor); 
        NA_19mt[tt] = round(result_codes[1], digits=0);
        mean_vec[tt] = result_codes[2];
        alpha_T[tt] = result_codes[3];
        beta_T[tt] = result_codes[4]; 
      }
      if(yearl_18prev==0){ NA_19mt[tt] = 0; }
      
      A_mt[tt] = A_mt[tt]-existing+NA_19mt[tt];
      alpha_adulmt[tt] = (A_mt[tt]^2/sigobs); beta_adulmt[tt] = (A_mt[tt]/sigobs);
      if(alpha_adulmt[tt]<alpha_adj){alpha_adulmt[tt] = alpha_adulmt[tt] + alpha_adj};
      if(beta_adulmt[tt]<alpha_adj){beta_adulmt[tt] = beta_adulmt[tt] + alpha_adj};
      
      cat("time=", tt, "New male is clear\n");
      ######### survived males
      n_19mprev = A_mt[tt-1]; na_mt = NA_19mt[tt]; 
      existing = SA_19mt[tt];
      
      meanvec = c(mean_vec[tt]);
      
      if(n_19mprev!=0){
        result_codes = update_SAm_bound_new(tt, Time, n_19mprev, na_mt, sa_mnext, s_a[tt], lambda_adulmt[tt], beta_adulmt[tt], alpha_adulmt[tt], meanvec, popl_prop, lambda_T, sigma_T_gamma, boundm1, existing, sigobs,
                                            eps, A_mt, alpha_adj, prob_male_factor);  
        SA_19mt[tt] = round(result_codes[1], digits=0);
        mean_vec[tt] = result_codes[2];
        alpha_T[tt] = result_codes[3];
        beta_T[tt] = result_codes[4]; 
      }
      if(n_19mprev==0){ SA_19mt[tt] = 0; }   
      A_mt[tt] = A_mt[tt]-existing+SA_19mt[tt];
      alpha_adulmt[tt] = (A_mt[tt]^2/sigobs); beta_adulmt[tt] = (A_mt[tt]/sigobs);
      if(alpha_adulmt[tt]<alpha_adj){alpha_adulmt[tt] = alpha_adulmt[tt] + alpha_adj};
      if(beta_adulmt[tt]<alpha_adj){beta_adulmt[tt] = beta_adulmt[tt] + alpha_adj};
      cat("time=", tt, "New male-female is clear\n");
      
      ##### Yearling ##########################
      sigobs = sigobs_vec$Hyearling;
      age=yearl_year; 
      for(kk in 1:yearl_year)
      {
        meanvec = c(mean_vec[tt]);
        
        if(kk==1)
        {
          n_prevtime=Q_kt[quart_year + ((tt-1-1)*quart_year)]; 
          existing = Y_kt[kk + ((tt-1)*yearl_year)];
          if(n_prevtime!=0){
            result_codes = update_Yearlkft_bound(kk, age, tt, Time, n_prevtime, n_nextime, s_y[tt], beta_hyt[tt], alpha_hyt[tt], lambda_hyt[tt], meanvec, popl_prop, lambda_T, sigma_T_gamma, boundy, existing,
                                                 sigobs, Yearsum_t, alpha_adj, eps); 
            Y_kt[kk + ((tt-1)*yearl_year)] = round(result_codes[1], digits=0);
            mean_vec[tt] = result_codes[2];
            alpha_T[tt] = result_codes[3];
            beta_T[tt] = result_codes[4]; 
          }
          if(n_prevtime==0){ Y_kt[kk + ((tt-1)*yearl_year)] = 0; }
          Yearsum_t[tt] = Yearsum_t[tt]-existing+Y_kt[kk + ((tt-1)*yearl_year)];
          alpha_hyt[tt] = (Yearsum_t[tt]^2/sigobs); beta_hyt[tt] = (Yearsum_t[tt]/sigobs); 
          if(alpha_hyt[tt]<alpha_adj){alpha_hyt[tt] = alpha_hyt[tt] + alpha_adj};
          if(beta_hyt[tt]<alpha_adj){beta_hyt[tt] = beta_hyt[tt] + alpha_adj};
          
          if(n_prevtime < Y_kt[kk + ((tt-1)*yearl_year)]){ cat("wrong time", n_prevtime, Y_kt[kk + ((tt-1)*yearl_year)], "\n"); stopcode=stopcode+1; }
        } 
        if((2<=kk) & (kk<yearl_year))
        {
          n_prevtime=Y_kt[(kk-1) + ((tt-1-1)*yearl_year)]; 
          existing = Y_kt[kk + ((tt-1)*yearl_year)];
          if(n_prevtime!=0){
            result_codes = update_Yearlkft_bound(kk, age, tt, Time, n_prevtime, n_nextime, s_y[tt], beta_hyt[tt], alpha_hyt[tt], lambda_hyt[tt], meanvec, popl_prop, lambda_T, sigma_T_gamma, boundy, existing,
                                                 sigobs, Yearsum_t, alpha_adj, eps); 
            Y_kt[kk + ((tt-1)*yearl_year)] = round(result_codes[1], digits=0);
            mean_vec[tt] = result_codes[2];
            alpha_T[tt] = result_codes[3];
            beta_T[tt] = result_codes[4]; 
          }
          if(n_prevtime==0){ Y_kt[kk + ((tt-1)*yearl_year)]=0; }
          Yearsum_t[tt] = Yearsum_t[tt]-existing+Y_kt[kk + ((tt-1)*yearl_year)];
          alpha_hyt[tt] = (Yearsum_t[tt]^2/sigobs); beta_hyt[tt] = (Yearsum_t[tt]/sigobs);
          if(alpha_hyt[tt]<alpha_adj){alpha_hyt[tt] = alpha_hyt[tt] + alpha_adj};
          if(beta_hyt[tt]<alpha_adj){beta_hyt[tt] = beta_hyt[tt] + alpha_adj};
          
          if(n_prevtime < Y_kt[kk + ((tt-1)*yearl_year)]){ cat("wrong time", n_prevtime, Y_kt[kk + ((tt-1)*yearl_year)], "\n"); stopcode=stopcode+1; }
        }
        if(kk==yearl_year)
        {
          n_prevtime=Y_kt[(kk-1) + ((tt-1-1)*yearl_year)]; 
          existing = Y_kt[kk + ((tt-1)*yearl_year)];
          if(n_prevtime!=0){
            result_codes = update_Yearlkft_bound(kk, age, tt, Time, n_prevtime, n_nextime, s_y[tt], beta_hyt[tt], alpha_hyt[tt], lambda_hyt[tt], meanvec, popl_prop, lambda_T, sigma_T_gamma, boundy, existing,
                                                 sigobs, Yearsum_t, alpha_adj, eps); 
            Y_kt[kk + ((tt-1)*yearl_year)] = round(result_codes[1], digits=0);
            mean_vec[tt] = result_codes[2];
            alpha_T[tt] = result_codes[3];
            beta_T[tt] = result_codes[4]; 
          }
          if(n_prevtime==0){ Y_kt[kk + ((tt-1)*yearl_year)] = 0; }
          Yearsum_t[tt] = Yearsum_t[tt]-existing+Y_kt[kk + ((tt-1)*yearl_year)];
          alpha_hyt[tt] = (Yearsum_t[tt]^2/sigobs); beta_hyt[tt] = (Yearsum_t[tt]/sigobs);
          if(alpha_hyt[tt]<alpha_adj){alpha_hyt[tt] = alpha_hyt[tt] + alpha_adj};
          if(beta_hyt[tt]<alpha_adj){beta_hyt[tt] = beta_hyt[tt] + alpha_adj};
          
          if(n_prevtime < Y_kt[kk + ((tt-1)*yearl_year)]){ cat("wrong time", n_prevtime, Y_kt[kk + ((tt-1)*yearl_year)], "\n"); stopcode=stopcode+1; }
        }
      }   
      cat("time=", tt, "half-yearlings are clear\n");
      
      ##### quarter ######################
      sigobs = sigobs_vec$Quarter;
      age=quart_year;  
      for(qq in 1:quart_year)
      {
        meanvec = c(mean_vec[tt]);
        
        if(qq==1)
        {
          n_1prev = New_t[tt-1]; 
          existing = Q_kt[qq + ((tt-1)*quart_year)];
          if(n_1prev!=0){
            result_codes = update_Q_2ft_T_bound(n_1prev, s_q[tt], lambda_qt[tt], beta_qt[tt], alpha_qt[tt], meanvec, popl_prop[tt], lambda_T[tt], sigma_T_gamma, boundq, existing,
                                                sigobs, Qsum_t, alpha_adj, eps); 
            Q_kt[qq + ((tt-1)*quart_year)] = round(result_codes[1], digits=0);
            mean_vec[tt] = result_codes[2];
            alpha_T[tt] = result_codes[3];
            beta_T[tt] = result_codes[4]; 
          }
          if(n_1prev==0){ Q_kt[qq + ((tt-1)*quart_year)] = 0; } 
          Qsum_t[tt] = Qsum_t[tt]-existing+Q_kt[qq + ((tt-1)*quart_year)];
          alpha_qt[tt] = (Qsum_t[tt]^2/sigobs); beta_qt[tt] = (Qsum_t[tt]/sigobs);
          if(alpha_qt[tt]<alpha_adj){alpha_qt[tt] = alpha_qt[tt] + alpha_adj};
          if(beta_qt[tt]<alpha_adj){beta_qt[tt] = beta_qt[tt] + alpha_adj};
          
          if(n_1prev < Q_kt[qq + ((tt-1)*quart_year)]){ cat("Quarter wrong point", qq, n_1prev, Q_kt[qq + ((tt-1)*quart_year)], "\n"); stopcode=stopcode+1; }
        }       
        if((2<=qq) & (qq<quart_year))
        {
          n_prevtime = Q_kt[qq-1+((tt-1-1)*quart_year)]; 
          existing = Q_kt[qq + ((tt-1)*quart_year)];
          if(n_prevtime!=0){
            result_codes = update_Q_3ft_bound(qq, age, tt, Time, n_prevtime, q_3fnext, s_q[tt], lambda_qt[tt], beta_qt[tt], alpha_qt[tt], meanvec, popl_prop[tt], lambda_T[tt], sigma_T_gamma, boundq, existing,
                                              sigobs, Qsum_t, alpha_adj, eps); 
            Q_kt[qq + ((tt-1)*quart_year)] = round(result_codes[1], digits=0);
            mean_vec[tt] = result_codes[2];
            alpha_T[tt] = result_codes[3];
            beta_T[tt] = result_codes[4]; 
          }
          if(n_prevtime==0){ Q_kt[qq + ((tt-1)*quart_year)] = 0; }
          
          Qsum_t[tt] = Qsum_t[tt]-existing+Q_kt[qq + ((tt-1)*quart_year)];
          alpha_qt[tt] = (Qsum_t[tt]^2/sigobs); beta_qt[tt] = (Qsum_t[tt]/sigobs);
          if(alpha_qt[tt]<alpha_adj){alpha_qt[tt] = alpha_qt[tt] + alpha_adj};
          if(beta_qt[tt]<alpha_adj){beta_qt[tt] = beta_qt[tt] + alpha_adj};
          
          if(n_prevtime < Q_kt[qq + ((tt-1)*quart_year)]){ cat("Quarter wrong point", qq, n_prevtime, Q_kt[qq + ((tt-1)*quart_year)], "\n"); stopcode=stopcode+1; }
        }
        if(qq==quart_year)
        {
          n_prevtime = Q_kt[(quart_year-1) + ((tt-1-1)*quart_year)]; 
          existing = Q_kt[qq + ((tt-1)*quart_year)];
          
          if(n_prevtime!=0){
            result_codes = update_Q_3ft_bound(qq, age, tt, Time, n_prevtime, q_3fnext, s_q[tt], lambda_qt[tt], beta_qt[tt], alpha_qt[tt], meanvec, popl_prop[tt], lambda_T[tt], sigma_T_gamma, boundq, existing,
                                              sigobs, Qsum_t, alpha_adj, eps); 
            Q_kt[qq + ((tt-1)*quart_year)] = round(result_codes[1], digits=0);
            mean_vec[tt] = result_codes[2];
            alpha_T[tt] = result_codes[3];
            beta_T[tt] = result_codes[4]; 
          }
          if(n_prevtime==0){ Q_kt[qq + ((tt-1)*quart_year)] = 0; }    
          
          Qsum_t[tt] = Qsum_t[tt]-existing+Q_kt[qq + ((tt-1)*quart_year)];
          alpha_qt[tt] = (Qsum_t[tt]^2/sigobs); beta_qt[tt] = (Qsum_t[tt]/sigobs);
          if(alpha_qt[tt]<alpha_adj){alpha_qt[tt] = alpha_qt[tt] + alpha_adj};
          if(beta_qt[tt]<alpha_adj){beta_qt[tt] = beta_qt[tt] + alpha_adj};
          
          if(n_prevtime < Q_kt[qq + ((tt-1)*quart_year)]){ cat("Quarter wrong point", qq, n_prevtime, Q_kt[qq + ((tt-1)*quart_year)], "\n"); stopcode=stopcode+1; }     
        } 
      }
      cat("time=", tt, "quarters are clear\n");
      
      ### new born ###
      sigobs = sigobs_vec$New;
      rate_new=R_r[tt]; 
      nba_fprev8 = NBA_ft[preg-1+((tt-1)*preg)]; nba_fprev9 = NBA_ft[preg+((tt-1)*preg)]; 
      
      existing = New_t[tt];
      meanvec = c(mean_vec[tt]);  
      #### new born ###########
      result_codes = update_NnewT(nba_fprev8, nba_fprev9, rate_new, lambda_newt[tt], beta_newt[tt], alpha_newt[tt], meanvec, popl_prop[tt], lambda_T[tt], sigma_T_gamma, existing,
                                  sigobs, New_t, alpha_adj, eps);  ##### this code has to be corrected     
      New_t[tt] = round(result_codes[1], digits=0);
      mean_vec[tt] = result_codes[2];
      alpha_T[tt] = result_codes[3];
      beta_T[tt] = result_codes[4]; 
      
      alpha_newt[tt] = (New_t[tt]^2/sigobs); beta_newt[tt] = (New_t[tt]/sigobs);  
      if(alpha_newt[tt]<alpha_adj){alpha_newt[tt] = alpha_newt[tt] + alpha_adj};
      if(beta_newt[tt]<alpha_adj){beta_newt[tt] = beta_newt[tt] + alpha_adj};
      cat("time=", tt, "newborns are clear\n");
      
    } ## time=Time
    
    ######################
    
    A_ft[tt] = SA_19ft[tt] + NA_19ft[tt]; A_mt[tt] = SA_19mt[tt] + NA_19mt[tt]; 
    #################
  }  ### end of time loop
  
  if(A_ft[Time]==0)
  {  cat("Females died out\n");   }
  
  if(rr>burn){
    cat(t(NBA_ft), file="Output/NBA_ft.txt",sep=c(rep(" ",(length(NBA_ft)-1)),"\n"),append=T);
    cat(t(NA_19ft), file="Output/NAf.txt",sep=c(rep(" ",(length(NA_19ft)-1)),"\n"),append=T);
    cat(t(SA_19ft), file="Output/SAf.txt",sep=c(rep(" ",(length(SA_19ft)-1)),"\n"),append=T);
    cat(t(NA_19mt), file="Output/NAm.txt",sep=c(rep(" ",(length(NA_19mt)-1)),"\n"),append=T);
    cat(t(SA_19mt), file="Output/SAm.txt",sep=c(rep(" ",(length(SA_19mt)-1)),"\n"),append=T);
    cat(t(Y_kt), file="Output/yearl_18.txt",sep=c(rep(" ",(length(Y_kt)-1)),"\n"),append=T);
    cat(t(Q_kt), file="Output/quarter_6.txt",sep=c(rep(" ",(length(Q_kt)-1)),"\n"),append=T);
    
  }
  
  ##############  predicted total number of quarters and Half-yearlings  ######################################
  Yearsum_t = sum_years(Y_kt, Time, yearl_year);
  #A_mt = NA_19mt+SA_19mt;  #A_ft = NA_19ft+SA_19ft; 
  Qsum_t = sum_years(Q_kt, Time, quart_year);  
  Yearsum_t = sum_years(Y_kt, Time, yearl_year);
  
  
  ###### update of initial states ####################################################
  initerms = terms_initial(preg, Time, yearl_year, NBA_f0, A_m0, Y_k0, Q_k0, New_0);
  tt = 0;
  risk_class = c(risk_frame$risk_a[tt+1], risk_frame$risk_r[tt+8]);
  #### Adult #######
  for(ll in 1:preg)
  { 
    if(ll==1)
    {
      bounds1 = c(pop_bounds$lower[ll], pop_bounds$upper[ll]);
      results_code0 = initial_updateNAf01(ll, preg, yearl_year, Time, NBA_f0[ll], NBA_ft[ll+1], Af0_mean[ll], sig_01_adult[ll], s_a[1], R_r, bounds1, 
                                          s_aframe, coeff_r, alpha_r, alpha_sa, New_0, NBA_f0, Y_k0, NBA_ft, NA_19ft, 
                                          NA_19mt, SA_19mt, rc, whole_pop_mean, whole_pop_meanj, initerms, risk_class, prob_male_factor); 
      NBA_f0[ll] = as.integer(results_code0[1]);
      s_a[tt+1] = results_code0[2];
      R_r[tt+8] = results_code0[3];
      totalpop1[tt+1] = as.integer(results_code0[4]);
      totalpop8[tt+8] = as.integer(results_code0[5]);
      initerms[ll+1] = results_code0[6];
      
      if(NBA_f0[ll]<NBA_ft[ll+1]){ cat("wrong NBA initial : ", ll, NBA_f0[ll], NBA_ft[ll+1], "\n"); }
    }
    if(ll<(preg-1))
    {
      bounds1 = c(pop_bounds$lower[ll], pop_bounds$upper[ll]);
      results_code0 = initial_updateNAf0_lesspreg_new1(ll, preg, yearl_year, Time, NBA_f0[ll], NBA_ft[ll+1], Af0_mean[ll], sig_01_adult[ll], s_a[1], R_r, bounds1, s_aframe, 
                                                       coeff_r, alpha_r, alpha_sa, New_0, NBA_f0, Y_k0, NBA_ft, NA_19ft, 
                                                       NA_19mt, SA_19mt, R_r0, rc, whole_pop_mean, whole_pop_meanj, initerms, risk_class, prob_male_factor, mh_nba0);  
      NBA_f0[ll] = as.integer(results_code0[1]);
      s_a[tt+1] = results_code0[2];
      R_r[tt+8] = results_code0[3];
      totalpop1[tt+1] = as.integer(results_code0[4]);
      totalpop8[tt+8] = as.integer(results_code0[5]);
      initerms[ll+1] = results_code0[6];
    } 
    if(ll==(preg-1))
    {
      bounds1 = c(pop_bounds$lower[ll], pop_bounds$upper[ll]);
      results_code0 = initial_updateNAf0_lesspreg_new1(ll, preg, yearl_year, Time, NBA_f0[ll], NBA_ft[preg], Af0_mean[ll], sig_01_adult[ll], s_a[1], R_r, bounds1, s_aframe, 
                                                       coeff_r, alpha_r, alpha_sa, New_0, NBA_f0, Y_k0, NBA_ft, NA_19ft, 
                                                       NA_19mt, SA_19mt, R_r0, rc, whole_pop_mean, whole_pop_meanj, initerms, risk_class, prob_male_factor, mh_nba0);  
      NBA_f0[ll] = as.integer(results_code0[1]);
      s_a[tt+1] = results_code0[2];
      R_r[tt+8] = results_code0[3];
      totalpop1[tt+1] = as.integer(results_code0[4]);
      totalpop8[tt+8] = as.integer(results_code0[5]);
      initerms[preg] = results_code0[6];
    }
    if(ll==preg)
    { bounds1 = c(pop_bounds$lower[ll], pop_bounds$upper[ll]);
    N01=NBA_f0[ll]; N02=NBA_f0[ll-1]; N21=New_0; N22= NBA_ft[ll];
    results_code0 = initial_updateNAf0_lesspreg_new1(ll, preg, yearl_year, Time, NBA_f0[ll], NBA_ft[preg], Af0_mean[ll], sig_01_adult[ll], s_a[1], R_r, bounds1, s_aframe, 
                                                     coeff_r, alpha_r, alpha_sa, New_0, NBA_f0, Y_k0, NBA_ft, NA_19ft, 
                                                     NA_19mt, SA_19mt, R_r0, rc, whole_pop_mean, whole_pop_meanj, initerms, risk_class, prob_male_factor, mh_nba0);
    NBA_f0[ll] = as.integer(results_code0[1]);
    s_a[tt+1] = results_code0[2];
    R_r[tt+8] = results_code0[3];
    totalpop1[tt+1] = as.integer(results_code0[4]);
    totalpop8[tt+8] = as.integer(results_code0[5]);
    initerms[preg] = results_code0[6];
    }
  }
  A_f0 = sum(NBA_f0);  
  results_code0 = initial_updateMt_new1(preg, yearl_year, Time, A_m0, SA_19mt[1], Am0_mean, sig_01_adult[preg+1], s_a[1], R_r, boundm, s_aframe, 
                                        coeff_r, alpha_r, alpha_sa, New_0, NBA_f0, Y_k0, NBA_ft, NA_19ft, NA_19mt, 
                                        SA_19mt, rc, whole_pop_mean, whole_pop_meanj, initerms, risk_class, prob_male_factor, mh_male0);  
  A_m0 = as.integer(results_code0[1]);
  s_a[tt+1] = results_code0[2];
  R_r[tt+8] = results_code0[3];
  totalpop1[tt+1] = as.integer(results_code0[4]);
  totalpop8[tt+8] = as.integer(results_code0[5]);
  initerms[preg+2] = results_code0[6];
  
  cat("time=", tt, "adult0 are clear\n");
  
  ### new ####
  nbaprev = NBA_f0[preg-1] + NBA_f0[preg]; 
  Q12 = Q_kt[1]; nba_f01 = NBA_ft[1]; nbaft9 = NBA_ft[preg];
  results_code0 = initial_update(preg, yearl_year, Time, New_0, Q12, nba_f01, nbaprev, R_r0, nbaft9, n01_mean, sig_01, s_q[1], s_a[1], R_r, 
                                 s_aframe, coeff_r, alpha_r, alpha_sa, New_0, NBA_f0, Y_k0, NBA_ft, NA_19ft, NA_19mt, 
                                 SA_19mt, rc, whole_pop_mean, whole_pop_meanj, initerms, risk_class, prob_male_factor);
  New_0 = as.integer(results_code0[1]);
  s_a[tt+1] = results_code0[2];
  R_r[tt+8] = results_code0[3];
  totalpop1[tt+1] = as.integer(results_code0[4]);
  totalpop8[tt+8] = as.integer(results_code0[5]);
  initerms[1] = results_code0[6];
  initerms[preg] = results_code0[7];
  cat("time=", tt, "initial0 are clear\n");
  
  ##### Quarters
  for(qq in 1:(quart_year-1))
  { boundq1 = c(quarter_bounds$lower[qq], quarter_bounds$upper[qq]);  
  results_code0 = initial_updateQ(preg, yearl_year, Time, Q_k0[qq], Q_kt[qq+1], Q_mean, sig_01, s_q[1], s_a[1], boundq1, s_aframe, R_r, 
                                  coeff_r, alpha_r, alpha_sa, New_0, NBA_f0, Y_k0, NBA_ft, NA_19ft, NA_19mt, SA_19mt, R_r0, rc, 
                                  whole_pop_mean, whole_pop_meanj, initerms, risk_class, prob_male_factor);
  Q_k0[qq] = as.integer(results_code0[1]);
  s_a[tt+1] = results_code0[2];
  R_r[tt+8] = results_code0[3];
  totalpop1[tt+1] = as.integer(results_code0[4]);
  totalpop8[tt+8] = as.integer(results_code0[5]);
  }
  boundq1 = c(quarter_bounds$lower[quart_year], quarter_bounds$upper[quart_year]); 
  results_code0 = initial_updateQ(preg, yearl_year, Time, Q_k0[quart_year], Y_kt[1], Q_mean, sig_01, s_y[1], s_a[1], boundq1, s_aframe, R_r, 
                                  coeff_r, alpha_r, alpha_sa, New_0, NBA_f0, Y_k0, NBA_ft, NA_19ft, NA_19mt, SA_19mt, R_r0, rc, 
                                  whole_pop_mean, whole_pop_meanj, initerms, risk_class, prob_male_factor);
  Q_k0[quart_year] = as.integer(results_code0[1]);
  s_a[tt+1] = results_code0[2];
  R_r[tt+8] = results_code0[3];
  totalpop1[tt+1] = as.integer(results_code0[4]);
  totalpop8[tt+8] = as.integer(results_code0[5]);
  
  cat("time=", tt, "quarter0 are clear\n");
  
  #### Yearlings
  for(ll in 1:(yearl_year-1))
  {
    boundy1 = c(half_bounds$lower[ll], half_bounds$upper[ll]);
    results_code0 = initial_updateQ(preg, yearl_year, Time, Y_k0[ll], Y_kt[ll+1], Y_mean, sig_01, s_y[1], s_a[1], boundy1, s_aframe, R_r, 
                                    coeff_r, alpha_r, alpha_sa, New_0, NBA_f0, Y_k0, NBA_ft, NA_19ft, NA_19mt, SA_19mt, R_r0, rc, 
                                    whole_pop_mean, whole_pop_meanj, initerms, risk_class, prob_male_factor);
    Y_k0[ll] = as.integer(results_code0[1]);
    s_a[tt+1] = results_code0[2];
    R_r[tt+8] = results_code0[3];
    totalpop1[tt+1] = as.integer(results_code0[4]);
    totalpop8[tt+8] = as.integer(results_code0[5]);
  } 
  N01 = Y_k0[yearl_year]; N21 = NA_19mt[1]; N22 = NA_19ft[1]; 
  boundy1 = c(half_bounds$lower[yearl_year], half_bounds$upper[yearl_year]);
  results_code0 = initial_updateY18(preg, yearl_year, Time, N01, N21, N22, Y_mean, sig_01, s_a[1], R_r, boundy1, s_aframe, coeff_r, 
                                    alpha_r, alpha_sa, New_0, NBA_ft, NBA_f0, Y_k0, NA_19ft, NA_19mt, 
                                    SA_19mt, rc, whole_pop_mean, whole_pop_meanj, initerms, risk_class, prob_male_factor);
  Y_k0[yearl_year] = as.integer(results_code0[1]);
  s_a[tt+1] = results_code0[2];
  R_r[tt+8] = results_code0[3];
  totalpop1[tt+1] = as.integer(results_code0[4]);
  totalpop8[tt+8] = as.integer(results_code0[5]);
  initerms[preg+1] = results_code0[6];
  cat("time=", tt, "yearling0 are clear\n");
  
  initial_all = append(New_0, Q_k0);
  initial_all = append(initial_all, Y_k0);
  initial_all = append(initial_all, NBA_f0);
  initial_all = append(initial_all, A_m0);
  if(rr>burn){
    cat(t(initial_all),file="Output/initial_states.txt",sep=c(rep(" ",(length(initial_all)-1)),"\n"),append=T);
  }
  ########  alpha, beta and lambda calculations ##########################################################
  all = convert_alphabeta_diff(sigobs_vec, New_t, Qsum_t, Yearsum_t, A_ft, A_mt, alpha_adj);  
  
  actual[,1] = rep(rr, length(period[,1]));
  actual[,2] = period$Year;
  actual[,3] = period$Month;   
  actual[,4] = period$Time; 
  actual[,5] = New_t;
  actual[,6] = Qsum_t;
  actual[,7] = Yearsum_t;
  actual[,8] = A_ft; 
  actual[,9] = A_mt;  
  
  ##############################
  alpha_newt=all$alpha_newt; alpha_qt=all$alpha_qt; alpha_hyt=all$alpha_yearlt; alpha_adulft=all$alpha_adultft; alpha_adulmt=all$alpha_adultmt; 
  beta_newt=all$beta_newt; beta_qt=all$beta_qt; 
  beta_hyt=all$beta_yearlt; beta_adulft=all$beta_adulft; beta_adulmt=all$beta_adulmt;
  
  #### update lambda ##########
  for(ll in 1:Time)
  {
    ### newborn
    lambda_newt[ll] = update_lambda(beta_newt[ll], alpha_newt[ll], New[ll]);
    ### quarter  
    lambda_qt[ll] = update_lambda(beta_qt[ll], alpha_qt[ll], Quarter[ll]);
    
    #### yearling
    lambda_hyt[ll] = update_lambda(beta_hyt[ll], alpha_hyt[ll], Hyearling[ll]);
    ##### adult
    lambda_adulft[ll] = update_lambda(beta_adulft[ll], alpha_adulft[ll], Femaleadult[ll]);
    lambda_adulmt[ll] = update_lambda(beta_adulmt[ll], alpha_adulmt[ll], Maleadult[ll]);
  }
  
  #### sigmaobs update : alpha = N^2/sigobs+0.5; beta = N/sigobs+0.5;     #####################################################################
  sigmaobs = update_sigobs_modified_diff(sigobs_vec, lambda_newt, lambda_qt, lambda_hyt, lambda_adulft, lambda_adulmt, alpha_newt, alpha_qt, alpha_hyt, 
                                         alpha_adulft, alpha_adulmt, beta_newt, beta_qt, beta_hyt, beta_adulft, beta_adulmt, 
                                         New_t, Qsum_t, Yearsum_t, A_ft, A_mt, alpha_adj);
  sigobs_vec$New = sigmaobs$New[1];
  sigobs_vec$Quarter = sigmaobs$Quarter[1];
  sigobs_vec$Hyearling = sigmaobs$Hyearling[1];
  sigobs_vec$Femaleadult = sigmaobs$Femaleadult[1];
  sigobs_vec$Maleadult = sigmaobs$Maleadult[1];
  
  sigobs_all = c(sigobs_vec$New, sigobs_vec$Quarter, sigobs_vec$Hyearling, sigobs_vec$Femaleadult, sigobs_vec$Maleadult);
  cat(t(sigobs_all), file="Output/sigmaobs.txt",sep=c(rep(" ",(length(sigobs_all)-1)),"\n"),append=T);
  ###########################################
  all = convert_alphabeta_diff(sigobs_vec, New_t, Qsum_t, Yearsum_t, A_ft, A_mt, alpha_adj);  
  
  alpha_newt=all$alpha_newt; alpha_qt=all$alpha_qt; alpha_hyt=all$alpha_yearlt; alpha_adulft=all$alpha_adultft; alpha_adulmt=all$alpha_adultmt; 
  beta_newt=all$beta_newt; beta_qt=all$beta_qt; 
  beta_hyt=all$beta_yearlt; beta_adulft=all$beta_adulft; beta_adulmt=all$beta_adulmt;
  
  #### update the missing values in the data #######################################
  pos_no = which(is.na(data_file$New)==T);  
  if(length(pos_no)!=0)
  {
    for(ll in 1:length(pos_no))
    {
      stime = data_file$Time[pos_no[ll]];
      New[pos_no[ll]] = rpois(n=1, lambda=lambda_newt[stime]);
    }      
  }
  
  pos_no = which(is.na(data_file$Quarter)==T);  
  for(ll in 1:length(pos_no))
  {
    stime = data_file$Time[pos_no[ll]];
    Quarter[pos_no[ll]] = rpois(n=1, lambda=lambda_qt[stime]);
  } 
  
  pos_no = which(is.na(data_file$Hyearling)==T);  
  for(ll in 1:length(pos_no))
  {
    stime = data_file$Time[pos_no[ll]];
    Hyearling[pos_no[ll]] = rpois(n=1, lambda=lambda_hyt[stime]);
  } 
  
  pos_no = which(is.na(data_file$Femaleadult)==T);  
  for(ll in 1:length(pos_no))
  {
    stime = data_file$Time[pos_no[ll]];
    Femaleadult[pos_no[ll]] = rpois(n=1, lambda=lambda_adulft[stime]);
  } 
  
  pos_no = which(is.na(data_file$Maleadult)==T);  
  for(ll in 1:length(pos_no))
  {
    stime = data_file$Time[pos_no[ll]];
    Maleadult[pos_no[ll]] = rpois(n=1, lambda=lambda_adulmt[stime]);
  } 
  cat("cross the data limit\n");
  ############################ Generate T_t values ###################
  mean_vec = Pois_mean_simple(Time, New_t, Qsum_t, Yearsum_t, A_ft, A_mt, popl_prop);
  alpha_T = mean_vec^2/sigma_T_gamma;  beta_T = mean_vec/sigma_T_gamma;
  
  lambda_T = update_lambda_T(beta_T, alpha_T, T_count);
  
  T_count = T_count_update(lambda_T, T_aerial, T_count, sigma_T_count, sd_mcmc_T);
  
  sigma_T_gamma = update_sigmaT_modified(sigma_T_gamma, lambda_T, alpha_T, beta_T);
  alpha_T = mean_vec^2/sigma_T_gamma;  beta_T = mean_vec/sigma_T_gamma;
  
  ########### updating k proportion, option=1 means time invarying k,
  ########## option=2 means time varying k ###############
  result = pop_prop_update(Time, New_t, Qsum_t, Yearsum_t, A_ft, A_mt, alpha_T, beta_T, lambda_T, mean_vec, sd_pi, pi_param, popl_prop1);
  popl_prop1 = result[,1];
  mean_vec = result[,2];
  alpha_T = result[,3];
  beta_T = result[,4];
  popl_prop = result[,5];
  ################   generate predicted animal counts from the model ###################################
  
  simulate[,1] = rep(rr, length(period[,1]));
  simulate[,2] = period$Year;
  simulate[,3] = period$Month;   
  simulate[,4] = period$Time; 
  simulate[,5] = as.vector(rpois(n=length(lambda_newt), lambda=lambda_newt));
  simulate[,6] = as.vector(rpois(n=length(lambda_qt), lambda=lambda_qt)); 
  simulate[,7] = as.vector(rpois(n=length(lambda_hyt), lambda=lambda_hyt)); 
  simulate[,8] = as.vector(rpois(n=length(lambda_adulft), lambda=lambda_adulft)); 
  simulate[,9] = as.vector(rpois(n=length(lambda_adulmt), lambda=lambda_adulmt));
  
  if(rr>burn){
    cat(t(simulate),file="Output/animal_simulate.txt",sep=c(rep(" ",8),"\n"),append=T);  
    cat(t(actual),file="Output/actual_simulate.txt",sep=c(rep(" ",8),"\n"),append=T);
    
    cat(t(T_count), file="Output/Tcount_simulate.txt",sep=c(rep(" ",(length(T_count)-1)),"\n"),append=T);
    cat(t(lambda_T), file="Output/lambda_T_simulate.txt",sep=c(rep(" ",(length(lambda_T)-1)),"\n"),append=T);
    cat(t(popl_prop), file="Output/pop_prop_simulate.txt",sep=c(rep(" ",(length(popl_prop)-1)),"\n"),append=T);
  }
  
  if(stopcode!=0)
  {
    cat("stop the code at sim no. ", rr, "\n"); break;
  }
} ### end of MCMC loop 

end_time <- Sys.time()

end_time - start_time

accept = accept/mcmc_run;
