# Supplementary material for: Hierarchical Bayesian Integrated Modeling of Age- and Sex-Structured Wildlife Population Dynamics
Source: J Agric Biol Environ Stat. 2024 Jul 2;30(4):1068–93. doi: 10.1007/s13253-024-00634-w (PMC12559060; doi:10.1007/s13253-024-00634-w)
Supplement: Supplementary file 4 — (zip 2373 KB) [file 13253_2024_634_MOESM4_ESM.zip]

Archive with 20 entries (19 files):
- Data_Dictionary_New/
- Data_Dictionary_New/Aerial-Data.csv
- Data_Dictionary_New/Age_sex_ratios.csv
- Data_Dictionary_New/Data_Dictionary.docx
- Data_Dictionary_New/data_file_bootstrap.csv
- Data_Dictionary_New/eigen_values1.csv
- Data_Dictionary_New/eigen_values_rho_new3.txt
- Data_Dictionary_New/Females_parameters_07JUNE2020.xlsx
- Data_Dictionary_New/Fsexratio_parameters_07JUNE2020.xlsx
- Data_Dictionary_New/Half_parameters_11JUNE2021_new.xlsx
- Data_Dictionary_New/Mara_newborns_ birthrate_interpolation.csv
- Data_Dictionary_New/newborn_parameters_07JUNE2020.xlsx
- Data_Dictionary_New/Predicted3.csv
- Data_Dictionary_New/Predicted5.csv
- Data_Dictionary_New/Predicted5_sex.csv
- Data_Dictionary_New/quarter_initial.txt
- Data_Dictionary_New/Quarter_parameters_07JUNE2020.xlsx
- Data_Dictionary_New/rainfall_mav_new.txt
- Data_Dictionary_New/Topidata.csv
- Data_Dictionary_New/Topi_hartebeest_impute3_new.csv
