# Supplementary material for: Hierarchical Bayesian Integrated Modeling of Age- and Sex-Structured Wildlife Population Dynamics
Source: J Agric Biol Environ Stat. 2024 Jul 2;30(4):1068–93. doi: 10.1007/s13253-024-00634-w (PMC12559060; doi:10.1007/s13253-024-00634-w)
Supplement: Supplementary file 4 — (zip 2373 KB) [file 13253_2024_634_MOESM4_ESM.zip › Data_Dictionary_New/Aerial-Data.csv]

Species	Year	Month	Population size
Topi	1977	1	39115.64243
Topi	1977	1	39105.60013
Topi	1977	2	38815.80584
Topi	1977	3	38518.9112
Topi	1977	4	38215.1764
Topi	1977	5	37924.16438
Topi	1977	6	37626.44043
Topi	1977	7	37341.1805
Topi	1977	8	37049.33418
Topi	1977	9	36760.42485
Topi	1977	10	36483.60036
Topi	1977	11	36200.37388
Topi	1977	11	36200.37388
Topi	1977	12	35928.98795
Topi	1978	1	35651.31908
Topi	1978	2	35394.07931
Topi	1978	3	35130.49973
Topi	1978	4	35051.92355
Topi	1978	4	34860.80837
Topi	1978	5	34602.37632
Topi	1978	6	34337.94551
Topi	1978	7	34084.54833
Topi	1978	9	33568.5496
Topi	1978	10	33322.53891
Topi	1978	11	33070.80278
Topi	1978	12	32982.07651
Topi	1978	12	32829.55622
Topi	1979	1	32614.40575
Topi	1979	1	32582.6893
Topi	1979	2	32353.95338
Topi	1979	2	32353.95338
Topi	1979	3	32119.54823
Topi	1979	3	32119.54823
Topi	1979	4	31895.07856
Topi	1979	4	31879.67422
Topi	1979	5	31649.78272
Topi	1979	6	31588.84816
Topi	1979	6	31414.52246
Topi	1979	7	31376.79394
Topi	1979	7	31189.04771
Topi	1979	8	31159.1464
Topi	1979	8	30973.12069
Topi	1979	8	30958.30227
Topi	1979	8	30958.30227
Topi	1979	9	30729.81408
Topi	1979	10	30663.89806
Topi	1979	10	30510.82248
Topi	1979	11	30489.03746
Topi	1979	11	30344.33112
Topi	1979	11	30286.70432
Topi	1979	12	30071.89642
Topi	1980	1	29852.05513
Topi	1980	2	29648.33359
Topi	1980	3	29432.61028
Topi	1980	4	29218.9808
Topi	1980	5	29014.21482
Topi	1980	6	28804.63948
Topi	1980	7	28603.75513
Topi	1980	8	28398.14819
Topi	1980	9	28194.52577
Topi	1980	10	27992.86649
Topi	1980	10	27992.86649
Topi	1980	11	27799.56165
Topi	1980	12	27608.05673
Topi	1981	1	27500.32918
Topi	1981	1	27412.0395
Topi	1981	2	27230.37257
Topi	1981	3	27044.15681
Topi	1981	4	26853.54786
Topi	1981	5	26670.82482
Topi	1981	6	26483.78733
Topi	1981	7	26304.48453
Topi	1981	8	26126.83773
Topi	1981	8	26120.94449
Topi	1981	9	25939.15402
Topi	1981	10	25770.65951
Topi	1981	10	25764.87619
Topi	1981	11	25597.93314
Topi	1981	11	25586.47472
Topi	1981	12	25415.44258
Topi	1982	1	25240.36027
Topi	1982	2	25111.5345
Topi	1982	2	25078.07723
Topi	1982	3	24911.71224
Topi	1982	4	24741.40289
Topi	1982	5	24605.23054
Topi	1982	5	24578.12099
Topi	1982	6	24410.96469
Topi	1982	7	24250.70278
Topi	1982	8	24086.6351
Topi	1982	9	24076.10333
Topi	1982	9	23924.11282
Topi	1982	10	23768.28948
Topi	1982	11	23608.76147
Topi	1982	12	23562.72824
Topi	1982	12	23455.80642
Topi	1983	1	23299.21233
Topi	1983	2	23223.96907
Topi	1983	2	23154.05068
Topi	1983	3	23005.22256
Topi	1983	4	22852.84996
Topi	1983	5	22706.74966
Topi	1983	6	22557.16747
Topi	1983	7	22413.74045
Topi	1983	8	22404.22484
Topi	1983	8	22266.89294
Topi	1983	9	22121.41422
Topi	1983	10	22107.40775
Topi	1983	10	21981.91852
Topi	1983	11	21839.09275
Topi	1983	12	21820.76064
Topi	1983	12	21702.1388
Topi	1984	1	21593.46287
Topi	1984	1	21561.9133
Topi	1984	2	21431.91325
Topi	1984	3	21294.19514
Topi	1984	4	21157.75336
Topi	1984	5	21026.91604
Topi	1984	6	20892.9483
Topi	1984	7	20764.48151
Topi	1984	8	20692.19426
Topi	1984	8	20632.93911
Topi	1984	9	20502.61096
Topi	1984	10	20377.63172
Topi	1984	11	20249.65789
Topi	1984	12	20126.93489
Topi	1985	1	20001.26989
Topi	1985	2	19884.75927
Topi	1985	3	19765.28591
Topi	1985	4	19658.66877
Topi	1985	4	19642.94639
Topi	1985	5	19525.62321
Topi	1985	6	19405.48411
Topi	1985	7	19290.26986
Topi	1985	8	19172.28903
Topi	1985	9	19055.38915
Topi	1985	10	18943.27954
Topi	1985	11	18828.47607
Topi	1985	12	18824.79027
Topi	1985	12	18718.37582
Topi	1986	1	18605.62885
Topi	1986	2	18501.08862
Topi	1986	3	18393.88348
Topi	1986	4	18284.09963
Topi	1986	5	18255.93127
Topi	1986	5	18178.81079
Topi	1986	6	18070.98832
Topi	1986	7	17967.57958
Topi	1986	8	17912.80155
Topi	1986	8	17861.6815
Topi	1986	9	17756.74755
Topi	1986	10	17656.10793
Topi	1986	11	17612.77309
Topi	1986	11	17553.04449
Topi	1986	12	17454.19813
Topi	1987	1	17352.97048
Topi	1987	2	17259.10657
Topi	1987	3	17162.84552
Topi	1987	4	17070.59751
Topi	1987	4	17064.26454
Topi	1987	5	16969.71576
Topi	1987	6	16872.88774
Topi	1987	7	16780.01969
Topi	1987	8	16684.91241
Topi	1987	9	16590.66746
Topi	1987	10	16500.27614
Topi	1987	11	16407.7046
Topi	1987	12	16318.91785
Topi	1988	1	16227.98918
Topi	1988	2	16143.67246
Topi	1988	3	16054.33055
Topi	1988	4	15965.79735
Topi	1988	5	15880.88299
Topi	1988	6	15793.91932
Topi	1988	7	15710.51007
Topi	1988	8	15625.08754
Topi	1988	9	15540.43747
Topi	1988	10	15459.24684
Topi	1988	11	15376.09608
Topi	1988	12	15296.34325
Topi	1989	1	15214.66478
Topi	1989	2	15138.92418
Topi	1989	3	15061.24564
Topi	1989	4	14981.69131
Topi	1989	5	14943.45568
Topi	1989	5	14905.38757
Topi	1989	6	14827.24114
Topi	1989	7	14752.28769
Topi	1989	8	14675.52409
Topi	1989	9	14599.45381
Topi	1989	10	14526.49164
Topi	1989	11	14451.7674
Topi	1989	12	14380.0963
Topi	1990	1	14306.69435
Topi	1990	2	14238.62838
Topi	1990	3	14168.82075
Topi	1990	4	14097.32741
Topi	1990	5	14028.75543
Topi	1990	6	13958.52765
Topi	1990	7	13891.16946
Topi	1990	8	13853.26159
Topi	1990	8	13822.18469
Topi	1990	9	13753.8231
Topi	1990	10	13688.25476
Topi	1990	11	13621.103
Topi	1990	12	13556.69504
Topi	1991	1	13490.7317
Topi	1991	2	13429.56363
Topi	1991	3	13366.83043
Topi	1991	4	13321.175
Topi	1991	4	13302.58238
Topi	1991	5	13240.95964
Topi	1991	6	13177.84898
Topi	1991	7	13117.31729
Topi	1991	8	13075.26049
Topi	1991	8	13055.32419
Topi	1991	9	12993.89156
Topi	1991	10	12934.9696
Topi	1991	11	12874.62541
Topi	1991	12	12816.74764
Topi	1992	1	12757.47309
Topi	1992	2	12702.50853
Topi	1992	3	12657.37294
Topi	1992	3	12644.26816
Topi	1992	4	12586.55527
Topi	1992	5	12531.20183
Topi	1992	6	12474.51299
Topi	1992	7	12420.14172
Topi	1992	8	12375.19659
Topi	1992	8	12364.45874
Topi	1992	9	12309.28011
Topi	1992	10	12256.35735
Topi	1992	11	12202.1579
Topi	1992	12	12150.17438
Topi	1993	1	12096.93694
Topi	1993	2	12047.57098
Topi	1993	3	11996.94328
Topi	1993	4	11945.09457
Topi	1993	5	11895.36603
Topi	1993	6	11844.43838
Topi	1993	7	11795.59343
Topi	1993	8	11745.57091
Topi	1993	9	11696.00239
Topi	1993	10	11648.46138
Topi	1993	11	11627.99026
Topi	1993	11	11599.77465
Topi	1993	12	11553.07968
Topi	1994	1	11505.2597
Topi	1994	2	11460.91861
Topi	1994	3	11415.44563
Topi	1994	4	11368.87744
Topi	1994	5	11331.63119
Topi	1994	5	11324.21482
Topi	1994	6	11278.4765
Topi	1994	7	11234.60982
Topi	1994	8	11189.68666
Topi	1994	9	11145.17223
Topi	1994	10	11102.47946
Topi	1994	11	11058.75861
Topi	1994	12	11016.82705
Topi	1995	1	10973.88588
Topi	1995	2	10934.06915
Topi	1995	3	10893.23649
Topi	1995	4	10851.42093
Topi	1995	5	10811.31709
Topi	1995	6	10770.24812
Topi	1995	7	10730.86053
Topi	1995	8	10690.52529
Topi	1995	9	10650.5581
Topi	1995	10	10612.22758
Topi	1995	11	10572.97527
Topi	1995	12	10535.33067
Topi	1996	1	10496.78111
Topi	1996	2	10461.03779
Topi	1996	3	10423.16759
Topi	1996	4	10385.64371
Topi	1996	5	10349.65708
Topi	1996	6	10312.80555
Topi	1996	7	10277.46379
Topi	1996	8	10266.92242
Topi	1996	8	10241.27273
Topi	1996	9	10205.41285
Topi	1996	10	10171.02226
Topi	1996	11	10135.80542
Topi	1996	12	10102.03166
Topi	1997	1	10067.44663
Topi	1997	2	10035.3798
Topi	1997	3	10002.49658
Topi	1997	4	9968.823746
Topi	1997	5	9936.531192
Topi	1997	5	9935.459726
Topi	1997	6	9903.463439
Topi	1997	7	9871.751392
Topi	1997	8	9843.451588
Topi	1997	8	9839.278334
Topi	1997	9	9807.103591
Topi	1997	10	9776.248338
Topi	1997	11	9744.653061
Topi	1997	12	9714.353799
Topi	1998	1	9683.328087
Topi	1998	2	9654.562619
Topi	1998	3	9625.065964
Topi	1998	4	9594.862192
Topi	1998	5	9565.897565
Topi	1998	6	9536.23866
Topi	1998	7	9507.796639
Topi	1998	8	9478.672975
Topi	1998	9	9449.817699
Topi	1998	10	9422.146513
Topi	1998	11	9393.812358
Topi	1998	12	9366.641054
Topi	1999	1	9338.818917
Topi	1999	2	9313.024265
Topi	1999	3	9286.574631
Topi	1999	4	9259.49172
Topi	1999	5	9233.52074
Topi	1999	6	9206.928149
Topi	1999	7	9181.427569
Topi	1999	8	9155.316862
Topi	1999	9	9129.447873
Topi	1999	10	9104.641527
Topi	1999	11	9079.242031
Topi	1999	12	9054.886051
Topi	2000	1	9029.947737
Topi	2000	2	9006.82766
Topi	2000	3	8982.334826
Topi	2000	4	8958.069051
Topi	2000	5	8934.800266
Topi	2000	6	8910.97521
Topi	2000	7	8888.12908
Topi	2000	8	8864.736833
Topi	2000	9	8841.561561
Topi	2000	10	8819.338604
Topi	2000	11	8814.182028
Topi	2000	11	8796.584525
Topi	2000	12	8774.765525
Topi	2001	1	8752.425138
Topi	2001	2	8731.713875
Topi	2001	3	8710.477804
Topi	2001	4	8688.734413
Topi	2001	5	8667.884789
Topi	2001	6	8646.537184
Topi	2001	7	8626.067185
Topi	2001	8	8605.10839
Topi	2001	9	8584.344558
Topi	2001	10	8564.434496
Topi	2001	11	8544.049089
Topi	2001	12	8524.501822
Topi	2002	1	8504.487782
Topi	2002	2	8485.933446
Topi	2002	3	8466.909106
Topi	2002	4	8447.430357
Topi	2002	5	8428.752271
Topi	2002	6	8409.627968
Topi	2002	7	8391.289684
Topi	2002	8	8372.513224
Topi	2002	9	8353.911049
Topi	2002	10	8336.073326
Topi	2002	11	8317.809278
Topi	2002	12	8313.708644
Topi	2002	12	8300.29572
Topi	2003	1	8282.363515
Topi	2003	2	8265.738784
Topi	2003	3	8248.692533
Topi	2003	4	8231.238706
Topi	2003	5	8214.501916
Topi	2003	6	8197.364883
Topi	2003	7	8180.931808
Topi	2003	8	8164.105687
Topi	2003	9	8147.435329
Topi	2003	10	8131.449571
Topi	2003	11	8115.081191
Topi	2003	12	8099.384787
Topi	2004	1	8083.312457
Topi	2004	2	8068.41126
Topi	2004	3	8052.624447
Topi	2004	4	8036.982979
Topi	2004	5	8021.983082
Topi	2004	5	8021.983082
Topi	2004	6	8006.623353
Topi	2004	7	7991.893402
Topi	2004	8	7976.809846
Topi	2004	9	7961.864538
Topi	2004	10	7947.53165
Topi	2004	11	7932.854304
Topi	2004	12	7918.778145
Topi	2005	1	7904.363434
Topi	2005	2	7890.99774
Topi	2005	3	7877.291053
Topi	2005	4	7863.254299
Topi	2005	5	7857.405967
Topi	2005	5	7849.791846
Topi	2005	6	7836.004924
Topi	2005	7	7822.781804
Topi	2005	8	7809.239672
Topi	2005	9	7803.164086
Topi	2005	9	7795.819989
Topi	2005	10	7782.948552
Topi	2005	11	7769.765999
Topi	2005	12	7757.121617
Topi	2006	1	7744.1712
Topi	2006	2	7732.161409
Topi	2006	3	7719.843292
Topi	2006	4	7707.226418
Topi	2006	5	7703.988755
Topi	2006	5	7695.123623
Topi	2006	6	7682.726857
Topi	2006	7	7670.834772
Topi	2006	8	7658.653384
Topi	2006	9	7646.579661
Topi	2006	10	7634.9968
Topi	2006	11	7623.131457
Topi	2006	12	7611.748043
Topi	2007	1	7600.086526
Topi	2007	2	7589.269601
Topi	2007	3	7578.172481
Topi	2007	4	7566.803515
Topi	2007	5	7558.432217
Topi	2007	5	7555.895127
Topi	2007	6	7544.718996
Topi	2007	7	7533.995119
Topi	2007	8	7523.007489
Topi	2007	9	7512.114013
Topi	2007	10	7501.660554
Topi	2007	11	7490.949155
Topi	2007	12	7480.669866
Topi	2008	1	7470.136356
Topi	2008	2	7460.362853
Topi	2008	3	7450.000285
Topi	2008	4	7439.724489
Topi	2008	5	7429.861803
Topi	2008	6	7419.753702
Topi	2008	7	7410.051362
Topi	2008	8	7400.106959
Topi	2008	9	7390.244232
Topi	2008	10	7380.776468
Topi	2008	11	7379.833811
Topi	2008	11	7371.071505
Topi	2008	12	7361.754536
Topi	2009	1	7352.203463
Topi	2009	2	7343.338078
Topi	2009	3	7334.236804
Topi	2009	4	7324.905809
Topi	2009	5	7315.946191
Topi	2009	6	7306.759709
Topi	2009	7	7297.938155
Topi	2009	8	7288.892505
Topi	2009	9	7279.917031
Topi	2009	10	7272.442641
Topi	2009	10	7271.297023
Topi	2009	11	7262.456913
Topi	2009	12	7253.966171
Topi	2010	1	7245.257852
Topi	2010	2	7237.170784
Topi	2010	3	7228.86449
Topi	2010	4	7220.344175
Topi	2010	5	7212.158702
Topi	2010	6	7203.761501
Topi	2010	7	7195.693501
Topi	2010	8	7187.415973
Topi	2010	9	7179.197957
Topi	2010	10	7172.613277
Topi	2010	10	7171.300877
Topi	2010	11	7163.197413
Topi	2010	12	7155.409565
Topi	2011	1	7147.417302
Topi	2011	2	7139.990694
Topi	2011	3	7132.358124
Topi	2011	4	7124.523882
Topi	2011	5	7116.992626
Topi	2011	6	7109.261466
Topi	2011	7	7101.828417
Topi	2011	8	7094.197144
Topi	2011	9	7086.615417
Topi	2011	10	7083.450533
Topi	2011	10	7079.324671
Topi	2011	11	7071.838067
Topi	2011	12	7064.637863
Topi	2012	1	7057.243263
Topi	2012	2	7050.367003
Topi	2012	3	7043.05988
Topi	2012	4	7035.796791
Topi	2012	5	7028.809178
Topi	2012	6	7021.630437
Topi	2012	7	7014.722985
Topi	2012	8	7007.625569
Topi	2012	9	7000.56833
Topi	2012	10	6993.776272
Topi	2012	11	6993.324764
Topi	2012	11	6986.795845
Topi	2012	12	6980.076686
Topi	2013	1	6973.17011
Topi	2013	2	6966.742092
Topi	2013	3	6960.125289
Topi	2013	4	6953.322337
Topi	2013	5	6946.771447
Topi	2013	6	6940.035176
Topi	2013	7	6933.547439
Topi	2013	8	6926.875009
Topi	2013	9	6920.233942
Topi	2013	10	6913.836282
Topi	2013	11	6907.254815
Topi	2013	11	6907.254815
Topi	2013	12	6900.913483
Topi	2014	1	6894.388832
Topi	2014	2	6888.310321
Topi	2014	3	6882.047199
Topi	2014	4	6875.601336
Topi	2014	5	6869.387935
Topi	2014	6	6862.992086
Topi	2014	7	6856.825772
Topi	2014	8	6850.477225
Topi	2014	9	6847.209601
Topi	2014	9	6844.151685
Topi	2014	10	6838.051446
Topi	2014	11	6831.769156
Topi	2014	12	6825.709482
Topi	2015	1	6819.467779
Topi	2015	2	6813.646535
Topi	2015	3	6807.642025
Topi	2015	4	6801.455379
Topi	2015	5	6795.485106
Topi	2015	6	6789.332531
Topi	2015	7	6783.393969
Topi	2015	8	6777.272863
Topi	2015	9	6771.166759
Topi	2015	10	6765.271284
Topi	2015	11	6759.192762
Topi	2015	12	6753.322739
Topi	2016	1	6750.196847
Topi	2016	1	6747.269242
Topi	2016	2	6741.616939
Topi	2016	3	6735.585581
Topi	2016	4	6729.564706
Topi	2016	5	6723.747422
Topi	2016	6	6717.745282
Topi	2016	7	6711.94492
Topi	2016	8	6705.95902
Topi	2016	9	6699.980424
Topi	2016	10	6694.201039
Topi	2016	11	6688.234955
Topi	2016	12	6687.273207
Topi	2016	12	6682.466545
