# Supplementary material for: Hierarchical Bayesian Integrated Modeling of Age- and Sex-Structured Wildlife Population Dynamics
Source: J Agric Biol Environ Stat. 2024 Jul 2;30(4):1068–93. doi: 10.1007/s13253-024-00634-w (PMC12559060; doi:10.1007/s13253-024-00634-w)
Supplement: Supplementary file 4 — (zip 2373 KB) [file 13253_2024_634_MOESM4_ESM.zip › Data_Dictionary_New/Age_sex_ratios.csv]

Year	Month2	AgeRatio_Qt	AgeRatio_Ht	AgeRatio_Adults	Sex_ratio_Fem	Sex_ratio_male
1989	7	NA	NA	NA	NA	NA
1989	8	0.00583713177690074	0.181982262324211	0.805961109995187	0.678829321925545	0.321170678074455
1989	9	0.00993924861456534	0.131608124902047	0.848873112544656	0.692369535934276	0.307630464065724
1989	10	0.0115016922595563	0.163961875981875	0.73799205387413	0.561220746406514	0.438779253593486
1989	11	0.0539109396812937	0.123342167825762	0.651418608048137	0.59220727305679	0.40779272694321
1989	12	0.122703925356432	0.0750614640500009	0.780847697929187	0.643822959170552	0.356177040829448
1990	1	0.114649106587173	0.144984030110859	0.738021759073526	0.598788934813647	0.401211065186353
1990	2	0.0875020736510397	0.129274711600383	0.754812905540698	0.468573480513199	0.531426519486801
1990	3	0.101737822982471	0.107857873278576	0.753528172135599	0.71472358427665	0.28527641572335
1990	4	0.0929320421222558	0.0828838549895071	0.78982400379286	0.665258593841181	0.334741406158819
1990	5	0.0634335138085168	0.0927640031808425	0.828070692974745	0.650818903722042	0.349181096277958
1990	6	0.061302824512377	0.0947531040501413	0.816292705929313	0.704918803525315	0.295081196474685
1990	7	0.0575017080795547	0.125655406920179	0.794555695798854	0.667391604494374	0.332608395505627
1990	8	0.0762236072421539	0.0981424163994102	0.782508797968489	0.571100236169047	0.428899763830953
1990	9	0.0745671618066889	0.0889603667016476	0.795667750323259	0.700721631784741	0.299278368215259
1990	10	0.107890216288205	0.108350524721167	0.746985304359883	0.647007745429849	0.352992254570151
1990	11	0.125491666622138	0.0668484773869579	0.712639996266771	0.46060895281783	0.53939104718217
1990	12	0.127519978842356	0.0958750468196247	0.684641093403639	0.481807103207162	0.518192896792838
1991	1	0.115460862143211	0.0809960096733187	0.723281755697883	0.527425364937339	0.472574635062661
1991	2	0.130743178880627	0.0526403089829535	0.786453703592155	0.514834938987384	0.485165061012616
1991	3	0.0963597573388564	0.0946845374918645	0.751839835791001	0.591057465143263	0.408942534856737
1991	4	0.11886971531677	0.0611953051185087	0.785482743278198	0.630885180518135	0.369114819481865
1991	5	0.067211380441428	0.0831699654469102	0.832509152714089	0.490174828541001	0.509825171458999
1991	6	0.0307530806091142	0.146927114108073	0.789661033143059	0.548107840689083	0.451892159310917
1991	7	0.0716250727865435	0.115606225633836	0.796590294083524	0.53731895045069	0.46268104954931
1991	8	0.0629702362055735	0.143005626696218	0.778710694503676	0.624521991348372	0.375478008651628
1991	9	0.0523224435901506	0.0819723838556842	0.801149355824577	0.364386771605792	0.635613228394208
1991	10	0.0308031960723347	0.0965274656157785	0.820706440546021	0.301461038663112	0.698538961336888
1991	11	0.105182031511586	0.122019700316429	0.726767013638522	0.49845759714448	0.50154240285552
1991	12	0.100544061257972	0.0299712572030746	0.847970745226683	0.39024522693746	0.60975477306254
1992	1	0.0935608563015385	0.0363848034033531	0.822959259735054	0.447798759620791	0.552201240379209
1992	2	0.0887424329923362	0.0353281101712502	0.821265838129867	0.390444524564599	0.609555475435401
1992	3	0.134776779280929	0.0668738492966295	0.789816013363304	0.555505186442504	0.444494813557496
1992	4	0.098694868633127	0.0959041144536792	0.785466588419159	0.522322086957763	0.477677913042238
1992	5	0.0316958831426853	0.141604334042978	0.809522018508147	0.54880973136529	0.45119026863471
1992	6	0.128970245642451	0.0907509750687443	0.76811719614268	0.65573639463965	0.34426360536035
1992	7	0.110394582113978	0.0799014491568764	0.79003465092405	0.669975827843114	0.330024172156886
1992	8	0.0271863648158342	0.0598090675625378	0.863822054921175	0.268172934809559	0.731827065190441
1992	9	0.0199998038291743	0.126423134959677	0.811262696970113	0.6454215173223	0.3545784826777
1992	10	0.0106103818980491	0.0784533265118264	0.880214683345886	0.510389759903093	0.489610240096907
1992	11	0.0244853510645021	0.107156557304817	0.850796669494344	0.507437649823567	0.492562350176433
1992	12	0.167521813211336	0.0561125514729569	0.6834766802448	0.600994807345693	0.399005192654307
1993	1	0.104673333095093	0.00452968623014817	0.846834186309796	0.38233709069757	0.61766290930243
1993	2	0.140225221012911	0.0382748542177234	0.814221166356471	0.597802026835676	0.402197973164324
1993	3	0.0863482629410246	0.0610686685033125	0.824064588184863	0.46369802478399	0.53630197521601
1993	4	0.0913473094658926	0.0615783929746573	0.825006909386006	0.546057518989816	0.453942481010184
1993	5	0.0848160943277961	0.0554068146485202	0.796314794232819	0.492261195522008	0.507738804477991
1993	6	0.0520678993523502	0.0617595156662683	0.857638200704096	0.516012492207126	0.483987507792874
1993	7	0.0349598194981881	0.107674037862926	0.826480469896588	0.526873615876694	0.473126384123306
1993	8	0.0103717132350592	0.118981969021026	0.774695375036668	0.530821629441179	0.469178370558821
1993	9	0.00743196374672973	0.119326685510942	0.832277021536558	0.502987081170928	0.497012918829072
1993	10	0.0152104420407297	0.140254311574533	0.813466411250768	0.693822561899222	0.306177438100778
1993	11	0.095707231339686	0.12685211983387	0.713306648656923	0.642835785206596	0.357164214793404
1993	12	0.0547084600123491	0.106799274090334	0.803135104026438	0.463287767607429	0.536712232392571
1994	1	0.0789275731110888	0.0815634129140574	0.797691613332646	0.553940740389948	0.446059259610052
1994	2	0.0320679612511321	0.0394670748575854	0.915346539604923	0.484533485488111	0.515466514511889
1994	3	0.0531869134942378	0.0261957587794779	0.893744536508629	0.639557199219976	0.360442800780024
1994	4	0.0628178062980869	0.0222030803658449	0.86418988856026	0.624102744567056	0.375897255432944
1994	5	0.0539648492169672	0.0368923750053685	0.893796004227621	0.569606994632498	0.430393005367502
1994	6	0.0428124817301869	0.0435757809569695	0.893806378958902	0.690442700874072	0.309557299125928
1994	7	0.0124225715663401	0.0335453029930986	0.927481107719691	0.604261197878446	0.395738802121554
1994	8	0.0146468533713068	0.0322100687527544	0.878129849596843	0.455263292448475	0.544736707551525
1994	9	0.00371083843508787	0.0468268972628855	0.918639877437235	0.752543567745059	0.247456432254941
1994	10	0.00715872048664226	0.0483753642630939	0.904543896504535	0.776144433315905	0.223855566684095
1994	11	0.00585605084357539	0.027115127769201	0.93797037864314	0.58204295881722	0.41795704118278
1994	12	0.0668228836067866	0.0212226627343255	0.839580402599326	0.4923784891997	0.5076215108003
1995	1	0.0918784610416784	0.0210913645194823	0.846430305878921	0.71271059004894	0.28728940995106
1995	2	0.0890914566833185	0.0335982000377664	0.869817686030339	0.694431666500936	0.305568333499064
1995	3	0.0889965677195854	0.0806623358505918	0.777643213771578	0.649183141568049	0.350816858431951
1995	4	0.128151233331163	0.0535576393914771	0.794852444970484	0.594488164335368	0.405511835664632
1995	5	0.0786166354113271	0.0538119789334118	0.848950947999918	0.69916654899694	0.30083345100306
1995	6	0.0353836838427523	0.0835261343390022	0.873961303313428	0.773670515254877	0.226329484745123
1995	7	0.00730580428968975	0.125065098531194	0.856499779169121	0.656949888371476	0.343050111628524
1995	8	0.00325404285825254	0.118481762487687	0.847192922102626	0.635425691870339	0.364574308129661
1995	9	0.0123063906826957	0.114490374615408	0.849380424124889	0.576357921554929	0.423642078445071
1995	10	0.0310439644925393	0.0797186411069867	0.843791747125163	0.584608379693959	0.415391620306041
1995	11	0.0871112671756168	0.0594708671392391	0.773361475732934	0.545289975932616	0.454710024067384
1995	12	0.0932291765091796	0.130977757100712	0.695955943685174	0.590154858181597	0.409845141818404
1996	1	0.0730047129682328	0.058165125384835	0.77740116068027	0.664349806896032	0.335650193103968
1996	2	0.139950178024934	0.0877190886589611	0.728888488569477	0.611930976457209	0.388069023542791
1996	3	0.0716993777263146	0.0711693436196995	0.816178646652329	0.697532320271732	0.302467679728268
1996	4	0.0404303113352832	0.0755200442522418	0.852677630902238	0.713146943800395	0.286853056199605
1996	5	0.0241652495034895	0.0747775107889661	0.880459348879191	0.694160581100291	0.305839418899709
1996	6	0.0270026799932966	0.0790758873425609	0.836333008104866	0.419835719763704	0.580164280236296
1996	7	0.0025026236756018	0.16173039598495	0.808574128497842	0.56996114028082	0.43003885971918
1996	8	0.0549748291441899	0.0826246667493417	0.814005043662096	0.612344502558679	0.387655497441321
1996	9	0.0255546411353251	0.0697618696219465	0.801089732271621	0.545404654989146	0.454595345010854
1996	10	0.00573357547952391	0.0896710107352756	0.853527832137904	0.61030747805518	0.38969252194482
1996	11	0.0325482164754667	0.053716174447915	0.86819763185842	0.626857345848593	0.373142654151407
1996	12	0.107189510909638	0.0147731843612299	0.864509518940626	0.709489888141272	0.290510111858728
1997	1	0.10704214204946	0.0312893301701888	0.808512931104402	0.720766899634488	0.279233100365512
1997	2	0.156445029994074	0.0558042933124329	0.760537944585445	0.827979138462181	0.172020861537819
1997	3	0.110301284095507	0.0460797187532566	0.833241292200219	0.664632345340267	0.335367654659733
1997	4	0.0312123135371069	0.0280588427027261	0.841435131949259	0.614995884958779	0.385004115041221
1997	5	0.0162572975291833	0.101146347781698	0.816997514388411	0.668833435091614	0.331166564908386
1997	6	0.00736693210577922	0.0763905403446529	0.86422552719166	0.708096698052781	0.291903301947219
1997	7	0.00254076487672292	0.1156167707272	0.857172961492353	0.62673143585603	0.37326856414397
1997	8	0.0212489278280874	0.0953068825653863	0.750841607732971	0.562734238026757	0.437265761973243
1997	9	0.00573276393681589	0.0541502507277326	0.87387060955607	0.723536173299536	0.276463826700464
1997	10	0.0169902932004372	0.0234099402793043	0.905453925121764	0.43491591864044	0.56508408135956
1997	11	0.0140573910868437	0.0653145644959945	0.883566549692881	0.611170895022269	0.388829104977731
1997	12	0.0622420027338678	0.0140185496130686	0.82515218405559	0.480621209513096	0.519378790486904
1998	1	0.0697453349963682	0.0407713135953068	0.767765634176114	0.485603829115029	0.514396170884971
1998	2	0.0610851837951059	0.0464737176731761	0.862967742547657	0.485183078913381	0.514816921086619
1998	3	0.0515280782239158	0.0112672567165422	0.847892663176866	0.518072782255489	0.481927217744511
1998	4	0.0511641062297651	0.0686559875232755	0.873199779715374	0.673478925850338	0.326521074149662
1998	5	0.0296187843647924	0.082797504696282	0.853779297838953	0.618593515116115	0.381406484883885
1998	6	0.0129123111006931	0.0941979257259863	0.876914816611695	0.637872755519692	0.362127244480308
1998	7	0.00791427058011488	0.0787672508353893	0.896893964015329	0.526306344158899	0.4736936558411
1998	8	0.00764600429567463	0.105110679331946	0.867669196796629	0.578116720816709	0.421883279183291
1998	9	0.0217980654367516	0.0623977010653652	0.877394543396667	0.491903798328113	0.508096201671887
1998	10	0.0459501025220418	0.0446911204654628	0.820174382966357	0.431858713575164	0.568141286424836
1998	11	0.0796229141696943	0.0266902958599236	0.845882160644776	0.577808956944109	0.422191043055891
1998	12	0.133429493201942	0.108924439663029	0.714577080616556	0.596892069163776	0.403107930836224
1999	1	0.0855351421799133	0.0537018494653973	0.80391089079245	0.515806124468811	0.484193875531189
1999	2	0.0827908101683662	0.134680232248546	0.761495359720999	0.579424931003087	0.420575068996913
1999	3	0.0356331487344159	0.117116564082504	0.835783946550336	0.580151921007927	0.419848078992073
1999	4	0.0237933953514112	0.128303983056232	0.83147430282131	0.590972497802738	0.409027502197262
1999	5	0.00629152412933514	0.140037398153002	0.839254136974352	0.741277412938262	0.258722587061738
1999	6	0.00290317774116016	0.194964984218323	0.79360544844524	0.719656876993115	0.280343123006885
1999	7	0.0120358739842469	0.105855850172564	0.842809528581815	0.496218543112547	0.503781456887453
1999	8	0.0127269818188735	0.0721140072947096	0.846418155514246	0.61200924545463	0.38799075454537
1999	9	0.0105533354011675	0.103385726438113	0.821683225943934	0.540247327653423	0.459752672346577
1999	10	0.0155134656332115	0.0439608919686855	0.862598201161253	0.575621781631501	0.424378218368499
1999	11	0.01322619335172	0.0571645024097832	0.806052523697457	0.484762087001054	0.515237912998946
1999	12	0.0393191032703921	0.0198962135883709	0.766426183652051	0.441131869786188	0.558868130213812
2000	1	0.0647546976363411	0.0444455910288238	0.871727118883647	0.502330387886707	0.497669612113293
2000	2	0.0906090112045288	0.0392558567189774	0.84470117351059	0.461242853443772	0.538757146556228
2000	3	0.0733646397095119	0.0161460698009386	0.867178009466094	0.51901318644525	0.48098681355475
2000	4	0.0771480887793507	0.114109613575351	0.797207069685306	0.572761794813474	0.427238205186526
2000	5	0.0284418415203185	0.0653506564301323	0.890090479489413	0.68787445147681	0.31212554852319
2000	6	0.0063234518781685	0.0983270924355827	0.886418329691246	0.601149540454402	0.398850459545598
2000	7	0.00886229327973441	0.0613883547539526	0.907203355775509	0.68706810249025	0.31293189750975
2000	8	0.0160323974552104	0.0735680277353037	0.834632828395703	0.414703090230863	0.585296909769137
2000	9	0.0249990840488023	0.0765503675882068	0.871773683953462	0.620103025375647	0.379896974624353
2000	10	0.0104240187583822	0.111622311411707	0.815551177303018	0.552047233169269	0.447952766830731
2000	11	0.0122033306237212	0.0568392325359646	0.848045945407837	0.609285794974335	0.390714205025665
2000	12	0.0217734778304551	0.0768793974806938	0.81968348901643	0.535908180560609	0.464091819439391
2001	1	0.0859942419897557	0.0102979588698763	0.836088218458507	0.574859505788977	0.425140494211023
2001	2	0.112177077364501	0.0484196605071559	0.829323366735867	0.689645189472035	0.310354810527965
2001	3	0.0877190856939693	0.0782861780935424	0.810334085033012	0.578450481288865	0.421549518711135
2001	4	0.0873799466681306	0.0891998416489438	0.809857708124904	0.678424564136265	0.321575435863735
2001	5	0.0207054254836103	0.119611649212402	0.842160274120089	0.602786365157998	0.397213634842002
2001	6	0.0222042519241518	0.0807964227792538	0.832708488687254	0.398453711929633	0.601546288070367
2001	7	0.0141801193342761	0.119977925088575	0.844498154556239	0.574750884403177	0.425249115596823
2001	8	0.0264189753438991	0.0697615663258093	0.799543130012205	0.571128340418464	0.428871659581536
2001	9	0.0146084477603969	0.0767547013153479	0.855227635176793	0.53883456517525	0.46116543482475
2001	10	0.0264350451673701	0.102728544343002	0.781106310841392	0.556915794578463	0.443084205421537
2001	11	0.0639617406819166	0.0783169162746331	0.784178347279251	0.56118183779647	0.43881816220353
2001	12	0.099659036105072	0.0631390942371004	0.822476183259939	0.565311906528367	0.434688093471633
2002	1	0.0861962266541384	0.0543298112871993	0.812223459467615	0.571652220944481	0.428347779055519
2002	2	0.0588772857360063	0.0598277319007057	0.866691163400046	0.582767927133638	0.417232072866362
2002	3	0.0419986031717463	0.0698791427898146	0.864486636625776	0.600659615356448	0.399340384643552
2002	4	0.0617864176823245	0.133242903422156	0.784679508652876	0.616002356429173	0.383997643570827
2002	5	0.00933476480071798	0.102319364271808	0.865251924676986	0.625790409964541	0.37420959003546
2002	6	0.021448379341518	0.132662855438806	0.798378191451588	0.52558434176733	0.47441565823267
2002	7	0.010975689321971	0.100852391888705	0.85202916068786	0.556616777457402	0.443383222542598
2002	8	0.0127204581900701	0.160041866189979	0.808695596992123	0.699329894646686	0.300670105353314
2002	9	0.00559118681368371	0.112544678231919	0.859640812319912	0.720706803281297	0.279293196718703
2002	10	0.0563880664742587	0.0453418761332284	0.864369704331773	0.495657982468112	0.504342017531888
2002	11	0.109848152639125	0.133891107074646	0.716136261422218	0.668648152590918	0.331351847409082
2002	12	0.118734911364322	0.0578574628041586	0.809629423942712	0.638688540225236	0.361311459774764
2003	1	0.0850368568022392	0.0494958818776006	0.84578272865607	0.682178084892051	0.317821915107949
2003	2	0.12167164989811	0.0575907393995697	0.783373033981063	0.723216160840684	0.276783839159316
2003	3	0.0903864213536697	0.0497937009398425	0.828940186735061	0.564988198928396	0.435011801071604
2003	4	0.092304622454957	0.0847186685187283	0.804620162118406	0.574932267476295	0.425067732523705
2003	5	0.0241156064477344	0.090829814243043	0.829103424665434	0.511202923033611	0.488797076966389
2003	6	0.00655039607920457	0.149111616782827	0.828099659752879	0.606439833858568	0.393560166141432
2003	7	0.010370744829591	0.167983709933598	0.795248430912618	0.707479167696895	0.292520832303105
2003	8	0.0101750904738269	0.102772414415855	0.805758886879663	0.480019948483389	0.519980051516611
2003	9	0.00865581761119904	0.136657350847058	0.810059309458922	0.404885742437404	0.595114257562596
2003	10	0.0906888223703289	0.0846110888024589	0.755551908497443	0.492057309454067	0.507942690545933
2003	11	0.0816319215222735	0.149413837518895	0.757692137694015	0.492319680199917	0.507680319800083
2003	12	0.102623427357018	0.0483064789979894	0.78307540490733	0.595723517499532	0.404276482500468
