# Supplementary material for: Hierarchical Bayesian Integrated Modeling of Age- and Sex-Structured Wildlife Population Dynamics
Source: J Agric Biol Environ Stat. 2024 Jul 2;30(4):1068–93. doi: 10.1007/s13253-024-00634-w (PMC12559060; doi:10.1007/s13253-024-00634-w)
Supplement: Supplementary file 4 — (zip 2373 KB) [file 13253_2024_634_MOESM4_ESM.zip › Data_Dictionary_New/data_file_bootstrap.csv]

Replicate	Year	Month	Population	New	Quarter	Hyearling	Femaledult	Maleadult
1	1989	7	23040.5266	0	28	113	493	404
1	1989	8	22973.60035	2	23	107	553	384
1	1989	9	22906.86851	37	13	93	487	352
1	1989	10	22842.47387	95	7	89	448	344
1	1989	11	22776.12291	111	40	60	403	369
1	1989	12	22712.09581	78	77	35	419	337
1	1990	1	22646.12356	49	115	39	460	330
1	1990	2	22584.58109	17	105	40	462	328
1	1990	3	22521.09245	3	96	51	419	260
1	1990	4	22455.67501	0	58	85	528	323
1	1990	5	22392.54874	1	50	103	500	313
1	1990	6	22327.50469	0	33	108	504	332
1	1990	7	22264.73873	0	24	97	423	347
1	1990	8	8515.358362	0	3	12	63	44
1	1990	9	22135.58098	34	12	86	452	327
1	1990	10	22073.35455	90	7	85	428	329
1	1990	11	22009.23766	108	39	58	392	359
1	1990	12	21947.3664	80	79	36	432	347
1	1991	1	21883.61547	42	97	33	388	279
1	1991	2	21824.14517	16	99	37	437	310
1	1991	3	21762.79422	3	107	57	472	291
1	1991	4	26312.17839	0	74	108	673	411
1	1991	5	21638.57866	1	46	97	470	294
1	1991	6	21575.72468	0	29	95	441	290
1	1991	7	21515.07208	0	25	98	429	352
1	1991	8	21399.31741	2	19	89	460	319
1	1991	9	21390.26315	31	11	77	402	292
1	1991	10	21330.13192	79	6	74	372	285
1	1991	11	21268.17389	99	36	53	355	327
1	1991	12	21208.38586	66	64	29	354	283
1	1992	1	21146.78147	42	98	33	392	281
1	1992	2	21089.31356	15	92	35	406	288
1	1992	3	29723.18339	5	183	97	802	496
1	1992	4	20966.97446	0	49	72	448	273
1	1992	5	20908.03315	1	47	98	475	297
1	1992	6	20847.3012	0	28	90	417	275
1	1992	7	20788.69631	0	23	90	392	322
1	1992	8	25611.88811	2	25	118	608	421
1	1992	9	20668.10109	32	11	79	416	301
1	1992	10	20609.99996	82	6	77	386	296
1	1992	11	20550.13371	93	34	50	334	308
1	1992	12	20492.3642	69	67	30	369	295
1	1993	1	20432.83965	40	93	31	375	268
1	1993	2	20377.31193	14	85	32	374	266
1	1993	3	20320.02825	3	90	48	392	243
1	1993	4	20261.00429	0	49	72	443	271
1	1993	5	20204.04757	1	42	88	425	266
1	1993	6	20145.3605	0	26	83	387	255
1	1993	7	20088.72887	0	21	83	360	295
1	1993	8	20030.37677	1	15	73	375	260
1	1993	9	19972.19416	31	11	78	407	294
1	1993	10	19916.04933	78	6	74	369	284
1	1993	11	14506.80272	49	18	26	175	161
1	1993	12	19802.37444	66	64	29	352	283
1	1994	1	19744.85411	33	77	26	311	222
1	1994	2	19691.19604	13	80	30	352	250
1	1994	3	19635.84114	2	85	45	375	231
1	1994	4	19578.80455	0	40	59	370	225
1	1994	5	15906.64273	0	26	54	265	166
1	1994	6	19467.05455	0	25	81	377	248
1	1994	7	19412.32974	0	19	76	330	271
1	1994	8	19355.94238	2	16	75	383	267
1	1994	9	19299.71882	26	9	64	337	243
1	1994	10	19245.46442	67	5	63	320	245
1	1994	11	19189.56176	81	29	44	293	268
1	1994	12	19135.61702	55	54	24	295	237
1	1995	1	19080.03344	34	79	27	318	228
1	1995	2	19028.18207	14	87	33	382	271
1	1995	3	18974.691	2	73	39	323	199
1	1995	4	18919.57486	0	44	65	404	246
1	1995	5	18866.3891	1	33	69	332	208
1	1995	6	18811.58755	0	23	75	352	231
1	1995	7	18758.70536	0	20	79	344	282
1	1995	8	18704.2166	1	13	63	328	227
1	1995	9	18649.88611	26	9	65	344	248
1	1995	10	18597.45849	62	5	58	290	224
1	1995	11	18543.4381	75	27	40	269	247
1	1995	12	18491.30972	54	53	24	293	234
1	1996	1	18437.59767	37	87	29	348	250
1	1996	2	18387.49216	11	70	26	310	219
1	1996	3	18334.08167	2	77	41	339	209
1	1996	4	18280.82633	0	35	52	321	196
1	1996	5	18229.43618	1	35	73	356	223
1	1996	6	18176.4848	0	22	72	338	222
1	1996	7	18125.38798	0	18	74	322	264
1	1996	8	14204.947	1	7	35	182	126
1	1996	9	18020.24261	22	8	56	293	212
1	1996	10	17969.585	67	5	63	318	244
1	1996	11	17917.38842	78	28	42	280	258
1	1996	12	17867.01995	49	48	22	265	212
1	1997	1	17815.12129	31	72	24	289	207
1	1997	2	17766.70741	10	64	24	285	201
1	1997	3	17716.76253	2	74	39	323	200
1	1997	4	17665.30032	0	36	53	329	201
1	1997	5	26282.30616	1	65	136	661	413
1	1997	6	17564.47203	0	18	59	272	180
1	1997	7	17515.09567	0	17	68	298	244
1	1997	8	21970.26022	2	21	97	497	346
1	1997	9	17413.4906	21	8	52	275	199
1	1997	10	17364.53867	58	4	54	274	210
1	1997	11	17314.09957	63	23	34	227	208
1	1997	12	17265.42705	46	45	21	250	200
1	1998	1	17215.27584	31	71	24	286	205
1	1998	2	17168.49208	10	63	24	278	197
1	1998	3	17120.22888	2	75	40	327	202
1	1998	4	17070.49943	0	29	43	264	161
1	1998	5	17022.5117	0	27	57	274	172
1	1998	6	16973.06609	0	17	57	263	173
1	1998	7	16925.35226	0	16	66	287	235
1	1998	8	16876.18887	1	11	50	259	180
1	1998	9	16827.16829	21	8	53	280	203
1	1998	10	16779.8646	50	4	47	236	182
1	1998	11	16731.12382	67	24	36	243	222
1	1998	12	16684.09012	47	46	21	253	203
1	1999	1	16635.62753	23	54	18	219	156
1	1999	2	16590.41901	9	57	21	249	177
1	1999	3	16543.78086	2	65	35	286	177
1	1999	4	16495.72583	0	34	51	313	192
1	1999	5	16449.35388	0	27	56	273	170
1	1999	6	16401.57313	0	18	58	272	179
1	1999	7	16355.46585	0	14	56	241	199
1	1999	8	16307.95782	1	10	49	254	176
1	1999	9	16260.5878	20	7	49	259	188
1	1999	10	16214.87685	45	3	42	212	162
1	1999	11	16167.77719	62	22	33	225	205
1	1999	12	16122.32715	43	42	19	234	187
1	2000	1	16075.49632	26	60	20	239	171
1	2000	2	16031.81	9	54	20	239	169
1	2000	3	15985.2421	2	55	29	241	149
1	2000	4	15938.80947	0	34	50	309	189
1	2000	5	15894.00309	0	24	49	240	150
1	2000	6	15847.83549	0	17	56	259	171
1	2000	7	15803.28485	0	12	48	212	173
1	2000	8	15757.38075	1	12	57	292	202
1	2000	9	15711.60999	17	6	42	220	160
1	2000	10	15667.4423	44	3	42	209	161
1	2000	11	10207.71513	24	9	13	88	81
1	2000	12	15578.0172	36	35	16	193	155
1	2001	1	15532.76744	26	61	20	243	174
1	2001	2	15490.55602	8	50	19	223	158
1	2001	3	15447.00975	2	53	28	231	143
1	2001	4	15402.14053	0	25	37	227	139
1	2001	5	15358.84281	0	23	48	233	145
1	2001	6	15314.22969	0	15	49	230	151
1	2001	7	15271.1791	0	12	50	216	177
1	2001	8	15226.82062	1	10	46	234	163
1	2001	9	15182.59099	17	6	42	223	161
1	2001	10	15139.91045	50	4	47	238	182
1	2001	11	15095.93327	58	21	31	209	191
1	2001	12	15053.49634	36	36	16	196	157
1	2002	1	15009.77017	21	49	16	198	141
1	2002	2	14968.98003	8	47	18	206	147
1	2002	3	14926.89999	1	51	27	224	139
1	2002	4	14883.54154	0	27	40	245	150
1	2002	5	14841.70168	0	24	51	248	155
1	2002	6	14798.59071	0	13	42	197	130
1	2002	7	14756.98965	0	12	49	216	176
1	2002	8	14714.12475	1	8	37	191	132
1	2002	9	14671.38436	17	6	42	219	158
1	2002	10	14630.1409	44	3	42	209	161
1	2002	11	14587.64446	47	17	25	172	157
1	2002	12	12008.9955	25	25	11	137	110
1	2003	1	14504.38252	21	50	17	199	143
1	2003	2	14464.96581	7	46	17	205	145
1	2003	3	14424.30262	1	51	27	223	138
1	2003	4	14382.40408	0	23	33	206	126
1	2003	5	14341.97299	0	19	39	187	118
1	2003	6	14300.31359	0	14	47	219	144
1	2003	7	14260.11327	0	12	49	213	175
1	2003	8	14218.69165	1	7	35	180	125
1	2003	9	14177.39035	15	6	38	202	146
1	2003	10	14137.53559	38	3	36	182	140
1	2003	11	14096.47002	42	15	23	153	140
1	2003	12	14056.84273	40	39	17	212	171
2	1989	7	19902.39635	0	19	76	334	273
2	1989	8	19839.84653	2	16	75	383	267
2	1989	9	19777.84424	28	10	71	372	269
2	1989	10	19718.35903	69	5	65	327	250
2	1989	11	19657.4208	78	28	42	279	257
2	1989	12	19598.95687	59	57	26	315	253
2	1990	1	19539.06531	36	85	28	340	244
2	1990	2	19483.51342	12	74	28	326	232
2	1990	3	19426.52597	2	83	44	366	226
2	1990	4	19368.14767	0	41	61	375	230
2	1990	5	19312.1409	1	34	72	348	218
2	1990	6	19254.76777	0	22	72	335	220
2	1990	7	19199.72588	0	16	63	273	224
2	1990	8	10426.62116	0	4	18	93	65
2	1990	9	19087.45415	26	9	64	333	242
2	1990	10	19033.83832	70	5	65	329	253
2	1990	11	18978.91598	82	30	44	297	272
2	1990	12	18926.22683	56	55	25	304	243
2	1991	1	18872.25442	41	95	32	380	272
2	1991	2	18822.1959	11	67	25	298	211
2	1991	3	18770.84688	2	73	39	319	197
2	1991	4	19193.82504	0	44	65	401	245
2	1991	5	18667.78869	1	37	77	372	234
2	1991	6	18616.10161	0	22	71	328	217
2	1991	7	18566.51769	0	18	73	319	262
2	1991	8	19266.2116	1	15	71	364	252
2	1991	9	18465.38778	28	10	70	367	265
2	1991	10	18417.09697	73	5	68	344	264
2	1991	11	18367.6322	75	27	40	270	248
2	1991	12	18320.18135	59	58	26	318	255
2	1992	1	18271.5775	36	83	28	334	240
2	1992	2	18226.5007	10	63	24	276	196
2	1992	3	21055.36332	3	106	56	464	287
2	1992	4	18131.38487	0	36	53	327	200
2	1992	5	18085.96861	1	31	64	307	193
2	1992	6	18039.45023	0	22	71	330	217
2	1992	7	17994.82774	0	16	66	287	236
2	1992	8	24930.06993	3	27	127	656	455
2	1992	9	17903.8269	25	9	62	323	234
2	1992	10	17860.3778	59	4	56	280	215
2	1992	11	17815.87596	78	28	42	284	260
2	1992	12	17773.18945	50	49	22	266	214
2	1993	1	17729.46939	29	68	23	269	194
2	1993	2	17688.92535	11	69	26	304	216
2	1993	3	17647.34184	2	63	34	277	172
2	1993	4	17604.75223	0	34	51	313	192
2	1993	5	17563.90124	1	31	65	316	198
2	1993	6	17522.0624	0	20	64	295	195
2	1993	7	17481.93204	0	18	72	316	258
2	1993	8	17440.83178	1	10	49	250	174
2	1993	9	17400.10227	25	9	62	327	237
2	1993	10	17361.03676	61	5	58	290	223
2	1993	11	17704.08163	75	27	40	272	249
2	1993	12	17282.65422	50	49	22	269	215
2	1994	1	17243.35448	32	75	25	298	214
2	1994	2	17206.91254	10	64	24	281	200
2	1994	3	17169.5393	2	58	31	256	158
2	1994	4	17131.26509	0	37	54	334	205
2	1994	5	15798.9228	0	25	52	250	157
2	1994	6	17056.96372	0	26	83	387	255
2	1994	7	17020.90933	0	17	67	290	238
2	1994	8	16983.98707	1	13	61	315	218
2	1994	9	16947.4015	22	8	54	283	205
2	1994	10	16912.31415	51	4	48	242	186
2	1994	11	16876.38323	65	24	35	234	216
2	1994	12	16841.92439	46	45	20	246	197
2	1995	1	16806.6378	27	63	21	254	182
2	1995	2	16773.92066	10	62	24	276	195
2	1995	3	16740.37089	2	64	34	278	173
2	1995	4	16706.01599	0	34	50	313	191
2	1995	5	16673.06994	0	27	56	273	170
2	1995	6	16639.33379	0	18	58	269	177
2	1995	7	16606.98163	0	15	58	253	207
2	1995	8	16573.85417	1	11	52	269	186
2	1995	9	16541.03223	22	8	54	285	206
2	1995	10	16509.55761	55	4	51	259	198
2	1995	11	16477.32954	52	19	28	186	171
2	1995	12	16446.42495	49	48	22	267	213
2	1996	1	16414.78114	26	61	20	244	175
2	1996	2	16385.44445	9	53	20	235	166
2	1996	3	16354.36613	2	68	36	298	184
2	1996	4	16323.57647	0	29	43	267	163
2	1996	5	16294.05262	0	24	51	245	154
2	1996	6	16263.82405	0	18	58	268	177
2	1996	7	16234.83883	0	14	56	245	201
2	1996	8	13886.9258	1	7	35	182	126
2	1996	9	16175.76305	18	6	44	233	169
2	1996	10	16147.57389	43	3	41	206	157
2	1996	11	16118.71341	52	19	28	188	173
2	1996	12	16091.0415	45	44	20	245	195
2	1997	1	16062.71122	26	60	20	243	173
2	1997	2	16036.44966	8	52	19	228	161
2	1997	3	16009.52564	2	64	34	279	173
2	1997	4	15981.96175	0	31	45	281	171
2	1997	5	13916.50099	0	18	36	177	111
2	1997	6	15928.47915	0	17	54	249	165
2	1997	7	15902.53992	0	13	50	220	181
2	1997	8	16728.62454	1	12	54	280	195
2	1997	9	15849.68155	19	7	48	254	183
2	1997	10	15824.46349	46	3	44	220	168
2	1997	11	15798.64776	55	20	29	197	181
2	1997	12	15773.89795	36	35	16	194	156
2	1998	1	15748.56206	21	49	16	195	140
2	1998	2	15725.07877	9	56	21	249	176
2	1998	3	15701.0057	2	61	32	268	165
2	1998	4	15676.36328	0	29	43	268	164
2	1998	5	15652.73949	0	24	49	239	149
2	1998	6	15628.55748	0	15	49	228	150
2	1998	7	15605.37554	0	12	47	207	169
2	1998	8	15581.6463	1	9	45	231	160
2	1998	9	15558.14428	19	7	46	243	176
2	1998	10	15535.61492	40	3	37	189	144
2	1998	11	15512.55441	57	21	30	204	187
2	1998	12	15490.44876	39	38	17	207	166
2	1999	1	15467.82243	25	60	20	238	171
2	1999	2	15446.85309	8	48	18	210	150
2	1999	3	15425.35959	1	52	28	229	141
2	1999	4	15403.36038	0	25	37	233	142
2	1999	5	15382.27299	0	23	47	229	143
2	1999	6	15360.68979	0	17	54	249	164
2	1999	7	15340.00152	0	12	46	202	165
2	1999	8	15318.82718	1	10	49	254	176
2	1999	9	15297.85789	17	6	43	223	161
2	1999	10	15277.75858	39	3	37	184	141
2	1999	11	15257.18754	47	17	25	169	155
2	1999	12	15237.47027	44	43	19	234	188
2	2000	1	15217.29056	25	59	20	237	169
2	2000	2	15198.59049	8	48	18	208	149
2	2000	3	15178.78908	2	53	28	229	143
2	2000	4	15159.18057	0	26	39	242	147
2	2000	5	15140.38664	0	22	46	223	140
2	2000	6	15121.1527	0	16	52	243	160
2	2000	7	15102.71808	0	12	46	200	165
2	2000	8	15083.85216	1	9	43	219	152
2	2000	9	15065.17078	14	5	35	182	132
2	2000	10	15047.26617	39	3	36	182	140
2	2000	11	9673.590505	17	6	9	62	56
2	2000	12	15011.38213	34	33	15	181	146
2	2001	1	14993.41099	22	51	17	206	147
2	2001	2	14976.75904	6	38	14	169	120
2	2001	3	14959.69394	2	54	29	234	146
2	2001	4	14942.23052	0	25	36	224	137
2	2001	5	14925.49395	0	20	42	204	127
2	2001	6	14908.36691	0	13	41	188	125
2	2001	7	14891.95288	0	12	48	210	172
2	2001	8	14875.15605	1	9	43	220	153
2	2001	9	14858.5247	17	6	43	223	162
2	2001	10	14842.58593	43	3	41	206	158
2	2001	11	14826.27565	44	16	24	161	147
2	2001	12	14810.6447	36	35	16	190	153
2	2002	1	14794.64952	22	52	17	207	149
2	2002	2	14779.82925	8	50	19	223	158
2	2002	3	14764.642	1	42	22	183	113
2	2002	4	14749.10099	0	25	37	233	142
2	2002	5	14734.20748	0	21	44	214	134
2	2002	6	14718.96713	0	16	52	239	158
2	2002	7	14704.3618	0	12	47	205	169
2	2002	8	14689.41638	1	10	45	231	161
2	2002	9	14674.61867	16	6	40	213	153
2	2002	10	14660.43758	42	3	40	198	153
2	2002	11	14645.92631	52	19	28	188	172
2	2002	12	10554.72264	16	16	7	85	69
2	2003	1	14617.78933	21	49	16	198	141
2	2003	2	14604.60439	8	47	18	204	145
2	2003	3	14591.09311	1	47	25	204	126
2	2003	4	14577.26721	0	24	36	224	136
2	2003	5	14564.01739	0	19	40	196	122
2	2003	6	14550.45901	0	13	41	193	127
2	2003	7	14537.46551	0	11	43	185	152
2	2003	8	14524.16935	1	10	46	239	165
2	2003	9	14511.00444	16	6	40	207	151
2	2003	10	14498.38791	40	3	37	187	144
2	2003	11	14485.47734	49	18	27	178	163
2	2003	12	14473.10444	36	35	16	194	156
3	1989	7	24697.2909	0	34	137	596	489
3	1989	8	24629.37987	2	26	121	623	432
3	1989	9	24561.65557	46	17	115	606	438
3	1989	10	24496.29325	120	9	113	567	435
3	1989	11	24428.93491	122	44	65	439	403
3	1989	12	24363.92577	89	88	40	480	386
3	1990	1	24296.9314	56	130	44	522	374
3	1990	2	24234.42604	19	116	44	509	362
3	1990	3	24169.93452	4	129	69	568	351
3	1990	4	24103.47358	0	63	93	575	351
3	1990	5	24039.33054	1	59	122	593	371
3	1990	6	23973.22873	0	40	131	608	401
3	1990	7	23909.4323	0	30	119	517	424
3	1990	8	20187.71331	2	18	84	430	299
3	1990	9	23778.12382	38	14	96	502	364
3	1990	10	23714.84659	107	8	100	505	388
3	1990	11	23649.63702	129	47	69	465	427
3	1990	12	23586.70172	90	88	40	481	386
3	1991	1	23521.84451	53	125	42	499	358
3	1991	2	23461.3331	20	121	45	532	377
3	1991	3	23398.89891	4	122	65	537	333
3	1991	4	23653.5163	0	57	84	518	317
3	1991	5	23272.46128	1	51	106	512	321
3	1991	6	23208.46815	0	35	112	520	343
3	1991	7	23146.70686	0	27	109	477	390
3	1991	8	22133.1058	2	19	91	467	325
3	1991	9	23019.5872	41	15	103	541	392
3	1991	10	22958.32856	91	7	86	432	331
3	1991	11	22895.19921	113	41	61	410	375
3	1991	12	22834.27158	78	76	34	421	336
3	1992	1	22771.48336	47	110	37	438	314
3	1992	2	22712.90231	17	107	40	470	334
3	1992	3	25121.10727	4	155	82	682	421
3	1992	4	22588.16506	0	59	87	541	330
3	1992	5	22528.0545	1	46	96	467	292
3	1992	6	22466.10829	0	32	105	487	321
3	1992	7	22406.32254	0	29	116	506	415
3	1992	8	39125.87413	5	57	267	1377	955
3	1992	9	22283.26901	39	14	98	517	374
3	1992	10	22223.96982	91	7	86	431	331
3	1992	11	22162.85976	105	38	57	379	348
3	1992	12	22103.881	74	72	33	395	317
3	1993	1	22043.10116	46	107	36	426	306
3	1993	2	21986.39391	16	99	37	439	311
3	1993	3	21927.88475	3	105	56	462	286
3	1993	4	21867.58886	0	48	70	438	267
3	1993	5	21809.39586	1	47	98	475	297
3	1993	6	21749.42577	0	29	94	437	288
3	1993	7	21691.54722	0	25	99	434	355
3	1993	8	21631.90119	2	18	83	428	297
3	1993	9	21572.41917	36	13	89	468	338
3	1993	10	21515.01166	92	7	86	435	334
3	1993	11	10187.07483	26	9	14	94	86
3	1993	12	21398.75375	72	71	32	390	312
3	1994	1	21339.91282	40	94	32	378	271
3	1994	2	21285.01457	16	99	37	436	310
3	1994	3	21228.37189	3	98	52	431	266
3	1994	4	21169.99947	0	52	76	471	288
3	1994	5	19228.00718	1	36	75	364	228
3	1994	6	21055.60586	0	30	98	455	300
3	1994	7	20999.57367	0	22	87	381	312
3	1994	8	20941.83038	2	16	75	388	269
3	1994	9	20884.24587	32	11	79	414	300
3	1994	10	20828.6697	78	6	73	370	283
3	1994	11	20771.39635	94	34	50	338	311
3	1994	12	20716.12049	70	68	31	373	300
3	1995	1	20659.15662	44	102	34	408	292
3	1995	2	20606.00966	15	94	36	417	295
3	1995	3	20551.17391	3	92	49	400	249
3	1995	4	20494.66361	0	48	71	441	270
3	1995	5	20440.12417	1	41	85	411	258
3	1995	6	20383.91922	0	27	88	407	268
3	1995	7	20329.67449	0	21	84	368	301
3	1995	8	20273.77325	2	18	84	433	300
3	1995	9	20218.02573	28	10	69	363	263
3	1995	10	20164.22247	79	6	74	375	287
3	1995	11	20108.77617	91	33	49	330	302
3	1995	12	20055.26364	72	70	32	387	310
3	1996	1	20000.11696	40	95	32	379	271
3	1996	2	19948.66542	15	94	35	415	294
3	1996	3	19893.81185	2	86	46	380	234
3	1996	4	19839.10912	0	45	66	406	248
3	1996	5	19786.31421	1	40	84	405	254
3	1996	6	19731.90707	0	25	80	369	244
3	1996	7	19679.39744	0	22	87	378	310
3	1996	8	11819.78799	1	6	30	157	108
3	1996	9	19571.31994	29	10	72	381	275
3	1996	10	19519.23766	70	5	66	331	254
3	1996	11	19465.56491	93	34	50	338	309
3	1996	12	19413.76406	55	54	24	299	239
3	1997	1	19360.38133	37	87	29	350	250
3	1997	2	19310.57555	10	64	24	285	201
3	1997	3	19259.18715	2	79	42	345	213
3	1997	4	19206.22947	0	41	60	374	228
3	1997	5	23379.72167	1	56	116	564	353
3	1997	6	19102.44723	0	23	73	339	224
3	1997	7	19051.61269	0	18	74	321	263
3	1997	8	20111.52416	2	16	74	377	263
3	1997	9	18946.98293	25	9	63	334	241
3	1997	10	18896.56211	66	5	63	315	241
3	1997	11	18844.60155	72	26	39	260	239
3	1997	12	18794.45318	61	60	27	326	262
3	1998	1	18742.77339	32	74	25	294	211
3	1998	2	18694.55644	12	74	28	325	231
3	1998	3	18644.80736	2	76	40	334	206
3	1998	4	18593.53906	0	40	59	366	224
3	1998	5	18544.05881	1	32	67	326	204
3	1998	6	18493.06754	0	23	75	352	231
3	1998	7	18443.85466	0	20	78	342	280
3	1998	8	18393.13892	1	14	66	338	235
3	1998	9	18342.56265	25	9	62	324	234
3	1998	10	18293.75028	61	5	58	290	222
3	1998	11	18243.44729	72	26	39	260	239
3	1998	12	18194.89869	51	50	23	277	222
3	1999	1	18144.86752	32	76	25	304	217
3	1999	2	18098.18872	11	68	26	299	212
3	1999	3	18050.02667	2	72	38	314	194
3	1999	4	18000.39386	0	39	58	359	220
3	1999	5	17952.49205	1	33	69	332	208
3	1999	6	17903.12744	0	22	71	330	217
3	1999	7	17855.48447	0	16	66	287	235
3	1999	8	17806.3866	1	13	62	318	220
3	1999	9	17757.42374	22	8	56	293	212
3	1999	10	17710.16852	57	4	53	268	205
3	1999	11	17661.47023	68	25	37	246	226
3	1999	12	17614.47035	53	52	23	285	228
3	2000	1	17566.0352	30	71	24	286	204
3	2000	2	17520.84549	11	65	25	288	205
3	2000	3	17472.66779	2	70	37	308	191
3	2000	4	17424.62256	0	34	50	309	189
3	2000	5	17378.25297	1	33	68	329	206
3	2000	6	17330.46736	0	19	63	292	192
3	2000	7	17284.34834	0	17	68	299	244
3	2000	8	17236.82094	1	13	60	309	214
3	2000	9	17189.42423	21	8	52	275	199
3	2000	10	17143.68054	58	4	55	278	212
3	2000	11	10548.96142	20	7	11	71	65
3	2000	12	17051.04343	43	42	19	230	185
3	2001	1	17004.15756	31	71	24	285	205
3	2001	2	16960.41331	10	59	22	262	186
3	2001	3	16915.27905	2	63	33	276	171
3	2001	4	16868.7665	0	35	51	318	194
3	2001	5	16823.87613	0	29	60	293	183
3	2001	6	16777.61491	0	21	67	314	206
3	2001	7	16732.96711	0	15	61	268	219
3	2001	8	16686.95586	1	11	54	279	193
3	2001	9	16641.07114	22	8	54	284	206
3	2001	10	16596.7867	50	4	47	239	183
3	2001	11	16551.14992	63	23	34	225	207
3	2001	12	16507.10477	44	43	20	239	191
3	2002	1	16461.71459	27	64	21	255	182
3	2002	2	16419.36581	9	57	22	253	180
3	2002	3	16375.67136	2	57	30	251	155
3	2002	4	16330.64259	0	31	46	284	174
3	2002	5	16287.18425	0	28	58	283	177
3	2002	6	16242.39879	0	17	54	250	165
3	2002	7	16199.17528	0	14	55	241	197
3	2002	8	16154.63182	1	11	53	275	191
3	2002	9	16110.21085	23	8	57	299	216
3	2002	10	16067.33911	47	3	45	224	172
3	2002	11	16023.15817	56	20	30	203	185
3	2002	12	2788.605697	1	1	1	7	5
3	2003	1	15936.57588	28	65	22	259	186
3	2003	2	15895.57805	9	58	22	257	182
3	2003	3	15853.27748	2	54	29	235	146
3	2003	4	15809.68515	0	31	46	283	173
3	2003	5	15767.61316	0	24	49	238	149
3	2003	6	15724.25639	0	17	54	249	165
3	2003	7	15682.41173	0	11	42	184	151
3	2003	8	15639.28924	1	11	51	261	181
3	2003	9	15596.28532	16	6	41	215	155
3	2003	10	15554.78122	47	4	45	224	172
3	2003	11	15512.00967	59	21	32	214	196
3	2003	12	15470.72984	38	37	17	200	162
4	1989	7	22698.01195	0	28	113	494	405
4	1989	8	22623.73273	2	19	89	460	319
4	1989	9	22549.71596	35	12	86	452	327
4	1989	10	22478.33578	100	7	94	471	362
4	1989	11	22404.83252	100	36	54	361	332
4	1989	12	22333.94742	84	82	37	451	361
4	1990	1	22260.95384	47	109	37	436	313
4	1990	2	22192.9027	17	106	40	465	330
4	1990	3	22122.74131	3	112	60	492	304
4	1990	4	22050.49277	0	55	81	503	307
4	1990	5	21980.81737	1	45	94	457	286
4	1990	6	21909.06913	0	32	104	485	319
4	1990	7	21839.87609	0	25	101	439	360
4	1990	8	8771.331058	0	3	15	78	54
4	1990	9	21697.62371	34	12	85	444	321
4	1990	10	21629.15137	89	7	84	423	325
4	1990	11	21558.64166	108	39	58	390	358
4	1990	12	21490.64271	73	72	32	394	315
4	1991	1	21420.62034	44	103	34	412	295
4	1991	2	21355.33852	16	100	38	440	313
4	1991	3	21288.03157	3	107	57	470	291
4	1991	4	22281.3036	0	56	82	510	311
4	1991	5	21151.87934	1	44	91	441	276
4	1991	6	21083.04774	0	27	86	400	264
4	1991	7	21016.66668	0	23	90	395	323
4	1991	8	24658.70307	2	24	115	594	411
4	1991	9	20880.19299	31	11	78	413	298
4	1991	10	20814.50101	83	6	78	392	301
4	1991	11	20746.85357	87	32	47	315	289
4	1991	12	20681.61419	62	60	27	331	265
4	1992	1	20614.4327	44	102	34	406	292
4	1992	2	20551.79868	16	99	37	437	310
4	1992	3	17560.55363	2	59	31	259	160
4	1992	4	20418.57923	0	46	67	418	255
4	1992	5	20354.45301	1	44	91	443	278
4	1992	6	20288.41748	0	27	89	413	272
4	1992	7	20224.73217	0	22	87	377	310
4	1992	8	39458.04196	6	58	273	1405	976
4	1992	9	20093.79832	33	12	83	435	315
4	1992	10	20030.7718	73	5	69	348	267
4	1992	11	19965.86839	83	30	45	300	276
4	1992	12	19903.2746	72	70	32	386	310
4	1993	1	19838.81667	41	96	32	387	277
4	1993	2	19778.72113	12	74	28	326	231
4	1993	3	19716.7599	2	82	43	358	222
4	1993	4	19652.95317	0	38	56	346	211
4	1993	5	19591.4167	1	36	74	358	225
4	1993	6	19528.04725	0	27	86	399	264
4	1993	7	19466.93237	0	18	73	317	260
4	1993	8	19403.99693	2	16	74	383	266
4	1993	9	19341.2808	26	9	64	333	242
4	1993	10	19280.79581	64	5	60	305	233
4	1993	11	6190.476191	11	4	6	37	35
4	1993	12	19158.43754	51	50	23	277	221
4	1994	1	19096.57646	36	83	28	334	239
4	1994	2	19038.90129	12	73	27	319	227
4	1994	3	18979.43481	2	86	46	380	234
4	1994	4	18918.19635	0	40	59	370	225
4	1994	5	13357.2711	0	23	48	233	146
4	1994	6	18798.31564	0	24	77	361	237
4	1994	7	18739.65839	0	16	64	277	228
4	1994	8	18679.25301	1	14	66	338	235
4	1994	9	18619.05734	30	11	74	389	282
4	1994	10	18561.00239	67	5	63	316	242
4	1994	11	18501.21705	72	26	38	258	237
4	1994	12	18443.55772	54	53	24	289	232
4	1995	1	18384.17967	35	81	27	322	232
4	1995	2	18328.8188	13	78	30	345	245
4	1995	3	18271.73778	2	67	36	295	182
4	1995	4	18212.95509	0	39	57	354	217
4	1995	5	18156.26242	1	33	70	338	212
4	1995	6	18097.87951	0	21	67	313	206
4	1995	7	18041.57228	0	16	64	281	230
4	1995	8	17983.58617	1	14	68	351	243
4	1995	9	17925.80057	22	8	54	282	204
4	1995	10	17870.06922	60	4	56	283	217
4	1995	11	17812.67596	74	27	40	264	244
4	1995	12	17757.32287	53	52	24	286	229
4	1996	1	17700.31902	32	75	25	302	216
4	1996	2	17647.17099	11	67	25	298	211
4	1996	3	17590.54733	2	70	37	308	191
4	1996	4	17534.119	0	34	50	312	191
4	1996	5	17479.69624	1	34	70	341	214
4	1996	6	17423.65013	0	20	66	307	202
4	1996	7	17369.59587	0	16	65	281	231
4	1996	8	15141.34276	1	9	41	209	146
4	1996	9	17258.4541	23	8	57	299	217
4	1996	10	17204.95044	50	4	47	238	182
4	1996	11	17149.85054	64	23	34	232	212
4	1996	12	17096.70855	42	41	19	228	182
4	1997	1	17041.98099	25	57	19	230	164
4	1997	2	16990.95458	9	56	21	246	175
4	1997	3	16938.3413	2	69	37	302	187
4	1997	4	16884.15801	0	32	48	296	181
4	1997	5	20636.1829	1	39	80	388	244
4	1997	6	16778.08195	0	17	55	253	167
4	1997	7	16726.17607	0	14	57	250	205
4	1997	8	16598.51301	1	11	51	260	181
4	1997	9	16619.44931	20	7	49	257	186
4	1997	10	16568.06991	50	4	47	236	181
4	1997	11	16515.15687	65	24	35	236	217
4	1997	12	16464.1233	46	45	20	247	198
4	1998	1	16411.56627	24	57	19	228	163
4	1998	2	16362.56291	9	58	22	254	181
4	1998	3	16312.03486	2	65	34	283	175
4	1998	4	16259.99827	0	30	44	272	166
4	1998	5	16209.80971	0	25	52	251	157
4	1998	6	16158.12261	0	17	55	258	169
4	1998	7	16108.271	0	13	54	234	192
4	1998	8	16056.9308	1	11	54	279	193
4	1998	9	16005.7659	20	7	51	265	192
4	1998	10	15956.41777	52	4	49	245	188
4	1998	11	15905.59589	58	21	31	210	193
4	1998	12	15856.57847	39	38	17	209	167
4	1999	1	15806.09707	25	60	20	238	171
4	1999	2	15759.0283	7	46	17	205	144
4	1999	3	15710.49435	2	57	30	252	155
4	1999	4	15660.51065	0	28	41	252	155
4	1999	5	15612.30136	0	27	57	274	172
4	1999	6	15562.65188	0	16	52	244	160
4	1999	7	15514.76482	0	11	45	197	161
4	1999	8	15465.44708	1	10	45	232	162
4	1999	9	15416.29698	16	6	41	213	154
4	1999	10	15368.89138	45	3	42	214	164
4	1999	11	15320.0693	49	18	26	176	161
4	1999	12	15272.97995	42	41	18	223	179
4	2000	1	15224.48344	24	57	19	230	164
4	2000	2	15179.2647	8	52	20	228	162
4	2000	3	15131.08607	2	57	31	252	156
4	2000	4	15083.07078	0	29	42	260	159
4	2000	5	15036.75929	0	25	52	253	158
4	2000	6	14989.06357	0	16	52	240	159
4	2000	7	14943.06021	0	13	51	220	181
4	2000	8	14895.68172	1	9	41	210	146
4	2000	9	14848.46353	17	6	42	217	158
4	2000	10	14802.92058	40	3	37	189	144
4	2000	11	8011.869436	14	5	8	52	48
4	2000	12	14710.77557	33	33	15	178	143
4	2001	1	14664.18243	21	49	16	198	141
4	2001	2	14620.73775	8	48	18	212	151
4	2001	3	14575.93937	1	52	28	231	142
4	2001	4	14529.80139	0	25	36	227	138
4	2001	5	14485.29991	0	22	45	220	137
4	2001	6	14439.46759	0	14	45	206	137
4	2001	7	14395.26081	0	10	41	177	145
4	2001	8	14349.73189	1	8	37	192	133
4	2001	9	14304.35628	15	5	38	201	145
4	2001	10	14260.58983	36	3	34	173	133
4	2001	11	14215.51422	46	17	25	166	152
4	2001	12	14172.03701	29	29	13	159	127
4	2002	1	14127.25917	18	42	14	166	120
4	2002	2	14085.50647	8	47	18	205	146
4	2002	3	14042.45211	1	45	24	195	121
4	2002	4	13998.1096	0	21	32	195	120
4	2002	5	13955.33921	0	16	33	157	99
4	2002	6	13911.28904	0	12	39	179	118
4	2002	7	13868.80052	0	11	45	196	160
4	2002	8	13825.04054	1	8	38	197	136
4	2002	9	13781.42721	15	5	36	191	138
4	2002	10	13739.35988	40	3	38	190	146
4	2002	11	13696.03352	40	15	22	146	134
4	2002	12	11064.46777	22	21	10	116	93
4	2003	1	13611.20135	19	45	15	178	128
4	2003	2	13571.06704	8	47	18	204	145
4	2003	3	13529.68088	1	39	21	171	106
4	2003	4	13487.05579	0	17	26	160	97
4	2003	5	13445.94126	0	17	36	175	109
4	2003	6	13403.59582	0	12	38	179	117
4	2003	7	13362.75093	0	9	37	160	132
4	2003	8	13320.68307	1	7	33	171	119
4	2003	9	13278.7555	13	5	33	176	127
4	2003	10	13238.31349	32	2	30	150	115
4	2003	11	13196.66041	42	15	23	151	139
4	2003	12	13156.48306	31	31	14	169	136
5	1989	7	22111.7771	0	27	106	461	379
5	1989	8	22048.85484	2	19	90	462	321
5	1989	9	21986.11164	34	12	86	450	325
5	1989	10	21925.56241	83	6	78	392	301
5	1989	11	21863.17006	105	38	56	377	347
5	1989	12	21802.95941	78	76	34	419	336
5	1990	1	21740.91594	47	109	36	435	312
5	1990	2	21683.03512	16	99	37	436	309
5	1990	3	21623.32056	3	100	53	437	271
5	1990	4	21561.78828	0	51	76	469	286
5	1990	5	21502.40763	1	45	93	453	284
5	1990	6	21441.21942	0	28	91	423	279
5	1990	7	21382.17082	0	25	100	437	358
5	1990	8	19778.157	2	16	78	399	277
5	1990	9	21260.65185	34	12	86	451	326
5	1990	10	21202.10052	85	6	80	403	309
5	1990	11	21141.76688	94	34	51	339	312
5	1990	12	21083.54296	67	66	30	363	291
5	1991	1	21023.5467	42	99	33	395	283
5	1991	2	20967.57573	14	86	32	377	267
5	1991	3	20909.83153	3	95	50	416	258
5	1991	4	11869.63979	0	17	24	151	93
5	1991	5	20792.90827	1	48	101	490	306
5	1991	6	20733.73905	0	28	91	422	278
5	1991	7	20676.63883	0	21	85	372	304
5	1991	8	24129.69283	2	24	111	571	396
5	1991	9	20559.12953	30	11	74	389	282
5	1991	10	20502.51018	76	6	71	359	276
5	1991	11	20444.16733	88	32	48	319	293
5	1991	12	20387.86458	67	66	30	359	288
5	1992	1	20329.84797	44	103	34	412	295
5	1992	2	20275.72383	15	94	35	414	293
5	1992	3	29809.68858	6	203	108	893	553
5	1992	4	20160.49301	0	48	71	442	270
5	1992	5	20104.9715	1	39	81	391	245
5	1992	6	20047.7599	0	28	91	422	278
5	1992	7	19992.54885	0	22	87	380	311
5	1992	8	35961.53846	5	48	227	1171	813
5	1992	9	19878.92737	28	10	71	373	269
5	1992	10	19824.18128	77	6	72	363	278
5	1992	11	19767.7687	94	34	50	338	310
5	1992	12	19713.32874	57	56	25	310	247
5	1993	1	19657.23162	39	91	30	362	260
5	1993	2	19604.89819	13	83	31	366	259
5	1993	3	19550.90677	2	84	45	372	229
5	1993	4	19495.27184	0	39	57	357	218
5	1993	5	19441.58233	1	38	80	386	242
5	1993	6	19386.25849	0	23	74	345	227
5	1993	7	19332.8692	0	21	82	360	295
5	1993	8	19277.85473	2	16	75	385	267
5	1993	9	19222.99681	28	10	70	367	266
5	1993	10	19170.05714	73	5	69	347	266
5	1993	11	12670.06803	39	14	21	141	130
5	1993	12	19062.86232	52	51	23	282	225
5	1994	1	19008.61619	32	74	25	298	213
5	1994	2	18958.00957	13	83	31	365	258
5	1994	3	18905.79967	2	85	45	372	230
5	1994	4	18852.00048	0	36	53	326	200
5	1994	5	13034.11131	0	16	33	163	102
5	1994	6	18746.58417	0	23	75	347	229
5	1994	7	18694.95653	0	20	80	347	285
5	1994	8	18641.75733	1	15	70	358	248
5	1994	9	18588.70952	25	9	61	321	233
5	1994	10	18537.51666	62	5	58	292	224
5	1994	11	18484.76547	84	31	45	305	279
5	1994	12	18433.85887	50	49	22	269	215
5	1995	1	18381.40266	33	77	26	306	220
5	1995	2	18332.46587	12	75	28	330	234
5	1995	3	18281.9787	2	73	39	319	198
5	1995	4	18229.95469	0	37	54	336	206
5	1995	5	18179.74983	1	32	67	325	203
5	1995	6	18128.01672	0	22	72	334	220
5	1995	7	18078.0926	0	19	75	329	269
5	1995	8	18026.64878	1	15	68	353	244
5	1995	9	17975.35134	25	9	63	333	240
5	1995	10	17925.84766	59	4	55	280	214
5	1995	11	17874.83707	66	24	36	239	220
5	1995	12	17825.61019	49	48	22	262	211
5	1996	1	17774.88484	30	69	23	277	199
5	1996	2	17727.56278	11	69	26	305	216
5	1996	3	17677.11644	2	66	35	288	178
5	1996	4	17626.81365	0	40	59	364	222
5	1996	5	17578.26983	0	28	59	285	178
5	1996	6	17528.24832	0	20	64	296	195
5	1996	7	17479.97595	0	15	61	265	217
5	1996	8	15989.39929	1	9	44	225	156
5	1996	9	17380.6339	24	9	61	317	230
5	1996	10	17332.76805	55	4	52	262	200
5	1996	11	17283.44516	64	23	34	230	211
5	1996	12	17235.84696	52	51	23	281	225
5	1997	1	17186.79987	27	64	21	255	182
5	1997	2	17141.04347	11	65	24	286	203
5	1997	3	17093.83744	2	68	36	296	183
5	1997	4	17045.19446	0	35	51	314	193
5	1997	5	31610.33797	2	95	198	963	603
5	1997	6	16949.88142	0	20	65	301	199
5	1997	7	16903.20185	0	15	58	254	208
5	1997	8	14739.77695	1	8	39	201	140
5	1997	9	16807.13772	20	7	49	258	187
5	1997	10	16760.85127	54	4	50	254	195
5	1997	11	16713.15584	66	24	35	236	217
5	1997	12	16667.12821	44	43	19	237	190
5	1998	1	16619.69949	25	59	20	235	168
5	1998	2	16575.45288	9	55	21	243	173
5	1998	3	16529.80448	2	63	33	275	171
5	1998	4	16482.76653	0	35	51	316	194
5	1998	5	16437.37339	0	24	51	247	154
5	1998	6	16390.59847	0	17	54	249	165
5	1998	7	16345.45915	0	15	59	258	211
5	1998	8	16298.94579	1	11	50	257	178
5	1998	9	16252.56478	21	8	53	279	202
5	1998	10	16207.80561	48	4	45	229	175
5	1998	11	16161.68395	60	22	32	217	199
5	1998	12	16117.17506	43	42	19	228	184
5	1999	1	16071.31131	30	69	23	277	199
5	1999	2	16028.52468	9	54	21	240	170
5	1999	3	15984.3825	2	61	32	268	166
5	1999	4	15938.89663	0	30	44	272	167
5	1999	5	15895.00129	0	24	51	248	155
5	1999	6	15849.76977	0	19	62	288	189
5	1999	7	15806.11988	0	12	49	212	174
5	1999	8	15761.14129	1	10	49	250	174
5	1999	9	15716.29068	19	7	46	243	176
5	1999	10	15673.00839	48	4	45	224	173
5	1999	11	15628.40858	54	20	29	196	180
5	1999	12	15585.36832	39	38	17	207	167
5	2000	1	15541.0179	26	61	21	245	176
5	2000	2	15499.64307	8	47	18	207	148
5	2000	3	15455.53659	1	52	27	227	140
5	2000	4	15411.55563	0	28	42	257	158
5	2000	5	15369.11257	0	27	57	279	174
5	2000	6	15325.37754	0	17	56	261	172
5	2000	7	15283.17182	0	12	46	202	166
5	2000	8	15239.68135	1	9	44	225	157
5	2000	9	15196.31463	18	6	44	232	167
5	2000	10	15154.46435	45	3	42	211	162
5	2000	11	8219.58457	16	6	8	57	52
5	2000	12	15069.72386	39	39	17	212	170
5	2001	1	15026.84078	23	53	18	211	151
5	2001	2	14986.83484	8	49	19	217	154
5	2001	3	14945.56145	2	57	30	250	155
5	2001	4	14903.0317	0	27	39	243	148
5	2001	5	14861.98911	0	21	43	210	132
5	2001	6	14819.69717	0	15	49	227	150
5	2001	7	14778.88408	0	10	41	180	148
5	2001	8	14736.82863	1	9	41	209	145
5	2001	9	14694.89285	16	6	41	215	156
5	2001	10	14654.42347	41	3	38	193	148
5	2001	11	14612.72219	42	15	23	154	140
5	2001	12	14572.4791	37	36	16	197	158
5	2002	1	14531.01101	21	50	17	200	144
5	2002	2	14492.32511	7	45	17	197	140
5	2002	3	14452.4136	1	45	24	196	122
5	2002	4	14411.28716	0	23	34	214	131
5	2002	5	14371.59882	0	21	44	211	132
5	2002	6	14330.70236	0	16	50	234	155
5	2002	7	14291.23595	0	13	53	230	188
5	2002	8	14250.56818	1	8	39	200	139
5	2002	9	14210.01613	14	5	35	186	134
5	2002	10	14170.88208	42	3	39	198	151
5	2002	11	14130.55679	44	16	24	161	147
5	2002	12	8410.794603	11	11	5	60	48
5	2003	1	14051.54177	17	41	14	162	117
5	2003	2	14014.13236	7	46	17	201	142
5	2003	3	13975.53778	1	47	25	207	128
5	2003	4	13935.76837	0	21	30	188	115
5	2003	5	13897.3896	0	22	46	223	140
5	2003	6	13857.84257	0	12	38	179	117
5	2003	7	13819.6784	0	10	38	167	137
5	2003	8	13780.35251	1	8	37	193	134
5	2003	9	13741.13852	13	5	32	167	121
5	2003	10	13703.29576	37	3	35	173	133
5	2003	11	13664.30105	39	14	21	141	130
5	2003	12	13626.66989	34	33	15	184	147
6	1989	7	24545.39434	0	31	125	546	448
6	1989	8	24479.17906	2	22	102	528	366
6	1989	9	24413.1424	43	15	107	564	407
6	1989	10	24349.40558	112	8	106	532	408
6	1989	11	24283.71901	126	45	67	453	416
6	1989	12	24220.32008	102	99	45	546	438
6	1990	1	24154.98174	53	124	42	497	356
6	1990	2	24094.01836	22	133	50	585	415
6	1990	3	24031.11469	4	149	79	652	403
6	1990	4	23966.28676	0	62	91	566	346
6	1990	5	23903.71657	1	57	119	576	361
6	1990	6	23839.23232	0	36	117	542	358
6	1990	7	23776.99384	0	31	122	533	437
6	1990	8	6433.447099	0	2	8	40	28
6	1990	9	23648.88209	40	14	101	531	383
6	1990	10	23587.14057	92	7	86	433	333
6	1990	11	23523.51033	120	43	64	432	396
6	1990	12	23462.09613	87	85	39	469	376
6	1991	1	23398.80322	51	120	40	483	345
6	1991	2	23339.74831	20	125	47	550	391
6	1991	3	23278.81386	4	126	67	551	342
6	1991	4	29759.86278	0	88	129	801	489
6	1991	5	23155.40398	1	52	109	527	330
6	1991	6	23092.93842	0	33	106	495	326
6	1991	7	23032.64834	0	27	107	465	382
6	1991	8	17730.37543	1	12	57	295	205
6	1991	9	22908.54716	40	14	99	519	375
6	1991	10	22848.73847	86	6	81	409	313
6	1991	11	22787.1002	119	43	64	430	394
6	1991	12	22727.60858	89	87	39	480	385
6	1992	1	22666.29708	46	107	36	426	306
6	1992	2	22609.0909	17	105	39	461	327
6	1992	3	44550.17301	12	421	224	1848	1143
6	1992	4	22487.27187	0	62	91	566	346
6	1992	5	22428.56303	1	45	94	454	285
6	1992	6	22368.05825	0	33	107	495	326
6	1992	7	22309.66065	0	24	96	417	342
6	1992	8	33496.5035	4	42	199	1024	711
6	1992	9	22189.45497	37	13	93	486	352
6	1992	10	22131.52366	90	7	85	428	329
6	1992	11	22071.82019	98	35	52	352	323
6	1992	12	22014.196	74	73	33	400	320
6	1993	1	21954.80904	45	106	35	422	303
6	1993	2	21899.39855	17	107	40	473	335
6	1993	3	21842.2245	3	103	55	450	279
6	1993	4	21783.30147	0	52	76	471	288
6	1993	5	21726.43053	1	42	88	425	267
6	1993	6	21667.81987	0	29	96	445	293
6	1993	7	21611.25042	0	27	109	475	390
6	1993	8	21552.95048	2	20	93	476	331
6	1993	9	21494.80781	31	11	78	407	294
6	1993	10	21438.69006	88	6	82	416	318
6	1993	11	11173.46939	27	10	14	95	88
6	1993	12	21325.03538	68	66	30	365	293
6	1994	1	21267.50755	45	104	35	416	299
6	1994	2	21213.83169	15	92	35	406	288
6	1994	3	21158.4475	3	92	49	405	251
6	1994	4	21101.36907	0	53	78	481	295
6	1994	5	12836.62478	0	20	41	197	123
6	1994	6	20989.50265	0	31	100	465	306
6	1994	7	20934.70413	0	25	101	443	362
6	1994	8	20878.22928	2	17	81	415	288
6	1994	9	20821.90678	32	11	79	415	300
6	1994	10	20767.54581	88	6	82	416	318
6	1994	11	20711.5219	94	34	50	338	310
6	1994	12	20657.44912	62	61	28	335	269
6	1995	1	20601.72222	38	89	30	358	256
6	1995	2	20549.7267	15	91	34	399	283
6	1995	3	20496.07633	3	109	58	477	295
6	1995	4	20440.78475	0	40	59	370	225
6	1995	5	20387.4188	1	44	92	447	280
6	1995	6	20332.42034	0	28	91	423	278
6	1995	7	20279.3373	0	21	84	368	302
6	1995	8	20224.63042	2	16	74	382	265
6	1995	9	20170.07111	32	11	80	417	302
6	1995	10	20117.41193	74	6	70	353	270
6	1995	11	20063.14186	91	33	49	330	302
6	1995	12	20010.76184	67	65	29	359	287
6	1996	1	19956.77949	38	90	30	360	258
6	1996	2	19906.4117	14	85	32	372	265
6	1996	3	19852.71085	2	85	45	376	232
6	1996	4	19799.15486	0	39	58	357	219
6	1996	5	19747.46404	1	39	82	399	250
6	1996	6	19694.19198	0	23	74	342	226
6	1996	7	19642.7752	0	20	80	347	285
6	1996	8	16060.07067	1	11	53	271	188
6	1996	9	19536.93884	29	10	72	378	274
6	1996	10	19485.93261	64	5	60	302	232
6	1996	11	19433.36606	76	27	41	273	250
6	1996	12	19382.63024	62	61	27	335	268
6	1997	1	19330.34237	31	72	24	289	207
6	1997	2	19281.55561	14	88	33	388	275
6	1997	3	19231.21613	2	80	42	350	216
6	1997	4	19179.33672	0	39	58	359	220
6	1997	5	23339.96024	1	50	104	504	316
6	1997	6	19077.65974	0	22	73	338	223
6	1997	7	19027.85257	0	19	74	325	266
6	1997	8	19516.72863	2	17	79	407	283
6	1997	9	18925.32945	26	9	65	343	248
6	1997	10	18875.91999	63	5	60	299	230
6	1997	11	18824.99905	75	27	40	272	249
6	1997	12	18775.85152	56	55	25	298	240
6	1998	1	18725.20054	32	74	25	298	213
6	1998	2	18677.94107	11	68	25	298	212
6	1998	3	18629.17748	2	77	41	336	208
6	1998	4	18578.92217	0	41	60	368	226
6	1998	5	18530.41709	1	33	68	327	206
6	1998	6	18480.42821	0	20	64	296	196
6	1998	7	18432.18027	0	17	70	303	249
6	1998	8	18382.4564	1	14	66	343	237
6	1998	9	18332.86667	24	9	61	320	231
6	1998	10	18285.00398	69	5	65	330	252
6	1998	11	18235.67714	74	27	40	265	244
6	1998	12	18188.06819	55	54	24	298	239
6	1999	1	18139.00285	27	64	21	257	183
6	1999	2	18093.22285	12	76	29	336	238
6	1999	3	18045.98582	2	76	41	335	207
6	1999	4	17997.30377	0	37	54	335	205
6	1999	5	17950.31715	1	32	67	326	204
6	1999	6	17901.89319	0	21	68	315	207
6	1999	7	17855.15567	0	16	64	278	229
6	1999	8	17806.98841	1	14	65	335	232
6	1999	9	17758.9511	24	9	60	318	229
6	1999	10	17712.58677	55	4	52	262	200
6	1999	11	17664.80412	66	24	36	238	219
6	1999	12	17618.68558	45	44	20	239	192
6	2000	1	17571.15625	32	75	25	302	216
6	2000	2	17526.8094	11	66	25	293	207
6	2000	3	17479.52792	2	71	38	310	192
6	2000	4	17432.37399	0	33	48	299	183
6	2000	5	17386.86227	1	31	65	316	198
6	2000	6	17339.95831	0	20	65	303	199
6	2000	7	17294.68787	0	17	68	297	244
6	2000	8	17248.03257	1	13	59	306	213
6	2000	9	17201.50313	22	8	55	288	208
6	2000	10	17156.59416	53	4	50	251	192
6	2000	11	7878.338279	14	5	8	51	47
6	2000	12	17065.6405	51	50	22	273	219
6	2001	1	17019.6031	27	64	21	256	183
6	2001	2	16976.64829	10	61	23	269	191
6	2001	3	16932.32636	2	62	33	270	168
6	2001	4	16886.6486	0	35	51	316	194
6	2001	5	16842.56163	0	29	61	294	184
6	2001	6	16797.12602	0	19	62	290	191
6	2001	7	16753.27278	0	15	62	270	221
6	2001	8	16708.07804	1	12	56	290	201
6	2001	9	16663.00522	21	8	53	277	200
6	2001	10	16619.50214	52	4	49	243	188
6	2001	11	16574.66827	55	20	30	199	182
6	2001	12	16531.39581	45	44	20	239	193
6	2002	1	16486.79962	29	68	23	273	196
6	2002	2	16445.18952	9	58	22	253	180
6	2002	3	16402.2551	2	58	31	254	157
6	2002	4	16358.00729	0	29	42	263	161
6	2002	5	16315.30049	0	27	56	275	171
6	2002	6	16271.28725	0	15	48	220	146
6	2002	7	16228.80685	0	16	64	277	227
6	2002	8	16185.02694	1	11	50	258	179
6	2002	9	16141.36514	19	7	48	249	180
6	2002	10	16099.22393	46	3	44	220	169
6	2002	11	16055.7936	60	22	32	218	199
6	2002	12	6551.724138	7	6	3	35	28
6	2003	1	15970.6757	23	54	18	216	154
6	2003	2	15930.36822	9	57	22	251	179
6	2003	3	15888.77788	2	57	31	252	156
6	2003	4	15845.91526	0	27	40	248	152
6	2003	5	15804.5454	0	24	49	237	149
6	2003	6	15761.91001	0	17	55	256	168
6	2003	7	15720.75947	0	14	57	251	205
6	2003	8	15678.3501	1	10	49	252	175
6	2003	9	15636.05515	20	7	49	255	185
6	2003	10	15595.23318	51	4	48	240	185
6	2003	11	15553.16244	60	22	32	215	197
6	2003	12	15512.55689	40	40	18	217	174
7	1989	7	23868.47405	0	30	120	522	428
7	1989	8	23791.98034	2	24	115	592	410
7	1989	9	23715.73177	43	15	107	560	406
7	1989	10	23642.1755	100	7	94	475	363
7	1989	11	23566.40702	111	40	60	402	368
7	1989	12	23493.3139	93	91	41	498	399
7	1990	1	23418.02249	48	112	37	448	321
7	1990	2	23347.80706	18	110	42	486	345
7	1990	3	23275.39194	4	128	68	562	348
7	1990	4	23200.79894	0	62	92	569	348
7	1990	5	23128.83977	1	55	114	550	345
7	1990	6	23054.71644	0	33	106	493	325
7	1990	7	22983.21036	0	28	113	492	404
7	1990	8	15511.94539	1	10	46	239	166
7	1990	9	22836.13317	41	15	102	534	387
7	1990	10	22765.30505	94	7	88	446	341
7	1990	11	22692.34677	115	42	62	415	381
7	1990	12	22621.96462	76	74	33	406	326
7	1991	1	22549.46571	51	120	40	480	344
7	1991	2	22481.85452	18	111	42	488	346
7	1991	3	22412.12522	3	115	61	506	312
7	1991	4	24288.16467	0	73	107	664	406
7	1991	5	22271.00856	1	48	101	490	306
7	1991	6	22199.6344	0	34	109	507	335
7	1991	7	22130.78044	0	25	98	429	352
7	1991	8	22372.01365	2	20	95	486	338
7	1991	9	21989.15822	34	12	85	449	324
7	1991	10	21920.95707	86	6	81	409	313
7	1991	11	21850.70475	102	37	55	366	337
7	1991	12	21782.93302	75	74	33	404	324
7	1992	1	21713.12305	43	101	34	404	290
7	1992	2	21648.0195	16	101	38	445	315
7	1992	3	31349.48097	6	213	113	936	579
7	1992	4	21509.48663	0	53	78	483	295
7	1992	5	21442.77322	1	52	109	528	331
7	1992	6	21374.05339	0	29	93	431	284
7	1992	7	21307.76003	0	23	92	400	329
7	1992	8	34650.34965	5	49	229	1179	819
7	1992	9	21171.4046	34	12	84	442	320
7	1992	10	21105.73977	72	5	68	339	261
7	1992	11	21038.10006	94	34	51	341	312
7	1992	12	20972.84869	66	65	29	358	286
7	1993	1	20905.63488	42	99	33	396	284
7	1993	2	20842.95246	17	104	39	459	326
7	1993	3	20778.30635	3	89	47	388	241
7	1993	4	20711.71601	0	51	75	466	285
7	1993	5	20647.47694	1	46	96	467	292
7	1993	6	20581.30588	0	29	94	438	288
7	1993	7	20517.47129	0	22	88	382	313
7	1993	8	20451.71687	2	19	90	466	323
7	1993	9	20386.17318	30	11	76	398	288
7	1993	10	20322.94381	77	6	73	365	281
7	1993	11	14608.84354	46	17	25	167	153
7	1993	12	20194.98156	63	62	28	338	271
7	1994	1	20130.26065	34	80	27	321	230
7	1994	2	20069.90308	14	87	33	380	271
7	1994	3	20007.65465	2	85	45	373	231
7	1994	4	19943.53409	0	43	63	392	239
7	1994	5	22046.67864	1	47	97	470	294
7	1994	6	19817.96077	0	27	88	409	269
7	1994	7	19756.49376	0	21	83	363	298
7	1994	8	19693.17812	2	18	85	437	303
7	1994	9	19630.0654	29	10	71	374	270
7	1994	10	19569.18116	66	5	63	315	241
7	1994	11	19506.46582	91	33	49	326	300
7	1994	12	19445.96493	61	60	27	328	263
7	1995	1	19383.64448	39	90	30	360	258
7	1995	2	19325.52552	13	82	31	359	255
7	1995	3	19265.58584	2	86	46	378	234
7	1995	4	19203.84346	0	42	62	383	234
7	1995	5	19144.28118	1	38	80	387	242
7	1995	6	19082.92756	0	26	84	393	258
7	1995	7	19023.74032	0	20	79	342	281
7	1995	8	18962.77301	1	14	67	344	239
7	1995	9	18902.00109	27	9	66	348	251
7	1995	10	18843.375	57	4	54	272	208
7	1995	11	18782.98572	76	27	41	273	250
7	1995	12	18724.72877	58	57	26	312	251
7	1996	1	18664.71973	31	73	24	293	210
7	1996	2	18608.75636	11	70	26	308	218
7	1996	3	18549.119	2	76	40	335	207
7	1996	4	18489.67276	0	39	57	350	215
7	1996	5	18432.32553	1	31	66	318	199
7	1996	6	18373.25359	0	22	70	325	215
7	1996	7	18316.26746	0	17	68	295	243
7	1996	8	8939.929329	0	3	14	75	52
7	1996	9	18199.05558	26	9	64	335	243
7	1996	10	18142.60973	58	4	55	276	212
7	1996	11	18084.46627	73	27	39	264	243
7	1996	12	18028.37583	46	45	20	244	197
7	1997	1	17970.59847	30	71	24	282	202
7	1997	2	17916.71632	11	67	25	295	209
7	1997	3	17861.14617	2	64	34	281	174
7	1997	4	17803.90475	0	37	54	338	206
7	1997	5	24572.56461	1	61	126	612	383
7	1997	6	17691.80348	0	20	66	309	203
7	1997	7	17636.93092	0	17	67	294	241
7	1997	8	18327.13755	1	14	66	339	235
7	1997	9	17524.06634	23	8	58	308	222
7	1997	10	17469.71403	58	4	55	275	211
7	1997	11	17413.72707	60	22	32	219	200
7	1997	12	17359.71698	52	51	23	277	223
7	1998	1	17304.08253	30	70	24	282	202
7	1998	2	17252.19883	11	65	24	286	203
7	1998	3	17198.68974	2	60	32	260	162
7	1998	4	17143.57135	0	29	43	266	162
7	1998	5	17090.39918	0	27	56	270	169
7	1998	6	17035.62784	0	18	59	276	181
7	1998	7	16982.79046	0	14	54	235	193
7	1998	8	16928.36399	1	11	54	279	194
7	1998	9	16874.11195	22	8	56	291	211
7	1998	10	16821.77552	50	4	47	239	183
7	1998	11	16767.86507	59	21	32	214	196
7	1998	12	16715.85818	43	42	19	232	185
7	1999	1	16662.28717	24	55	19	222	159
7	1999	2	16612.3278	10	63	24	275	196
7	1999	3	16560.80331	2	62	33	273	169
7	1999	4	16507.72923	0	33	48	297	182
7	1999	5	16456.52917	1	30	62	298	187
7	1999	6	16403.78926	0	19	62	289	191
7	1999	7	16352.91158	0	15	60	263	215
7	1999	8	16300.50374	1	11	50	259	180
7	1999	9	16248.26387	17	6	42	218	158
7	1999	10	16197.86856	50	4	47	238	182
7	1999	11	16145.95761	56	20	30	203	186
7	1999	12	16095.87961	38	37	17	206	164
7	2000	1	16044.29551	27	64	21	256	183
7	2000	2	15996.1891	8	52	20	229	162
7	2000	3	15944.92449	2	63	34	278	172
7	2000	4	15893.82417	0	28	41	258	157
7	2000	5	15844.52819	0	24	50	242	151
7	2000	6	15793.74962	0	18	59	277	182
7	2000	7	15744.76402	0	12	48	208	171
7	2000	8	15694.30518	1	10	46	238	165
7	2000	9	15644.00805	17	6	41	216	156
7	2000	10	15595.48689	43	3	41	206	157
7	2000	11	4169.139466	1	1	1	5	5
7	2000	12	15497.29081	40	40	18	218	174
7	2001	1	15447.62507	20	46	15	183	132
7	2001	2	15401.30768	8	48	18	210	149
7	2001	3	15353.53927	1	49	26	216	133
7	2001	4	15304.33423	0	28	42	260	159
7	2001	5	15256.86659	0	23	47	230	143
7	2001	6	15207.97137	0	15	48	222	147
7	2001	7	15160.80261	0	11	46	199	163
7	2001	8	15112.21525	1	9	44	229	158
7	2001	9	15063.7836	16	6	39	207	150
7	2001	10	15017.06205	34	3	32	164	125
7	2001	11	14968.93535	54	19	29	193	177
7	2001	12	14922.50798	34	33	15	181	146
7	2002	1	14874.68431	19	45	15	181	130
7	2002	2	14830.0848	8	50	19	222	158
7	2002	3	14784.08809	1	48	26	213	131
7	2002	4	14736.70802	0	23	34	212	130
7	2002	5	14691.00092	0	23	48	233	145
7	2002	6	14643.91918	0	13	42	195	128
7	2002	7	14598.49988	0	10	39	170	140
7	2002	8	14551.71459	1	9	43	220	153
7	2002	9	14505.07923	16	6	41	215	155
7	2002	10	14460.09055	48	4	45	226	174
7	2002	11	14413.74884	46	17	25	167	153
7	2002	12	10329.83508	23	23	10	124	99
7	2003	1	14322.99349	18	41	14	166	119
7	2003	2	14280.04814	7	41	16	182	129
7	2003	3	14235.75742	1	42	22	186	114
7	2003	4	14190.13464	0	23	34	213	130
7	2003	5	14146.12279	0	21	43	209	131
7	2003	6	14100.78727	0	14	47	216	143
7	2003	7	14057.05254	0	10	40	177	144
7	2003	8	14012.00248	1	7	34	174	121
7	2003	9	13967.09679	15	5	37	191	139
7	2003	10	13923.77671	36	3	34	172	132
7	2003	11	13879.15377	42	15	23	152	140
7	2003	12	13836.10645	28	27	12	152	121
8	1989	7	23472.61659	0	30	120	522	429
8	1989	8	23396.87426	2	20	93	479	333
8	1989	9	23321.45056	39	14	98	514	371
8	1989	10	23248.76174	93	7	88	442	339
8	1989	11	23173.96031	118	43	64	428	392
8	1989	12	23101.87065	79	78	35	427	342
8	1990	1	23027.68525	49	115	38	460	329
8	1990	2	22958.56733	18	108	41	477	339
8	1990	3	22887.35079	3	111	59	487	302
8	1990	4	22814.06309	0	61	90	561	342
8	1990	5	22743.43103	1	54	113	545	342
8	1990	6	22670.74429	0	32	105	487	321
8	1990	7	22600.69089	0	27	109	476	390
8	1990	8	6450.511945	0	2	7	38	27
8	1990	9	22456.80745	39	14	97	507	368
8	1990	10	22387.61594	96	7	90	455	348
8	1990	11	22316.41035	109	40	59	393	362
8	1990	12	22247.7832	87	85	38	464	373
8	1991	1	22177.15789	49	115	39	461	331
8	1991	2	22111.35404	17	105	40	462	328
8	1991	3	22043.54932	3	104	55	455	281
8	1991	4	22195.54031	0	60	88	547	334
8	1991	5	21906.51537	1	45	94	456	285
8	1991	6	21837.30163	0	29	93	429	284
8	1991	7	21770.59241	0	22	87	377	310
8	1991	8	30358.36178	4	40	186	959	666
8	1991	9	21633.56819	34	12	86	451	326
8	1991	10	21567.67062	79	6	75	376	289
8	1991	11	21499.85171	97	35	52	352	322
8	1991	12	21434.48556	72	71	32	388	311
8	1992	1	21367.21304	44	103	34	413	295
8	1992	2	21304.53019	15	95	36	420	297
8	1992	3	30519.03114	6	197	105	866	536
8	1992	4	21171.32227	0	47	70	433	264
8	1992	5	21107.25738	1	39	81	395	247
8	1992	6	21041.32279	0	28	89	416	274
8	1992	7	20977.77107	0	23	93	406	333
8	1992	8	35262.23776	5	54	253	1305	905
8	1992	9	20847.2233	33	12	81	425	308
8	1992	10	20784.43592	79	6	75	375	288
8	1992	11	20719.81487	92	33	50	334	306
8	1992	12	20657.52799	66	65	29	356	285
8	1993	1	20593.42155	40	95	32	378	271
8	1993	2	20533.68602	15	91	34	404	286
8	1993	3	20472.12852	2	86	46	376	233
8	1993	4	20408.77199	0	47	68	425	259
8	1993	5	20347.70272	1	40	82	399	250
8	1993	6	20284.84817	0	25	80	374	246
8	1993	7	20224.26225	0	23	92	400	328
8	1993	8	20161.90466	2	16	75	385	267
8	1993	9	20099.79772	29	10	72	375	271
8	1993	10	20039.93168	75	6	70	352	271
8	1993	11	10952.38095	27	10	15	98	90
8	1993	12	19918.91956	63	61	28	337	271
8	1994	1	19857.78676	37	87	29	347	249
8	1994	2	19800.81932	16	96	36	423	301
8	1994	3	19742.11152	2	84	45	367	228
8	1994	4	19681.68497	0	40	59	366	223
8	1994	5	9443.447038	0	9	18	90	56
8	1994	6	19563.48326	0	28	90	418	276
8	1994	7	19505.69058	0	19	76	332	272
8	1994	8	19446.20495	1	15	72	372	257
8	1994	9	19386.95544	23	8	58	304	219
8	1994	10	19329.8409	71	5	67	338	259
8	1994	11	19271.05254	80	29	43	290	265
8	1994	12	19214.38207	61	59	27	326	262
8	1995	1	19156.05032	34	79	27	318	228
8	1995	2	19101.69042	12	74	28	324	230
8	1995	3	19045.66711	2	83	44	365	226
8	1995	4	18988.00075	0	38	56	347	212
8	1995	5	18932.41066	1	32	68	327	205
8	1995	6	18875.18971	0	26	83	387	255
8	1995	7	18820.02852	0	19	78	339	278
8	1995	8	18763.24855	1	15	71	366	254
8	1995	9	18706.69102	24	9	60	311	226
8	1995	10	18652.16863	64	5	60	301	231
8	1995	11	18596.04547	76	28	41	276	253
8	1995	12	18541.94137	54	53	24	290	232
8	1996	1	18486.24829	34	79	27	318	228
8	1996	2	18434.34473	13	81	31	357	253
8	1996	3	18379.07052	2	81	43	357	220
8	1996	4	18324.01112	0	38	56	346	212
8	1996	5	18270.93135	0	29	61	294	184
8	1996	6	18216.29151	0	23	76	353	232
8	1996	7	18163.61574	0	18	72	312	257
8	1996	8	9010.600707	0	3	12	63	43
8	1996	9	18055.37638	24	9	60	317	229
8	1996	10	18003.3024	59	4	56	282	216
8	1996	11	17949.69674	76	28	41	273	252
8	1996	12	17898.01684	52	51	23	276	223
8	1997	1	17844.81639	35	81	27	323	232
8	1997	2	17795.23329	12	76	28	333	236
8	1997	3	17744.12774	2	72	38	318	196
8	1997	4	17691.51783	0	36	52	324	198
8	1997	5	21988.07157	1	48	99	482	302
8	1997	6	17588.58221	0	21	69	321	211
8	1997	7	17538.24186	0	17	68	298	244
8	1997	8	33754.64684	5	47	222	1140	792
8	1997	9	17434.79301	25	9	62	327	237
8	1997	10	17385.0197	57	4	53	268	205
8	1997	11	17333.7796	65	23	35	234	214
8	1997	12	17284.37761	46	45	20	246	198
8	1998	1	17233.51931	28	66	22	265	189
8	1998	2	17186.11656	11	67	25	297	210
8	1998	3	17137.25574	2	56	30	244	151
8	1998	4	17086.9539	0	35	51	315	193
8	1998	5	17038.45541	0	27	56	271	170
8	1998	6	16988.52613	0	16	53	249	164
8	1998	7	16940.38642	0	15	61	266	218
8	1998	8	16890.82605	1	13	59	304	211
8	1998	9	16841.45177	19	7	48	250	181
8	1998	10	16793.84651	50	4	47	239	183
8	1998	11	16744.8357	65	24	35	234	216
8	1998	12	16697.58046	39	38	17	207	167
8	1999	1	16648.92956	26	61	20	244	174
8	1999	2	16603.5818	10	61	23	270	191
8	1999	3	16556.83673	2	59	31	257	160
8	1999	4	16508.71038	0	30	43	269	165
8	1999	5	16462.30686	0	28	58	284	178
8	1999	6	16414.53172	0	17	54	253	167
8	1999	7	16368.4664	0	14	57	250	204
8	1999	8	16321.039	1	11	52	265	185
8	1999	9	16273.78702	20	7	50	260	188
8	1999	10	16228.22548	50	4	47	240	183
8	1999	11	16181.31611	60	22	32	218	199
8	1999	12	16136.08451	47	46	21	250	201
8	2000	1	16089.51439	28	66	22	267	191
8	2000	2	16046.10374	9	56	21	248	176
8	2000	3	15999.86407	2	55	29	239	149
8	2000	4	15953.79389	0	33	48	298	183
8	2000	5	15909.37043	0	27	57	274	172
8	2000	6	15863.63131	0	17	57	264	174
8	2000	7	15819.52665	0	12	48	209	172
8	2000	8	15774.11535	1	11	54	276	192
8	2000	9	15728.86942	18	7	46	240	174
8	2000	10	15685.23972	41	3	38	192	147
8	2000	11	7774.480712	10	4	6	37	34
8	2000	12	15596.9982	43	42	19	228	183
8	2001	1	15552.39518	22	52	17	207	149
8	2001	2	15510.81588	9	53	20	236	167
8	2001	3	15467.95071	2	58	31	254	157
8	2001	4	15423.81395	0	27	39	245	150
8	2001	5	15381.2524	0	22	45	219	137
8	2001	6	15337.42784	0	16	52	242	160
8	2001	7	15295.16693	0	13	53	233	190
8	2001	8	15251.65151	1	10	47	244	169
8	2001	9	15208.29205	17	6	41	216	156
8	2001	10	15166.47904	47	3	44	221	169
8	2001	11	15123.4242	48	18	26	175	160
8	2001	12	15081.90454	29	29	13	159	127
8	2002	1	15039.15134	21	49	16	194	139
8	2002	2	14999.2942	7	45	17	201	142
8	2002	3	14958.20215	1	43	23	189	117
8	2002	4	14915.88868	0	27	40	251	153
8	2002	5	14875.08299	0	24	50	242	151
8	2002	6	14833.06397	0	13	43	200	132
8	2002	7	14792.54186	0	12	47	205	169
8	2002	8	14750.81445	1	7	33	172	120
8	2002	9	14709.23416	16	6	41	212	154
8	2002	10	14669.13456	38	3	35	178	136
8	2002	11	14627.84165	47	17	25	168	155
8	2002	12	10539.73014	19	18	8	101	80
8	2003	1	14547.01049	25	58	20	233	167
8	2003	2	14508.77786	8	50	19	221	156
8	2003	3	14469.35848	1	47	25	205	127
8	2003	4	14428.76503	0	25	37	230	140
8	2003	5	14389.61582	0	26	55	267	166
8	2003	6	14349.3002	0	14	46	214	141
8	2003	7	14310.41854	0	11	42	183	150
8	2003	8	14270.37805	1	8	38	198	137
8	2003	9	14230.47637	13	5	32	166	120
8	2003	10	14191.99335	38	3	36	178	137
8	2003	11	14152.3628	42	15	23	154	140
8	2003	12	14114.14091	30	29	13	162	129
9	1989	7	24901.40592	0	31	124	538	442
9	1989	8	24831.15305	2	26	122	628	435
9	1989	9	24761.09839	47	17	116	609	441
9	1989	10	24693.49173	112	8	106	531	407
9	1989	11	24623.82544	122	44	65	438	403
9	1989	12	24556.59359	91	89	40	486	391
9	1990	1	24487.31353	62	145	49	582	417
9	1990	2	24422.6801	20	121	46	533	379
9	1990	3	24355.99745	4	139	74	610	377
9	1990	4	24287.28331	0	66	96	597	365
9	1990	5	24220.97034	1	61	126	612	384
9	1990	6	24152.63715	0	35	115	533	351
9	1990	7	24086.69182	0	31	122	532	437
9	1990	8	11058.02048	1	6	27	137	95
9	1990	9	23950.97481	41	15	102	534	387
9	1990	10	23885.58008	106	8	100	504	387
9	1990	11	23818.19311	118	43	63	426	391
9	1990	12	23753.16092	83	81	37	445	357
9	1991	1	23686.14753	56	130	44	521	374
9	1991	2	23623.62875	18	113	43	499	354
9	1991	3	23559.1278	3	115	61	503	312
9	1991	4	21869.63979	0	50	74	459	281
9	1991	5	23428.51846	1	56	116	561	351
9	1991	6	23362.42096	0	35	112	521	344
9	1991	7	23298.6332	0	29	118	513	421
9	1991	8	23617.74744	2	22	103	531	368
9	1991	9	23167.35653	39	14	97	507	367
9	1991	10	23104.10136	99	7	93	468	359
9	1991	11	23038.91912	120	44	65	434	398
9	1991	12	22976.01463	83	81	36	443	356
9	1992	1	22911.19376	46	108	36	435	311
9	1992	2	22850.72045	18	114	43	501	356
9	1992	3	32664.35986	7	238	126	1044	646
9	1992	4	22721.96755	0	53	79	487	298
9	1992	5	22659.92845	1	48	101	490	307
9	1992	6	22595.99933	0	31	102	472	311
9	1992	7	22534.30418	0	26	104	451	371
9	1992	8	19493.00699	1	15	69	358	248
9	1992	9	22407.33413	40	14	99	521	377
9	1992	10	22346.1541	93	7	87	440	338
9	1992	11	22283.11021	103	37	56	374	342
9	1992	12	22222.26935	82	80	36	438	352
9	1993	1	22159.57498	52	121	41	484	347
9	1993	2	22101.08554	17	104	39	459	326
9	1993	3	22040.74167	3	102	54	448	277
9	1993	4	21978.55943	0	55	81	503	308
9	1993	5	21918.5501	1	48	99	480	301
9	1993	6	21856.71259	0	33	107	496	327
9	1993	7	21797.03595	0	24	97	422	346
9	1993	8	21735.54126	2	19	92	474	328
9	1993	9	21674.22006	33	12	83	438	316
9	1993	10	21615.04169	85	6	80	400	308
9	1993	11	15136.05442	58	21	31	208	191
9	1993	12	21495.21016	70	68	31	375	301
9	1994	1	21434.56699	46	108	36	432	309
9	1994	2	21377.99118	17	104	39	457	324
9	1994	3	21319.62162	3	97	51	424	263
9	1994	4	21259.47383	0	53	78	481	295
9	1994	5	18599.64093	1	31	65	315	198
9	1994	6	21141.61353	0	25	83	384	253
9	1994	7	21083.88937	0	24	97	424	348
9	1994	8	21024.40663	2	17	78	401	279
9	1994	9	20965.09172	30	11	74	387	280
9	1994	10	20907.84952	77	6	72	363	279
9	1994	11	20848.86344	91	33	49	327	301
9	1994	12	20791.93859	72	70	32	386	309
9	1995	1	20733.27952	44	103	35	413	296
9	1995	2	20678.55473	14	85	32	374	266
9	1995	3	20622.09489	3	96	51	419	260
9	1995	4	20563.91499	0	44	65	404	246
9	1995	5	20507.76815	1	42	88	424	266
9	1995	6	20449.91079	0	27	87	402	266
9	1995	7	20394.07522	0	23	90	391	322
9	1995	8	20336.53862	2	16	76	394	273
9	1995	9	20279.16435	28	10	70	369	267
9	1995	10	20223.79498	75	6	71	356	274
9	1995	11	20166.73878	98	35	52	353	323
9	1995	12	20111.67637	63	62	28	337	271
9	1996	1	20054.93648	37	87	29	348	250
9	1996	2	20002.00216	13	80	30	354	251
9	1996	3	19945.5717	2	85	45	373	231
9	1996	4	19889.30043	0	47	69	429	262
9	1996	5	19834.99553	1	40	83	401	251
9	1996	6	19779.03623	0	25	80	369	244
9	1996	7	19725.03239	0	19	76	333	273
9	1996	8	23091.87279	2	22	106	545	378
9	1996	9	19613.89125	25	9	63	333	240
9	1996	10	19560.33831	69	5	65	329	252
9	1996	11	19505.15388	104	38	56	376	345
9	1996	12	19451.89784	59	58	26	320	256
9	1997	1	19397.01935	38	88	30	353	253
9	1997	2	19345.82158	12	73	28	322	229
9	1997	3	19293.00057	2	85	45	373	231
9	1997	4	19238.57037	0	45	65	406	248
9	1997	5	27395.62624	1	74	153	745	466
9	1997	6	19131.91374	0	25	82	383	252
9	1997	7	19079.67678	0	20	79	346	284
9	1997	8	23215.61338	2	22	103	531	369
9	1997	9	18972.17191	25	9	62	325	236
9	1997	10	18920.37109	63	5	59	296	228
9	1997	11	18866.99217	79	29	42	284	261
9	1997	12	18815.47853	57	56	25	308	246
9	1998	1	18762.39554	40	93	31	370	266
9	1998	2	18712.87283	12	77	29	338	240
9	1998	3	18661.78	2	82	43	360	222
9	1998	4	18609.13062	0	39	58	359	219
9	1998	5	18558.32104	1	40	84	409	256
9	1998	6	18505.96355	0	21	68	314	207
9	1998	7	18455.43565	0	19	78	340	278
9	1998	8	18403.36842	1	13	59	305	212
9	1998	9	18351.44808	27	9	66	347	251
9	1998	10	18301.34207	58	4	55	274	211
9	1998	11	18249.70957	73	26	39	262	241
9	1998	12	18199.88134	51	50	22	272	218
9	1999	1	18148.53509	30	71	24	282	203
9	1999	2	18100.63265	12	77	29	339	240
9	1999	3	18051.21145	2	68	36	298	184
9	1999	4	18000.28463	0	35	52	320	196
9	1999	5	17951.13742	1	32	67	327	205
9	1999	6	17900.49293	0	21	67	309	204
9	1999	7	17851.61819	0	16	64	277	228
9	1999	8	17801.25447	1	14	64	329	228
9	1999	9	17751.03284	23	8	57	296	215
9	1999	10	17702.56618	65	5	61	305	235
9	1999	11	17652.62297	67	24	36	241	221
9	1999	12	17604.425	46	45	20	247	198
9	2000	1	17554.75867	30	71	24	286	204
9	2000	2	17508.42349	11	67	25	295	209
9	2000	3	17459.02801	2	70	37	306	190
9	2000	4	17409.77188	0	35	52	322	197
9	2000	5	17362.23698	1	31	64	312	195
9	2000	6	17313.25392	0	22	71	328	216
9	2000	7	17265.98255	0	17	66	287	236
9	2000	8	17217.27105	1	12	55	286	198
9	2000	9	17168.69698	23	8	59	308	222
9	2000	10	17121.8203	54	4	51	256	197
9	2000	11	7640.949555	10	4	6	37	34
9	2000	12	17026.89872	44	43	19	235	189
9	2001	1	16978.86173	27	64	21	257	184
9	2001	2	16934.04661	10	62	23	272	193
9	2001	3	16887.81061	2	66	35	288	179
9	2001	4	16840.16602	0	30	44	275	168
9	2001	5	16794.18635	0	29	60	291	182
9	2001	6	16746.8059	0	19	61	281	186
9	2001	7	16701.08113	0	15	59	259	213
9	2001	8	16653.96336	1	10	50	255	177
9	2001	9	16606.97852	21	7	52	273	198
9	2001	10	16561.63553	52	4	49	248	190
9	2001	11	16514.91116	57	21	31	204	188
9	2001	12	16469.81955	43	42	19	229	184
9	2002	1	16423.35422	29	69	23	275	197
9	2002	2	16380.00534	9	57	21	249	177
9	2002	3	16335.28207	2	60	32	262	163
9	2002	4	16289.1963	0	28	41	256	156
9	2002	5	16244.72097	0	28	59	286	178
9	2002	6	16198.8907	0	20	66	310	203
9	2002	7	16154.66193	0	15	59	255	210
9	2002	8	16109.08574	1	12	54	280	195
9	2002	9	16063.63813	19	7	47	247	179
9	2002	10	16019.77865	48	4	45	229	175
9	2002	11	15974.583	60	22	32	216	198
9	2002	12	7526.236882	7	7	3	38	30
9	2003	1	15886.02158	22	52	17	209	149
9	2003	2	15844.09097	9	54	20	237	169
9	2003	3	15800.83093	2	59	31	259	160
9	2003	4	15756.25298	0	26	39	241	147
9	2003	5	15713.23278	0	23	47	227	143
9	2003	6	15668.90196	0	15	48	226	148
9	2003	7	15626.12026	0	14	57	247	202
9	2003	8	15582.0352	1	11	53	272	188
9	2003	9	15538.07453	19	7	46	244	176
9	2003	10	15495.65003	43	3	40	204	156
9	2003	11	15451.93307	55	20	29	196	181
9	2003	12	15409.74376	39	38	17	208	167
10	1989	7	20630.32806	0	21	84	368	301
10	1989	8	20555.41179	2	18	84	433	300
10	1989	9	20480.91137	29	10	73	384	278
10	1989	10	20409.20747	84	6	79	400	306
10	1989	11	20335.51709	88	32	47	317	291
10	1989	12	20264.59185	74	72	32	395	317
10	1990	1	20191.70068	40	93	31	374	268
10	1990	2	20123.87623	15	93	35	408	290
10	1990	3	20054.08089	3	92	49	406	251
10	1990	4	19982.3495	0	42	61	382	233
10	1990	5	19913.30738	1	45	93	453	284
10	1990	6	19842.34914	0	26	85	398	261
10	1990	7	19774.05025	0	22	87	377	310
10	1990	8	12354.94881	1	6	29	150	104
10	1990	9	19634.04335	29	10	73	384	278
10	1990	10	19566.8468	75	6	71	354	273
10	1990	11	19497.78298	91	33	49	327	301
10	1990	12	19431.30522	62	60	27	332	266
10	1991	1	19362.97923	35	82	28	329	236
10	1991	2	19299.39746	12	71	27	315	223
10	1991	3	19233.96284	2	80	43	351	217
10	1991	4	25540.30875	0	72	106	654	400
10	1991	5	19101.96815	1	40	82	399	250
10	1991	6	19035.42642	0	21	68	316	208
10	1991	7	18971.37302	0	18	73	317	260
10	1991	8	11569.96587	1	6	28	143	99
10	1991	9	18840.05183	25	9	61	323	233
10	1991	10	18777.01565	68	5	64	321	246
10	1991	11	18712.22204	73	27	39	265	243
10	1991	12	18649.84903	55	54	24	295	236
10	1992	1	18585.73612	33	77	26	307	220
10	1992	2	18526.06958	12	77	29	339	240
10	1992	3	23183.391	3	116	62	508	315
10	1992	4	18399.50311	0	35	51	316	194
10	1992	5	18338.74442	1	37	77	371	233
10	1992	6	18276.28853	0	21	69	320	211
10	1992	7	18216.16273	0	17	67	293	241
10	1992	8	24965.03497	2	25	119	614	425
10	1992	9	18092.87703	22	8	55	286	207
10	1992	10	18033.68992	61	5	57	289	222
10	1992	11	17972.8472	64	23	35	231	213
10	1992	12	17914.27218	55	54	24	295	237
10	1993	1	17854.05776	29	68	23	272	195
10	1993	2	17798.01435	9	56	21	249	176
10	1993	3	17740.32761	2	60	32	261	162
10	1993	4	17681.02492	0	34	50	311	190
10	1993	5	17623.93026	0	27	57	275	172
10	1993	6	17565.23528	0	22	72	337	222
10	1993	7	17508.72478	0	17	67	292	240
10	1993	8	17450.62938	1	14	68	348	242
10	1993	9	17392.83561	22	8	54	282	204
10	1993	10	17337.19141	51	4	48	242	186
10	1993	11	13843.53742	49	18	26	176	162
10	1993	12	17224.9058	51	50	22	274	219
10	1994	1	17168.27932	28	66	22	265	190
10	1994	2	17115.57023	11	69	26	304	215
10	1994	3	17061.31046	2	68	36	298	185
10	1994	4	17005.52527	0	35	52	320	195
10	1994	5	15242.36984	0	25	52	251	157
10	1994	6	16896.58757	0	20	66	307	202
10	1994	7	16843.41336	0	14	57	248	203
10	1994	8	16788.74247	1	13	59	305	211
10	1994	9	16734.35002	21	8	52	275	199
10	1994	10	16681.97551	57	4	54	273	209
10	1994	11	16628.12549	55	20	29	198	181
10	1994	12	16576.27245	43	42	19	233	187
10	1995	1	16522.95772	26	61	20	244	174
10	1995	2	16473.32648	9	58	22	254	181
10	1995	3	16422.23022	2	55	29	239	148
10	1995	4	16369.69225	0	31	46	288	175
10	1995	5	16319.10044	0	25	52	254	158
10	1995	6	16267.08024	0	18	57	265	175
10	1995	7	16216.98615	0	13	54	235	193
10	1995	8	16165.47681	1	10	46	234	163
10	1995	9	16114.22449	20	7	49	259	188
10	1995	10	16064.86852	47	4	45	224	172
10	1995	11	16014.11683	52	19	28	185	171
10	1995	12	15965.24212	43	42	19	228	184
10	1996	1	15914.98441	23	53	18	213	153
10	1996	2	15868.19415	9	57	22	251	179
10	1996	3	15818.41592	2	54	29	238	148
10	1996	4	15768.88298	0	26	38	234	143
10	1996	5	15721.17985	0	23	48	233	145
10	1996	6	15672.12472	0	17	56	258	170
10	1996	7	15624.88093	0	12	47	203	167
10	1996	8	8551.236749	0	3	14	72	50
10	1996	9	15527.9509	18	7	45	239	172
10	1996	10	15481.38842	42	3	39	196	151
10	1996	11	15433.50416	54	19	29	194	178
10	1996	12	15387.38596	38	37	17	202	162
10	1997	1	15339.95775	28	65	22	259	186
10	1997	2	15295.79716	9	54	21	240	170
10	1997	3	15250.32373	2	56	30	242	151
10	1997	4	15203.55733	0	32	47	291	178
10	1997	5	20715.70577	1	42	88	429	269
10	1997	6	15112.1885	0	14	47	219	144
10	1997	7	15067.56898	0	13	51	224	184
10	1997	8	17862.45353	1	13	63	327	226
10	1997	9	14976.00815	16	6	39	206	149
10	1997	10	14932.01762	40	3	37	189	144
10	1997	11	14886.77333	46	17	25	163	151
10	1997	12	14843.19291	33	32	15	178	143
10	1998	1	14798.36959	19	44	15	178	128
10	1998	2	14756.62986	7	46	17	201	142
10	1998	3	14713.64463	1	52	27	228	140
10	1998	4	14669.43226	0	25	37	232	141
10	1998	5	14626.84384	0	18	37	179	112
10	1998	6	14583.03879	0	14	47	216	143
10	1998	7	14540.84194	0	11	46	200	163
10	1998	8	14497.43883	1	8	38	196	136
10	1998	9	14454.23795	16	6	39	204	148
10	1998	10	14412.62192	47	3	44	222	170
10	1998	11	14369.81503	45	16	24	162	149
10	1998	12	14328.57775	29	28	13	154	124
10	1999	1	14286.15965	21	48	16	192	138
10	1999	2	14246.65532	7	41	15	181	129
10	1999	3	14205.96775	1	39	21	172	107
10	1999	4	14164.11391	0	22	32	199	121
10	1999	5	14123.79282	0	19	39	189	118
10	1999	6	14082.31514	0	15	47	219	144
10	1999	7	14042.35567	0	11	46	199	163
10	1999	8	14001.2492	1	8	38	197	137
10	1999	9	13960.32948	14	5	35	183	133
10	1999	10	13920.90638	39	3	37	187	143
10	1999	11	13880.35049	45	16	24	165	150
10	1999	12	13841.27714	26	26	12	141	114
10	2000	1	13801.08026	20	47	16	189	136
10	2000	2	13763.64029	7	45	17	196	139
10	2000	3	13723.79193	1	41	22	182	112
10	2000	4	13684.12186	0	23	33	205	126
10	2000	5	13645.90011	0	20	41	201	125
10	2000	6	13606.57739	0	13	42	196	129
10	2000	7	13568.68956	0	9	38	166	135
10	2000	8	13529.70963	1	7	33	171	118
10	2000	9	13490.90216	14	5	34	176	128
10	2000	10	13453.50968	30	2	28	143	110
10	2000	11	8382.789318	19	7	10	71	64
10	2000	12	13377.96878	24	23	10	127	102
10	2001	1	13339.82893	15	36	12	142	102
10	2001	2	13304.30079	6	37	14	163	115
10	2001	3	13267.70021	1	36	19	160	98
10	2001	4	13230.04166	0	17	25	153	94
10	2001	5	13193.7537	0	18	38	185	115
10	2001	6	13156.41605	0	10	32	150	99
10	2001	7	13120.4366	0	10	41	177	145
10	2001	8	13083.41564	1	8	36	186	129
10	2001	9	13046.55403	12	4	31	162	117
10	2001	10	13011.03221	30	2	28	140	108
10	2001	11	12974.48103	36	13	19	131	120
10	2001	12	12939.25766	23	22	10	121	98
10	2002	1	12903.01284	16	37	12	149	106
10	2002	2	12869.24598	6	34	13	149	107
10	2002	3	12834.4558	1	38	20	166	102
10	2002	4	12798.65568	0	17	25	155	95
10	2002	5	12764.15435	0	15	30	148	92
10	2002	6	12728.65075	0	11	35	165	109
10	2002	7	12694.4345	0	9	35	151	124
10	2002	8	12659.22355	1	7	32	167	116
10	2002	9	12624.15985	12	4	31	160	116
10	2002	10	12590.36651	31	2	29	147	113
10	2002	11	12555.58971	36	13	19	131	119
10	2002	12	12833.58321	28	27	12	149	120
10	2003	1	12487.57854	15	36	12	143	103
10	2003	2	12455.43928	6	36	14	158	113
10	2003	3	12422.32217	1	32	17	142	87
10	2003	4	12388.23955	0	18	27	168	103
10	2003	5	12355.38945	0	15	32	154	97
10	2003	6	12321.58094	0	10	32	148	97
10	2003	7	12288.99438	0	7	29	127	104
10	2003	8	12255.45643	1	7	32	165	115
10	2003	9	12222.05462	11	4	27	138	101
10	2003	10	12189.85907	35	3	33	166	128
10	2003	11	12156.72253	34	12	18	123	112
10	2003	12	12124.78202	18	17	8	94	75
11	1989	7	21956.16205	0	26	106	460	378
11	1989	8	21901.61823	2	20	95	488	339
11	1989	9	21847.37469	36	13	89	465	337
11	1989	10	21795.16511	87	6	82	412	316
11	1989	11	21741.50706	95	34	51	341	313
11	1989	12	21689.86067	68	66	30	363	292
11	1990	1	21636.78109	46	107	36	427	306
11	1990	2	21587.38976	16	101	38	445	316
11	1990	3	21536.562	3	106	56	466	288
11	1990	4	21484.32326	0	53	78	488	297
11	1990	5	21434.04214	1	45	94	454	285
11	1990	6	21382.36488	0	30	97	453	298
11	1990	7	21332.62387	0	26	105	457	374
11	1990	8	13276.45051	1	7	31	159	111
11	1990	9	21230.65832	32	11	79	413	299
11	1990	10	21181.71978	83	6	78	390	300
11	1990	11	21131.42158	96	35	52	345	318
11	1990	12	21083.00719	68	67	30	368	295
11	1991	1	21033.24739	44	102	34	410	294
11	1991	2	20986.94339	15	93	35	409	291
11	1991	3	20939.29093	3	95	51	418	259
11	1991	4	29468.26758	0	101	148	919	562
11	1991	5	20843.1698	1	42	86	419	263
11	1991	6	20794.71489	0	32	104	485	319
11	1991	7	20748.07348	0	21	82	360	295
11	1991	8	19590.44369	2	16	77	397	275
11	1991	9	20652.45551	30	11	74	389	282
11	1991	10	20606.56035	84	6	79	396	304
11	1991	11	20559.38787	88	32	47	316	291
11	1991	12	20513.97999	65	64	29	351	281
11	1992	1	20467.30797	38	89	30	355	255
11	1992	2	20423.87523	14	87	33	384	273
11	1992	3	23650.51903	3	110	59	485	300
11	1992	4	20331.75293	0	46	68	422	258
11	1992	5	20287.53376	1	41	86	417	261
11	1992	6	20242.08266	0	24	77	360	237
11	1992	7	20198.33055	0	21	84	364	299
11	1992	8	35034.96504	5	51	243	1249	867
11	1992	9	20108.62932	31	11	78	409	296
11	1992	10	20065.571	78	6	74	369	284
11	1992	11	20021.31221	83	30	45	299	274
11	1992	12	19978.707	61	60	27	328	263
11	1993	1	19934.91362	38	88	30	353	253
11	1993	2	19894.15779	14	88	33	385	274
11	1993	3	19852.21113	3	93	49	406	252
11	1993	4	19809.09406	0	43	63	388	238
11	1993	5	19767.58698	1	41	86	419	262
11	1993	6	19724.92134	0	26	85	394	260
11	1993	7	19683.84844	0	19	77	335	275
11	1993	8	19641.62871	2	16	76	392	272
11	1993	9	19599.63349	27	10	67	353	255
11	1993	10	19559.2054	72	5	68	339	261
11	1993	11	9353.741497	22	8	12	79	73
11	1993	12	19477.64079	59	58	26	320	256
11	1994	1	19436.51564	35	83	28	331	237
11	1994	2	19398.24083	12	75	28	333	236
11	1994	3	19358.84551	2	74	39	324	200
11	1994	4	19318.34866	0	45	66	410	251
11	1994	5	24093.35727	1	58	120	580	364
11	1994	6	19239.28435	0	24	77	359	237
11	1994	7	19200.70087	0	20	81	351	288
11	1994	8	19161.03783	1	14	64	331	229
11	1994	9	19121.58342	25	9	63	334	241
11	1994	10	19083.59917	73	5	69	349	267
11	1994	11	19044.55156	74	27	40	265	244
11	1994	12	19006.9586	61	60	27	329	264
11	1995	1	18968.31286	40	93	31	372	266
11	1995	2	18932.34359	12	77	29	339	240
11	1995	3	18895.31922	2	84	45	370	228
11	1995	4	18857.25737	0	42	62	384	234
11	1995	5	18820.61247	1	36	74	359	225
11	1995	6	18782.9403	0	26	84	392	258
11	1995	7	18746.67017	0	19	77	339	277
11	1995	8	18709.38285	1	14	68	352	243
11	1995	9	18672.28928	25	9	63	334	241
11	1995	10	18636.5756	65	5	61	305	234
11	1995	11	18599.85972	78	28	42	282	258
11	1995	12	18564.50928	59	58	26	316	253
11	1996	1	18528.16642	30	70	24	282	202
11	1996	2	18494.33829	12	76	29	338	239
11	1996	3	18458.35784	2	70	37	306	189
11	1996	4	18422.5629	0	43	63	390	238
11	1996	5	18388.09817	1	31	65	316	198
11	1996	6	18352.66489	0	23	75	349	230
11	1996	7	18318.54798	0	18	71	310	254
11	1996	8	14045.9364	1	7	35	180	125
11	1996	9	18248.57561	25	9	61	321	232
11	1996	10	18214.97519	61	5	58	290	223
11	1996	11	18180.4295	69	25	37	251	230
11	1996	12	18147.16625	51	50	23	277	222
11	1997	1	18112.96681	34	80	27	319	229
11	1997	2	18081.13161	11	66	25	291	207
11	1997	3	18048.35819	2	67	36	293	181
11	1997	4	18014.66171	0	37	54	336	205
11	1997	5	29324.05567	1	80	168	814	509
11	1997	6	17948.85422	0	22	70	326	215
11	1997	7	17916.73032	0	14	58	252	207
11	1997	8	22081.78439	2	19	90	466	323
11	1997	9	17850.83801	21	8	54	281	203
11	1997	10	17819.19313	58	4	54	273	209
11	1997	11	17786.65544	66	24	36	238	219
11	1997	12	17755.32316	52	51	23	283	226
11	1998	1	17723.10645	29	67	22	268	192
11	1998	2	17693.11452	11	66	25	288	205
11	1998	3	17662.23627	2	66	35	288	179
11	1998	4	17630.48576	0	37	54	338	207
11	1998	5	17599.91045	1	33	68	331	208
11	1998	6	17568.471	0	19	62	288	189
11	1998	7	17538.19481	0	16	66	286	235
11	1998	8	17507.0625	1	12	55	283	197
11	1998	9	17476.08478	23	8	57	301	218
11	1998	10	17446.25262	55	4	51	258	198
11	1998	11	17415.57623	62	23	33	224	206
11	1998	12	17386.03382	49	48	22	262	210
11	1999	1	17355.65495	28	64	22	257	185
11	1999	2	17327.37158	10	61	23	268	191
11	1999	3	17298.24996	2	71	38	313	194
11	1999	4	17268.30307	0	29	43	269	164
11	1999	5	17239.46207	1	30	62	300	188
11	1999	6	17209.80327	0	22	71	329	217
11	1999	7	17181.23925	0	16	65	285	234
11	1999	8	17151.86481	1	11	54	278	193
11	1999	9	17122.63346	20	7	49	259	188
11	1999	10	17094.4804	60	4	56	284	218
11	1999	11	17065.52785	62	22	33	223	205
11	1999	12	17037.64283	46	45	20	250	200
11	2000	1	17008.96545	27	62	21	249	178
11	2000	2	16982.2636	11	71	27	310	221
11	2000	3	16953.85339	2	63	34	277	172
11	2000	4	16925.57988	0	30	45	278	170
11	2000	5	16898.3477	0	28	57	279	175
11	2000	6	16870.34051	0	19	63	294	194
11	2000	7	16843.36439	0	15	60	261	214
11	2000	8	16815.62006	1	11	52	269	187
11	2000	9	16788.00799	20	7	51	269	194
11	2000	10	16761.41173	48	4	45	227	174
11	2000	11	5237.388724	6	2	3	20	19
11	2000	12	16707.70884	41	40	18	217	175
11	2001	1	16680.60877	25	58	19	231	166
11	2001	2	16655.37293	10	61	23	266	190
11	2001	3	16629.38393	2	65	35	285	176
11	2001	4	16602.65285	0	29	43	264	161
11	2001	5	16576.90345	0	28	59	284	178
11	2001	6	16550.41827	0	16	50	234	154
11	2001	7	16524.90521	0	16	64	280	229
11	2001	8	16498.66258	1	12	59	304	211
11	2001	9	16472.54194	22	8	54	281	204
11	2001	10	16447.37927	49	4	47	234	180
11	2001	11	16421.49623	61	22	33	219	201
11	2001	12	16396.56191	44	44	20	238	192
11	2002	1	16370.91321	24	56	19	223	160
11	2002	2	16347.02598	10	63	24	280	198
11	2002	3	16322.42288	2	59	31	260	161
11	2002	4	16297.11409	0	32	46	288	176
11	2002	5	16272.73167	0	22	47	226	142
11	2002	6	16247.64935	0	17	54	249	165
11	2002	7	16223.48459	0	15	60	262	214
11	2002	8	16198.62562	1	12	55	281	195
11	2002	9	16173.87898	22	8	54	284	205
11	2002	10	16150.03682	48	4	45	225	173
11	2002	11	16125.50889	62	22	33	223	204
11	2002	12	6551.724138	6	6	3	31	25
11	2003	1	16077.56468	22	52	18	210	151
11	2003	2	16054.91916	9	53	20	231	164
11	2003	3	16031.59192	2	55	29	241	150
11	2003	4	16007.59231	0	28	42	259	158
11	2003	5	15984.46795	0	27	56	274	171
11	2003	6	15960.67648	0	17	56	259	170
11	2003	7	15937.75209	0	14	55	239	196
11	2003	8	15914.16575	1	11	53	272	189
11	2003	9	15890.68252	20	7	49	259	188
11	2003	10	15868.05428	48	4	45	226	174
11	2003	11	15844.77173	57	21	31	206	190
11	2003	12	15822.33628	39	38	17	207	166
12	1989	7	19121.92927	0	19	74	325	266
12	1989	8	19041.21689	1	14	66	341	237
12	1989	9	18961.2732	28	10	70	365	265
12	1989	10	18884.63328	66	5	63	315	241
12	1989	11	18806.18072	75	27	40	271	248
12	1989	12	18730.97025	63	61	28	337	270
12	1990	1	18653.98091	33	78	26	314	225
12	1990	2	18582.62248	11	71	27	313	222
12	1990	3	18509.47249	2	72	38	314	194
12	1990	4	18434.59247	0	42	61	381	233
12	1990	5	18362.80705	1	34	71	346	217
12	1990	6	18289.324	0	18	59	274	181
12	1990	7	18218.87798	0	19	75	327	268
12	1990	8	10699.6587	0	5	23	121	84
12	1990	9	18075.34172	27	10	69	360	260
12	1990	10	18006.86954	57	4	54	271	208
12	1990	11	17936.77873	66	24	35	236	217
12	1990	12	17869.58546	51	50	23	276	221
12	1991	1	17800.80415	29	67	22	268	192
12	1991	2	17737.05463	11	67	25	295	210
12	1991	3	17671.70588	2	69	37	302	187
12	1991	4	22178.38765	0	55	80	499	305
12	1991	5	17540.68611	1	30	62	299	188
12	1991	6	17475.04422	0	21	67	310	204
12	1991	7	17412.11684	0	17	68	299	245
12	1991	8	11791.80887	1	6	28	146	101
12	1991	9	17283.90507	21	8	53	275	199
12	1991	10	17222.74578	52	4	49	244	188
12	1991	11	17160.14254	65	24	35	236	216
12	1991	12	17100.1291	50	49	22	265	214
12	1992	1	17038.69924	30	71	24	285	204
12	1992	2	16981.76523	9	57	21	249	177
12	1992	3	22612.45675	3	112	59	491	304
12	1992	4	16861.7508	0	29	42	261	160
12	1992	5	16804.5043	1	33	69	332	209
12	1992	6	16745.90808	0	19	60	279	184
12	1992	7	16689.73778	0	12	48	211	173
12	1992	8	32569.93007	4	41	193	992	689
12	1992	9	16575.30254	19	7	49	255	184
12	1992	10	16520.71972	51	4	48	243	186
12	1992	11	16464.85174	60	22	32	218	199
12	1992	12	16411.29849	43	43	19	234	187
12	1993	1	16356.48512	27	64	21	255	182
12	1993	2	16305.68699	10	61	23	267	190
12	1993	3	16253.62011	2	58	31	252	156
12	1993	4	16200.32914	0	29	43	264	162
12	1993	5	16149.24788	0	29	59	289	180
12	1993	6	16096.96646	0	17	54	252	166
12	1993	7	16046.85366	0	12	47	207	170
12	1993	8	15995.56426	1	9	45	231	160
12	1993	9	15944.77242	19	7	47	243	177
12	1993	10	15896.08864	54	4	51	258	197
12	1993	11	20731.29252	94	34	51	341	312
12	1993	12	15798.50648	41	41	18	223	179
12	1994	1	15749.63077	21	49	16	194	139
12	1994	2	15704.33975	9	56	21	246	174
12	1994	3	15657.92217	1	52	28	231	142
12	1994	4	15610.41838	0	29	43	266	163
12	1994	5	10215.43986	0	12	25	119	74
12	1994	6	15518.29604	0	16	52	241	159
12	1994	7	15473.64069	0	13	54	235	192
12	1994	8	15427.94252	1	10	46	236	164
12	1994	9	15382.69353	14	5	36	186	135
12	1994	10	15339.32827	48	4	45	229	175
12	1994	11	15294.95207	57	21	30	204	188
12	1994	12	15252.42444	38	37	17	206	164
12	1995	1	15208.90661	21	48	16	193	138
12	1995	2	15168.58638	8	48	18	214	152
12	1995	3	15127.26924	1	50	26	219	135
12	1995	4	15084.99172	0	23	34	212	130
12	1995	5	15044.47804	0	24	50	241	151
12	1995	6	15003.0238	0	15	50	231	152
12	1995	7	14963.30019	0	12	47	203	167
12	1995	8	14922.65557	1	9	43	219	152
12	1995	9	14882.41725	16	6	39	207	150
12	1995	10	14843.86058	40	3	38	191	146
12	1995	11	14804.41182	44	16	23	157	145
12	1995	12	14766.61296	35	35	16	190	152
12	1996	1	14727.94085	21	49	16	198	141
12	1996	2	14692.1167	8	49	18	215	152
12	1996	3	14654.19619	1	47	25	204	126
12	1996	4	14616.6593	0	25	36	225	137
12	1996	5	14580.69557	0	21	45	217	136
12	1996	6	14543.90437	0	11	37	172	113
12	1996	7	14508.65646	0	11	45	198	162
[truncated: 172,001 more rows]
