# Supplementary material for: Hierarchical Bayesian Integrated Modeling of Age- and Sex-Structured Wildlife Population Dynamics
Source: J Agric Biol Environ Stat. 2024 Jul 2;30(4):1068–93. doi: 10.1007/s13253-024-00634-w (PMC12559060; doi:10.1007/s13253-024-00634-w)
Supplement: Supplementary file 4 — (zip 2373 KB) [file 13253_2024_634_MOESM4_ESM.zip › Data_Dictionary_New/eigen_values1.csv]

0.0503	11.754601	70.4553327
0.00263	9.609098	12.0471373
0.0000194	1.670819	9.6319139
6.530295E-08		4.8805944
4.7E-18		4.048379
3.18E-18		2.3493986
1.47E-21		1.263743
4.44E-18		0.9895575
		0.9666348
		0.6212433
		0.5870046
		0.4004123
		0.2634953
		0.1246802
