# Supplementary material for: Hierarchical Bayesian Integrated Modeling of Age- and Sex-Structured Wildlife Population Dynamics
Source: J Agric Biol Environ Stat. 2024 Jul 2;30(4):1068–93. doi: 10.1007/s13253-024-00634-w (PMC12559060; doi:10.1007/s13253-024-00634-w)
Supplement: Supplementary file 4 — (zip 2373 KB) [file 13253_2024_634_MOESM4_ESM.zip › Data_Dictionary_New/eigen_values_rho_new3.txt]

new
0.00105512647012005
0.00018890634545655
3.92175417293756e-05
9.36834561457377e-06
3.45623736481427e-06
1.57155735358625e-07
9.48417629575692e-08
2.97092217571732e-08
3.98190578489697e-10
0
0
0
0
0
