# Supplementary material for: Hierarchical Bayesian Integrated Modeling of Age- and Sex-Structured Wildlife Population Dynamics
Source: J Agric Biol Environ Stat. 2024 Jul 2;30(4):1068–93. doi: 10.1007/s13253-024-00634-w (PMC12559060; doi:10.1007/s13253-024-00634-w)
Supplement: Supplementary file 4 — (zip 2373 KB) [file 13253_2024_634_MOESM4_ESM.zip › Data_Dictionary_New/Females_parameters_07JUNE2020.xlsx]

## Sheet: Females_parameters_07JUNE2020
Effect	Month2_fem	Estimate	StdErr	Lower	Upper
Month2_fem	Dry	-5.18319	0.0512035	-5.28429	-5.08209
Month2_fem	Wet	-5.09776	0.0476315	-5.19181	-5.00371
D1		-3.89398e-06	3.15324e-06	-1.01202e-05	2.33219e-06
lag4		-0.130511	0.0120491	-0.154302	-0.106719
lag5		-0.000271438	0.0119919	-0.0239498	0.0234069
lag6		-0.0331272	0.0119325	-0.0566884	-0.00956608
lag7		-0.0268892	0.0113597	-0.0493194	-0.004459
wet1		0.0244899	0.0339617	-0.0425687	0.0915485
