# Supplementary material for: Hierarchical Bayesian Integrated Modeling of Age- and Sex-Structured Wildlife Population Dynamics
Source: J Agric Biol Environ Stat. 2024 Jul 2;30(4):1068–93. doi: 10.1007/s13253-024-00634-w (PMC12559060; doi:10.1007/s13253-024-00634-w)
Supplement: Supplementary file 4 — (zip 2373 KB) [file 13253_2024_634_MOESM4_ESM.zip › Data_Dictionary_New/Fsexratio_parameters_07JUNE2020.xlsx]

## Sheet: Fsexratio_parameters_07JUNE2020
Effect	Month2_fem	Estimate	StdErr	Lower	Upper
Month2_fem	Dry	-1.25612	0.193645	-1.63846	-0.873779
Month2_fem	Wet	-1.3548	0.208296	-1.76606	-0.943525
wet1		0.195389	0.0463744	0.103825	0.286952
dry1		0.0724918	0.030121	0.0130195	0.131964
lag0		0.0556669	0.0160924	0.0238934	0.0874404
rain7_11		-0.123957	0.0308328	-0.184834	-0.0630789
min		0.0834835	0.00852749	0.0666464	0.100321
min_2		0.0280939	0.00780096	0.0126913	0.0434964
max_1		0.0136267	0.00737318	-0.000931247	0.0281846
