# Supplementary material for: Hierarchical Bayesian Integrated Modeling of Age- and Sex-Structured Wildlife Population Dynamics
Source: J Agric Biol Environ Stat. 2024 Jul 2;30(4):1068–93. doi: 10.1007/s13253-024-00634-w (PMC12559060; doi:10.1007/s13253-024-00634-w)
Supplement: Supplementary file 4 — (zip 2373 KB) [file 13253_2024_634_MOESM4_ESM.zip › Data_Dictionary_New/Half_parameters_11JUNE2021_new.xlsx]

## Sheet: Half_parameters_11JUNE2021
Effect	Month2	Estimate	StdErr	Lower	Upper
Month2	1	1.88715	0.0936763	1.70214	2.07216
Month2	2	1.96575	0.095448	1.77724	2.15425
Month2	3	1.85757	0.0930384	1.67382	2.04132
Month2	4	1.81571	0.0921617	1.63369	1.99773
Month2	5	1.72133	0.0902944	1.543	1.89966
Month2	6	1.59143	0.087961	1.41771	1.76516
Month2	7	1.55443	0.0873442	1.38192	1.72693
Month2	8	1.52452	0.0868607	1.35297	1.69607
Month2	9	1.5264	0.0847553	1.35901	1.69379
Month2	10	1.51497	0.0845813	1.34792	1.68202
Month2	11	1.56826	0.0854085	1.39958	1.73694
Month2	12	1.63905	0.0865714	1.46807	1.81003
earlywet1		-0.121601	0.0562452	-0.232685	-0.0105166
