# Supplementary material for: Hierarchical Bayesian Integrated Modeling of Age- and Sex-Structured Wildlife Population Dynamics
Source: J Agric Biol Environ Stat. 2024 Jul 2;30(4):1068–93. doi: 10.1007/s13253-024-00634-w (PMC12559060; doi:10.1007/s13253-024-00634-w)
Supplement: Supplementary file 4 — (zip 2373 KB) [file 13253_2024_634_MOESM4_ESM.zip › Data_Dictionary_New/Mara_newborns_ birthrate_interpolation.csv]

Year	Month2	Species	ratio
1989	7	Topi	0
1989	8	Topi	0.0071684588
1989	9	Topi	0.0211640212
1989	10	Topi	0.2517482517
1989	11	Topi	0.180952381
1989	12	Topi	0.0539906103
1990	1	Topi	0.0060422961
1990	2	Topi	0.0017513135
1990	3	Topi	0.0073529412
1990	4	Topi	0
1990	5	Topi	0
1990	6	Topi	0
1990	7	Topi	0
1990	8	Topi	0.0018214936
1990	9	Topi	0.1286863271
1990	10	Topi	0.5454545455
1990	11	Topi	0.3744493392
1990	12	Topi	0.0769230769
1991	1	Topi	0
1991	2	Topi	0.0033444816
1991	3	Topi	0.0026109661
1991	4	Topi	0
1991	5	Topi	0.0049261084
1991	6	Topi	0
1991	7	Topi	0
1991	8	Topi	0
1991	9	Topi	0.0830471642
1991	10	Topi	0.4520547945
1991	11	Topi	0.5248868778
1991	12	Topi	0.4449152542
1992	1	Topi	0.0523809524
1992	2	Topi	0
1992	3	Topi	0
1992	4	Topi	0
1992	5	Topi	0
1992	6	Topi	0
1992	7	Topi	0
1992	8	Topi	0
1992	9	Topi	0.0056179775
1992	10	Topi	0.0997679814
1992	11	Topi	0.5396039604
1992	12	Topi	0.5714285714
1993	1	Topi	0.4674922601
1993	2	Topi	0.0109090909
1993	3	Topi	0.003875969
1993	4	Topi	0
1993	5	Topi	0
1993	6	Topi	0
1993	7	Topi	0
1993	8	Topi	0.0104712042
1993	9	Topi	0.0342679128
1993	10	Topi	0.3586956522
1993	11	Topi	0.2594936709
1993	12	Topi	0.0526315789
1994	1	Topi	0.0888888889
1994	2	Topi	0.1413793103
1994	3	Topi	0.0204081633
1994	4	Topi	0
1994	5	Topi	0
1994	6	Topi	0
1994	7	Topi	0
1994	8	Topi	0
1994	9	Topi	0
1994	10	Topi	0
1994	11	Topi	0.2447552448
1994	12	Topi	0.2673992674
1995	1	Topi	0.0936863544
1995	2	Topi	0.0256410256
1995	3	Topi	0.0180995475
1995	4	Topi	0.0015060241
1995	5	Topi	0.0010460251
1995	6	Topi	0
1995	7	Topi	0.0017064846
1995	8	Topi	0
1995	9	Topi	0.0597014925
1995	10	Topi	0.3551020408
1995	11	Topi	0.4277108434
1995	12	Topi	0.1692618069
1996	1	Topi	0.0352941176
1996	2	Topi	0.0079996702
1996	3	Topi	0
1996	4	Topi	0
1996	5	Topi	2.21548879930685e-07
1996	6	Topi	0
1996	7	Topi	0.006514658
1996	8	Topi	0
1996	9	Topi	0.0030769231
1996	10	Topi	0.099537037
1996	11	Topi	0.3128317402
1996	12	Topi	0.1327433628
1997	1	Topi	0.0019569472
1997	2	Topi	0.012244898
1997	3	Topi	0.0001597426
1997	4	Topi	0
1997	5	Topi	6.79572786062075e-05
1997	6	Topi	0
1997	7	Topi	5.94732346337401e-05
1997	8	Topi	0.003021148
1997	9	Topi	0.0059709854
1997	10	Topi	0.03125
1997	11	Topi	0.25
1997	12	Topi	0.2961980959
1998	1	Topi	0.1940781581
1998	2	Topi	0.0854700855
1998	3	Topi	0
1998	4	Topi	0
1998	5	Topi	0.0002519017
1998	6	Topi	0
1998	7	Topi	0
1998	8	Topi	0.0326086957
1998	9	Topi	0.2019230769
1998	10	Topi	0.2647058824
1998	11	Topi	0.043956044
1998	12	Topi	0.0087719298
1999	1	Topi	0.020979021
1999	2	Topi	0.0037313433
1999	3	Topi	0.0046948357
1999	4	Topi	0
1999	5	Topi	0
1999	6	Topi	0
1999	7	Topi	0
1999	8	Topi	0
1999	9	Topi	0.0104166667
1999	10	Topi	0.0298507463
1999	11	Topi	0.1769911504
1999	12	Topi	0.1919049684
2000	1	Topi	0.1151515152
2000	2	Topi	0.0631578947
2000	3	Topi	0.0152091255
2000	4	Topi	0.0006793009
2000	5	Topi	0
2000	6	Topi	0
2000	7	Topi	0
2000	8	Topi	0
2000	9	Topi	0
2000	10	Topi	0
2000	11	Topi	0.0685714286
2000	12	Topi	0.2985074627
2001	1	Topi	0.3301435407
2001	2	Topi	0.0744680851
2001	3	Topi	0
2001	4	Topi	0.0031746032
2001	5	Topi	0.0161290323
2001	6	Topi	0
2001	7	Topi	0
2001	8	Topi	0.0088495575
2001	9	Topi	0.0740977997
2001	10	Topi	0.2337545981
2001	11	Topi	0.3541056293
2001	12	Topi	0.2781271417
2002	1	Topi	0.117507689
2002	2	Topi	0.0296351371
2002	3	Topi	0.004950495
2002	4	Topi	0
2002	5	Topi	0
2002	6	Topi	0
2002	7	Topi	0
2002	8	Topi	0
2002	9	Topi	0.2166666667
2002	10	Topi	0.4161849711
2002	11	Topi	0.3853419588
2002	12	Topi	0.1851941368
2003	1	Topi	0.0484330484
2003	2	Topi	0.0027322404
2003	3	Topi	0.0094043887
2003	4	Topi	0.0001864487
2003	5	Topi	0.0021978022
2003	6	Topi	0
2003	7	Topi	0
2003	8	Topi	0
2003	9	Topi	0.4237288136
2003	10	Topi	0.4170854271
2003	11	Topi	0.3744493392
2003	12	Topi	0.0748898678
