# Supplementary material for: Hierarchical Bayesian Integrated Modeling of Age- and Sex-Structured Wildlife Population Dynamics
Source: J Agric Biol Environ Stat. 2024 Jul 2;30(4):1068–93. doi: 10.1007/s13253-024-00634-w (PMC12559060; doi:10.1007/s13253-024-00634-w)
Supplement: Supplementary file 4 — (zip 2373 KB) [file 13253_2024_634_MOESM4_ESM.zip › Data_Dictionary_New/newborn_parameters_07JUNE2020.xlsx]

## Sheet: newborn_parameters_07JUNE2020
Effect	Estimate	StdErr	Lower	Upper
Intercept	2.17465	0.423589	1.3383	3.011
Month3	-3.55666	0.0866761	-3.72779	-3.38552
Month3*Month3	-3.21829	0.080219	-3.37668	-3.05991
Month3*Month3*Month3	1.85461	0.0877828	1.68129	2.02794
rain7_11	-3.85792	0.698991	-5.23804	-2.4778
rain7_11*rain7_11	2.08359	0.288029	1.51489	2.65229
D8_mean	-1.49412	0.118013	-1.72713	-1.26111
min	-0.378426	0.0283101	-0.434323	-0.322529
max	-0.0573973	0.0367719	-0.130001	0.0152069
