# Supplementary material for: Hierarchical Bayesian Integrated Modeling of Age- and Sex-Structured Wildlife Population Dynamics
Source: J Agric Biol Environ Stat. 2024 Jul 2;30(4):1068–93. doi: 10.1007/s13253-024-00634-w (PMC12559060; doi:10.1007/s13253-024-00634-w)
Supplement: Supplementary file 4 — (zip 2373 KB) [file 13253_2024_634_MOESM4_ESM.zip › Data_Dictionary_New/Predicted3.csv]

Year	Month2	pred	lower	upper	lag3	lag4	lag5	lag6	lag7	dry1	D1
1989	7	14752.28769	12678.6485	17165.07812	0.4113533	0.743127584	1.200706931	0.335870262	1.802230676	2.691058077	14827.24114
1989	8	14675.52409	12607.05157	17083.3764	0.553542279	0.4113533	0.743127584	1.200706931	0.335870262	2.691058077	14752.28769
1989	9	14599.45381	12536.18933	17002.29997	0.890582821	0.553542279	0.4113533	0.743127584	1.200706931	2.691058077	14675.52409
1989	10	14526.49164	12468.30504	16924.43028	1.794038718	0.890582821	0.553542279	0.4113533	0.743127584	2.691058077	14599.45381
1989	11	14451.7674	12398.86546	16844.57192	1.519022998	1.794038718	0.890582821	0.553542279	0.4113533	2.691058077	14526.49164
1989	12	14380.0963	12332.34339	16767.87314	1.458168456	1.519022998	1.794038718	0.890582821	0.553542279	2.691058077	14451.7674
1990	1	14306.69435	12264.29663	16689.21662	1.147459206	1.458168456	1.519022998	1.794038718	0.890582821	2.691058077	14380.0963
1990	2	14238.62838	12201.27079	16616.18217	1.653605159	1.147459206	1.458168456	1.519022998	1.794038718	2.691058077	14306.69435
1990	3	14168.82075	12136.70674	16541.18251	0.455238788	1.653605159	1.147459206	1.458168456	1.519022998	2.691058077	14238.62838
1990	4	14097.32741	12070.6621	16464.27002	0.353717027	0.455238788	1.653605159	1.147459206	1.458168456	2.691058077	14168.82075
1990	5	14028.75543	12007.39106	16390.40303	0.649066356	0.353717027	0.455238788	1.653605159	1.147459206	2.691058077	14097.32741
1990	6	13958.52765	11942.66836	16314.65333	0.675251364	0.649066356	0.353717027	0.455238788	1.653605159	2.691058077	14028.75543
1990	7	13891.16946	11880.66265	16241.90456	0.552371999	0.675251364	0.649066356	0.353717027	0.455238788	2.230406746	13958.52765
1990	8	13822.18469	11817.23302	16167.30322	0.525601852	0.552371999	0.675251364	0.649066356	0.353717027	2.230406746	13891.16946
1990	9	13753.8231	11754.44965	16093.28004	2.078523065	0.525601852	0.552371999	0.675251364	0.649066356	2.230406746	13822.18469
1990	10	13688.25476	11694.3001	16022.19173	0.721143045	2.078523065	0.525601852	0.552371999	0.675251364	2.230406746	13753.8231
1990	11	13621.103	11632.76752	15949.29553	1.92034533	0.721143045	2.078523065	0.525601852	0.552371999	2.230406746	13688.25476
1990	12	13556.69504	11573.81526	15879.291	1.785763169	1.92034533	0.721143045	2.078523065	0.525601852	2.230406746	13621.103
1991	1	13490.7317	11513.50649	15807.50765	1.837255474	1.785763169	1.92034533	0.721143045	2.078523065	2.230406746	13556.69504
1991	2	13429.56363	11457.64267	15740.86263	1.226202309	1.837255474	1.785763169	1.92034533	0.721143045	2.230406746	13490.7317
1991	3	13366.83043	11400.4102	15672.43218	0.567000495	1.226202309	1.837255474	1.785763169	1.92034533	2.230406746	13429.56363
1991	4	13302.58238	11341.85956	15602.26495	0.425981796	0.567000495	1.226202309	1.837255474	1.785763169	2.230406746	13366.83043
1991	5	13240.95964	11285.76221	15534.88447	1.102654214	0.425981796	0.567000495	1.226202309	1.837255474	2.230406746	13302.58238
1991	6	13177.84898	11228.37216	15465.79516	0.389786718	1.102654214	0.425981796	0.567000495	1.226202309	2.230406746	13240.95964
1991	7	13117.31729	11173.38618	15399.451	0.54585187	0.389786718	1.102654214	0.425981796	0.567000495	2.464274598	13177.84898
1991	8	13055.32419	11117.13255	15331.42553	0.611554714	0.54585187	0.389786718	1.102654214	0.425981796	2.464274598	13117.31729
1991	9	12993.89156	11061.44743	15263.93531	1.193350887	0.611554714	0.54585187	0.389786718	1.102654214	2.464274598	13055.32419
1991	10	12934.9696	11008.09428	15199.12842	1.109257934	1.193350887	0.611554714	0.54585187	0.389786718	2.464274598	12993.89156
1991	11	12874.62541	10953.51054	15132.68088	0.889412541	1.109257934	1.193350887	0.611554714	0.54585187	2.464274598	12934.9696
1991	12	12816.74764	10901.21234	15068.87628	1.0911186	0.889412541	1.109257934	1.193350887	0.611554714	2.464274598	12874.62541
1992	1	12757.47309	10847.70759	15003.45749	1.130908108	1.0911186	0.889412541	1.109257934	1.193350887	2.464274598	12816.74764
1992	2	12702.50853	10798.14373	14942.72783	1.627190275	1.130908108	1.0911186	0.889412541	1.109257934	2.464274598	12757.47309
1992	3	12644.26816	10745.67911	14878.30744	1.176966972	1.627190275	1.130908108	1.0911186	0.889412541	2.464274598	12702.50853
1992	4	12586.55527	10693.7438	14814.3977	0.13867814	1.176966972	1.627190275	1.130908108	1.0911186	2.464274598	12644.26816
1992	5	12531.20183	10643.98241	14753.03258	0.559728043	0.13867814	1.176966972	1.627190275	1.130908108	2.464274598	12586.55527
1992	6	12474.51299	10593.07191	14690.1178	0.588232712	0.559728043	0.13867814	1.176966972	1.627190275	2.464274598	12531.20183
1992	7	12420.14172	10544.29158	14629.70927	1.153812153	0.588232712	0.559728043	0.13867814	1.176966972	2.440451047	12474.51299
1992	8	12364.45874	10494.38395	14567.77651	0.291483227	1.153812153	0.588232712	0.559728043	0.13867814	2.440451047	12420.14172
1992	9	12309.28011	10444.97778	14506.33788	0.9053785	0.291483227	1.153812153	0.588232712	0.559728043	2.440451047	12364.45874
1992	10	12256.35735	10397.6377	14447.34849	0.517430792	0.9053785	0.291483227	1.153812153	0.588232712	2.440451047	12309.28011
1992	11	12202.1579	10349.20254	14386.87251	1.278279754	0.517430792	0.9053785	0.291483227	1.153812153	2.440451047	12256.35735
1992	12	12150.17438	10302.79226	14328.80851	0.966985364	1.278279754	0.517430792	0.9053785	0.291483227	2.440451047	12202.1579
1993	1	12096.93694	10255.30783	14269.28237	1.907137888	0.966985364	1.278279754	0.517430792	0.9053785	2.440451047	12150.17438
1993	2	12047.57098	10211.31757	14214.02925	1.382769009	1.907137888	0.966985364	1.278279754	0.517430792	2.440451047	12096.93694
1993	3	11996.94328	10166.24404	14157.30799	1.460425424	1.382769009	1.907137888	0.966985364	1.278279754	2.440451047	12047.57098
1993	4	11945.09457	10120.12668	14099.15992	0.613850691	1.460425424	1.382769009	1.907137888	0.966985364	2.440451047	11996.94328
1993	5	11895.36603	10075.93629	14043.33344	0.49307783	0.613850691	1.460425424	1.382769009	1.907137888	2.440451047	11945.09457
1993	6	11844.43838	10030.72224	13986.1036	0.846580306	0.49307783	0.613850691	1.460425424	1.382769009	2.440451047	11895.36603
1993	7	11795.59343	9987.397225	13931.15956	0.965948831	0.846580306	0.49307783	0.613850691	1.460425424	2.919457657	11844.43838
1993	8	11745.57091	9943.068433	13874.8352	0.928733938	0.965948831	0.846580306	0.49307783	0.613850691	2.919457657	11795.59343
1993	9	11696.00239	9899.182794	13818.96614	0.870844104	0.928733938	0.965948831	0.846580306	0.49307783	2.919457657	11745.57091
1993	10	11648.46138	9857.130582	13765.32971	1.282548488	0.870844104	0.928733938	0.965948831	0.846580306	2.919457657	11696.00239
1993	11	11599.77465	9814.104066	13710.34698	1.392710814	1.282548488	0.870844104	0.928733938	0.965948831	2.919457657	11648.46138
1993	12	11553.07968	9772.875151	13657.56217	0.774959191	1.392710814	1.282548488	0.870844104	0.928733938	2.919457657	11599.77465
1994	1	11505.2597	9730.691127	13603.45315	0.628362159	0.774959191	1.392710814	1.282548488	0.870844104	2.919457657	11553.07968
1994	2	11460.91861	9691.610722	13553.2327	0.843069467	0.628362159	0.774959191	1.392710814	1.282548488	2.919457657	11505.2597
1994	3	11415.44563	9651.567642	13501.68219	1.097878358	0.843069467	0.628362159	0.774959191	1.392710814	2.919457657	11460.91861
1994	4	11368.87744	9610.596823	13448.83951	0.076224215	1.097878358	0.843069467	0.628362159	0.774959191	2.919457657	11415.44563
1994	5	11324.21482	9571.337428	13398.11099	0.469360162	0.076224215	1.097878358	0.843069467	0.628362159	2.919457657	11368.87744
1994	6	11278.4765	9531.167932	13346.11174	0.196294908	0.469360162	0.076224215	1.097878358	0.843069467	2.919457657	11324.21482
1994	7	11234.60982	9492.675929	13296.19369	0.37511364	0.196294908	0.469360162	0.076224215	1.097878358	1.116992926	11278.4765
1994	8	11189.68666	9453.29119	13245.026	0.268228098	0.37511364	0.196294908	0.469360162	0.076224215	1.116992926	11234.60982
1994	9	11145.17223	9414.29909	13194.27638	0.537236382	0.268228098	0.37511364	0.196294908	0.469360162	1.116992926	11189.68666
1994	10	11102.47946	9376.934817	13145.55902	0.974920975	0.537236382	0.268228098	0.37511364	0.196294908	1.116992926	11145.17223
1994	11	11058.75861	9338.703533	13095.62312	0.574997406	0.974920975	0.537236382	0.268228098	0.37511364	1.116992926	11102.47946
1994	12	11016.82705	9302.068122	13047.68752	2.142704038	0.574997406	0.974920975	0.537236382	0.268228098	1.116992926	11058.75861
1995	1	10973.88588	9264.58248	12998.55352	1.786158835	2.142704038	0.574997406	0.974920975	0.537236382	1.116992926	11016.82705
1995	2	10934.06915	9229.853284	12952.95434	1.264370144	1.786158835	2.142704038	0.574997406	0.974920975	1.116992926	10973.88588
1995	3	10893.23649	9194.267074	12906.15121	1.172776256	1.264370144	1.786158835	2.142704038	0.574997406	1.116992926	10934.06915
1995	4	10851.42093	9157.855019	12858.17868	0.545194284	1.172776256	1.264370144	1.786158835	2.142704038	1.116992926	10893.23649
1995	5	10811.31709	9122.962959	12812.12889	0.863510351	0.545194284	1.172776256	1.264370144	1.786158835	1.116992926	10851.42093
1995	6	10770.24812	9087.261354	12764.92885	0.338366859	0.863510351	0.545194284	1.172776256	1.264370144	1.116992926	10811.31709
1995	7	10730.86053	9053.050336	12719.62084	0.407803452	0.338366859	0.863510351	0.545194284	1.172776256	2.154874947	10770.24812
1995	8	10690.52529	9018.045898	12673.18134	2.084970242	0.407803452	0.338366859	0.863510351	0.545194284	2.154874947	10730.86053
1995	9	10650.5581	8983.390831	12627.12376	0.745858236	2.084970242	0.407803452	0.338366859	0.863510351	2.154874947	10690.52529
1995	10	10612.22758	8950.183274	12582.91263	0.573359015	0.745858236	2.084970242	0.407803452	0.338366859	2.154874947	10650.5581
1995	11	10572.97527	8916.206302	12537.59753	1.790605898	0.573359015	0.745858236	2.084970242	0.407803452	2.154874947	10612.22758
1995	12	10535.33067	8883.64908	12494.09914	0.975077012	1.790605898	0.573359015	0.745858236	2.084970242	2.154874947	10572.97527
1996	1	10496.78111	8850.338154	12449.51455	1.083913021	0.975077012	1.790605898	0.573359015	0.745858236	2.154874947	10535.33067
1996	2	10461.03779	8819.478628	12408.13843	1.778122915	1.083913021	0.975077012	1.790605898	0.573359015	2.154874947	10496.78111
1996	3	10423.16759	8786.810846	12364.26099	1.286527439	1.778122915	1.083913021	0.975077012	1.790605898	2.154874947	10461.03779
1996	4	10385.64371	8754.470468	12320.74467	0.498539135	1.286527439	1.778122915	1.083913021	0.975077012	2.154874947	10423.16759
1996	5	10349.65708	8723.48199	12278.9732	0.577103909	0.498539135	1.286527439	1.778122915	1.083913021	2.154874947	10385.64371
1996	6	10312.80555	8691.7764	12236.15903	0.604031487	0.577103909	0.498539135	1.286527439	1.778122915	2.154874947	10349.65708
1996	7	10277.46379	8661.396296	12195.06167	0.461257369	0.604031487	0.577103909	0.498539135	1.286527439	2.1409319	10312.80555
1996	8	10241.27273	8630.313345	12152.93848	0.871858346	0.461257369	0.604031487	0.577103909	0.498539135	2.1409319	10277.46379
1996	9	10205.41285	8599.542315	12111.16214	0.891753101	0.871858346	0.461257369	0.604031487	0.577103909	2.1409319	10241.27273
1996	10	10171.02226	8570.058112	12071.06095	1.233558353	0.891753101	0.871858346	0.461257369	0.604031487	2.1409319	10205.41285
1996	11	10135.80542	8539.892314	12029.95865	1.399236516	1.233558353	0.891753101	0.871858346	0.461257369	2.1409319	10171.02226
1996	12	10102.03166	8510.988472	11990.50428	1.019397175	1.399236516	1.233558353	0.891753101	0.871858346	2.1409319	10135.80542
1997	1	10067.44663	8481.41698	11950.0647	0.964580504	1.019397175	1.399236516	1.233558353	0.891753101	2.1409319	10102.03166
1997	2	10035.3798	8454.023153	11912.53512	0.702707925	0.964580504	1.019397175	1.399236516	1.233558353	2.1409319	10067.44663
1997	3	10002.49658	8425.956845	11874.01498	0.791019028	0.702707925	0.964580504	1.019397175	1.399236516	2.1409319	10035.3798
1997	4	9968.823746	8397.243281	11834.5323	1.28163627	0.791019028	0.702707925	0.964580504	1.019397175	2.1409319	10002.49658
1997	5	9936.531192	8369.732608	11796.6316	0.973672677	1.28163627	0.791019028	0.702707925	0.964580504	2.1409319	9968.823746
1997	6	9903.463439	8341.588396	11757.78322	1.259040871	0.973672677	1.28163627	0.791019028	0.702707925	2.1409319	9936.531192
1997	7	9871.751392	8314.624171	11720.49073	0.536888299	1.259040871	0.973672677	1.28163627	0.791019028	4.051238117	9903.463439
1997	8	9839.278334	8287.040047	11682.26503	0.389703127	0.536888299	1.259040871	0.973672677	1.28163627	4.051238117	9871.751392
1997	9	9807.103591	8259.737149	11644.35128	0.957558826	0.389703127	0.536888299	1.259040871	0.973672677	4.051238117	9839.278334
1997	10	9776.248338	8233.580661	11607.95473	1.015352637	0.957558826	0.389703127	0.536888299	1.259040871	4.051238117	9807.103591
1997	11	9744.653061	8206.824703	11570.64598	0.322186992	1.015352637	0.957558826	0.389703127	0.536888299	4.051238117	9776.248338
1997	12	9714.353799	8181.19348	11534.82924	0.343252026	0.322186992	1.015352637	0.957558826	0.389703127	4.051238117	9744.653061
1998	1	9683.328087	8154.975998	11498.1139	2.151874229	0.343252026	0.322186992	1.015352637	0.957558826	4.051238117	9714.353799
1998	2	9654.562619	8130.694509	11464.03659	1.766132049	2.151874229	0.343252026	0.322186992	1.015352637	4.051238117	9683.328087
1998	3	9625.065964	8105.822321	11429.0557	0.567945721	1.766132049	2.151874229	0.343252026	0.322186992	4.051238117	9654.562619
1998	4	9594.862192	8080.382244	11393.19623	0.609355617	0.567945721	1.766132049	2.151874229	0.343252026	4.051238117	9625.065964
1998	5	9565.897565	8056.013399	11358.76912	0.688574547	0.609355617	0.567945721	1.766132049	2.151874229	4.051238117	9594.862192
1998	6	9536.23866	8031.088975	11323.47656	0.104514976	0.688574547	0.609355617	0.567945721	1.766132049	4.051238117	9565.897565
1998	7	9507.796639	8007.21492	11289.59293	0.346672844	0.104514976	0.688574547	0.609355617	0.567945721	1.749117984	9536.23866
1998	8	9478.672975	7982.797508	11254.85662	2.056901534	0.346672844	0.104514976	0.688574547	0.609355617	1.749117984	9507.796639
1998	9	9449.817699	7958.634574	11220.39889	2.40638755	2.056901534	0.346672844	0.104514976	0.688574547	1.749117984	9478.672975
1998	10	9422.146513	7935.491431	11187.31533	1.922184341	2.40638755	2.056901534	0.346672844	0.104514976	1.749117984	9449.817699
1998	11	9393.812358	7911.823231	11153.39765	1.615473547	1.922184341	2.40638755	2.056901534	0.346672844	1.749117984	9422.146513
1998	12	9366.641054	7889.155116	11120.83149	0.480789893	1.615473547	1.922184341	2.40638755	2.056901534	1.749117984	9393.812358
1999	1	9338.818917	7865.974007	11087.44304	1.498933197	0.480789893	1.615473547	1.922184341	2.40638755	1.749117984	9366.641054
1999	2	9313.024265	7844.510048	11056.44845	1.55891003	1.498933197	0.480789893	1.615473547	1.922184341	1.749117984	9338.818917
1999	3	9286.574631	7822.52974	11024.62646	1.304374204	1.55891003	1.498933197	0.480789893	1.615473547	1.749117984	9313.024265
1999	4	9259.49172	7800.054149	10991.99894	0.581628991	1.304374204	1.55891003	1.498933197	0.480789893	1.749117984	9286.574631
1999	5	9233.52074	7778.531697	10960.66823	0.547885927	0.581628991	1.304374204	1.55891003	1.498933197	1.749117984	9259.49172
1999	6	9206.928149	7756.525908	10928.54287	0.877222128	0.547885927	0.581628991	1.304374204	1.55891003	1.749117984	9233.52074
1999	7	9181.427569	7735.454977	10897.69283	1.1219081	0.877222128	0.547885927	0.581628991	1.304374204	3.128645147	9206.928149
1999	8	9155.316862	7713.91261	10866.05865	0.546130508	1.1219081	0.877222128	0.547885927	0.581628991	3.128645147	9181.427569
1999	9	9129.447873	7692.603404	10834.66989	0.303785095	0.546130508	1.1219081	0.877222128	0.547885927	3.128645147	9155.316862
1999	10	9104.641527	7672.202146	10804.52467	1.133903467	0.303785095	0.546130508	1.1219081	0.877222128	3.128645147	9129.447873
1999	11	9079.242031	7651.347258	10773.61059	0.206359313	1.133903467	0.303785095	0.546130508	1.1219081	3.128645147	9104.641527
1999	12	9054.886051	7631.382533	10743.91974	2.322712554	0.206359313	1.133903467	0.303785095	0.546130508	3.128645147	9079.242031
2000	1	9029.947737	7610.975106	10713.47035	1.212507251	2.322712554	0.206359313	1.133903467	0.303785095	3.128645147	9054.886051
2000	2	9006.82766	7592.087613	10685.19604	0.437587069	1.212507251	2.322712554	0.206359313	1.133903467	3.128645147	9029.947737
2000	3	8982.334826	7572.1131	10655.19464	0.51463048	0.437587069	1.212507251	2.322712554	0.206359313	3.128645147	9006.82766
2000	4	8958.069051	7552.359522	10625.42122	0.148527993	0.51463048	0.437587069	1.212507251	2.322712554	3.128645147	8982.334826
2000	5	8934.800266	7533.451797	10596.82307	0.795497599	0.148527993	0.51463048	0.437587069	1.212507251	3.128645147	8958.069051
2000	6	8910.97521	7514.127659	10567.49137	0.575680069	0.795497599	0.148527993	0.51463048	0.437587069	3.128645147	8934.800266
2000	7	8888.12908	7495.632179	10539.31632	0.622978872	0.575680069	0.795497599	0.148527993	0.51463048	2.142684533	8910.97521
2000	8	8864.736833	7476.730628	10510.41732	0.35439969	0.622978872	0.575680069	0.795497599	0.148527993	2.142684533	8888.12908
2000	9	8841.561561	7458.041276	10481.73481	1.425985765	0.35439969	0.622978872	0.575680069	0.795497599	2.142684533	8864.736833
2000	10	8819.338604	7440.155257	10454.18149	0.697974294	1.425985765	0.35439969	0.622978872	0.575680069	2.142684533	8841.561561
2000	11	8796.584525	7421.878548	10425.91829	0.520286832	0.697974294	1.425985765	0.35439969	0.622978872	2.142684533	8819.338604
2000	12	8774.765525	7404.388764	10398.76652	1.890099174	0.520286832	0.697974294	1.425985765	0.35439969	2.142684533	8796.584525
2001	1	8752.425138	7386.51834	10370.91391	1.356451649	1.890099174	0.520286832	0.697974294	1.425985765	2.142684533	8774.765525
2001	2	8731.713875	7369.98564	10345.0442	0.817342819	1.356451649	1.890099174	0.520286832	0.697974294	2.142684533	8752.425138
2001	3	8710.477804	7353.069412	10318.46965	0.45796944	0.817342819	1.356451649	1.890099174	0.520286832	2.142684533	8731.713875
2001	4	8688.734413	7335.787135	10291.20724	0.584359643	0.45796944	0.817342819	1.356451649	1.890099174	2.142684533	8710.477804
2001	5	8667.884789	7319.252342	10265.01386	0.615957194	0.584359643	0.45796944	0.817342819	1.356451649	2.142684533	8688.734413
2001	6	8646.537184	7302.361202	10238.14123	0.594502067	0.615957194	0.584359643	0.45796944	0.817342819	2.142684533	8667.884789
2001	7	8626.067185	7286.202028	10212.32115	0.342014231	0.594502067	0.615957194	0.584359643	0.45796944	2.136833135	8646.537184
2001	8	8605.10839	7269.696038	10185.83033	1.475820174	0.342014231	0.594502067	0.615957194	0.584359643	2.136833135	8626.067185
2001	9	8584.344558	7253.383486	10159.5306	1.723041752	1.475820174	0.342014231	0.594502067	0.615957194	2.136833135	8605.10839
2001	10	8564.434496	7237.779787	10134.25945	2.564375304	1.723041752	1.475820174	0.342014231	0.594502067	2.136833135	8584.344558
2001	11	8544.049089	7221.842769	10108.33068	0.676714213	2.564375304	1.723041752	1.475820174	0.342014231	2.136833135	8564.434496
2001	12	8524.501822	7206.598691	10083.41583	0.845039438	0.676714213	2.564375304	1.723041752	1.475820174	2.136833135	8544.049089
2002	1	8504.487782	7191.02925	10057.85263	2.132932203	0.845039438	0.676714213	2.564375304	1.723041752	2.136833135	8524.501822
2002	2	8485.933446	7176.630626	10034.10517	1.02155662	2.132932203	0.845039438	0.676714213	2.564375304	2.136833135	8504.487782
2002	3	8466.909106	7161.902824	10009.70714	0.544667658	1.02155662	2.132932203	0.845039438	0.676714213	2.136833135	8485.933446
2002	4	8447.430357	7146.860838	9984.674565	0.944610732	0.544667658	1.02155662	2.132932203	0.845039438	2.136833135	8466.909106
2002	5	8428.752271	7132.473131	9960.621448	0.702167796	0.944610732	0.544667658	1.02155662	2.132932203	2.136833135	8447.430357
2002	6	8409.627968	7117.778432	9935.94325	0.760194162	0.702167796	0.944610732	0.544667658	1.02155662	2.136833135	8428.752271
2002	7	8391.289684	7103.722769	9912.231214	0.620345743	0.760194162	0.702167796	0.944610732	0.544667658	3.027318433	8409.627968
2002	8	8372.513224	7089.366978	9887.90366	0.874881569	0.620345743	0.760194162	0.702167796	0.944610732	3.027318433	8391.289684
2002	9	8353.911049	7075.180168	9863.753028	1.023019469	0.874881569	0.620345743	0.760194162	0.702167796	3.027318433	8372.513224
2002	10	8336.073326	7061.609802	9840.549173	1.381612661	1.023019469	0.874881569	0.620345743	0.760194162	3.027318433	8353.911049
2002	11	8317.809278	7047.749008	9816.744483	0.890582821	1.381612661	1.023019469	0.874881569	0.620345743	3.027318433	8336.073326
2002	12	8300.29572	7034.489923	9793.874153	1.162770365	0.890582821	1.381612661	1.023019469	0.874881569	3.027318433	8317.809278
2003	1	8282.363515	7020.94638	9770.412944	1.208313749	1.162770365	0.890582821	1.381612661	1.023019469	3.027318433	8300.29572
2003	2	8265.738784	7008.419517	9748.622705	1.969093051	1.208313749	1.162770365	0.890582821	1.381612661	3.027318433	8282.363515
2003	3	8248.692533	6995.603966	9726.240768	0.478839427	1.969093051	1.208313749	1.162770365	0.890582821	3.027318433	8265.738784
2003	4	8231.238706	6982.512028	9703.283055	0.426664459	0.478839427	1.969093051	1.208313749	1.162770365	3.027318433	8248.692533
2003	5	8214.501916	6969.986086	9681.230478	0.658769925	0.426664459	0.478839427	1.969093051	1.208313749	3.027318433	8231.238706
2003	6	8197.364883	6957.188683	9658.612708	0.156037288	0.658769925	0.426664459	0.478839427	1.969093051	3.027318433	8214.501916
2003	7	8180.931808	6944.943122	9636.888894	0.261362457	0.156037288	0.658769925	0.426664459	0.478839427	1.50283413	8197.364883
2003	8	8164.105687	6932.430545	9614.610811	0.943342929	0.261362457	0.156037288	0.658769925	0.426664459	1.50283413	8180.931808
2003	9	8147.435329	6920.058745	9592.505626	1.146483973	0.943342929	0.261362457	0.156037288	0.658769925	1.50283413	8164.105687
2003	10	8131.449571	6908.217169	9571.278741	1.119079924	1.146483973	0.943342929	0.261362457	0.156037288	1.50283413	8147.435329
2003	11	8115.081191	6896.113284	9549.515796	0.452995752	1.119079924	1.146483973	0.943342929	0.261362457	1.50283413	8131.449571
2003	12	8099.384787	6884.524982	9528.621669	0.780674056	0.452995752	1.119079924	1.146483973	0.943342929	1.50283413	8115.081191
