# Supplementary material for: Hierarchical Bayesian Integrated Modeling of Age- and Sex-Structured Wildlife Population Dynamics
Source: J Agric Biol Environ Stat. 2024 Jul 2;30(4):1068–93. doi: 10.1007/s13253-024-00634-w (PMC12559060; doi:10.1007/s13253-024-00634-w)
Supplement: Supplementary file 4 — (zip 2373 KB) [file 13253_2024_634_MOESM4_ESM.zip › Data_Dictionary_New/Predicted5.csv]

Year	Month2	Month3	min	max	max_3	max_4	min_5
1989	6	12	9.760217654	22.59093108	26.10532044	25.33349456	10.37412334
1989	7	1	9.351753325	22.12587666	23.62853688	26.10532044	9.106771463
1989	8	2	9.740386941	22.62116082	23.06783555	23.62853688	10.80870617
1989	9	3	9.695525998	24.39008464	22.59093108	23.06783555	11.18573156
1989	10	4	10.0643289	25.16070133	22.12587666	22.59093108	11.30798065
1989	11	5	10.08053204	24.75235792	22.62116082	22.12587666	9.760217654
1989	12	6	10.76191052	24.19189843	24.39008464	22.62116082	9.351753325
1990	1	7	9.624788392	25.52962515	25.16070133	24.39008464	9.740386941
1990	2	8	11.58415961	26.21257557	24.75235792	25.16070133	9.695525998
1990	3	9	11.80991536	24.82285369	24.19189843	24.75235792	10.0643289
1990	4	10	11.99915357	24.41172914	25.52962515	24.19189843	10.08053204
1990	5	11	11.91898428	24.0076179	26.21257557	25.52962515	10.76191052
1990	6	12	9.600604595	23.15356711	24.82285369	26.21257557	9.624788392
1990	7	1	8.919226119	22.78246675	24.41172914	24.82285369	11.58415961
1990	8	2	9.828778718	22.51451028	24.0076179	24.41172914	11.80991536
1990	9	3	8.718258767	24.38198307	23.15356711	24.0076179	11.99915357
1990	10	4	10.2280532	25.57110036	22.78246675	23.15356711	11.91898428
1990	11	5	10.89480048	23.78452237	22.51451028	22.78246675	9.600604595
1990	12	6	10.57920193	24.77243047	24.38198307	22.51451028	8.919226119
1991	1	7	9.700362757	26.06311971	25.57110036	24.38198307	9.828778718
1991	2	8	10.09020556	27.18766626	23.78452237	25.57110036	8.718258767
1991	3	9	11.17992745	26.99455865	24.77243047	23.78452237	10.2280532
1991	4	10	11.47775091	25.22998791	26.06311971	24.77243047	10.89480048
1991	5	11	11.55006046	24.03905683	27.18766626	26.06311971	10.57920193
1991	6	12	10.49842805	24.05211608	26.99455865	27.18766626	9.700362757
1991	7	1	8.721765417	22.84655381	25.22998791	26.99455865	10.09020556
1991	8	2	8.575211608	23.29721886	24.03905683	25.22998791	11.17992745
1991	9	3	8.473639661	25.3688029	24.05211608	24.03905683	11.47775091
1991	10	4	10.02478839	26.20338573	22.84655381	24.05211608	11.55006046
1991	11	5	9.301088271	25.73579202	23.29721886	22.84655381	10.49842805
1991	12	6	9.351027811	25.391052	25.3688029	23.29721886	8.721765417
1992	1	7	9.350302297	26.99915357	26.20338573	25.3688029	8.575211608
1992	2	8	10.6885127	27.56444982	25.73579202	26.20338573	8.473639661
1992	3	9	11.68875453	26.6758162	25.391052	25.73579202	10.02478839
1992	4	10	13.09540508	24.19165659	26.99915357	25.391052	9.301088271
1992	5	11	11.74147521	23.00785973	27.56444982	26.99915357	9.351027811
1992	6	12	11.80471584	22.2758162	26.6758162	27.56444982	9.350302297
1992	7	1	10.56299879	21.42490931	24.19165659	26.6758162	10.6885127
1992	8	2	9.123579202	22.09467956	23.00785973	24.19165659	11.68875453
1992	9	3	10.07243047	23.67158404	22.2758162	23.00785973	13.09540508
1992	10	4	10.30338573	25.69129383	21.42490931	22.2758162	11.74147521
1992	11	5	10.27400242	24.47533253	22.09467956	21.42490931	11.80471584
1992	12	6	10.06868198	24.795526	23.67158404	22.09467956	10.56299879
1993	1	7	9.035550181	24.95441354	25.69129383	23.67158404	9.123579202
1993	2	8	8.802781137	24.83107618	24.47533253	25.69129383	10.07243047
1993	3	9	10.3949214	25.4503023	24.795526	24.47533253	10.30338573
1993	4	10	12.30628779	24.92249093	24.95441354	24.795526	10.27400242
1993	5	11	12.18186215	23.98125756	24.83107618	24.95441354	10.06868198
1993	6	12	10.8637243	23.5241838	25.4503023	24.83107618	9.035550181
1993	7	1	9.350302297	22.13022975	24.92249093	25.4503023	8.802781137
1993	8	2	10.21729141	23.51837969	23.98125756	24.92249093	10.3949214
1993	9	3	9.273035067	24.52636034	23.5241838	23.98125756	12.30628779
1993	10	4	10.20665054	25.61632406	22.13022975	23.5241838	12.18186215
1993	11	5	11.91983071	26.15767836	23.51837969	22.13022975	10.8637243
1993	12	6	10.55973398	25.29770254	24.52636034	23.51837969	9.350302297
1994	1	7	8.228899637	24.17787183	25.61632406	24.52636034	10.21729141
1994	2	8	10.45912938	26.51886336	26.15767836	25.61632406	9.273035067
1994	3	9	8.910157195	23.98694075	25.29770254	26.15767836	10.20665054
1994	4	10	11.60870617	24.24316808	24.17787183	25.29770254	11.91983071
1994	5	11	11.88113664	23.69201935	26.51886336	24.17787183	10.55973398
1994	6	12	10.45308343	23.11801693	23.98694075	26.51886336	8.228899637
1994	7	1	10.17061669	22.44909311	24.24316808	23.98694075	10.45912938
1994	8	2	10.08887545	22.9471584	23.69201935	24.24316808	8.910157195
1994	9	3	9.661426844	24.91487304	23.11801693	23.69201935	11.60870617
1994	10	4	11.09226119	25.54873035	22.44909311	23.11801693	11.88113664
1994	11	5	10.66287787	23.78174123	22.9471584	22.44909311	10.45308343
1994	12	6	10.53047158	24.61475212	24.91487304	22.9471584	10.17061669
1995	1	7	9.733615478	26.48972189	25.54873035	24.91487304	10.08887545
1995	2	8	10.22950423	26.94449819	23.78174123	25.54873035	9.661426844
1995	3	9	10.0617896	26.54619105	24.61475212	23.78174123	11.09226119
1995	4	10	11.93905683	25.92720677	26.48972189	24.61475212	10.66287787
1995	5	11	12.22237001	23.64111245	26.94449819	26.48972189	10.53047158
1995	6	12	11.82817412	23.23530834	26.54619105	26.94449819	9.733615478
1995	7	1	10.48548972	21.67775091	25.92720677	26.54619105	10.22950423
1995	8	2	10.27762999	23.3783555	23.64111245	25.92720677	10.0617896
1995	9	3	10.42478839	24.38113664	23.23530834	23.64111245	11.93905683
1995	10	4	10.9617896	25.86711004	21.67775091	23.23530834	12.22237001
1995	11	5	11.22539299	25.7305925	23.3783555	21.67775091	11.82817412
1995	12	6	10.95235792	25.69733978	24.38113664	23.3783555	10.48548972
1996	1	7	10.952237	26.90314389	25.86711004	24.38113664	10.27762999
1996	2	8	10.82599758	28.47110036	25.7305925	25.86711004	10.42478839
1996	3	9	11.08948005	27.34401451	25.69733978	25.7305925	10.9617896
1996	4	10	12.24727932	24.8637243	26.90314389	25.69733978	11.22539299
1996	5	11	12.11692866	23.89407497	28.47110036	26.90314389	10.95235792
1996	6	12	10.00048368	24.1185006	27.34401451	28.47110036	10.952237
1996	7	1	9.892623942	22.67666264	24.8637243	27.34401451	10.82599758
1996	8	2	9.304836759	23.7407497	23.89407497	24.8637243	11.08948005
1996	9	3	9.010399033	25.65852479	24.1185006	23.89407497	12.24727932
1996	10	4	10.46469166	25.85586457	22.67666264	24.1185006	12.11692866
1996	11	5	10.34679565	24.58706167	23.7407497	22.67666264	10.00048368
1996	12	6	10.62756953	25.33288996	25.65852479	23.7407497	9.892623942
1997	1	7	11.14764208	27.09141475	25.85586457	25.65852479	9.304836759
1997	2	8	11.17110036	27.21704958	24.58706167	25.85586457	9.010399033
1997	3	9	10.45235792	25.44510278	25.33288996	24.58706167	10.46469166
1997	4	10	12.25574365	24.86904474	27.09141475	25.33288996	10.34679565
1997	5	11	12.26166868	24.06457074	27.21704958	27.09141475	10.62756953
1997	6	12	11.33688029	23.24026602	25.44510278	27.21704958	11.14764208
1997	7	1	10.11039903	22.87049577	24.86904474	25.44510278	11.17110036
1997	8	2	10.10979444	23.43808948	24.06457074	24.86904474	10.45235792
1997	9	3	10.86263603	26.12285369	23.24026602	24.06457074	12.25574365
1997	10	4	10.5859734	25.91330109	22.87049577	23.24026602	12.26166868
1997	11	5	10.07218863	25.81451028	23.43808948	22.87049577	11.33688029
1997	12	6	10.42430472	26.61704958	26.12285369	23.43808948	10.11039903
1998	1	7	10.10096735	27.45272068	25.91330109	26.12285369	10.10979444
1998	2	8	10.58004837	28.34957678	25.81451028	25.91330109	10.86263603
1998	3	9	11.69649335	26.74340992	26.61704958	25.81451028	10.5859734
1998	4	10	11.408948	24.00870617	27.45272068	26.61704958	10.07218863
1998	5	11	10.81088271	22.65163241	28.34957678	27.45272068	10.42430472
1998	6	12	10.7541717	23.41934704	26.74340992	28.34957678	10.10096735
1998	7	1	10.10737606	22.88972189	24.00870617	26.74340992	10.58004837
1998	8	2	10.26602177	21.78887545	22.65163241	24.00870617	11.69649335
1998	9	3	9.4904474	24.65187424	23.41934704	22.65163241	11.408948
1998	10	4	11.27956469	26.5688029	22.88972189	23.41934704	10.81088271
1998	11	5	11.76723096	26.08875453	21.78887545	22.88972189	10.7541717
1998	12	6	10.9076179	25.86844015	24.65187424	21.78887545	10.10737606
1999	1	7	11.43107618	27.33446191	26.5688029	24.65187424	10.26602177
1999	2	8	10.91221282	27.0637243	26.08875453	26.5688029	9.4904474
1999	3	9	11.58355502	26.6267231	25.86844015	26.08875453	11.27956469
1999	4	10	12.38512696	26.22019347	27.33446191	25.86844015	11.76723096
1999	5	11	10.89008464	23.89709794	27.0637243	27.33446191	10.9076179
1999	6	12	11.6547763	25.31946796	26.6267231	27.0637243	11.43107618
1999	7	1	9.633978235	23.21076179	26.22019347	26.6267231	10.91221282
1999	8	2	11.05538089	24.55779927	23.89709794	26.22019347	11.58355502
1999	9	3	10.67255139	26.62478839	25.31946796	23.89709794	12.38512696
1999	10	4	9.935550181	25.71390568	23.21076179	25.31946796	10.89008464
1999	11	5	10.76964933	25.17339782	24.55779927	23.21076179	11.6547763
1999	12	6	10.17992745	24.91559855	26.62478839	24.55779927	9.633978235
2000	1	7	9.279322854	25.7267231	25.71390568	26.62478839	11.05538089
2000	2	8	9.835187424	27.07267231	25.17339782	25.71390568	10.67255139
2000	3	9	12.21124547	27.29625151	24.91559855	25.17339782	9.935550181
2000	4	10	13.48428053	27.02744861	25.7267231	24.91559855	10.76964933
2000	5	11	13.39032648	26.1808948	27.07267231	25.7267231	10.17992745
2000	6	12	10.19347037	23.45719468	27.29625151	27.07267231	9.279322854
2000	7	1	10.90386941	24.10326481	27.02744861	27.29625151	9.835187424
2000	8	2	11.6814994	25.35743652	26.1808948	27.02744861	12.21124547
2000	9	3	9.565054414	24.9719468	23.45719468	26.1808948	13.48428053
2000	10	4	9.91547763	25.89879081	24.10326481	23.45719468	13.39032648
2000	11	5	12.23288996	26.34389359	25.35743652	24.10326481	10.19347037
2000	12	6	10.43131802	24.74123337	24.9719468	25.35743652	10.90386941
2001	1	7	11.24377267	26.3974607	25.89879081	24.9719468	11.6814994
2001	2	8	12.89697703	28.63603386	26.34389359	25.89879081	9.565054414
2001	3	9	12.77218863	27.69504232	24.74123337	26.34389359	9.91547763
2001	4	10	12.07823458	24.73180169	26.3974607	24.74123337	12.23288996
2001	5	11	11.72140266	23.54171705	28.63603386	26.3974607	10.43131802
2001	6	12	10.48041112	23.04691657	27.69504232	28.63603386	11.24377267
2001	7	1	9.609310762	22.29528416	24.73180169	27.69504232	12.89697703
2001	8	2	10.77412334	24.08077388	23.54171705	24.73180169	12.77218863
2001	9	3	10.65937122	25.51438936	23.04691657	23.54171705	12.07823458
2001	10	4	10.93288996	26.3528416	22.29528416	23.04691657	11.72140266
2001	11	5	10.48548972	24.83168077	24.08077388	22.29528416	10.48041112
2001	12	6	10.53978235	25.61813785	25.51438936	24.08077388	9.609310762
2002	1	7	10.59891173	26.56215236	26.3528416	25.51438936	10.77412334
2002	2	8	11.43385732	27.50568319	24.83168077	26.3528416	10.65937122
2002	3	9	12.65139057	27.73736397	25.61813785	24.83168077	10.93288996
2002	4	10	13.48113664	26.12067715	26.56215236	25.61813785	10.48548972
2002	5	11	13.15163241	24.96614268	27.50568319	26.56215236	10.53978235
2002	6	12	11.74679565	24.08996372	27.73736397	27.50568319	10.59891173
2002	7	1	10.77980653	23.50157195	26.12067715	27.73736397	11.43385732
2002	8	2	11.28016929	24.23857316	24.96614268	26.12067715	12.65139057
2002	9	3	11.48500605	26.83252721	24.08996372	24.96614268	13.48113664
2002	10	4	11.91922612	27.12478839	23.50157195	24.08996372	13.15163241
2002	11	5	12.6191052	26.52007255	24.23857316	23.50157195	11.74679565
2002	12	6	11.88246675	26.51547763	26.83252721	24.23857316	10.77980653
2003	1	7	11.47920193	27.19359129	27.12478839	26.83252721	11.28016929
2003	2	8	11.13035067	27.11257557	26.52007255	27.12478839	11.48500605
2003	3	9	12.38367594	27.52648126	26.51547763	26.52007255	11.91922612
2003	4	10	13.48016929	25.92345828	27.19359129	26.51547763	12.6191052
2003	5	11	13.58935913	24.35816203	27.11257557	27.19359129	11.88246675
2003	6	12	12.04981862	23.93724305	27.52648126	27.11257557	11.47920193
2003	7	1	10.46650544	22.96058041	25.92345828	27.52648126	11.13035067
2003	8	2	10.22043531	23.52587666	24.35816203	25.92345828	12.38367594
2003	9	3	10.552237	25	23.93724305	24.35816203	13.48016929
2003	10	4	11.53688029	26.8458283	22.96058041	23.93724305	13.58935913
2003	11	5	12.4407497	26.37363966	23.52587666	22.96058041	12.04981862
2003	12	6	12.94727932	28.0050786	25	23.52587666	10.46650544
