# Supplementary material for: Hierarchical Bayesian Integrated Modeling of Age- and Sex-Structured Wildlife Population Dynamics
Source: J Agric Biol Environ Stat. 2024 Jul 2;30(4):1068–93. doi: 10.1007/s13253-024-00634-w (PMC12559060; doi:10.1007/s13253-024-00634-w)
Supplement: Supplementary file 4 — (zip 2373 KB) [file 13253_2024_634_MOESM4_ESM.zip › Data_Dictionary_New/Predicted5_sex.csv]

Year	Month2	Month2_fem	dry1	max_1	wet1	min_2	lag0	min	rain7_11
1989	6	Dry	NA	23.06783555	NA	11.18573156	NA	9.760217654	NA
1989	7	Dry	2.691058077	22.59093108	11.9497256	11.30798065	1.794038718	9.351753325	1.7439507486
1989	8	Dry	2.691058077	22.12587666	11.9497256	9.760217654	1.519022998	9.740386941	1.529555515
1989	9	Dry	2.691058077	22.62116082	11.9497256	9.351753325	1.458168456	9.695525998	1.069167497
1989	10	Wet	2.691058077	24.39008464	11.9497256	9.740386941	1.147459206	10.0643289	0.8986577506
1989	11	Wet	2.691058077	25.16070133	11.9497256	9.695525998	1.653605159	10.08053204	0.6489200712
1989	12	Wet	2.691058077	24.75235792	11.9497256	10.0643289	0.455238788	10.76191052	0.759862583
1990	1	Wet	2.691058077	24.19189843	11.9497256	10.08053204	0.353717027	9.624788392	0.8785289404
1990	2	Wet	2.691058077	25.52962515	11.9497256	10.76191052	0.649066356	11.58415961	1.0337080232
1990	3	Wet	2.691058077	26.21257557	11.9497256	9.624788392	0.675251364	11.80991536	1.2430710544
1990	4	Wet	2.691058077	24.82285369	11.9497256	11.58415961	0.552371999	11.99915357	1.3618544398
1990	5	Wet	2.691058077	24.41172914	11.9497256	11.80991536	0.525601852	11.91898428	1.5144589074
1990	6	Dry	2.691058077	24.0076179	11.9497256	11.99915357	2.078523065	9.600604595	1.2466989214
1990	7	Dry	2.230406746	23.15356711	9.471658425	11.91898428	0.721143045	8.919226119	1.0136377272
1990	8	Dry	2.230406746	22.78246675	9.471658425	9.600604595	1.92034533	9.828778718	0.8518173072
1990	9	Dry	2.230406746	22.51451028	9.471658425	8.919226119	1.785763169	8.718258767	0.7573757388
1990	10	Wet	2.230406746	24.38198307	9.471658425	9.828778718	1.837255474	10.2280532	0.5371291068
1990	11	Wet	2.230406746	25.57110036	9.471658425	8.718258767	1.226202309	10.89480048	0.5512017196
1990	12	Wet	2.230406746	23.78452237	9.471658425	10.2280532	0.567000495	10.57920193	0.8961629272
1991	1	Wet	2.230406746	24.77243047	9.471658425	10.89480048	0.425981796	9.700362757	0.910578265
1991	2	Wet	2.230406746	26.06311971	9.471658425	10.57920193	1.102654214	10.09020556	1.1595970582
1991	3	Wet	2.230406746	27.18766626	9.471658425	9.700362757	0.389786718	11.17992745	1.4062752922
1991	4	Wet	2.230406746	26.99455865	9.471658425	10.09020556	0.54585187	11.47775091	1.6686060166
1991	5	Wet	2.230406746	25.22998791	9.471658425	11.17992745	0.611554714	11.55006046	1.4981418654
1991	6	Dry	2.230406746	24.03905683	9.471658425	11.47775091	1.193350887	10.49842805	1.4673133554
1991	7	Dry	2.464274598	24.05211608	10.66183474	11.55006046	1.109257934	8.721765417	1.1684406486
1991	8	Dry	2.464274598	22.84655381	10.66183474	10.49842805	0.889412541	8.575211608	1.0318188576
1991	9	Dry	2.464274598	23.29721886	10.66183474	8.721765417	1.0911186	8.473639661	0.7423251064
1991	10	Wet	2.464274598	25.3688029	10.66183474	8.575211608	1.130908108	10.02478839	0.6062550186
1991	11	Wet	2.464274598	26.20338573	10.66183474	8.473639661	1.627190275	9.301088271	0.6151658624
1991	12	Wet	2.464274598	25.73579202	10.66183474	10.02478839	1.176966972	9.351027811	0.7686396806
1992	1	Wet	2.464274598	25.391052	10.66183474	9.301088271	0.13867814	9.350302297	0.7699604246
1992	2	Wet	2.464274598	26.99915357	10.66183474	9.351027811	0.559728043	10.6885127	0.8698855892
1992	3	Wet	2.464274598	27.56444982	10.66183474	9.350302297	0.588232712	11.68875453	0.9789389352
1992	4	Wet	2.464274598	26.6758162	10.66183474	10.6885127	1.153812153	13.09540508	1.082809614
1992	5	Wet	2.464274598	24.19165659	10.66183474	11.68875453	0.291483227	11.74147521	1.1695774916
1992	6	Dry	2.464274598	23.00785973	10.66183474	13.09540508	0.9053785	11.80471584	1.1831192992
1992	7	Dry	2.440451047	22.2758162	8.829760032	11.74147521	0.517430792	10.56299879	1.032972419
1992	8	Dry	2.440451047	21.42490931	8.829760032	11.80471584	1.278279754	9.123579202	0.9266943076
1992	9	Dry	2.440451047	22.09467956	8.829760032	10.56299879	0.966985364	10.07243047	0.8181592284
1992	10	Wet	2.440451047	23.67158404	8.829760032	9.123579202	1.907137888	10.30338573	0.723483604
1992	11	Wet	2.440451047	25.69129383	8.829760032	10.07243047	1.382769009	10.27400242	0.546386855
1992	12	Wet	2.440451047	24.47533253	8.829760032	10.30338573	1.460425424	10.06868198	0.699726927
1993	1	Wet	2.440451047	24.795526	8.829760032	10.27400242	0.613850691	9.035550181	0.6912674768
1993	2	Wet	2.440451047	24.95441354	8.829760032	10.06868198	0.49307783	8.802781137	0.8292768852
1993	3	Wet	2.440451047	24.83107618	8.829760032	9.035550181	0.846580306	10.3949214	0.7919115274
1993	4	Wet	2.440451047	25.4503023	8.829760032	8.802781137	0.965948831	12.30628779	1.1150424596
1993	5	Wet	2.440451047	24.92249093	8.829760032	10.3949214	0.928733938	12.18186215	1.2105205614
1993	6	Dry	2.440451047	23.98125756	8.829760032	12.30628779	0.870844104	10.8637243	1.3991194878
1993	7	Dry	2.919457657	23.5241838	8.709889958	12.18186215	1.282548488	9.350302297	1.2662336752
1993	8	Dry	2.919457657	22.13022975	8.709889958	10.8637243	1.392710814	10.21729141	1.1714521684
1993	9	Dry	2.919457657	23.51837969	8.709889958	9.350302297	0.774959191	9.273035067	0.959340652
1993	10	Wet	2.919457657	24.52636034	8.709889958	10.21729141	0.628362159	10.20665054	0.8759766164
1993	11	Wet	2.919457657	25.61632406	8.709889958	9.273035067	0.843069467	11.91983071	0.7696383192
1993	12	Wet	2.919457657	26.15767836	8.709889958	10.20665054	1.097878358	10.55973398	0.8210370018
1994	1	Wet	2.919457657	25.29770254	8.709889958	11.91983071	0.076224215	8.228899637	0.9789311334
1994	2	Wet	2.919457657	24.17787183	8.709889958	10.55973398	0.469360162	10.45912938	1.088157235
1994	3	Wet	2.919457657	26.51886336	8.709889958	8.228899637	0.196294908	8.910157195	1.049959307
1994	4	Wet	2.919457657	23.98694075	8.709889958	10.45912938	0.37511364	11.60870617	0.9898849512
1994	5	Wet	2.919457657	24.24316808	8.709889958	8.910157195	0.268228098	11.88113664	0.9843300238
1994	6	Dry	2.919457657	23.69201935	8.709889958	11.60870617	0.537236382	10.45308343	0.9473959978
1994	7	Dry	1.116992926	23.11801693	7.819106518	11.88113664	0.974920975	10.17061669	0.684098678
1994	8	Dry	1.116992926	22.44909311	7.819106518	10.45308343	0.574997406	10.08887545	0.6229788722
1994	9	Dry	1.116992926	22.9471584	7.819106518	10.17061669	2.142704038	9.661426844	0.536565422
1994	10	Wet	1.116992926	24.91487304	7.819106518	10.08887545	1.786158835	11.09226119	0.4429742566
1994	11	Wet	1.116992926	25.54873035	7.819106518	9.661426844	1.264370144	10.66287787	0.2770442046
1994	12	Wet	1.116992926	23.78174123	7.819106518	11.09226119	1.172776256	10.53047158	0.369246638
1995	1	Wet	1.116992926	24.61475212	7.819106518	10.66287787	0.545194284	9.733615478	0.4703588006
1995	2	Wet	1.116992926	26.48972189	7.819106518	10.53047158	0.863510351	10.22950423	0.5460993002
1995	3	Wet	1.116992926	26.94449819	7.819106518	9.733615478	0.338366859	10.0617896	0.8996173798
1995	4	Wet	1.116992926	26.54619105	7.819106518	10.22950423	0.407803452	11.93905683	1.2032035272
1995	5	Wet	1.116992926	25.92720677	7.819106518	10.0617896	2.084970242	12.22237001	1.3486302796
1995	6	Dry	1.116992926	23.64111245	7.819106518	11.93905683	0.745858236	11.82817412	1.3882013358
1995	7	Dry	2.154874947	23.23530834	8.721392135	12.22237001	0.573359015	10.48548972	1.3822407114
1995	8	Dry	2.154874947	21.67775091	8.721392135	11.82817412	1.790605898	10.27762999	1.126401974
1995	9	Dry	2.154874947	23.3783555	8.721392135	10.48548972	0.975077012	10.42478839	0.8368435788
1995	10	Wet	2.154874947	24.38113664	8.721392135	10.27762999	1.083913021	10.9617896	0.6655302404
1995	11	Wet	2.154874947	25.86711004	8.721392135	10.42478839	1.778122915	11.22539299	0.8479690376
1995	12	Wet	2.154874947	25.7305925	8.721392135	10.9617896	1.286527439	10.95235792	0.888101828
1996	1	Wet	2.154874947	25.69733978	8.721392135	11.22539299	0.498539135	10.952237	0.8300715608
1996	2	Wet	2.154874947	26.90314389	8.721392135	10.95235792	0.577103909	10.82599758	1.1205193686
1996	3	Wet	2.154874947	28.47110036	8.721392135	10.952237	0.604031487	11.08948005	1.2339740806
1996	4	Wet	2.154874947	27.34401451	8.721392135	10.82599758	0.461257369	12.24727932	1.0337626364
1996	5	Wet	2.154874947	24.8637243	8.721392135	11.08948005	0.871858346	12.11692866	1.2402155722
1996	6	Dry	2.154874947	23.89407497	8.721392135	12.24727932	0.891753101	10.00048368	1.382849257
1996	7	Dry	2.1409319	24.1185006	10.31843378	12.11692866	1.233558353	9.892623942	1.1244359044
1996	8	Dry	2.1409319	22.67666264	10.31843378	10.00048368	1.399236516	9.304836759	1.0448412838
1996	9	Dry	2.1409319	23.7407497	10.31843378	9.892623942	1.019397175	9.010399033	0.948864977
1996	10	Wet	2.1409319	25.65852479	10.31843378	9.304836759	0.964580504	10.46469166	0.6854918678
1996	11	Wet	2.1409319	25.85586457	10.31843378	9.010399033	0.702707925	10.34679565	0.6025580492
1996	12	Wet	2.1409319	24.58706167	10.31843378	10.46469166	0.791019028	10.62756953	0.6812008424
1997	1	Wet	2.1409319	25.33288996	10.31843378	10.34679565	1.28163627	11.14764208	0.8124917312
1997	2	Wet	2.1409319	27.09141475	10.31843378	10.62756953	0.973672677	11.17110036	0.971532737
1997	3	Wet	2.1409319	27.21704958	10.31843378	11.14764208	1.259040871	10.45235792	1.0831606982
1997	4	Wet	2.1409319	25.44510278	10.31843378	11.17110036	0.536888299	12.25574365	1.1017051298
1997	5	Wet	2.1409319	24.86904474	10.31843378	10.45235792	0.389703127	12.26166868	1.0638960946
1997	6	Dry	2.1409319	24.06457074	10.31843378	12.25574365	0.957558826	11.33688029	0.9753882296
1997	7	Dry	4.051238117	23.24026602	7.874110948	12.26166868	1.015352637	10.11039903	0.9518681804
1997	8	Dry	4.051238117	22.87049577	7.874110948	11.33688029	0.322186992	10.10979444	0.9427232808
1997	9	Dry	4.051238117	23.43808948	7.874110948	10.11039903	0.343252026	10.86263603	1.0016153542
1997	10	Wet	4.051238117	26.12285369	7.874110948	10.10979444	2.151874229	10.5859734	0.968451429
1997	11	Wet	4.051238117	25.91330109	7.874110948	10.86263603	1.766132049	10.07218863	0.8881882488
1997	12	Wet	4.051238117	25.81451028	7.874110948	10.5859734	0.567945721	10.42430472	0.82337276
1998	1	Wet	4.051238117	26.61704958	7.874110948	10.07218863	0.609355617	10.10096735	0.831708752
1998	2	Wet	4.051238117	27.45272068	7.874110948	10.42430472	0.688574547	10.58004837	0.6443379762
1998	3	Wet	4.051238117	28.34957678	7.874110948	10.10096735	0.104514976	11.69649335	0.6056107216
1998	4	Wet	4.051238117	26.74340992	7.874110948	10.58004837	0.346672844	11.408948	0.958044942
1998	5	Wet	4.051238117	24.00870617	7.874110948	11.69649335	2.056901534	10.81088271	1.1197595866
1998	6	Dry	4.051238117	22.65163241	7.874110948	11.408948	2.40638755	10.7541717	1.0302782034
1998	7	Dry	1.749117984	23.41934704	7.514005608	10.81088271	1.922184341	10.10737606	1.0877119284
1998	8	Dry	1.749117984	22.88972189	7.514005608	10.7541717	1.615473547	10.26602177	1.1567764326
1998	9	Dry	1.749117984	21.78887545	7.514005608	10.10737606	0.480789893	9.4904474	0.747304582
1998	10	Wet	1.749117984	24.65187424	7.514005608	10.26602177	1.498933197	11.27956469	0.463412741
1998	11	Wet	1.749117984	26.5688029	7.514005608	9.4904474	1.55891003	11.76723096	0.7612039036
1998	12	Wet	1.749117984	26.08875453	7.514005608	11.27956469	1.304374204	10.9076179	1.1206102902
1999	1	Wet	1.749117984	25.86844015	7.514005608	11.76723096	0.581628991	11.43107618	1.367332249
1999	2	Wet	1.749117984	27.33446191	7.514005608	10.9076179	0.547885927	10.91221282	1.6695239632
1999	3	Wet	1.749117984	27.0637243	7.514005608	11.43107618	0.877222128	11.58355502	1.696347373
1999	4	Wet	1.749117984	26.6267231	7.514005608	10.91221282	1.1219081	12.38512696	1.5847537056
1999	5	Wet	1.749117984	26.22019347	7.514005608	11.58355502	0.546130508	10.89008464	1.4152582016
1999	6	Dry	1.749117984	23.89709794	7.514005608	12.38512696	0.303785095	11.6547763	1.2916961742
1999	7	Dry	3.128645147	25.31946796	12.8439543	10.89008464	1.133903467	9.633978235	1.084927263
1999	8	Dry	3.128645147	23.21076179	12.8439543	11.6547763	0.206359313	11.05538089	1.0983464698
1999	9	Dry	3.128645147	24.55779927	12.8439543	9.633978235	2.322712554	10.67255139	0.974004256
1999	10	Wet	3.128645147	26.62478839	12.8439543	11.05538089	1.212507251	9.935550181	0.88660387
1999	11	Wet	3.128645147	25.71390568	12.8439543	10.67255139	0.437587069	10.76964933	0.7349551308
1999	12	Wet	3.128645147	25.17339782	12.8439543	9.935550181	0.51463048	10.17992745	0.6793863516
2000	1	Wet	3.128645147	24.91559855	12.8439543	10.76964933	0.148527993	9.279322854	0.7965898596
2000	2	Wet	3.128645147	25.7267231	12.8439543	10.17992745	0.795497599	9.835187424	0.6624172966
2000	3	Wet	3.128645147	27.07267231	12.8439543	9.279322854	0.575680069	12.21124547	0.9025781874
2000	4	Wet	3.128645147	27.29625151	12.8439543	9.835187424	0.622978872	13.48428053	1.035853536
2000	5	Wet	3.128645147	27.02744861	12.8439543	12.21124547	0.35439969	13.39032648	1.0626139308
2000	6	Dry	3.128645147	26.1808948	12.8439543	13.48428053	1.425985765	10.19347037	0.9387593334
2000	7	Dry	2.142684533	23.45719468	6.677615738	13.39032648	0.697974294	10.90386941	0.9271930694
2000	8	Dry	2.142684533	24.10326481	6.677615738	10.19347037	0.520286832	11.6814994	0.6217500784
2000	9	Dry	2.142684533	25.35743652	6.677615738	10.90386941	1.890099174	9.565054414	0.494384642
2000	10	Wet	2.142684533	24.9719468	6.677615738	11.6814994	1.356451649	9.91547763	0.5314630026
2000	11	Wet	2.142684533	25.89879081	6.677615738	9.565054414	0.817342819	12.23288996	0.4994168446
2000	12	Wet	2.142684533	26.34389359	6.677615738	9.91547763	0.45796944	10.43131802	0.754908399
2001	1	Wet	2.142684533	24.74123337	6.677615738	12.23288996	0.584359643	11.24377267	0.735403738
2001	2	Wet	2.142684533	26.3974607	6.677615738	10.43131802	0.615957194	12.89697703	0.7243250906
2001	3	Wet	2.142684533	28.63603386	6.677615738	11.24377267	0.594502067	12.77218863	0.977749151
2001	4	Wet	2.142684533	27.69504232	6.677615738	12.89697703	0.342014231	12.07823458	1.1781595428
2001	5	Wet	2.142684533	24.73180169	6.677615738	12.77218863	1.475820174	11.72140266	1.0564309536
2001	6	Dry	2.142684533	23.54171705	6.677615738	12.07823458	1.723041752	10.48041112	1.0084299828
2001	7	Dry	2.136833135	23.04691657	7.520509663	11.72140266	2.564375304	9.609310762	1.021244545
2001	8	Dry	2.136833135	22.29528416	7.520509663	10.48041112	0.676714213	10.77412334	0.766416149
2001	9	Dry	2.136833135	24.08077388	7.520509663	9.609310762	0.845039438	10.65937122	0.6140262326
2001	10	Wet	2.136833135	25.51438936	7.520509663	10.77412334	2.132932203	10.93288996	0.518960515
2001	11	Wet	2.136833135	26.3528416	7.520509663	10.65937122	1.02155662	10.48548972	0.7225306618
2001	12	Wet	2.136833135	24.83168077	7.520509663	10.93288996	0.544667658	10.53978235	0.9502670836
2002	1	Wet	2.136833135	25.61813785	7.520509663	10.48548972	0.944610732	10.59891173	1.3399507056
2002	2	Wet	2.136833135	26.56215236	7.520509663	10.53978235	0.702167796	11.43385732	1.3563931348
2002	3	Wet	2.136833135	27.50568319	7.520509663	10.59891173	0.760194162	12.65139057	1.4569981762
2002	4	Wet	2.136833135	27.73736397	7.520509663	11.43385732	0.620345743	13.48113664	1.588420582
2002	5	Wet	2.136833135	26.12067715	7.520509663	12.65139057	0.874881569	13.15163241	1.4481235556
2002	6	Dry	2.136833135	24.96614268	7.520509663	13.48113664	1.023019469	11.74679565	1.0441820264
2002	7	Dry	3.027318433	24.08996372	10.98414736	13.15163241	1.381612661	10.77980653	1.0977613302
2002	8	Dry	3.027318433	23.50157195	10.98414736	11.74679565	0.890582821	11.28016929	1.0691870018
2002	9	Dry	3.027318433	24.23857316	10.98414736	10.77980653	1.162770365	11.48500605	0.7946393936
2002	10	Wet	3.027318433	26.83252721	10.98414736	11.28016929	1.208313749	11.91922612	0.7143972182
2002	11	Wet	3.027318433	27.12478839	10.98414736	11.48500605	1.969093051	12.6191052	0.7804400004
2002	12	Wet	3.027318433	26.52007255	10.98414736	11.91922612	0.478839427	11.88246675	0.7961217478
2003	1	Wet	3.027318433	26.51547763	10.98414736	12.6191052	0.426664459	11.47920193	0.9320107208
2003	2	Wet	3.027318433	27.19359129	10.98414736	11.88246675	0.658769925	11.13035067	0.9580884526
2003	3	Wet	3.027318433	27.11257557	10.98414736	11.47920193	0.156037288	12.38367594	1.066573377
2003	4	Wet	3.027318433	27.52648126	10.98414736	11.13035067	0.261362457	13.48016929	1.133259813
2003	5	Wet	3.027318433	25.92345828	10.98414736	12.38367594	0.943342929	13.58935913	1.3224745294
2003	6	Dry	3.027318433	24.35816203	10.98414736	13.48016929	1.146483973	12.04981862	1.1419198826
2003	7	Dry	1.50283413	23.93724305	8.989113112	13.58935913	1.119079924	10.46650544	1.0491362102
2003	8	Dry	1.50283413	22.96058041	8.989113112	12.04981862	0.452995752	10.22043531	0.9483361222
2003	9	Dry	1.50283413	23.52587666	8.989113112	10.46650544	0.780674056	10.552237	0.73788083
2003	10	Wet	1.50283413	25	8.989113112	10.22043531	1.666380712	11.53688029	0.3963347112
2003	11	Wet	1.50283413	26.8458283	8.989113112	10.552237	1.716702737	12.4407497	0.4892354116
2003	12	Wet	1.50283413	26.37363966	8.989113112	11.53688029	1.006928124	12.94727932	0.6331993144
