# Supplementary material for: Hierarchical Bayesian Integrated Modeling of Age- and Sex-Structured Wildlife Population Dynamics
Source: J Agric Biol Environ Stat. 2024 Jul 2;30(4):1068–93. doi: 10.1007/s13253-024-00634-w (PMC12559060; doi:10.1007/s13253-024-00634-w)
Supplement: Supplementary file 4 — (zip 2373 KB) [file 13253_2024_634_MOESM4_ESM.zip › Data_Dictionary_New/Quarter_parameters_07JUNE2020.xlsx]

## Sheet: Quarter_parameters_07JUNE2020
Effect	Month2	Estimate	StdErr	Lower	Upper
Month2	1	0.474065	0.0892225	0.297789	0.650342
Month2	2	0.405336	0.0928535	0.221885	0.588786
Month2	3	0.157771	0.0984251	-0.0366872	0.352228
Month2	4	0.323044	0.103366	0.118824	0.527264
Month2	5	0.29064	0.100609	0.0918686	0.489412
Month2	6	0.621867	0.102202	0.419948	0.823786
Month2	7	0.819515	0.111087	0.600041	1.03899
Month2	8	1.03569	0.114445	0.809587	1.2618
Month2	9	1.3274	0.108047	1.11393	1.54087
Month2	10	1.33365	0.0979538	1.14012	1.52717
Month2	11	1.13186	0.0936751	0.946789	1.31694
Month2	12	0.745228	0.0906948	0.566043	0.924413
dry1		0.157149	0.0620021	0.0346519	0.279646
Mavrain3_4		-0.0936694	0.0509053	-0.194243	0.00690398

## Sheet: Females_parameters_07JUNE2020
Effect	Month2_fem	Estimate	StdErr	Lower	Upper
Month2_fem	Dry	-5.18319	0.0512035	-5.28429	-5.08209
Month2_fem	Wet	-5.09776	0.0476315	-5.19181	-5.00371
D1		-3.89398e-06	3.15324e-06	-1.01202e-05	2.33219e-06
lag4		0.323044	0.0120491	-0.154302	-0.106719
lag5		-0.000271438	0.0119919	-0.0239498	0.0234069
lag6		-0.0331272	0.0119325	-0.0566884	-0.00956608
lag7		-0.0268892	0.0113597	-0.0493194	-0.004459
wet1		0.0244899	0.0339617	-0.0425687	0.0915485
