# Supplementary material for: Hierarchical Bayesian Integrated Modeling of Age- and Sex-Structured Wildlife Population Dynamics
Source: J Agric Biol Environ Stat. 2024 Jul 2;30(4):1068–93. doi: 10.1007/s13253-024-00634-w (PMC12559060; doi:10.1007/s13253-024-00634-w)
Supplement: Supplementary file 4 — (zip 2373 KB) [file 13253_2024_634_MOESM4_ESM.zip › Data_Dictionary_New/rainfall_mav_new.txt]

year month rain newborn_rain quarter_rain half_rain lagrain0 lagrain1 lagrain2 lagrain3 lagrain4 lagrain5 lagrain6 lagrain7 lagrain8 lagrain9 lagrain10 lagrain11 lagrain12 earlydry3 wet1 dry1 annual1 earlywet1 latewet1 earlydry1 latedry1 mavearlydry3 mavlatewet3 mavlatewet2
1965 1 106.8 NA NA NA 106.8 NA NA NA NA NA NA NA NA NA NA NA NA NA NA NA NA NA NA NA NA NA NA NA
1965 2 66 NA NA NA 66 106.8 NA NA NA NA NA NA NA NA NA NA NA NA NA NA NA NA NA NA NA NA NA NA
1965 3 98.2 NA NA NA 98.2 66 106.8 NA NA NA NA NA NA NA NA NA NA NA NA NA NA NA NA NA NA NA NA NA
1965 4 114.8 NA 96.45 NA 114.8 98.2 66 106.8 NA NA NA NA NA NA NA NA NA NA NA NA NA NA NA NA NA NA NA NA
1965 5 147.2 NA 106.55 NA 147.2 114.8 98.2 66 106.8 NA NA NA NA NA NA NA NA NA NA NA NA NA NA NA NA NA NA NA
1965 6 58.3 NA 104.625 98.55 58.3 147.2 114.8 98.2 66 106.8 NA NA NA NA NA NA NA NA NA NA NA NA NA NA NA NA NA NA
1965 7 28.1 NA 87.1 85.4333333333 28.1 58.3 147.2 114.8 98.2 66 106.8 NA NA NA NA NA NA NA NA NA NA NA NA NA NA NA NA NA
1965 8 21.9 106.8 63.875 78.0833333333 21.9 28.1 58.3 147.2 114.8 98.2 66 106.8 NA NA NA NA NA NA NA NA NA NA NA NA NA NA NA NA
1965 9 38.4 86.4 36.675 68.1166666667 38.4 21.9 28.1 58.3 147.2 114.8 98.2 66 106.8 NA NA NA NA NA NA NA NA NA NA NA NA NA NA NA
1965 10 65.2 90.3333333333 38.4 59.85 65.2 38.4 21.9 28.1 58.3 147.2 114.8 98.2 66 106.8 NA NA NA NA NA NA NA NA NA NA NA NA NA NA
1965 11 58.6 96.45 46.025 45.0833333333 58.6 65.2 38.4 21.9 28.1 58.3 147.2 114.8 98.2 66 106.8 NA NA NA NA NA NA NA NA NA NA NA NA NA
1965 12 92.6 106.6 63.7 50.8 92.6 58.6 65.2 38.4 21.9 28.1 58.3 147.2 114.8 98.2 66 106.8 NA NA NA NA NA NA NA NA NA NA NA NA
1966 1 73.1 96.9 72.375 58.3 73.1 92.6 58.6 65.2 38.4 21.9 28.1 58.3 147.2 114.8 98.2 66 106.8 NA NA 153.6 NA NA 418.5 50 103.6 NA NA NA
1966 2 70.6 89.32 73.725 66.4166666667 70.6 73.1 92.6 58.6 65.2 38.4 21.9 28.1 58.3 147.2 114.8 98.2 66 NA NA 153.6 NA NA 418.5 50 103.6 NA NA NA
1966 3 183 74.06 104.825 90.5166666667 183 70.6 73.1 92.6 58.6 65.2 38.4 21.9 28.1 58.3 147.2 114.8 98.2 NA NA 153.6 NA NA 418.5 50 103.6 NA NA NA
1966 4 164.8 58.78 122.875 107.1166666667 164.8 183 70.6 73.1 92.6 58.6 65.2 38.4 21.9 28.1 58.3 147.2 114.8 NA NA 153.6 NA NA 418.5 50 103.6 NA NA NA
1966 5 36.1 42.38 113.625 103.3666666667 36.1 164.8 183 70.6 73.1 92.6 58.6 65.2 38.4 21.9 28.1 58.3 147.2 NA NA 153.6 NA NA 418.5 50 103.6 NA NA NA
1966 6 40.4 42.44 106.075 94.6666666667 40.4 36.1 164.8 183 70.6 73.1 92.6 58.6 65.2 38.4 21.9 28.1 58.3 NA NA 153.6 NA NA 418.5 50 103.6 NA NA NA
1966 7 32.7 55.34 68.5 87.9333333333 32.7 40.4 36.1 164.8 183 70.6 73.1 92.6 58.6 65.2 38.4 21.9 28.1 NA NA 153.6 NA NA 418.5 50 103.6 NA NA NA
1966 8 30.4 65.58 34.9 81.2333333333 30.4 32.7 40.4 36.1 164.8 183 70.6 73.1 92.6 58.6 65.2 38.4 21.9 NA NA 153.6 NA NA 418.5 50 103.6 NA NA NA
1966 9 190.5 72.02 73.5 82.4833333333 190.5 30.4 32.7 40.4 36.1 164.8 183 70.6 73.1 92.6 58.6 65.2 38.4 NA NA 153.6 NA NA 418.5 50 103.6 NA NA NA
1966 10 30 95.58 70.9 60.0166666667 30 190.5 30.4 32.7 40.4 36.1 164.8 183 70.6 73.1 92.6 58.6 65.2 NA NA 153.6 NA NA 418.5 50 103.6 NA NA NA
1966 11 45.4 116.82 74.075 61.5666666667 45.4 30 190.5 30.4 32.7 40.4 36.1 164.8 183 70.6 73.1 92.6 58.6 NA NA 153.6 NA NA 418.5 50 103.6 NA NA NA
1966 12 26.7 105.52 73.15 59.2833333333 26.7 45.4 30 190.5 30.4 32.7 40.4 36.1 164.8 183 70.6 73.1 92.6 NA NA 153.6 NA NA 418.5 50 103.6 NA NA NA
1967 1 42.9 98.98 36.25 60.9833333333 42.9 26.7 45.4 30 190.5 30.4 32.7 40.4 36.1 164.8 183 70.6 73.1 NA 719.2 283.6 1002.8 294.9 424.3 63.1 220.5 NA NA 421.4
1967 2 54.3 91.4 42.325 64.9666666667 54.3 42.9 26.7 45.4 30 190.5 30.4 32.7 40.4 36.1 164.8 183 70.6 NA 719.2 283.6 1002.8 294.9 424.3 63.1 220.5 NA NA 421.4
1967 3 85.1 60.88 52.25 47.4 85.1 54.3 42.9 26.7 45.4 30 190.5 30.4 32.7 40.4 36.1 164.8 183 NA 719.2 283.6 1002.8 294.9 424.3 63.1 220.5 NA NA 421.4
1967 4 232.9 66.02 103.8 81.2166666667 232.9 85.1 54.3 42.9 26.7 45.4 30 190.5 30.4 32.7 40.4 36.1 164.8 NA 719.2 283.6 1002.8 294.9 424.3 63.1 220.5 NA NA 421.4
1967 5 141.7 64.8 128.5 97.2666666667 141.7 232.9 85.1 54.3 42.9 26.7 45.4 30 190.5 30.4 32.7 40.4 36.1 NA 719.2 283.6 1002.8 294.9 424.3 63.1 220.5 NA NA 421.4
1967 6 79 65.8 134.675 105.9833333333 79 141.7 232.9 85.1 54.3 42.9 26.7 45.4 30 190.5 30.4 32.7 40.4 NA 719.2 283.6 1002.8 294.9 424.3 63.1 220.5 NA NA 421.4
1967 7 46 64.6 124.9 106.5 46 79 141.7 232.9 85.1 54.3 42.9 26.7 45.4 30 190.5 30.4 32.7 NA 719.2 283.6 1002.8 294.9 424.3 63.1 220.5 NA NA 421.4
1967 8 18.3 67.1 71.25 100.5 18.3 46 79 141.7 232.9 85.1 54.3 42.9 26.7 45.4 30 190.5 30.4 NA 719.2 283.6 1002.8 294.9 424.3 63.1 220.5 NA NA 421.4
1967 9 10.3 39.86 38.4 88.0333333333 10.3 18.3 46 79 141.7 232.9 85.1 54.3 42.9 26.7 45.4 30 190.5 NA 719.2 283.6 1002.8 294.9 424.3 63.1 220.5 NA NA 421.4
1967 10 60.2 50.88 33.7 59.25 60.2 10.3 18.3 46 79 141.7 232.9 85.1 54.3 42.9 26.7 45.4 30 NA 719.2 283.6 1002.8 294.9 424.3 63.1 220.5 NA NA 421.4
1967 11 71.8 88.38 40.15 47.6 71.8 60.2 10.3 18.3 46 79 141.7 232.9 85.1 54.3 42.9 26.7 45.4 NA 719.2 283.6 1002.8 294.9 424.3 63.1 220.5 NA NA 421.4
1967 12 158.5 111.38 75.2 60.85 158.5 71.8 60.2 10.3 18.3 46 79 141.7 232.9 85.1 54.3 42.9 26.7 NA 719.2 283.6 1002.8 294.9 424.3 63.1 220.5 NA NA 421.4
1968 1 91.1 118.6 95.4 68.3666666667 91.1 158.5 71.8 60.2 10.3 18.3 46 79 141.7 232.9 85.1 54.3 42.9 50 708 134.8 842.8 169.3 538.7 64.3 70.5 59.1333333333 460.5 481.5
1968 2 84.8 116.94 101.55 79.45 84.8 91.1 158.5 71.8 60.2 10.3 18.3 46 79 141.7 232.9 85.1 54.3 50 708 134.8 842.8 169.3 538.7 64.3 70.5 59.1333333333 460.5 481.5
1968 3 108.5 103.58 110.725 95.8166666667 108.5 84.8 91.1 158.5 71.8 60.2 10.3 18.3 46 79 141.7 232.9 85.1 50 708 134.8 842.8 169.3 538.7 64.3 70.5 59.1333333333 460.5 481.5
1968 4 143.5 59.06 106.975 109.7 143.5 108.5 84.8 91.1 158.5 71.8 60.2 10.3 18.3 46 79 141.7 232.9 50 708 134.8 842.8 169.3 538.7 64.3 70.5 59.1333333333 460.5 481.5
1968 5 96.7 42.76 108.375 113.85 96.7 143.5 108.5 84.8 91.1 158.5 71.8 60.2 10.3 18.3 46 79 141.7 50 708 134.8 842.8 169.3 538.7 64.3 70.5 59.1333333333 460.5 481.5
1968 6 79.6 41.32 107.075 100.7 79.6 96.7 143.5 108.5 84.8 91.1 158.5 71.8 60.2 10.3 18.3 46 79 50 708 134.8 842.8 169.3 538.7 64.3 70.5 59.1333333333 460.5 481.5
1968 7 52.1 63.82 92.975 94.2 52.1 79.6 96.7 143.5 108.5 84.8 91.1 158.5 71.8 60.2 10.3 18.3 46 50 708 134.8 842.8 169.3 538.7 64.3 70.5 59.1333333333 460.5 481.5
1968 8 57.4 78.38 71.45 89.6333333333 57.4 52.1 79.6 96.7 143.5 108.5 84.8 91.1 158.5 71.8 60.2 10.3 18.3 50 708 134.8 842.8 169.3 538.7 64.3 70.5 59.1333333333 460.5 481.5
1968 9 56.5 93.28 61.4 80.9666666667 56.5 57.4 52.1 79.6 96.7 143.5 108.5 84.8 91.1 158.5 71.8 60.2 10.3 50 708 134.8 842.8 169.3 538.7 64.3 70.5 59.1333333333 460.5 481.5
1968 10 49.8 102.94 53.95 65.35 49.8 56.5 57.4 52.1 79.6 96.7 143.5 108.5 84.8 91.1 158.5 71.8 60.2 50 708 134.8 842.8 169.3 538.7 64.3 70.5 59.1333333333 460.5 481.5
1968 11 85 117.28 62.175 63.4 85 49.8 56.5 57.4 52.1 79.6 96.7 143.5 108.5 84.8 91.1 158.5 71.8 50 708 134.8 842.8 169.3 538.7 64.3 70.5 59.1333333333 460.5 481.5
1968 12 101.6 104.92 73.225 67.0666666667 101.6 85 49.8 56.5 57.4 52.1 79.6 96.7 143.5 108.5 84.8 91.1 158.5 50 708 134.8 842.8 169.3 538.7 64.3 70.5 59.1333333333 460.5 481.5
1969 1 91.1 102.62 81.875 73.5666666667 91.1 101.6 85 49.8 56.5 57.4 52.1 79.6 96.7 143.5 108.5 84.8 91.1 63.1 834.5 215.8 1050.3 406.2 428.3 109.5 106.3 78.9666666667 463.7666666667 483.5
1969 2 84.8 96.08 90.625 78.1333333333 84.8 91.1 101.6 85 49.8 56.5 57.4 52.1 79.6 96.7 143.5 108.5 84.8 63.1 834.5 215.8 1050.3 406.2 428.3 109.5 106.3 78.9666666667 463.7666666667 483.5
1969 3 108.5 85.86 96.5 86.8 108.5 84.8 91.1 101.6 85 49.8 56.5 57.4 52.1 79.6 96.7 143.5 108.5 63.1 834.5 215.8 1050.3 406.2 428.3 109.5 106.3 78.9666666667 463.7666666667 483.5
1969 4 143.5 68.46 106.975 102.4166666667 143.5 108.5 84.8 91.1 101.6 85 49.8 56.5 57.4 52.1 79.6 96.7 143.5 63.1 834.5 215.8 1050.3 406.2 428.3 109.5 106.3 78.9666666667 463.7666666667 483.5
1969 5 96.7 59.08 108.375 104.3666666667 96.7 143.5 108.5 84.8 91.1 101.6 85 49.8 56.5 57.4 52.1 79.6 96.7 63.1 834.5 215.8 1050.3 406.2 428.3 109.5 106.3 78.9666666667 463.7666666667 483.5
1969 6 79.6 60.16 107.075 100.7 79.6 96.7 143.5 108.5 84.8 91.1 101.6 85 49.8 56.5 57.4 52.1 79.6 63.1 834.5 215.8 1050.3 406.2 428.3 109.5 106.3 78.9666666667 463.7666666667 483.5
1969 7 52.1 70.06 92.975 94.2 52.1 79.6 96.7 143.5 108.5 84.8 91.1 101.6 85 49.8 56.5 57.4 52.1 63.1 834.5 215.8 1050.3 406.2 428.3 109.5 106.3 78.9666666667 463.7666666667 483.5
1969 8 57.4 76.8 71.45 89.6333333333 57.4 52.1 79.6 96.7 143.5 108.5 84.8 91.1 101.6 85 49.8 56.5 57.4 63.1 834.5 215.8 1050.3 406.2 428.3 109.5 106.3 78.9666666667 463.7666666667 483.5
1969 9 56.5 82.46 61.4 80.9666666667 56.5 57.4 52.1 79.6 96.7 143.5 108.5 84.8 91.1 101.6 85 49.8 56.5 63.1 834.5 215.8 1050.3 406.2 428.3 109.5 106.3 78.9666666667 463.7666666667 483.5
1969 10 49.9 94.2 53.975 65.3666666667 49.9 56.5 57.4 52.1 79.6 96.7 143.5 108.5 84.8 91.1 101.6 85 49.8 63.1 834.5 215.8 1050.3 406.2 428.3 109.5 106.3 78.9666666667 463.7666666667 483.5
1969 11 85.1 105.9 62.225 63.4333333333 85.1 49.9 56.5 57.4 52.1 79.6 96.7 143.5 108.5 84.8 91.1 101.6 85 63.1 834.5 215.8 1050.3 406.2 428.3 109.5 106.3 78.9666666667 463.7666666667 483.5
1969 12 101.6 104.92 73.275 67.1 101.6 85.1 49.9 56.5 57.4 52.1 79.6 96.7 143.5 108.5 84.8 91.1 101.6 63.1 834.5 215.8 1050.3 406.2 428.3 109.5 106.3 78.9666666667 463.7666666667 483.5
1970 1 206.4 102.62 110.75 92.8166666667 206.4 101.6 85.1 49.9 56.5 57.4 52.1 79.6 96.7 143.5 108.5 84.8 91.1 64.3 790.8 215.9 1006.7 362.5 428.3 109.5 106.4 94.4333333333 465.1 428.3
1970 2 81.6 96.08 118.675 96.85 81.6 206.4 101.6 85.1 49.9 56.5 57.4 52.1 79.6 96.7 143.5 108.5 84.8 64.3 790.8 215.9 1006.7 362.5 428.3 109.5 106.4 94.4333333333 465.1 428.3
1970 3 137.3 85.86 131.725 110.3166666667 137.3 81.6 206.4 101.6 85.1 49.9 56.5 57.4 52.1 79.6 96.7 143.5 108.5 64.3 790.8 215.9 1006.7 362.5 428.3 109.5 106.4 94.4333333333 465.1 428.3
1970 4 65 68.46 122.575 112.8333333333 65 137.3 81.6 206.4 101.6 85.1 49.9 56.5 57.4 52.1 79.6 96.7 143.5 64.3 790.8 215.9 1006.7 362.5 428.3 109.5 106.4 94.4333333333 465.1 428.3
1970 5 112.3 59.1 99.05 117.3666666667 112.3 65 137.3 81.6 206.4 101.6 85.1 49.9 56.5 57.4 52.1 79.6 96.7 64.3 790.8 215.9 1006.7 362.5 428.3 109.5 106.4 94.4333333333 465.1 428.3
1970 6 51.7 60.2 91.575 109.05 51.7 112.3 65 137.3 81.6 206.4 101.6 85.1 49.9 56.5 57.4 52.1 79.6 64.3 790.8 215.9 1006.7 362.5 428.3 109.5 106.4 94.4333333333 465.1 428.3
1970 7 35.3 70.1 66.075 80.5333333333 35.3 51.7 112.3 65 137.3 81.6 206.4 101.6 85.1 49.9 56.5 57.4 52.1 64.3 790.8 215.9 1006.7 362.5 428.3 109.5 106.4 94.4333333333 465.1 428.3
1970 8 49 99.9 62.075 75.1 49 35.3 51.7 112.3 65 137.3 81.6 206.4 101.6 85.1 49.9 56.5 57.4 64.3 790.8 215.9 1006.7 362.5 428.3 109.5 106.4 94.4333333333 465.1 428.3
1970 9 69.4 104.92 51.35 63.7833333333 69.4 49 35.3 51.7 112.3 65 137.3 81.6 206.4 101.6 85.1 49.9 56.5 64.3 790.8 215.9 1006.7 362.5 428.3 109.5 106.4 94.4333333333 465.1 428.3
1970 10 45 122.4 49.675 60.45 45 69.4 49 35.3 51.7 112.3 65 137.3 81.6 206.4 101.6 85.1 49.9 64.3 790.8 215.9 1006.7 362.5 428.3 109.5 106.4 94.4333333333 465.1 428.3
1970 11 67.1 118.38 57.625 52.9166666667 67.1 45 69.4 49 35.3 51.7 112.3 65 137.3 81.6 206.4 101.6 85.1 64.3 790.8 215.9 1006.7 362.5 428.3 109.5 106.4 94.4333333333 465.1 428.3
1970 12 83.4 120.52 66.225 58.2 83.4 67.1 45 69.4 49 35.3 51.7 112.3 65 137.3 81.6 206.4 101.6 64.3 790.8 215.9 1006.7 362.5 428.3 109.5 106.4 94.4333333333 465.1 428.3
1971 1 73.5 89.58 67.25 64.5666666667 73.5 83.4 67.1 45 69.4 49 35.3 51.7 112.3 65 137.3 81.6 206.4 109.5 841 198.7 1039.7 474.7 366.3 84.3 114.4 101.1 407.6333333333 397.3
1971 2 54.2 80.32 69.55 65.4333333333 54.2 73.5 83.4 67.1 45 69.4 49 35.3 51.7 112.3 65 137.3 81.6 109.5 841 198.7 1039.7 474.7 366.3 84.3 114.4 101.1 407.6333333333 397.3
1971 3 37.5 62.66 62.15 60.1166666667 37.5 54.2 73.5 83.4 67.1 45 69.4 49 35.3 51.7 112.3 65 137.3 109.5 841 198.7 1039.7 474.7 366.3 84.3 114.4 101.1 407.6333333333 397.3
1971 4 196.6 63.54 90.45 85.3833333333 196.6 37.5 54.2 73.5 83.4 67.1 45 69.4 49 35.3 51.7 112.3 65 109.5 841 198.7 1039.7 474.7 366.3 84.3 114.4 101.1 407.6333333333 397.3
1971 5 127.5 50.08 103.95 95.45 127.5 196.6 37.5 54.2 73.5 83.4 67.1 45 69.4 49 35.3 51.7 112.3 109.5 841 198.7 1039.7 474.7 366.3 84.3 114.4 101.1 407.6333333333 397.3
1971 6 39.9 53.16 100.375 88.2 39.9 127.5 196.6 37.5 54.2 73.5 83.4 67.1 45 69.4 49 35.3 51.7 109.5 841 198.7 1039.7 474.7 366.3 84.3 114.4 101.1 407.6333333333 397.3
1971 7 73 62.78 109.25 88.1166666667 73 39.9 127.5 196.6 37.5 54.2 73.5 83.4 67.1 45 69.4 49 35.3 109.5 841 198.7 1039.7 474.7 366.3 84.3 114.4 101.1 407.6333333333 397.3
1971 8 242.3 67.68 120.675 119.4666666667 242.3 73 39.9 127.5 196.6 37.5 54.2 73.5 83.4 67.1 45 69.4 49 109.5 841 198.7 1039.7 474.7 366.3 84.3 114.4 101.1 407.6333333333 397.3
1971 9 25.4 64.64 95.15 117.45 25.4 242.3 73 39.9 127.5 196.6 37.5 54.2 73.5 83.4 67.1 45 69.4 109.5 841 198.7 1039.7 474.7 366.3 84.3 114.4 101.1 407.6333333333 397.3
1971 10 39.8 63.14 95.125 91.3166666667 39.8 25.4 242.3 73 39.9 127.5 196.6 37.5 54.2 73.5 83.4 67.1 45 109.5 841 198.7 1039.7 474.7 366.3 84.3 114.4 101.1 407.6333333333 397.3
1971 11 15.9 89.04 80.85 72.7166666667 15.9 39.8 25.4 242.3 73 39.9 127.5 196.6 37.5 54.2 73.5 83.4 67.1 109.5 841 198.7 1039.7 474.7 366.3 84.3 114.4 101.1 407.6333333333 397.3
1971 12 150.9 97.86 58 91.2166666667 150.9 15.9 39.8 25.4 242.3 73 39.9 127.5 196.6 37.5 54.2 73.5 83.4 109.5 841 198.7 1039.7 474.7 366.3 84.3 114.4 101.1 407.6333333333 397.3
1972 1 65 91.14 67.9 89.8833333333 65 150.9 15.9 39.8 25.4 242.3 73 39.9 127.5 196.6 37.5 54.2 73.5 109.5 679.7 380.5 1060.2 278.2 401.5 315.3 65.2 169.7 398.7 383.9
1972 2 128.2 94.9 90 70.8666666667 128.2 65 150.9 15.9 39.8 25.4 242.3 73 39.9 127.5 196.6 37.5 54.2 109.5 679.7 380.5 1060.2 278.2 401.5 315.3 65.2 169.7 398.7 383.9
1972 3 60.3 135.86 101.1 76.6833333333 60.3 128.2 65 150.9 15.9 39.8 25.4 242.3 73 39.9 127.5 196.6 37.5 109.5 679.7 380.5 1060.2 278.2 401.5 315.3 65.2 169.7 398.7 383.9
1972 4 23.8 101.62 69.325 74.0166666667 23.8 60.3 128.2 65 150.9 15.9 39.8 25.4 242.3 73 39.9 127.5 196.6 109.5 679.7 380.5 1060.2 278.2 401.5 315.3 65.2 169.7 398.7 383.9
1972 5 48 84.08 65.075 79.3666666667 48 23.8 60.3 128.2 65 150.9 15.9 39.8 25.4 242.3 73 39.9 127.5 109.5 679.7 380.5 1060.2 278.2 401.5 315.3 65.2 169.7 398.7 383.9
1972 6 141.9 79.28 68.5 77.8666666667 141.9 48 23.8 60.3 128.2 65 150.9 15.9 39.8 25.4 242.3 73 39.9 109.5 679.7 380.5 1060.2 278.2 401.5 315.3 65.2 169.7 398.7 383.9
1972 7 36.3 94.86 62.5 73.0833333333 36.3 141.9 48 23.8 60.3 128.2 65 150.9 15.9 39.8 25.4 242.3 73 109.5 679.7 380.5 1060.2 278.2 401.5 315.3 65.2 169.7 398.7 383.9
1972 8 75.9 59.4 75.525 64.3666666667 75.9 36.3 141.9 48 23.8 60.3 128.2 65 150.9 15.9 39.8 25.4 242.3 109.5 679.7 380.5 1060.2 278.2 401.5 315.3 65.2 169.7 398.7 383.9
1972 9 65.6 79.96 79.925 65.25 65.6 75.9 36.3 141.9 48 23.8 60.3 128.2 65 150.9 15.9 39.8 25.4 109.5 679.7 380.5 1060.2 278.2 401.5 315.3 65.2 169.7 398.7 383.9
1972 10 104.6 84.06 70.6 78.7166666667 104.6 65.6 75.9 36.3 141.9 48 23.8 60.3 128.2 65 150.9 15.9 39.8 109.5 679.7 380.5 1060.2 278.2 401.5 315.3 65.2 169.7 398.7 383.9
1972 11 123.9 85.64 92.5 91.3666666667 123.9 104.6 65.6 75.9 36.3 141.9 48 23.8 60.3 128.2 65 150.9 15.9 109.5 679.7 380.5 1060.2 278.2 401.5 315.3 65.2 169.7 398.7 383.9
1972 12 85.2 65.06 94.825 81.9166666667 85.2 123.9 104.6 65.6 75.9 36.3 141.9 48 23.8 60.3 128.2 65 150.9 109.5 679.7 380.5 1060.2 278.2 401.5 315.3 65.2 169.7 398.7 383.9
1973 1 213.2 80.44 131.725 111.4 213.2 85.2 123.9 104.6 65.6 75.9 36.3 141.9 48 23.8 60.3 128.2 65 84.3 634 282.4 916.4 360 274 112.2 170.2 170.6 347.2666666667 337.75
1973 2 55.4 62.06 119.425 107.9833333333 55.4 213.2 85.2 123.9 104.6 65.6 75.9 36.3 141.9 48 23.8 60.3 128.2 84.3 634 282.4 916.4 360 274 112.2 170.2 170.6 347.2666666667 337.75
1973 3 26.2 65.18 95 101.4166666667 26.2 55.4 213.2 85.2 123.9 104.6 65.6 75.9 36.3 141.9 48 23.8 60.3 84.3 634 282.4 916.4 360 274 112.2 170.2 170.6 347.2666666667 337.75
1973 4 67.6 73.54 90.6 95.25 67.6 26.2 55.4 213.2 85.2 123.9 104.6 65.6 75.9 36.3 141.9 48 23.8 84.3 634 282.4 916.4 360 274 112.2 170.2 170.6 347.2666666667 337.75
1973 5 59 84.86 52.05 84.4333333333 59 67.6 26.2 55.4 213.2 85.2 123.9 104.6 65.6 75.9 36.3 141.9 48 84.3 634 282.4 916.4 360 274 112.2 170.2 170.6 347.2666666667 337.75
1973 6 126.9 81.26 69.925 91.3833333333 126.9 59 67.6 26.2 55.4 213.2 85.2 123.9 104.6 65.6 75.9 36.3 141.9 84.3 634 282.4 916.4 360 274 112.2 170.2 170.6 347.2666666667 337.75
1973 7 6.2 91.04 64.925 56.8833333333 6.2 126.9 59 67.6 26.2 55.4 213.2 85.2 123.9 104.6 65.6 75.9 36.3 84.3 634 282.4 916.4 360 274 112.2 170.2 170.6 347.2666666667 337.75
1973 8 16.6 118.5 52.175 50.4166666667 16.6 6.2 126.9 59 67.6 26.2 55.4 213.2 85.2 123.9 104.6 65.6 75.9 84.3 634 282.4 916.4 360 274 112.2 170.2 170.6 347.2666666667 337.75
1973 9 84.2 116.46 58.475 60.0833333333 84.2 16.6 6.2 126.9 59 67.6 26.2 55.4 213.2 85.2 123.9 104.6 65.6 84.3 634 282.4 916.4 360 274 112.2 170.2 170.6 347.2666666667 337.75
1973 10 48.9 100.78 38.975 56.9666666667 48.9 84.2 16.6 6.2 126.9 59 67.6 26.2 55.4 213.2 85.2 123.9 104.6 84.3 634 282.4 916.4 360 274 112.2 170.2 170.6 347.2666666667 337.75
1973 11 46.4 89.52 49.025 54.8666666667 46.4 48.9 84.2 16.6 6.2 126.9 59 67.6 26.2 55.4 213.2 85.2 123.9 84.3 634 282.4 916.4 360 274 112.2 170.2 170.6 347.2666666667 337.75
1973 12 120.5 84.28 75 53.8 120.5 46.4 48.9 84.2 16.6 6.2 126.9 59 67.6 26.2 55.4 213.2 85.2 84.3 634 282.4 916.4 360 274 112.2 170.2 170.6 347.2666666667 337.75
1974 1 69 67.02 71.2 64.2666666667 69 120.5 46.4 48.9 84.2 16.6 6.2 126.9 59 67.6 26.2 55.4 213.2 315.3 757.4 155.9 913.3 477.7 279.7 22.8 133.1 150.1 318.4 276.85
1974 2 111.1 57.18 86.75 80.0166666667 111.1 69 120.5 46.4 48.9 84.2 16.6 6.2 126.9 59 67.6 26.2 55.4 315.3 757.4 155.9 913.3 477.7 279.7 22.8 133.1 150.1 318.4 276.85
1974 3 131.3 55.26 107.975 87.8666666667 131.3 111.1 69 120.5 46.4 48.9 84.2 16.6 6.2 126.9 59 67.6 26.2 315.3 757.4 155.9 913.3 477.7 279.7 22.8 133.1 150.1 318.4 276.85
1974 4 232 58.58 135.85 118.3833333333 232 131.3 111.1 69 120.5 46.4 48.9 84.2 16.6 6.2 126.9 59 67.6 315.3 757.4 155.9 913.3 477.7 279.7 22.8 133.1 150.1 318.4 276.85
1974 5 61.8 56.56 134.05 120.95 61.8 232 131.3 111.1 69 120.5 46.4 48.9 84.2 16.6 6.2 126.9 59 315.3 757.4 155.9 913.3 477.7 279.7 22.8 133.1 150.1 318.4 276.85
1974 6 109.1 40.46 133.55 119.05 109.1 61.8 232 131.3 111.1 69 120.5 46.4 48.9 84.2 16.6 6.2 126.9 315.3 757.4 155.9 913.3 477.7 279.7 22.8 133.1 150.1 318.4 276.85
1974 7 189.8 63.32 148.175 139.1833333333 189.8 109.1 61.8 232 131.3 111.1 69 120.5 46.4 48.9 84.2 16.6 6.2 315.3 757.4 155.9 913.3 477.7 279.7 22.8 133.1 150.1 318.4 276.85
1974 8 32.8 73.8 98.375 126.1333333333 32.8 189.8 109.1 61.8 232 131.3 111.1 69 120.5 46.4 48.9 84.2 16.6 315.3 757.4 155.9 913.3 477.7 279.7 22.8 133.1 150.1 318.4 276.85
1974 9 123.7 79.18 113.85 124.8666666667 123.7 32.8 189.8 109.1 61.8 232 131.3 111.1 69 120.5 46.4 48.9 84.2 315.3 757.4 155.9 913.3 477.7 279.7 22.8 133.1 150.1 318.4 276.85
1974 10 18 95.66 91.075 89.2 18 123.7 32.8 189.8 109.1 61.8 232 131.3 111.1 69 120.5 46.4 48.9 315.3 757.4 155.9 913.3 477.7 279.7 22.8 133.1 150.1 318.4 276.85
1974 11 42.4 132.78 54.225 85.9666666667 42.4 18 123.7 32.8 189.8 109.1 61.8 232 131.3 111.1 69 120.5 46.4 315.3 757.4 155.9 913.3 477.7 279.7 22.8 133.1 150.1 318.4 276.85
1974 12 50.6 121.04 58.675 76.2166666667 50.6 42.4 18 123.7 32.8 189.8 109.1 61.8 232 131.3 111.1 69 120.5 315.3 757.4 155.9 913.3 477.7 279.7 22.8 133.1 150.1 318.4 276.85
1975 1 64.5 129.06 43.875 55.3333333333 64.5 50.6 42.4 18 123.7 32.8 189.8 109.1 61.8 232 131.3 111.1 69 112.2 881.2 364.3 1245.5 347 534.2 222.6 141.7 119.2 362.6333333333 406.95
1975 2 41.5 144.8 49.75 56.7833333333 41.5 64.5 50.6 42.4 18 123.7 32.8 189.8 109.1 61.8 232 131.3 111.1 112.2 881.2 364.3 1245.5 347 534.2 222.6 141.7 119.2 362.6333333333 406.95
1975 3 127.6 125.1 71.05 57.4333333333 127.6 41.5 64.5 50.6 42.4 18 123.7 32.8 189.8 109.1 61.8 232 131.3 112.2 881.2 364.3 1245.5 347 534.2 222.6 141.7 119.2 362.6333333333 406.95
1975 4 107.1 103.44 85.175 72.2833333333 107.1 127.6 41.5 64.5 50.6 42.4 18 123.7 32.8 189.8 109.1 61.8 232 112.2 881.2 364.3 1245.5 347 534.2 222.6 141.7 119.2 362.6333333333 406.95
1975 5 100.9 94.68 94.275 82.0333333333 100.9 107.1 127.6 41.5 64.5 50.6 42.4 18 123.7 32.8 189.8 109.1 61.8 112.2 881.2 364.3 1245.5 347 534.2 222.6 141.7 119.2 362.6333333333 406.95
1975 6 106.8 81.34 110.6 91.4 106.8 100.9 107.1 127.6 41.5 64.5 50.6 42.4 18 123.7 32.8 189.8 109.1 112.2 881.2 364.3 1245.5 347 534.2 222.6 141.7 119.2 362.6333333333 406.95
1975 7 142.1 53.5 114.225 104.3333333333 142.1 106.8 100.9 107.1 127.6 41.5 64.5 50.6 42.4 18 123.7 32.8 189.8 112.2 881.2 364.3 1245.5 347 534.2 222.6 141.7 119.2 362.6333333333 406.95
1975 8 57.1 59.84 101.725 106.9333333333 57.1 142.1 106.8 100.9 107.1 127.6 41.5 64.5 50.6 42.4 18 123.7 32.8 112.2 881.2 364.3 1245.5 347 534.2 222.6 141.7 119.2 362.6333333333 406.95
1975 9 148.4 43.4 113.6 110.4 148.4 57.1 142.1 106.8 100.9 107.1 127.6 41.5 64.5 50.6 42.4 18 123.7 112.2 881.2 364.3 1245.5 347 534.2 222.6 141.7 119.2 362.6333333333 406.95
1975 10 48.2 65.32 98.95 100.5833333333 48.2 148.4 57.1 142.1 106.8 100.9 107.1 127.6 41.5 64.5 50.6 42.4 18 112.2 881.2 364.3 1245.5 347 534.2 222.6 141.7 119.2 362.6333333333 406.95
1975 11 8.4 78.26 65.525 85.1666666667 8.4 48.2 148.4 57.1 142.1 106.8 100.9 107.1 127.6 41.5 64.5 50.6 42.4 112.2 881.2 364.3 1245.5 347 534.2 222.6 141.7 119.2 362.6333333333 406.95
1975 12 104.5 88.32 77.375 84.7833333333 104.5 8.4 48.2 148.4 57.1 142.1 106.8 100.9 107.1 127.6 41.5 64.5 50.6 112.2 881.2 364.3 1245.5 347 534.2 222.6 141.7 119.2 362.6333333333 406.95
1976 1 67.2 96.78 57.075 72.3 67.2 104.5 8.4 48.2 148.4 57.1 142.1 106.8 100.9 107.1 127.6 41.5 64.5 22.8 641.4 395.8 1037.2 199 442.4 199.2 196.6 148.2 418.7666666667 488.3
1976 2 87.6 116.9 66.925 77.3833333333 87.6 67.2 104.5 8.4 48.2 148.4 57.1 142.1 106.8 100.9 107.1 127.6 41.5 22.8 641.4 395.8 1037.2 199 442.4 199.2 196.6 148.2 418.7666666667 488.3
1976 3 56.7 102.8 79 62.1 56.7 87.6 67.2 104.5 8.4 48.2 148.4 57.1 142.1 106.8 100.9 107.1 127.6 22.8 641.4 395.8 1037.2 199 442.4 199.2 196.6 148.2 418.7666666667 488.3
1976 4 118.9 111.06 82.6 73.8833333333 118.9 56.7 87.6 67.2 104.5 8.4 48.2 148.4 57.1 142.1 106.8 100.9 107.1 22.8 641.4 395.8 1037.2 199 442.4 199.2 196.6 148.2 418.7666666667 488.3
1976 5 86.8 100.52 87.5 86.95 86.8 118.9 56.7 87.6 67.2 104.5 8.4 48.2 148.4 57.1 142.1 106.8 100.9 22.8 641.4 395.8 1037.2 199 442.4 199.2 196.6 148.2 418.7666666667 488.3
1976 6 137.8 80.84 100.05 92.5 137.8 86.8 118.9 56.7 87.6 67.2 104.5 8.4 48.2 148.4 57.1 142.1 106.8 22.8 641.4 395.8 1037.2 199 442.4 199.2 196.6 148.2 418.7666666667 488.3
1976 7 79.9 73.32 105.85 94.6166666667 79.9 137.8 86.8 118.9 56.7 87.6 67.2 104.5 8.4 48.2 148.4 57.1 142.1 22.8 641.4 395.8 1037.2 199 442.4 199.2 196.6 148.2 418.7666666667 488.3
1976 8 75.2 75.34 94.925 92.55 75.2 79.9 137.8 86.8 118.9 56.7 87.6 67.2 104.5 8.4 48.2 148.4 57.1 22.8 641.4 395.8 1037.2 199 442.4 199.2 196.6 148.2 418.7666666667 488.3
1976 9 53.8 63.18 86.675 92.0666666667 53.8 75.2 79.9 137.8 86.8 118.9 56.7 87.6 67.2 104.5 8.4 48.2 148.4 22.8 641.4 395.8 1037.2 199 442.4 199.2 196.6 148.2 418.7666666667 488.3
1976 10 35.2 64.88 61.025 78.1166666667 35.2 53.8 75.2 79.9 137.8 86.8 118.9 56.7 87.6 67.2 104.5 8.4 48.2 22.8 641.4 395.8 1037.2 199 442.4 199.2 196.6 148.2 418.7666666667 488.3
1976 11 145.6 86.98 77.45 87.9166666667 145.6 35.2 53.8 75.2 79.9 137.8 86.8 118.9 56.7 87.6 67.2 104.5 8.4 22.8 641.4 395.8 1037.2 199 442.4 199.2 196.6 148.2 418.7666666667 488.3
1976 12 106.8 83.44 85.35 82.75 106.8 145.6 35.2 53.8 75.2 79.9 137.8 86.8 118.9 56.7 87.6 67.2 104.5 22.8 641.4 395.8 1037.2 199 442.4 199.2 196.6 148.2 418.7666666667 488.3
1977 1 121.4 97.56 102.25 89.6666666667 121.4 106.8 145.6 35.2 53.8 75.2 79.9 137.8 86.8 118.9 56.7 87.6 67.2 222.6 667.9 244.1 912 267.7 400.2 155.1 89 192.3 458.9333333333 421.3
1977 2 51.9 96.02 106.425 85.7833333333 51.9 121.4 106.8 145.6 35.2 53.8 75.2 79.9 137.8 86.8 118.9 56.7 87.6 222.6 667.9 244.1 912 267.7 400.2 155.1 89 192.3 458.9333333333 421.3
1977 3 63.6 99.72 85.925 87.4166666667 63.6 51.9 121.4 106.8 145.6 35.2 53.8 75.2 79.9 137.8 86.8 118.9 56.7 222.6 667.9 244.1 912 267.7 400.2 155.1 89 192.3 458.9333333333 421.3
1977 4 250.2 86.7 121.775 123.25 250.2 63.6 51.9 121.4 106.8 145.6 35.2 53.8 75.2 79.9 137.8 86.8 118.9 222.6 667.9 244.1 912 267.7 400.2 155.1 89 192.3 458.9333333333 421.3
1977 5 124.5 76.38 122.55 119.7333333333 124.5 250.2 63.6 51.9 121.4 106.8 145.6 35.2 53.8 75.2 79.9 137.8 86.8 222.6 667.9 244.1 912 267.7 400.2 155.1 89 192.3 458.9333333333 421.3
1977 6 78 77.94 129.075 114.9333333333 78 124.5 250.2 63.6 51.9 121.4 106.8 145.6 35.2 53.8 75.2 79.9 137.8 222.6 667.9 244.1 912 267.7 400.2 155.1 89 192.3 458.9333333333 421.3
1977 7 83.9 83.32 134.15 108.6833333333 83.9 78 124.5 250.2 63.6 51.9 121.4 106.8 145.6 35.2 53.8 75.2 79.9 222.6 667.9 244.1 912 267.7 400.2 155.1 89 192.3 458.9333333333 421.3
1977 8 51.2 92.56 84.4 108.5666666667 51.2 83.9 78 124.5 250.2 63.6 51.9 121.4 106.8 145.6 35.2 53.8 75.2 222.6 667.9 244.1 912 267.7 400.2 155.1 89 192.3 458.9333333333 421.3
1977 9 27.4 92.18 60.125 102.5333333333 27.4 51.2 83.9 78 124.5 250.2 63.6 51.9 121.4 106.8 145.6 35.2 53.8 222.6 667.9 244.1 912 267.7 400.2 155.1 89 192.3 458.9333333333 421.3
1977 10 29.4 97.86 47.975 65.7333333333 29.4 27.4 51.2 83.9 78 124.5 250.2 63.6 51.9 121.4 106.8 145.6 35.2 222.6 667.9 244.1 912 267.7 400.2 155.1 89 192.3 458.9333333333 421.3
1977 11 141.6 118.78 62.4 68.5833333333 141.6 29.4 27.4 51.2 83.9 78 124.5 250.2 63.6 51.9 121.4 106.8 145.6 222.6 667.9 244.1 912 267.7 400.2 155.1 89 192.3 458.9333333333 421.3
1977 12 75.7 122.32 68.525 68.2 75.7 141.6 29.4 27.4 51.2 83.9 78 124.5 250.2 63.6 51.9 121.4 106.8 222.6 667.9 244.1 912 267.7 400.2 155.1 89 192.3 458.9333333333 421.3
1978 1 89.4 113.64 84.025 69.1166666667 89.4 75.7 141.6 29.4 27.4 51.2 83.9 78 124.5 250.2 63.6 51.9 121.4 199.2 942 191.9 1133.9 425.7 516.3 135.1 56.8 163.1333333333 452.9666666667 458.25
1978 2 191.8 120.04 124.625 92.55 191.8 89.4 75.7 141.6 29.4 27.4 51.2 83.9 78 124.5 250.2 63.6 51.9 199.2 942 191.9 1133.9 425.7 516.3 135.1 56.8 163.1333333333 452.9666666667 458.25
1978 3 195.2 117.56 138.025 120.5166666667 195.2 191.8 89.4 75.7 141.6 29.4 27.4 51.2 83.9 78 124.5 250.2 63.6 199.2 942 191.9 1133.9 425.7 516.3 135.1 56.8 163.1333333333 452.9666666667 458.25
1978 4 94.2 73 142.65 131.3166666667 94.2 195.2 191.8 89.4 75.7 141.6 29.4 27.4 51.2 83.9 78 124.5 250.2 199.2 942 191.9 1133.9 425.7 516.3 135.1 56.8 163.1333333333 452.9666666667 458.25
1978 5 45.3 53.98 131.625 115.2666666667 45.3 94.2 195.2 191.8 89.4 75.7 141.6 29.4 27.4 51.2 83.9 78 124.5 199.2 942 191.9 1133.9 425.7 516.3 135.1 56.8 163.1333333333 452.9666666667 458.25
1978 6 50.9 66.7 96.4 111.1333333333 50.9 45.3 94.2 195.2 191.8 89.4 75.7 141.6 29.4 27.4 51.2 83.9 78 199.2 942 191.9 1133.9 425.7 516.3 135.1 56.8 163.1333333333 452.9666666667 458.25
1978 7 12.2 65.06 50.65 98.2666666667 12.2 50.9 45.3 94.2 195.2 191.8 89.4 75.7 141.6 29.4 27.4 51.2 83.9 199.2 942 191.9 1133.9 425.7 516.3 135.1 56.8 163.1333333333 452.9666666667 458.25
1978 8 94.1 72.7 50.625 81.9833333333 94.1 12.2 50.9 45.3 94.2 195.2 191.8 89.4 75.7 141.6 29.4 27.4 51.2 199.2 942 191.9 1133.9 425.7 516.3 135.1 56.8 163.1333333333 452.9666666667 458.25
1978 9 74 105.58 57.8 61.7833333333 74 94.1 12.2 50.9 45.3 94.2 195.2 191.8 89.4 75.7 141.6 29.4 27.4 199.2 942 191.9 1133.9 425.7 516.3 135.1 56.8 163.1333333333 452.9666666667 458.25
1978 10 27.2 138.74 51.875 50.6166666667 27.2 74 94.1 12.2 50.9 45.3 94.2 195.2 191.8 89.4 75.7 141.6 29.4 199.2 942 191.9 1133.9 425.7 516.3 135.1 56.8 163.1333333333 452.9666666667 458.25
1978 11 21.4 129.26 54.175 46.6333333333 21.4 27.2 74 94.1 12.2 50.9 45.3 94.2 195.2 191.8 89.4 75.7 141.6 199.2 942 191.9 1133.9 425.7 516.3 135.1 56.8 163.1333333333 452.9666666667 458.25
1978 12 288.9 123.18 102.875 86.3 288.9 21.4 27.2 74 94.1 12.2 50.9 45.3 94.2 195.2 191.8 89.4 75.7 199.2 942 191.9 1133.9 425.7 516.3 135.1 56.8 163.1333333333 452.9666666667 458.25
1979 1 119.5 115.48 114.25 104.1833333333 119.5 288.9 21.4 27.2 74 94.1 12.2 50.9 45.3 94.2 195.2 191.8 89.4 155.1 884.1 207.5 1091.6 498.5 385.6 106.3 101.2 132.1666666667 434.0333333333 450.95
1979 2 117.3 79.56 136.775 108.05 117.3 119.5 288.9 21.4 27.2 74 94.1 12.2 50.9 45.3 94.2 195.2 191.8 155.1 884.1 207.5 1091.6 498.5 385.6 106.3 101.2 132.1666666667 434.0333333333 450.95
1979 3 120 59.34 161.425 115.7166666667 120 117.3 119.5 288.9 21.4 27.2 74 94.1 12.2 50.9 45.3 94.2 195.2 155.1 884.1 207.5 1091.6 498.5 385.6 106.3 101.2 132.1666666667 434.0333333333 450.95
1979 4 129 55.3 121.45 132.6833333333 129 120 117.3 119.5 288.9 21.4 27.2 74 94.1 12.2 50.9 45.3 94.2 155.1 884.1 207.5 1091.6 498.5 385.6 106.3 101.2 132.1666666667 434.0333333333 450.95
1979 5 64.9 51.68 107.8 139.9333333333 64.9 129 120 117.3 119.5 288.9 21.4 27.2 74 94.1 12.2 50.9 45.3 155.1 884.1 207.5 1091.6 498.5 385.6 106.3 101.2 132.1666666667 434.0333333333 450.95
1979 6 39.8 45.78 88.425 98.4166666667 39.8 64.9 129 120 117.3 119.5 288.9 21.4 27.2 74 94.1 12.2 50.9 155.1 884.1 207.5 1091.6 498.5 385.6 106.3 101.2 132.1666666667 434.0333333333 450.95
1979 7 49.2 101.12 70.725 86.7 49.2 39.8 64.9 129 120 117.3 119.5 288.9 21.4 27.2 74 94.1 12.2 155.1 884.1 207.5 1091.6 498.5 385.6 106.3 101.2 132.1666666667 434.0333333333 450.95
1979 8 47.3 106.2 50.3 75.0333333333 47.3 49.2 39.8 64.9 129 120 117.3 119.5 288.9 21.4 27.2 74 94.1 155.1 884.1 207.5 1091.6 498.5 385.6 106.3 101.2 132.1666666667 434.0333333333 450.95
1979 9 14.9 114.86 37.8 57.5166666667 14.9 47.3 49.2 39.8 64.9 129 120 117.3 119.5 288.9 21.4 27.2 74 155.1 884.1 207.5 1091.6 498.5 385.6 106.3 101.2 132.1666666667 434.0333333333 450.95
1979 10 1.8 133.42 28.3 36.3166666667 1.8 14.9 47.3 49.2 39.8 64.9 129 120 117.3 119.5 288.9 21.4 27.2 155.1 884.1 207.5 1091.6 498.5 385.6 106.3 101.2 132.1666666667 434.0333333333 450.95
1979 11 47.4 154.94 27.85 33.4 47.4 1.8 14.9 47.3 49.2 39.8 64.9 129 120 117.3 119.5 288.9 21.4 155.1 884.1 207.5 1091.6 498.5 385.6 106.3 101.2 132.1666666667 434.0333333333 450.95
1979 12 84.7 110.14 37.2 40.8833333333 84.7 47.4 1.8 14.9 47.3 49.2 39.8 64.9 129 120 117.3 119.5 288.9 155.1 884.1 207.5 1091.6 498.5 385.6 106.3 101.2 132.1666666667 434.0333333333 450.95
1980 1 136.6 94.2 67.625 55.45 136.6 84.7 47.4 1.8 14.9 47.3 49.2 39.8 64.9 129 120 117.3 119.5 135.1 900.8 113.2 1014 547.1 353.7 96.5 16.7 112.6333333333 418.5333333333 369.65
1980 2 53.3 80.58 80.5 56.45 53.3 136.6 84.7 47.4 1.8 14.9 47.3 49.2 39.8 64.9 129 120 117.3 135.1 900.8 113.2 1014 547.1 353.7 96.5 16.7 112.6333333333 418.5333333333 369.65
1980 3 143.6 66.04 104.55 77.9 143.6 53.3 136.6 84.7 47.4 1.8 14.9 47.3 49.2 39.8 64.9 129 120 135.1 900.8 113.2 1014 547.1 353.7 96.5 16.7 112.6333333333 418.5333333333 369.65
1980 4 177.1 43.22 127.65 107.1166666667 177.1 143.6 53.3 136.6 84.7 47.4 1.8 14.9 47.3 49.2 39.8 64.9 129 135.1 900.8 113.2 1014 547.1 353.7 96.5 16.7 112.6333333333 418.5333333333 369.65
1980 5 228.7 30.6 150.675 137.3333333333 228.7 177.1 143.6 53.3 136.6 84.7 47.4 1.8 14.9 47.3 49.2 39.8 64.9 135.1 900.8 113.2 1014 547.1 353.7 96.5 16.7 112.6333333333 418.5333333333 369.65
1980 6 80.2 32.12 157.4 136.5833333333 80.2 228.7 177.1 143.6 53.3 136.6 84.7 47.4 1.8 14.9 47.3 49.2 39.8 135.1 900.8 113.2 1014 547.1 353.7 96.5 16.7 112.6333333333 418.5333333333 369.65
1980 7 44.9 39.22 132.725 121.3 44.9 80.2 228.7 177.1 143.6 53.3 136.6 84.7 47.4 1.8 14.9 47.3 49.2 135.1 900.8 113.2 1014 547.1 353.7 96.5 16.7 112.6333333333 418.5333333333 369.65
1980 8 36.2 57.08 97.5 118.45 36.2 44.9 80.2 228.7 177.1 143.6 53.3 136.6 84.7 47.4 1.8 14.9 47.3 135.1 900.8 113.2 1014 547.1 353.7 96.5 16.7 112.6333333333 418.5333333333 369.65
1980 9 29.9 64.76 47.8 99.5 29.9 36.2 44.9 80.2 228.7 177.1 143.6 53.3 136.6 84.7 47.4 1.8 14.9 135.1 900.8 113.2 1014 547.1 353.7 96.5 16.7 112.6333333333 418.5333333333 369.65
1980 10 78.5 93.12 47.375 83.0666666667 78.5 29.9 36.2 44.9 80.2 228.7 177.1 143.6 53.3 136.6 84.7 47.4 1.8 135.1 900.8 113.2 1014 547.1 353.7 96.5 16.7 112.6333333333 418.5333333333 369.65
1980 11 91.8 119.06 59.1 60.25 91.8 78.5 29.9 36.2 44.9 80.2 228.7 177.1 143.6 53.3 136.6 84.7 47.4 135.1 900.8 113.2 1014 547.1 353.7 96.5 16.7 112.6333333333 418.5333333333 369.65
1980 12 115.1 147.86 78.825 66.0666666667 115.1 91.8 78.5 29.9 36.2 44.9 80.2 228.7 177.1 143.6 53.3 136.6 84.7 135.1 900.8 113.2 1014 547.1 353.7 96.5 16.7 112.6333333333 418.5333333333 369.65
1981 1 24.5 136.58 77.475 62.6666666667 24.5 115.1 91.8 78.5 29.9 36.2 44.9 80.2 228.7 177.1 143.6 53.3 136.6 106.3 951.6 189.5 1141.1 322 629.6 81.1 108.4 94.6333333333 456.3 491.65
1981 2 95 134.9 81.6 72.4666666667 95 24.5 115.1 91.8 78.5 29.9 36.2 44.9 80.2 228.7 177.1 143.6 53.3 106.3 951.6 189.5 1141.1 322 629.6 81.1 108.4 94.6333333333 456.3 491.65
1981 3 225.4 113.42 115 105.05 225.4 95 24.5 115.1 91.8 78.5 29.9 36.2 44.9 80.2 228.7 177.1 143.6 106.3 951.6 189.5 1141.1 322 629.6 81.1 108.4 94.6333333333 456.3 491.65
1981 4 211.2 83.98 139.025 127.1666666667 211.2 225.4 95 24.5 115.1 91.8 78.5 29.9 36.2 44.9 80.2 228.7 177.1 106.3 951.6 189.5 1141.1 322 629.6 81.1 108.4 94.6333333333 456.3 491.65
1981 5 87.2 53.94 154.7 126.4 87.2 211.2 225.4 95 24.5 115.1 91.8 78.5 29.9 36.2 44.9 80.2 228.7 106.3 951.6 189.5 1141.1 322 629.6 81.1 108.4 94.6333333333 456.3 491.65
1981 6 33.6 56.26 139.35 112.8166666667 33.6 87.2 211.2 225.4 95 24.5 115.1 91.8 78.5 29.9 36.2 44.9 80.2 106.3 951.6 189.5 1141.1 322 629.6 81.1 108.4 94.6333333333 456.3 491.65
1981 7 77.6 70.3 102.4 121.6666666667 77.6 33.6 87.2 211.2 225.4 95 24.5 115.1 91.8 78.5 29.9 36.2 44.9 106.3 951.6 189.5 1141.1 322 629.6 81.1 108.4 94.6333333333 456.3 491.65
1981 8 22.7 67.96 55.275 109.6166666667 22.7 77.6 33.6 87.2 211.2 225.4 95 24.5 115.1 91.8 78.5 29.9 36.2 106.3 951.6 189.5 1141.1 322 629.6 81.1 108.4 94.6333333333 456.3 491.65
1981 9 39.6 80.98 43.375 78.65 39.6 22.7 77.6 33.6 87.2 211.2 225.4 95 24.5 115.1 91.8 78.5 29.9 106.3 951.6 189.5 1141.1 322 629.6 81.1 108.4 94.6333333333 456.3 491.65
1981 10 11.2 110.36 37.775 45.3166666667 11.2 39.6 22.7 77.6 33.6 87.2 211.2 225.4 95 24.5 115.1 91.8 78.5 106.3 951.6 189.5 1141.1 322 629.6 81.1 108.4 94.6333333333 456.3 491.65
1981 11 36.9 134.24 27.6 36.9333333333 36.9 11.2 39.6 22.7 77.6 33.6 87.2 211.2 225.4 95 24.5 115.1 91.8 106.3 951.6 189.5 1141.1 322 629.6 81.1 108.4 94.6333333333 456.3 491.65
1981 12 80.5 128.66 42.05 44.75 80.5 36.9 11.2 39.6 22.7 77.6 33.6 87.2 211.2 225.4 95 24.5 115.1 106.3 951.6 189.5 1141.1 322 629.6 81.1 108.4 94.6333333333 456.3 491.65
1982 1 50.5 130.48 44.775 40.2333333333 50.5 80.5 36.9 11.2 39.6 22.7 77.6 33.6 87.2 211.2 225.4 95 24.5 96.5 883.8 151.1 1034.9 326.4 557.4 100.3 50.8 92.6333333333 513.5666666667 593.5
1982 2 74.7 127 60.65 48.9 74.7 50.5 80.5 36.9 11.2 39.6 22.7 77.6 33.6 87.2 211.2 225.4 95 96.5 883.8 151.1 1034.9 326.4 557.4 100.3 50.8 92.6333333333 513.5666666667 593.5
1982 3 74 86.46 69.925 54.6333333333 74 74.7 50.5 80.5 36.9 11.2 39.6 22.7 77.6 33.6 87.2 211.2 225.4 96.5 883.8 151.1 1034.9 326.4 557.4 100.3 50.8 92.6333333333 513.5666666667 593.5
1982 4 107.5 52.14 76.675 70.6833333333 107.5 74 74.7 50.5 80.5 36.9 11.2 39.6 22.7 77.6 33.6 87.2 211.2 96.5 883.8 151.1 1034.9 326.4 557.4 100.3 50.8 92.6333333333 513.5666666667 593.5
1982 5 32.5 36.94 72.175 69.95 32.5 107.5 74 74.7 50.5 80.5 36.9 11.2 39.6 22.7 77.6 33.6 87.2 96.5 883.8 151.1 1034.9 326.4 557.4 100.3 50.8 92.6333333333 513.5666666667 593.5
1982 6 44.1 37.6 64.525 63.8833333333 44.1 32.5 107.5 74 74.7 50.5 80.5 36.9 11.2 39.6 22.7 77.6 33.6 96.5 883.8 151.1 1034.9 326.4 557.4 100.3 50.8 92.6333333333 513.5666666667 593.5
1982 7 33.8 38.18 54.475 61.1 33.8 44.1 32.5 107.5 74 74.7 50.5 80.5 36.9 11.2 39.6 22.7 77.6 96.5 883.8 151.1 1034.9 326.4 557.4 100.3 50.8 92.6333333333 513.5666666667 593.5
1982 8 49.7 43.74 40.025 56.9333333333 49.7 33.8 44.1 32.5 107.5 74 74.7 50.5 80.5 36.9 11.2 39.6 22.7 96.5 883.8 151.1 1034.9 326.4 557.4 100.3 50.8 92.6333333333 513.5666666667 593.5
1982 9 44.8 50.76 43.1 52.0666666667 44.8 49.7 33.8 44.1 32.5 107.5 74 74.7 50.5 80.5 36.9 11.2 39.6 96.5 883.8 151.1 1034.9 326.4 557.4 100.3 50.8 92.6333333333 513.5666666667 593.5
1982 10 24.4 63.32 38.175 38.2166666667 24.4 44.8 49.7 33.8 44.1 32.5 107.5 74 74.7 50.5 80.5 36.9 11.2 96.5 883.8 151.1 1034.9 326.4 557.4 100.3 50.8 92.6333333333 513.5666666667 593.5
1982 11 303.9 77.44 105.7 83.45 303.9 24.4 44.8 49.7 33.8 44.1 32.5 107.5 74 74.7 50.5 80.5 36.9 96.5 883.8 151.1 1034.9 326.4 557.4 100.3 50.8 92.6333333333 513.5666666667 593.5
1982 12 123.2 67.84 124.075 96.6333333333 123.2 303.9 24.4 44.8 49.7 33.8 44.1 32.5 107.5 74 74.7 50.5 80.5 96.5 883.8 151.1 1034.9 326.4 557.4 100.3 50.8 92.6333333333 513.5666666667 593.5
1983 1 78.3 66.56 132.45 104.05 78.3 123.2 303.9 24.4 44.8 49.7 33.8 44.1 32.5 107.5 74 74.7 50.5 81.1 500.7 152.7 653.4 242.6 258.1 83.5 69.2 88.3 481.7 407.75
1983 2 88.2 58.38 148.4 110.4666666667 88.2 78.3 123.2 303.9 24.4 44.8 49.7 33.8 44.1 32.5 107.5 74 74.7 81.1 500.7 152.7 653.4 242.6 258.1 83.5 69.2 88.3 481.7 407.75
1983 3 54.8 53.52 86.125 112.1333333333 54.8 88.2 78.3 123.2 303.9 24.4 44.8 49.7 33.8 44.1 32.5 107.5 74 81.1 500.7 152.7 653.4 242.6 258.1 83.5 69.2 88.3 481.7 407.75
1983 4 115.3 40.98 84.15 127.2833333333 115.3 54.8 88.2 78.3 123.2 303.9 24.4 44.8 49.7 33.8 44.1 32.5 107.5 81.1 500.7 152.7 653.4 242.6 258.1 83.5 69.2 88.3 481.7 407.75
1983 5 12.1 39.36 67.6 78.65 12.1 115.3 54.8 88.2 78.3 123.2 303.9 24.4 44.8 49.7 33.8 44.1 32.5 81.1 500.7 152.7 653.4 242.6 258.1 83.5 69.2 88.3 481.7 407.75
1983 6 88.1 91.32 67.575 72.8 88.1 12.1 115.3 54.8 88.2 78.3 123.2 303.9 24.4 44.8 49.7 33.8 44.1 81.1 500.7 152.7 653.4 242.6 258.1 83.5 69.2 88.3 481.7 407.75
1983 7 56.5 109.2 68 69.1666666667 56.5 88.1 12.1 115.3 54.8 88.2 78.3 123.2 303.9 24.4 44.8 49.7 33.8 81.1 500.7 152.7 653.4 242.6 258.1 83.5 69.2 88.3 481.7 407.75
1983 8 79.3 114.92 59 67.6833333333 79.3 56.5 88.1 12.1 115.3 54.8 88.2 78.3 123.2 303.9 24.4 44.8 49.7 81.1 500.7 152.7 653.4 242.6 258.1 83.5 69.2 88.3 481.7 407.75
1983 9 94.2 123.6 79.525 74.25 94.2 79.3 56.5 88.1 12.1 115.3 54.8 88.2 78.3 123.2 303.9 24.4 44.8 81.1 500.7 152.7 653.4 242.6 258.1 83.5 69.2 88.3 481.7 407.75
1983 10 60 129.68 72.5 65.0333333333 60 94.2 79.3 56.5 88.1 12.1 115.3 54.8 88.2 78.3 123.2 303.9 24.4 81.1 500.7 152.7 653.4 242.6 258.1 83.5 69.2 88.3 481.7 407.75
1983 11 132.4 91.96 91.475 85.0833333333 132.4 60 94.2 79.3 56.5 88.1 12.1 115.3 54.8 88.2 78.3 123.2 303.9 81.1 500.7 152.7 653.4 242.6 258.1 83.5 69.2 88.3 481.7 407.75
1983 12 99.4 69.74 96.5 86.9666666667 99.4 132.4 60 94.2 79.3 56.5 88.1 12.1 115.3 54.8 88.2 78.3 123.2 81.1 500.7 152.7 653.4 242.6 258.1 83.5 69.2 88.3 481.7 407.75
1984 1 57.5 71.7 87.325 87.1333333333 57.5 99.4 132.4 60 94.2 79.3 56.5 88.1 12.1 115.3 54.8 88.2 78.3 100.3 863.9 290 1153.9 593.6 270.3 135.8 154.2 106.5333333333 361.9333333333 264.2
1984 2 46.6 65.36 83.975 81.6833333333 46.6 57.5 99.4 132.4 60 94.2 79.3 56.5 88.1 12.1 115.3 54.8 88.2 100.3 863.9 290 1153.9 593.6 270.3 135.8 154.2 106.5333333333 361.9333333333 264.2
1984 3 35 70.26 59.625 71.8166666667 35 46.6 57.5 99.4 132.4 60 94.2 79.3 56.5 88.1 12.1 115.3 54.8 100.3 863.9 290 1153.9 593.6 270.3 135.8 154.2 106.5333333333 361.9333333333 264.2
1984 4 152 66.04 72.775 87.15 152 35 46.6 57.5 99.4 132.4 60 94.2 79.3 56.5 88.1 12.1 115.3 100.3 863.9 290 1153.9 593.6 270.3 135.8 154.2 106.5333333333 361.9333333333 264.2
1984 5 18 75.62 62.9 68.0833333333 18 152 35 46.6 57.5 99.4 132.4 60 94.2 79.3 56.5 88.1 12.1 100.3 863.9 290 1153.9 593.6 270.3 135.8 154.2 106.5333333333 361.9333333333 264.2
1984 6 21 84.48 56.5 55.0166666667 21 18 152 35 46.6 57.5 99.4 132.4 60 94.2 79.3 56.5 88.1 100.3 863.9 290 1153.9 593.6 270.3 135.8 154.2 106.5333333333 361.9333333333 264.2
1984 7 37.3 93.06 57.075 51.65 37.3 21 18 152 35 46.6 57.5 99.4 132.4 60 94.2 79.3 56.5 100.3 863.9 290 1153.9 593.6 270.3 135.8 154.2 106.5333333333 361.9333333333 264.2
1984 8 97.9 88.7 43.55 60.2 97.9 37.3 21 18 152 35 46.6 57.5 99.4 132.4 60 94.2 79.3 100.3 863.9 290 1153.9 593.6 270.3 135.8 154.2 106.5333333333 361.9333333333 264.2
1984 9 23.2 79.18 44.85 58.2333333333 23.2 97.9 37.3 21 18 152 35 46.6 57.5 99.4 132.4 60 94.2 100.3 863.9 290 1153.9 593.6 270.3 135.8 154.2 106.5333333333 361.9333333333 264.2
1984 10 47 74.18 51.35 40.7333333333 47 23.2 97.9 37.3 21 18 152 35 46.6 57.5 99.4 132.4 60 100.3 863.9 290 1153.9 593.6 270.3 135.8 154.2 106.5333333333 361.9333333333 264.2
1984 11 87.3 78.1 63.85 52.2833333333 87.3 47 23.2 97.9 37.3 21 18 152 35 46.6 57.5 99.4 132.4 100.3 863.9 290 1153.9 593.6 270.3 135.8 154.2 106.5333333333 361.9333333333 264.2
1984 12 133.5 61.82 72.75 71.0333333333 133.5 87.3 47 23.2 97.9 37.3 21 18 152 35 46.6 57.5 99.4 100.3 863.9 290 1153.9 593.6 270.3 135.8 154.2 106.5333333333 361.9333333333 264.2
1985 1 12.3 54.52 70.025 66.8666666667 12.3 133.5 87.3 47 23.2 97.9 37.3 21 18 152 35 46.6 57.5 83.5 561.9 205.4 767.3 335.9 226 135.2 70.2 118.1666666667 251.4666666667 248.15
1985 2 131.6 52.66 91.175 72.4833333333 131.6 12.3 133.5 87.3 47 23.2 97.9 37.3 21 18 152 35 46.6 83.5 561.9 205.4 767.3 335.9 226 135.2 70.2 118.1666666667 251.4666666667 248.15
1985 3 90.9 65.24 92.075 83.7666666667 90.9 131.6 12.3 133.5 87.3 47 23.2 97.9 37.3 21 18 152 35 83.5 561.9 205.4 767.3 335.9 226 135.2 70.2 118.1666666667 251.4666666667 248.15
1985 4 147.3 39.48 95.525 100.4833333333 147.3 90.9 131.6 12.3 133.5 87.3 47 23.2 97.9 37.3 21 18 152 83.5 561.9 205.4 767.3 335.9 226 135.2 70.2 118.1666666667 251.4666666667 248.15
1985 5 78.7 45.28 112.125 99.05 78.7 147.3 90.9 131.6 12.3 133.5 87.3 47 23.2 97.9 37.3 21 18 83.5 561.9 205.4 767.3 335.9 226 135.2 70.2 118.1666666667 251.4666666667 248.15
1985 6 46.2 58.54 90.775 84.5 46.2 78.7 147.3 90.9 131.6 12.3 133.5 87.3 47 23.2 97.9 37.3 21 83.5 561.9 205.4 767.3 335.9 226 135.2 70.2 118.1666666667 251.4666666667 248.15
1985 7 37.2 77.78 77.35 88.65 37.2 46.2 78.7 147.3 90.9 131.6 12.3 133.5 87.3 47 23.2 97.9 37.3 83.5 561.9 205.4 767.3 335.9 226 135.2 70.2 118.1666666667 251.4666666667 248.15
1985 8 11.9 60.66 43.5 68.7 11.9 37.2 46.2 78.7 147.3 90.9 131.6 12.3 133.5 87.3 47 23.2 97.9 83.5 561.9 205.4 767.3 335.9 226 135.2 70.2 118.1666666667 251.4666666667 248.15
1985 9 61.5 82.34 39.2 63.8 61.5 11.9 37.2 46.2 78.7 147.3 90.9 131.6 12.3 133.5 87.3 47 23.2 83.5 561.9 205.4 767.3 335.9 226 135.2 70.2 118.1666666667 251.4666666667 248.15
1985 10 35.9 91.12 36.625 45.2333333333 35.9 61.5 11.9 37.2 46.2 78.7 147.3 90.9 131.6 12.3 133.5 87.3 47 83.5 561.9 205.4 767.3 335.9 226 135.2 70.2 118.1666666667 251.4666666667 248.15
1985 11 143.4 103.12 63.175 56.0166666667 143.4 35.9 61.5 11.9 37.2 46.2 78.7 147.3 90.9 131.6 12.3 133.5 87.3 83.5 561.9 205.4 767.3 335.9 226 135.2 70.2 118.1666666667 251.4666666667 248.15
1985 12 34.8 92.16 68.9 54.1166666667 34.8 143.4 35.9 61.5 11.9 37.2 46.2 78.7 147.3 90.9 131.6 12.3 133.5 83.5 561.9 205.4 767.3 335.9 226 135.2 70.2 118.1666666667 251.4666666667 248.15
1986 1 96.2 98.94 77.575 63.95 96.2 34.8 143.4 35.9 61.5 11.9 37.2 46.2 78.7 147.3 90.9 131.6 12.3 135.8 727.8 146.5 874.3 364.7 363.1 49.1 97.4 106.7 286.4666666667 294.55
1986 2 105.3 80.06 94.925 79.5166666667 105.3 96.2 34.8 143.4 35.9 61.5 11.9 37.2 46.2 78.7 147.3 90.9 131.6 135.8 727.8 146.5 874.3 364.7 363.1 49.1 97.4 106.7 286.4666666667 294.55
1986 3 87.4 64.26 80.925 83.8333333333 87.4 105.3 96.2 34.8 143.4 35.9 61.5 11.9 37.2 46.2 78.7 147.3 90.9 135.8 727.8 146.5 874.3 364.7 363.1 49.1 97.4 106.7 286.4666666667 294.55
1986 4 193.6 47.1 120.625 110.1166666667 193.6 87.4 105.3 96.2 34.8 143.4 35.9 61.5 11.9 37.2 46.2 78.7 147.3 135.8 727.8 146.5 874.3 364.7 363.1 49.1 97.4 106.7 286.4666666667 294.55
1986 5 39.2 38.54 106.375 92.75 39.2 193.6 87.4 105.3 96.2 34.8 143.4 35.9 61.5 11.9 37.2 46.2 78.7 135.8 727.8 146.5 874.3 364.7 363.1 49.1 97.4 106.7 286.4666666667 294.55
1986 6 63 57.98 95.8 97.45 63 39.2 193.6 87.4 105.3 96.2 34.8 143.4 35.9 61.5 11.9 37.2 46.2 135.8 727.8 146.5 874.3 364.7 363.1 49.1 97.4 106.7 286.4666666667 294.55
1986 7 40.6 57.5 84.1 88.1833333333 40.6 63 39.2 193.6 87.4 105.3 96.2 34.8 143.4 35.9 61.5 11.9 37.2 135.8 727.8 146.5 874.3 364.7 363.1 49.1 97.4 106.7 286.4666666667 294.55
1986 8 22.4 74.36 41.3 74.3666666667 22.4 40.6 63 39.2 193.6 87.4 105.3 96.2 34.8 143.4 35.9 61.5 11.9 135.8 727.8 146.5 874.3 364.7 363.1 49.1 97.4 106.7 286.4666666667 294.55
1986 9 14.8 83.12 35.2 62.2666666667 14.8 22.4 40.6 63 39.2 193.6 87.4 105.3 96.2 34.8 143.4 35.9 61.5 135.8 727.8 146.5 874.3 364.7 363.1 49.1 97.4 106.7 286.4666666667 294.55
1986 10 50.9 93.42 32.175 38.4833333333 50.9 14.8 22.4 40.6 63 39.2 193.6 87.4 105.3 96.2 34.8 143.4 35.9 135.8 727.8 146.5 874.3 364.7 363.1 49.1 97.4 106.7 286.4666666667 294.55
1986 11 54.3 103.46 35.6 41 54.3 50.9 14.8 22.4 40.6 63 39.2 193.6 87.4 105.3 96.2 34.8 143.4 135.8 727.8 146.5 874.3 364.7 363.1 49.1 97.4 106.7 286.4666666667 294.55
1986 12 188.4 104.34 77.1 61.9 188.4 54.3 50.9 14.8 22.4 40.6 63 39.2 193.6 87.4 105.3 96.2 34.8 135.8 727.8 146.5 874.3 364.7 363.1 49.1 97.4 106.7 286.4666666667 294.55
1987 1 121.8 97.7 103.85 75.4333333333 121.8 188.4 54.3 50.9 14.8 22.4 40.6 63 39.2 193.6 87.4 105.3 96.2 135.2 762.9 128.7 891.6 379.7 383.2 63 65.7 82.4333333333 324.1 373.15
1987 2 65.3 84.76 107.45 82.5833333333 65.3 121.8 188.4 54.3 50.9 14.8 22.4 40.6 63 39.2 193.6 87.4 105.3 135.2 762.9 128.7 891.6 379.7 383.2 63 65.7 82.4333333333 324.1 373.15
1987 3 160 71.76 133.875 106.7833333333 160 65.3 121.8 188.4 54.3 50.9 14.8 22.4 40.6 63 39.2 193.6 87.4 135.2 762.9 128.7 891.6 379.7 383.2 63 65.7 82.4333333333 324.1 373.15
1987 4 90.8 36 109.475 113.4333333333 90.8 160 65.3 121.8 188.4 54.3 50.9 14.8 22.4 40.6 63 39.2 193.6 135.2 762.9 128.7 891.6 379.7 383.2 63 65.7 82.4333333333 324.1 373.15
1987 5 85.5 38.34 100.4 118.6333333333 85.5 90.8 160 65.3 121.8 188.4 54.3 50.9 14.8 22.4 40.6 63 39.2 135.2 762.9 128.7 891.6 379.7 383.2 63 65.7 82.4333333333 324.1 373.15
1987 6 132.2 36.6 117.125 109.2666666667 132.2 85.5 90.8 160 65.3 121.8 188.4 54.3 50.9 14.8 22.4 40.6 63 135.2 762.9 128.7 891.6 379.7 383.2 63 65.7 82.4333333333 324.1 373.15
1987 7 53.6 66.16 90.525 97.9 53.6 132.2 85.5 90.8 160 65.3 121.8 188.4 54.3 50.9 14.8 22.4 40.6 135.2 762.9 128.7 891.6 379.7 383.2 63 65.7 82.4333333333 324.1 373.15
1987 8 21.3 86.04 73.15 90.5666666667 21.3 53.6 132.2 85.5 90.8 160 65.3 121.8 188.4 54.3 50.9 14.8 22.4 135.2 762.9 128.7 891.6 379.7 383.2 63 65.7 82.4333333333 324.1 373.15
1987 9 63.5 96.14 67.65 74.4833333333 63.5 21.3 53.6 132.2 85.5 90.8 160 65.3 121.8 188.4 54.3 50.9 14.8 135.2 762.9 128.7 891.6 379.7 383.2 63 65.7 82.4333333333 324.1 373.15
1987 10 23.7 117.96 40.525 63.3 23.7 63.5 21.3 53.6 132.2 85.5 90.8 160 65.3 121.8 188.4 54.3 50.9 135.2 762.9 128.7 891.6 379.7 383.2 63 65.7 82.4333333333 324.1 373.15
1987 11 122.7 125.26 57.8 69.5 122.7 23.7 63.5 21.3 53.6 132.2 85.5 90.8 160 65.3 121.8 188.4 54.3 135.2 762.9 128.7 891.6 379.7 383.2 63 65.7 82.4333333333 324.1 373.15
1987 12 20.9 104.68 57.7 50.95 20.9 122.7 23.7 63.5 21.3 53.6 132.2 85.5 90.8 160 65.3 121.8 188.4 135.2 762.9 128.7 891.6 379.7 383.2 63 65.7 82.4333333333 324.1 373.15
1988 1 144.7 106.76 78 66.1333333333 144.7 20.9 122.7 23.7 63.5 21.3 53.6 132.2 85.5 90.8 160 65.3 121.8 49.1 898.3 162.1 1060.4 429.8 468.5 74.9 87.2 62.3333333333 404.9333333333 425.85
1988 2 16.4 104.42 76.175 65.3166666667 16.4 144.7 20.9 122.7 23.7 63.5 21.3 53.6 132.2 85.5 90.8 160 65.3 49.1 898.3 162.1 1060.4 429.8 468.5 74.9 87.2 62.3333333333 404.9333333333 425.85
1988 3 194.2 76.68 94.05 87.1 194.2 16.4 144.7 20.9 122.7 23.7 63.5 21.3 53.6 132.2 85.5 90.8 160 49.1 898.3 162.1 1060.4 429.8 468.5 74.9 87.2 62.3333333333 404.9333333333 425.85
1988 4 260.2 71.22 153.875 126.5166666667 260.2 194.2 16.4 144.7 20.9 122.7 23.7 63.5 21.3 53.6 132.2 85.5 90.8 49.1 898.3 162.1 1060.4 429.8 468.5 74.9 87.2 62.3333333333 404.9333333333 425.85
1988 5 108 58.86 144.7 124.0666666667 108 260.2 194.2 16.4 144.7 20.9 122.7 23.7 63.5 21.3 53.6 132.2 85.5 49.1 898.3 162.1 1060.4 429.8 468.5 74.9 87.2 62.3333333333 404.9333333333 425.85
1988 6 154 56.96 179.1 146.25 154 108 260.2 194.2 16.4 144.7 20.9 122.7 23.7 63.5 21.3 53.6 132.2 49.1 898.3 162.1 1060.4 429.8 468.5 74.9 87.2 62.3333333333 404.9333333333 425.85
1988 7 28.7 50.42 137.725 126.9166666667 28.7 154 108 260.2 194.2 16.4 144.7 20.9 122.7 23.7 63.5 21.3 53.6 49.1 898.3 162.1 1060.4 429.8 468.5 74.9 87.2 62.3333333333 404.9333333333 425.85
1988 8 102.6 75.1 98.325 141.2833333333 102.6 28.7 154 108 260.2 194.2 16.4 144.7 20.9 122.7 23.7 63.5 21.3 49.1 898.3 162.1 1060.4 429.8 468.5 74.9 87.2 62.3333333333 404.9333333333 425.85
1988 9 63.5 65.68 87.2 119.5 63.5 102.6 28.7 154 108 260.2 194.2 16.4 144.7 20.9 122.7 23.7 63.5 49.1 898.3 162.1 1060.4 429.8 468.5 74.9 87.2 62.3333333333 404.9333333333 425.85
1988 10 35.15 99.78 57.4875 81.9916666667 35.15 63.5 102.6 28.7 154 108 260.2 194.2 16.4 144.7 20.9 122.7 23.7 49.1 898.3 162.1 1060.4 429.8 468.5 74.9 87.2 62.3333333333 404.9333333333 425.85
1988 11 47.3 127.28 62.1375 71.875 47.3 35.15 63.5 102.6 28.7 154 108 260.2 194.2 16.4 144.7 20.9 122.7 49.1 898.3 162.1 1060.4 429.8 468.5 74.9 87.2 62.3333333333 404.9333333333 425.85
1988 12 76.1 144.7 55.5125 58.8916666667 76.1 47.3 35.15 63.5 102.6 28.7 154 108 260.2 194.2 16.4 144.7 20.9 49.1 898.3 162.1 1060.4 429.8 468.5 74.9 87.2 62.3333333333 404.9333333333 425.85
1989 1 153.3 146.56 77.9625 79.6583333333 153.3 76.1 47.3 35.15 63.5 102.6 28.7 154 108 260.2 194.2 16.4 144.7 63 1021.1 229.95 1251.05 304.7 716.4 131.3 98.65 89.7333333333 522.7 592.45
1989 2 129.8 149.02 101.625 84.1916666667 129.8 153.3 76.1 47.3 35.15 63.5 102.6 28.7 154 108 260.2 194.2 16.4 63 1021.1 229.95 1251.05 304.7 716.4 131.3 98.65 89.7333333333 522.7 592.45
1989 3 124.6 130.7 120.95 94.375 124.6 129.8 153.3 76.1 47.3 35.15 63.5 102.6 28.7 154 108 260.2 194.2 63 1021.1 229.95 1251.05 304.7 716.4 131.3 98.65 89.7333333333 522.7 592.45
1989 4 98.05 91.36 126.4375 104.8583333333 98.05 124.6 129.8 153.3 76.1 47.3 35.15 63.5 102.6 28.7 154 108 260.2 63 1021.1 229.95 1251.05 304.7 716.4 131.3 98.65 89.7333333333 522.7 592.45
1989 5 141.3 76.79 123.4375 120.525 141.3 98.05 124.6 129.8 153.3 76.1 47.3 35.15 63.5 102.6 28.7 154 108 63 1021.1 229.95 1251.05 304.7 716.4 131.3 98.65 89.7333333333 522.7 592.45
1989 6 38.9 55.45 100.7125 114.325 38.9 141.3 98.05 124.6 129.8 153.3 76.1 47.3 35.15 63.5 102.6 28.7 154 63 1021.1 229.95 1251.05 304.7 716.4 131.3 98.65 89.7333333333 522.7 592.45
1989 7 30.225 64.93 77.11875 93.8125 30.225 38.9 141.3 98.05 124.6 129.8 153.3 76.1 47.3 35.15 63.5 102.6 28.7 63 1021.1 229.95 1251.05 304.7 716.4 131.3 98.65 89.7333333333 522.7 592.45
1989 8 55.4625 75.07 66.471875 81.4229166667 55.4625 30.225 38.9 141.3 98.05 124.6 129.8 153.3 76.1 47.3 35.15 63.5 102.6 63 1021.1 229.95 1251.05 304.7 716.4 131.3 98.65 89.7333333333 522.7 592.45
1989 9 57.7 88.33 45.571875 70.2729166667 57.7 55.4625 30.225 38.9 141.3 98.05 124.6 129.8 153.3 76.1 47.3 35.15 63.5 63 1021.1 229.95 1251.05 304.7 716.4 131.3 98.65 89.7333333333 522.7 592.45
1989 10 47.2 106.22 47.646875 61.7979166667 47.2 57.7 55.4625 30.225 38.9 141.3 98.05 124.6 129.8 153.3 76.1 47.3 35.15 63 1021.1 229.95 1251.05 304.7 716.4 131.3 98.65 89.7333333333 522.7 592.45
1989 11 44.9125 116.37 51.31875 45.7333333333 44.9125 47.2 57.7 55.4625 30.225 38.9 141.3 98.05 124.6 129.8 153.3 76.1 47.3 63 1021.1 229.95 1251.05 304.7 716.4 131.3 98.65 89.7333333333 522.7 592.45
1989 12 177.6090909091 129.41 81.8553977273 68.8515151515 177.6090909091 44.9125 47.2 57.7 55.4625 30.225 38.9 141.3 98.05 124.6 129.8 153.3 76.1 63 1021.1 229.95 1251.05 304.7 716.4 131.3 98.65 89.7333333333 522.7 592.45
1990 1 61.6214285714 106.53 82.8357548701 74.0842532468 61.6214285714 177.6090909091 44.9125 47.2 57.7 55.4625 30.225 38.9 141.3 98.05 124.6 129.8 153.3 74.9 809.35 190.5875 999.9375 406.5 402.85 85.6875 104.9 97.2958333333 529.25 559.625
1990 2 164.0928571429 86.615 112.0589691558 92.1893127706 164.0928571429 61.6214285714 177.6090909091 44.9125 47.2 57.7 55.4625 30.225 38.9 141.3 98.05 124.6 129.8 74.9 809.35 190.5875 999.9375 406.5 402.85 85.6875 104.9 97.2958333333 529.25 559.625
1990 3 152.5928571429 72.7875 138.9790584416 108.004788961 152.5928571429 164.0928571429 61.6214285714 177.6090909091 44.9125 47.2 57.7 55.4625 30.225 38.9 141.3 98.05 124.6 74.9 809.35 190.5875 999.9375 406.5 402.85 85.6875 104.9 97.2958333333 529.25 559.625
1990 4 156.9928571429 64.7175 133.825 126.3035984848 156.9928571429 152.5928571429 164.0928571429 61.6214285714 177.6090909091 44.9125 47.2 57.7 55.4625 30.225 38.9 141.3 98.05 74.9 809.35 190.5875 999.9375 406.5 402.85 85.6875 104.9 97.2958333333 529.25 559.625
1990 5 104.7785714286 45.8975 144.6142857143 136.2812770563 104.7785714286 156.9928571429 152.5928571429 164.0928571429 61.6214285714 177.6090909091 44.9125 47.2 57.7 55.4625 30.225 38.9 141.3 74.9 809.35 190.5875 999.9375 406.5 402.85 85.6875 104.9 97.2958333333 529.25 559.625
1990 6 48.45 47.1 115.7035714286 114.7547619048 48.45 104.7785714286 156.9928571429 152.5928571429 164.0928571429 61.6214285714 177.6090909091 44.9125 47.2 57.7 55.4625 30.225 38.9 74.9 809.35 190.5875 999.9375 406.5 402.85 85.6875 104.9 97.2958333333 529.25 559.625
1990 7 36.4 76.5768181818 86.6553571429 110.5511904762 36.4 48.45 104.7785714286 156.9928571429 152.5928571429 164.0928571429 61.6214285714 177.6090909091 44.9125 47.2 57.7 55.4625 30.225 74.9 809.35 190.5875 999.9375 406.5 402.85 85.6875 104.9 97.2958333333 529.25 559.625
1990 8 94.2214285714 77.8086038961 70.9625 98.905952381 94.2214285714 36.4 48.45 104.7785714286 156.9928571429 152.5928571429 164.0928571429 61.6214285714 177.6090909091 44.9125 47.2 57.7 55.4625 74.9 809.35 190.5875 999.9375 406.5 402.85 85.6875 104.9 97.2958333333 529.25 559.625
1990 9 33.3071428571 99.0871753247 53.0946428571 79.025 33.3071428571 94.2214285714 36.4 48.45 104.7785714286 156.9928571429 152.5928571429 164.0928571429 61.6214285714 177.6090909091 44.9125 47.2 57.7 74.9 809.35 190.5875 999.9375 406.5 402.85 85.6875 104.9 97.2958333333 529.25 559.625
1990 10 46.6428571429 120.1657467532 52.6428571429 60.6333333333 46.6428571429 33.3071428571 94.2214285714 36.4 48.45 104.7785714286 156.9928571429 152.5928571429 164.0928571429 61.6214285714 177.6090909091 44.9125 47.2 74.9 809.35 190.5875 999.9375 406.5 402.85 85.6875 104.9 97.2958333333 529.25 559.625
1990 11 52.2571428571 142.5818181818 56.6071428571 51.8797619048 52.2571428571 46.6428571429 33.3071428571 94.2214285714 36.4 48.45 104.7785714286 156.9928571429 152.5928571429 164.0928571429 61.6214285714 177.6090909091 44.9125 74.9 809.35 190.5875 999.9375 406.5 402.85 85.6875 104.9 97.2958333333 529.25 559.625
1990 12 101.9714285714 128.0157142857 58.5446428571 60.8 101.9714285714 52.2571428571 46.6428571429 33.3071428571 94.2214285714 36.4 48.45 104.7785714286 156.9928571429 152.5928571429 164.0928571429 61.6214285714 177.6090909091 74.9 809.35 190.5875 999.9375 406.5 402.85 85.6875 104.9 97.2958333333 529.25 559.625
1991 1 94.7857142857 125.3814285714 73.9142857143 70.530952381 94.7857142857 101.9714285714 52.2571428571 46.6428571429 33.3071428571 94.2214285714 36.4 48.45 104.7785714286 156.9928571429 152.5928571429 164.0928571429 61.6214285714 131.3 911.0501623377 210.5714285714 1121.6215909091 448.2358766234 462.8142857143 130.6214285714 79.95 115.8696428571 527.3547619048 432.8321428571
1991 2 76 99.8428571429 81.2535714286 67.494047619 76 94.7857142857 101.9714285714 52.2571428571 46.6428571429 33.3071428571 94.2214285714 36.4 48.45 104.7785714286 156.9928571429 152.5928571429 164.0928571429 131.3 911.0501623377 210.5714285714 1121.6215909091 448.2358766234 462.8142857143 130.6214285714 79.95 115.8696428571 527.3547619048 432.8321428571
1991 3 93.2357142857 88.1685714286 91.4982142857 77.4821428571 93.2357142857 76 94.7857142857 101.9714285714 52.2571428571 46.6428571429 33.3071428571 94.2214285714 36.4 48.45 104.7785714286 156.9928571429 152.5928571429 131.3 911.0501623377 210.5714285714 1121.6215909091 448.2358766234 462.8142857143 130.6214285714 79.95 115.8696428571 527.3547619048 432.8321428571
1991 4 96.6357142857 63.4314285714 90.1642857143 85.8142857143 96.6357142857 93.2357142857 76 94.7857142857 101.9714285714 52.2571428571 46.6428571429 33.3071428571 94.2214285714 36.4 48.45 104.7785714286 156.9928571429 131.3 911.0501623377 210.5714285714 1121.6215909091 448.2358766234 462.8142857143 130.6214285714 79.95 115.8696428571 527.3547619048 432.8321428571
1991 5 139.0428571429 51.8042857143 101.2285714286 100.2785714286 139.0428571429 96.6357142857 93.2357142857 76 94.7857142857 101.9714285714 52.2571428571 46.6428571429 33.3071428571 94.2214285714 36.4 48.45 104.7785714286 131.3 911.0501623377 210.5714285714 1121.6215909091 448.2358766234 462.8142857143 130.6214285714 79.95 115.8696428571 527.3547619048 432.8321428571
1991 6 100.5714285714 52.5657142857 107.3714285714 100.0452380952 100.5714285714 139.0428571429 96.6357142857 93.2357142857 76 94.7857142857 101.9714285714 52.2571428571 46.6428571429 33.3071428571 94.2214285714 36.4 48.45 131.3 911.0501623377 210.5714285714 1121.6215909091 448.2358766234 462.8142857143 130.6214285714 79.95 115.8696428571 527.3547619048 432.8321428571
1991 7 11.85 65.68 87.025 86.2226190476 11.85 100.5714285714 139.0428571429 96.6357142857 93.2357142857 76 94.7857142857 101.9714285714 52.2571428571 46.6428571429 33.3071428571 94.2214285714 36.4 131.3 911.0501623377 210.5714285714 1121.6215909091 448.2358766234 462.8142857143 130.6214285714 79.95 115.8696428571 527.3547619048 432.8321428571
1991 8 47.8285714286 65.7928571429 74.8232142857 81.5273809524 47.8285714286 11.85 100.5714285714 139.0428571429 96.6357142857 93.2357142857 76 94.7857142857 101.9714285714 52.2571428571 46.6428571429 33.3071428571 94.2214285714 131.3 911.0501623377 210.5714285714 1121.6215909091 448.2358766234 462.8142857143 130.6214285714 79.95 115.8696428571 527.3547619048 432.8321428571
1991 9 50.2642857143 74.3314285714 52.6285714286 74.3654761905 50.2642857143 47.8285714286 11.85 100.5714285714 139.0428571429 96.6357142857 93.2357142857 76 94.7857142857 101.9714285714 52.2571428571 46.6428571429 33.3071428571 131.3 911.0501623377 210.5714285714 1121.6215909091 448.2358766234 462.8142857143 130.6214285714 79.95 115.8696428571 527.3547619048 432.8321428571
1991 10 98.5928571429 83.65 52.1339285714 74.6916666667 98.5928571429 50.2642857143 47.8285714286 11.85 100.5714285714 139.0428571429 96.6357142857 93.2357142857 76 94.7857142857 101.9714285714 52.2571428571 46.6428571429 131.3 911.0501623377 210.5714285714 1121.6215909091 448.2358766234 462.8142857143 130.6214285714 79.95 115.8696428571 527.3547619048 432.8321428571
1991 11 24.9071428571 92.5257142857 55.3982142857 55.669047619 24.9071428571 98.5928571429 50.2642857143 47.8285714286 11.85 100.5714285714 139.0428571429 96.6357142857 93.2357142857 76 94.7857142857 101.9714285714 52.2571428571 131.3 911.0501623377 210.5714285714 1121.6215909091 448.2358766234 462.8142857143 130.6214285714 79.95 115.8696428571 527.3547619048 432.8321428571
1991 12 77.3642857143 99.94 62.7821428571 51.8011904762 77.3642857143 24.9071428571 98.5928571429 50.2642857143 47.8285714286 11.85 100.5714285714 139.0428571429 96.6357142857 93.2357142857 76 94.7857142857 101.9714285714 131.3 911.0501623377 210.5714285714 1121.6215909091 448.2358766234 462.8142857143 130.6214285714 79.95 115.8696428571 527.3547619048 432.8321428571
1992 1 44.2142857143 101.0971428571 61.2696428571 57.1952380952 44.2142857143 77.3642857143 24.9071428571 98.5928571429 50.2642857143 47.8285714286 11.85 100.5714285714 139.0428571429 96.6357142857 93.2357142857 76 94.7857142857 85.6875 754.5 208.5357142857 963.0357142857 325.0142857143 429.4857142857 59.6785714286 148.8571428571 91.9958333333 431.7166666667 446.15
1992 2 109.2285714286 88.2671428571 63.9285714286 67.4285714286 109.2285714286 44.2142857143 77.3642857143 24.9071428571 98.5928571429 50.2642857143 47.8285714286 11.85 100.5714285714 139.0428571429 96.6357142857 93.2357142857 76 85.6875 754.5 208.5357142857 963.0357142857 325.0142857143 429.4857142857 59.6785714286 148.8571428571 91.9958333333 431.7166666667 446.15
1992 3 82.6285714286 79.1857142857 78.3589285714 72.8226190476 82.6285714286 109.2285714286 44.2142857143 77.3642857143 24.9071428571 98.5928571429 50.2642857143 47.8285714286 11.85 100.5714285714 139.0428571429 96.6357142857 93.2357142857 85.6875 754.5 208.5357142857 963.0357142857 325.0142857143 429.4857142857 59.6785714286 148.8571428571 91.9958333333 431.7166666667 446.15
1992 4 162.9642857143 69.9114285714 99.7589285714 83.5511904762 162.9642857143 82.6285714286 109.2285714286 44.2142857143 77.3642857143 24.9071428571 98.5928571429 50.2642857143 47.8285714286 11.85 100.5714285714 139.0428571429 96.6357142857 85.6875 754.5 208.5357142857 963.0357142857 325.0142857143 429.4857142857 59.6785714286 148.8571428571 91.9958333333 431.7166666667 446.15
1992 5 118.1571428571 61.8214285714 118.2446428571 99.0928571429 118.1571428571 162.9642857143 82.6285714286 109.2285714286 44.2142857143 77.3642857143 24.9071428571 98.5928571429 50.2642857143 47.8285714286 11.85 100.5714285714 139.0428571429 85.6875 754.5 208.5357142857 963.0357142857 325.0142857143 429.4857142857 59.6785714286 148.8571428571 91.9958333333 431.7166666667 446.15
1992 6 124.7928571429 46.6885714286 122.1357142857 106.9976190476 124.7928571429 118.1571428571 162.9642857143 82.6285714286 109.2285714286 44.2142857143 77.3642857143 24.9071428571 98.5928571429 50.2642857143 47.8285714286 11.85 100.5714285714 85.6875 754.5 208.5357142857 963.0357142857 325.0142857143 429.4857142857 59.6785714286 148.8571428571 91.9958333333 431.7166666667 446.15
1992 7 52.4533333333 59.7914285714 114.5919047619 108.3707936508 52.4533333333 124.7928571429 118.1571428571 162.9642857143 82.6285714286 109.2285714286 44.2142857143 77.3642857143 24.9071428571 98.5928571429 50.2642857143 47.8285714286 11.85 85.6875 754.5 208.5357142857 963.0357142857 325.0142857143 429.4857142857 59.6785714286 148.8571428571 91.9958333333 431.7166666667 446.15
1992 8 42.1333333333 59.0685714286 84.3841666667 97.1882539683 42.1333333333 52.4533333333 124.7928571429 118.1571428571 162.9642857143 82.6285714286 109.2285714286 44.2142857143 77.3642857143 24.9071428571 98.5928571429 50.2642857143 47.8285714286 85.6875 754.5 208.5357142857 963.0357142857 325.0142857143 429.4857142857 59.6785714286 148.8571428571 91.9958333333 431.7166666667 446.15
1992 9 72.34 70.8614285714 72.9298809524 95.4734920635 72.34 42.1333333333 52.4533333333 124.7928571429 118.1571428571 162.9642857143 82.6285714286 109.2285714286 44.2142857143 77.3642857143 24.9071428571 98.5928571429 50.2642857143 85.6875 754.5 208.5357142857 963.0357142857 325.0142857143 429.4857142857 59.6785714286 148.8571428571 91.9958333333 431.7166666667 446.15
1992 10 82.54 67.6685714286 62.3666666667 82.0694444444 82.54 72.34 42.1333333333 52.4533333333 124.7928571429 118.1571428571 162.9642857143 82.6285714286 109.2285714286 44.2142857143 77.3642857143 24.9071428571 98.5928571429 85.6875 754.5 208.5357142857 963.0357142857 325.0142857143 429.4857142857 59.6785714286 148.8571428571 91.9958333333 431.7166666667 446.15
1992 11 79.36 95.28 69.0933333333 75.6032539683 79.36 82.54 72.34 42.1333333333 52.4533333333 124.7928571429 118.1571428571 162.9642857143 82.6285714286 109.2285714286 44.2142857143 77.3642857143 24.9071428571 85.6875 754.5 208.5357142857 963.0357142857 325.0142857143 429.4857142857 59.6785714286 148.8571428571 91.9958333333 431.7166666667 446.15
1992 12 74.4133333333 103.4385714286 77.1633333333 67.2066666667 74.4133333333 79.36 82.54 72.34 42.1333333333 52.4533333333 124.7928571429 118.1571428571 162.9642857143 82.6285714286 109.2285714286 44.2142857143 77.3642857143 85.6875 754.5 208.5357142857 963.0357142857 325.0142857143 429.4857142857 59.6785714286 148.8571428571 91.9958333333 431.7166666667 446.15
1993 1 109.5933333333 119.5542857143 86.4766666667 76.73 109.5933333333 74.4133333333 79.36 82.54 72.34 42.1333333333 52.4533333333 124.7928571429 118.1571428571 162.9642857143 82.6285714286 109.2285714286 44.2142857143 130.6214285714 744.2571428571 249.4666666667 993.7238095238 255.7142857143 488.5428571429 94.5866666667 154.88 94.9622222222 460.280952381 459.0142857143
1993 2 119.0066666667 108.1992380952 95.5933333333 89.5422222222 119.0066666667 109.5933333333 74.4133333333 79.36 82.54 72.34 42.1333333333 52.4533333333 124.7928571429 118.1571428571 162.9642857143 82.6285714286 109.2285714286 130.6214285714 744.2571428571 249.4666666667 993.7238095238 255.7142857143 488.5428571429 94.5866666667 154.88 94.9622222222 460.280952381 459.0142857143
1993 3 66.22 100.1001904762 92.3083333333 88.5222222222 66.22 119.0066666667 109.5933333333 74.4133333333 79.36 82.54 72.34 42.1333333333 52.4533333333 124.7928571429 118.1571428571 162.9642857143 82.6285714286 130.6214285714 744.2571428571 249.4666666667 993.7238095238 255.7142857143 488.5428571429 94.5866666667 154.88 94.9622222222 460.280952381 459.0142857143
1993 4 53.6933333333 81.9753333333 87.1283333333 83.7144444444 53.6933333333 66.22 119.0066666667 109.5933333333 74.4133333333 79.36 82.54 72.34 42.1333333333 52.4533333333 124.7928571429 118.1571428571 162.9642857143 130.6214285714 744.2571428571 249.4666666667 993.7238095238 255.7142857143 488.5428571429 94.5866666667 154.88 94.9622222222 460.280952381 459.0142857143
1993 5 72.04 74.8519047619 77.74 82.4944444444 72.04 53.6933333333 66.22 119.0066666667 109.5933333333 74.4133333333 79.36 82.54 72.34 42.1333333333 52.4533333333 124.7928571429 118.1571428571 130.6214285714 744.2571428571 249.4666666667 993.7238095238 255.7142857143 488.5428571429 94.5866666667 154.88 94.9622222222 460.280952381 459.0142857143
1993 6 93.8133333333 65.7653333333 71.4416666667 85.7277777778 93.8133333333 72.04 53.6933333333 66.22 119.0066666667 109.5933333333 74.4133333333 79.36 82.54 72.34 42.1333333333 52.4533333333 124.7928571429 130.6214285714 744.2571428571 249.4666666667 993.7238095238 255.7142857143 488.5428571429 94.5866666667 154.88 94.9622222222 460.280952381 459.0142857143
1993 7 6.5133333333 70.1573333333 56.515 68.5477777778 6.5133333333 93.8133333333 72.04 53.6933333333 66.22 119.0066666667 109.5933333333 74.4133333333 79.36 82.54 72.34 42.1333333333 52.4533333333 130.6214285714 744.2571428571 249.4666666667 993.7238095238 255.7142857143 488.5428571429 94.5866666667 154.88 94.9622222222 460.280952381 459.0142857143
1993 8 40.1066666667 83.6493333333 53.1183333333 55.3977777778 40.1066666667 6.5133333333 93.8133333333 72.04 53.6933333333 66.22 119.0066666667 109.5933333333 74.4133333333 79.36 82.54 72.34 42.1333333333 130.6214285714 744.2571428571 249.4666666667 993.7238095238 255.7142857143 488.5428571429 94.5866666667 154.88 94.9622222222 460.280952381 459.0142857143
1993 9 16.7733333333 92.9826666667 39.3016666667 47.1566666667 16.7733333333 40.1066666667 6.5133333333 93.8133333333 72.04 53.6933333333 66.22 119.0066666667 109.5933333333 74.4133333333 79.36 82.54 72.34 130.6214285714 744.2571428571 249.4666666667 993.7238095238 255.7142857143 488.5428571429 94.5866666667 154.88 94.9622222222 460.280952381 459.0142857143
1993 10 32.0533333333 89.7186666667 23.8616666667 43.55 32.0533333333 16.7733333333 40.1066666667 6.5133333333 93.8133333333 72.04 53.6933333333 66.22 119.0066666667 109.5933333333 74.4133333333 79.36 82.54 130.6214285714 744.2571428571 249.4666666667 993.7238095238 255.7142857143 488.5428571429 94.5866666667 154.88 94.9622222222 460.280952381 459.0142857143
1993 11 22.92 84.5853333333 27.9633333333 35.3633333333 22.92 32.0533333333 16.7733333333 40.1066666667 6.5133333333 93.8133333333 72.04 53.6933333333 66.22 119.0066666667 109.5933333333 74.4133333333 79.36 130.6214285714 744.2571428571 249.4666666667 993.7238095238 255.7142857143 488.5428571429 94.5866666667 154.88 94.9622222222 460.280952381 459.0142857143
1993 12 45.9066666667 84.1106666667 29.4133333333 27.3788888889 45.9066666667 22.92 32.0533333333 16.7733333333 40.1066666667 6.5133333333 93.8133333333 72.04 53.6933333333 66.22 119.0066666667 109.5933333333 74.4133333333 130.6214285714 744.2571428571 249.4666666667 993.7238095238 255.7142857143 488.5428571429 94.5866666667 154.88 94.9622222222 460.280952381 459.0142857143
1994 1 83.3066666667 80.9546666667 46.0466666667 40.1777777778 83.3066666667 45.9066666667 22.92 32.0533333333 16.7733333333 40.1066666667 6.5133333333 93.8133333333 72.04 53.6933333333 66.22 119.0066666667 109.5933333333 59.6785714286 668.14 95.4466666667 763.5866666667 382.3733333333 285.7666666667 46.62 48.8266666667 66.9617460317 401.2650793651 387.1547619048
1994 2 49.1333333333 58.456 50.3166666667 41.6822222222 49.1333333333 83.3066666667 45.9066666667 22.92 32.0533333333 16.7733333333 40.1066666667 6.5133333333 93.8133333333 72.04 53.6933333333 66.22 119.0066666667 59.6785714286 668.14 95.4466666667 763.5866666667 382.3733333333 285.7666666667 46.62 48.8266666667 66.9617460317 401.2650793651 387.1547619048
1994 3 183.0933333333 53.2333333333 90.36 69.4022222222 183.0933333333 49.1333333333 83.3066666667 45.9066666667 22.92 32.0533333333 16.7733333333 40.1066666667 6.5133333333 93.8133333333 72.04 53.6933333333 66.22 59.6785714286 668.14 95.4466666667 763.5866666667 382.3733333333 285.7666666667 46.62 48.8266666667 66.9617460317 401.2650793651 387.1547619048
1994 4 152.6266666667 45.8493333333 117.04 89.4977777778 152.6266666667 183.0933333333 49.1333333333 83.3066666667 45.9066666667 22.92 32.0533333333 16.7733333333 40.1066666667 6.5133333333 93.8133333333 72.04 53.6933333333 59.6785714286 668.14 95.4466666667 763.5866666667 382.3733333333 285.7666666667 46.62 48.8266666667 66.9617460317 401.2650793651 387.1547619048
1994 5 108.04 37.852 123.2233333333 103.6844444444 108.04 152.6266666667 183.0933333333 49.1333333333 83.3066666667 45.9066666667 22.92 32.0533333333 16.7733333333 40.1066666667 6.5133333333 93.8133333333 72.04 59.6785714286 668.14 95.4466666667 763.5866666667 382.3733333333 285.7666666667 46.62 48.8266666667 66.9617460317 401.2650793651 387.1547619048
1994 6 100.2133333333 23.6733333333 135.9933333333 112.7355555556 100.2133333333 108.04 152.6266666667 183.0933333333 49.1333333333 83.3066666667 45.9066666667 22.92 32.0533333333 16.7733333333 40.1066666667 6.5133333333 93.8133333333 59.6785714286 668.14 95.4466666667 763.5866666667 382.3733333333 285.7666666667 46.62 48.8266666667 66.9617460317 401.2650793651 387.1547619048
1994 7 46.5866666667 31.552 101.8666666667 106.6155555556 46.5866666667 100.2133333333 108.04 152.6266666667 183.0933333333 49.1333333333 83.3066666667 45.9066666667 22.92 32.0533333333 16.7733333333 40.1066666667 6.5133333333 59.6785714286 668.14 95.4466666667 763.5866666667 382.3733333333 285.7666666667 46.62 48.8266666667 66.9617460317 401.2650793651 387.1547619048
1994 8 73.7866666667 40.192 82.1566666667 110.7244444444 73.7866666667 46.5866666667 100.2133333333 108.04 152.6266666667 183.0933333333 49.1333333333 83.3066666667 45.9066666667 22.92 32.0533333333 16.7733333333 40.1066666667 59.6785714286 668.14 95.4466666667 763.5866666667 382.3733333333 285.7666666667 46.62 48.8266666667 66.9617460317 401.2650793651 387.1547619048
1994 9 28.9133333333 46.664 62.375 85.0277777778 28.9133333333 73.7866666667 46.5866666667 100.2133333333 108.04 152.6266666667 183.0933333333 49.1333333333 83.3066666667 45.9066666667 22.92 32.0533333333 16.7733333333 59.6785714286 668.14 95.4466666667 763.5866666667 382.3733333333 285.7666666667 46.62 48.8266666667 66.9617460317 401.2650793651 387.1547619048
1994 10 34.8466666667 76.872 46.0333333333 65.3977777778 34.8466666667 28.9133333333 73.7866666667 46.5866666667 100.2133333333 108.04 152.6266666667 183.0933333333 49.1333333333 83.3066666667 45.9066666667 22.92 32.0533333333 59.6785714286 668.14 95.4466666667 763.5866666667 382.3733333333 285.7666666667 46.62 48.8266666667 66.9617460317 401.2650793651 387.1547619048
1994 11 178.16 102.8133333333 78.9266666667 77.0844444444 178.16 34.8466666667 28.9133333333 73.7866666667 46.5866666667 100.2133333333 108.04 152.6266666667 183.0933333333 49.1333333333 83.3066666667 45.9066666667 22.92 59.6785714286 668.14 95.4466666667 763.5866666667 382.3733333333 285.7666666667 46.62 48.8266666667 66.9617460317 401.2650793651 387.1547619048
1994 12 63.7333333333 115.24 76.4133333333 71.0044444444 63.7333333333 178.16 34.8466666667 28.9133333333 73.7866666667 46.5866666667 100.2133333333 108.04 152.6266666667 183.0933333333 49.1333333333 83.3066666667 45.9066666667 59.6785714286 668.14 95.4466666667 763.5866666667 382.3733333333 285.7666666667 46.62 48.8266666667 66.9617460317 401.2650793651 387.1547619048
1995 1 48.9933333333 118.6213333333 81.4333333333 71.4055555556 48.9933333333 63.7333333333 178.16 34.8466666667 28.9133333333 73.7866666667 46.5866666667 100.2133333333 108.04 152.6266666667 183.0933333333 49.1333333333 83.3066666667 94.5866666667 745.24 184.1333333333 929.3733333333 201.2666666667 543.9733333333 120.3733333333 63.76 87.1933333333 439.4276190476 414.87
1995 2 153.0066666667 118.112 110.9733333333 84.6088888889 153.0066666667 48.9933333333 63.7333333333 178.16 34.8466666667 28.9133333333 73.7866666667 46.5866666667 100.2133333333 108.04 152.6266666667 183.0933333333 49.1333333333 94.5866666667 745.24 184.1333333333 929.3733333333 201.2666666667 543.9733333333 120.3733333333 63.76 87.1933333333 439.4276190476 414.87
1995 3 83.32 96.2506666667 87.2633333333 93.6766666667 83.32 153.0066666667 48.9933333333 63.7333333333 178.16 34.8466666667 28.9133333333 73.7866666667 46.5866666667 100.2133333333 108.04 152.6266666667 183.0933333333 94.5866666667 745.24 184.1333333333 929.3733333333 201.2666666667 543.9733333333 120.3733333333 63.76 87.1933333333 439.4276190476 414.87
1995 4 92.62 71.508 94.485 103.3055555556 92.62 83.32 153.0066666667 48.9933333333 63.7333333333 178.16 34.8466666667 28.9133333333 73.7866666667 46.5866666667 100.2133333333 108.04 152.6266666667 94.5866666667 745.24 184.1333333333 929.3733333333 201.2666666667 543.9733333333 120.3733333333 63.76 87.1933333333 439.4276190476 414.87
1995 5 151.94 56.8693333333 120.2216666667 98.9355555556 151.94 92.62 83.32 153.0066666667 48.9933333333 63.7333333333 178.16 34.8466666667 28.9133333333 73.7866666667 46.5866666667 100.2133333333 108.04 94.5866666667 745.24 184.1333333333 929.3733333333 201.2666666667 543.9733333333 120.3733333333 63.76 87.1933333333 439.4276190476 414.87
1995 6 109.9333333333 72.4586666667 109.4533333333 106.6355555556 109.9333333333 151.94 92.62 83.32 153.0066666667 48.9933333333 63.7333333333 178.16 34.8466666667 28.9133333333 73.7866666667 46.5866666667 100.2133333333 94.5866666667 745.24 184.1333333333 929.3733333333 201.2666666667 543.9733333333 120.3733333333 63.76 87.1933333333 439.4276190476 414.87
1995 7 42.6 75.888 99.2733333333 105.57 42.6 109.9333333333 151.94 92.62 83.32 153.0066666667 48.9933333333 63.7333333333 178.16 34.8466666667 28.9133333333 73.7866666667 46.5866666667 94.5866666667 745.24 184.1333333333 929.3733333333 201.2666666667 543.9733333333 120.3733333333 63.76 87.1933333333 439.4276190476 414.87
1995 8 49.3133333333 70.9293333333 88.4466666667 88.2877777778 49.3133333333 42.6 109.9333333333 151.94 92.62 83.32 153.0066666667 48.9933333333 63.7333333333 178.16 34.8466666667 28.9133333333 73.7866666667 94.5866666667 745.24 184.1333333333 929.3733333333 201.2666666667 543.9733333333 120.3733333333 63.76 87.1933333333 439.4276190476 414.87
1995 9 51.6142857143 95.748 63.3652380952 83.0034920635 51.6142857143 49.3133333333 42.6 109.9333333333 151.94 92.62 83.32 153.0066666667 48.9933333333 63.7333333333 178.16 34.8466666667 28.9133333333 94.5866666667 745.24 184.1333333333 929.3733333333 201.2666666667 543.9733333333 120.3733333333 63.76 87.1933333333 439.4276190476 414.87
1995 10 39.4142857143 105.4426666667 45.7354761905 74.1358730159 39.4142857143 51.6142857143 49.3133333333 42.6 109.9333333333 151.94 92.62 83.32 153.0066666667 48.9933333333 63.7333333333 178.16 34.8466666667 94.5866666667 745.24 184.1333333333 929.3733333333 201.2666666667 543.9733333333 120.3733333333 63.76 87.1933333333 439.4276190476 414.87
1995 11 74.5 88.3346666667 53.7104761905 61.2292063492 74.5 39.4142857143 51.6142857143 49.3133333333 42.6 109.9333333333 151.94 92.62 83.32 153.0066666667 48.9933333333 63.7333333333 178.16 94.5866666667 745.24 184.1333333333 929.3733333333 201.2666666667 543.9733333333 120.3733333333 63.76 87.1933333333 439.4276190476 414.87
1995 12 76.2 105.976 60.4321428571 55.606984127 76.2 74.5 39.4142857143 51.6142857143 49.3133333333 42.6 109.9333333333 151.94 92.62 83.32 153.0066666667 48.9933333333 63.7333333333 94.5866666667 745.24 184.1333333333 929.3733333333 201.2666666667 543.9733333333 120.3733333333 63.76 87.1933333333 439.4276190476 414.87
1996 1 105.4071428571 118.164 73.8803571429 66.0748412698 105.4071428571 76.2 74.5 39.4142857143 51.6142857143 49.3133333333 42.6 109.9333333333 151.94 92.62 83.32 153.0066666667 48.9933333333 46.62 881.7066666667 182.9419047619 1064.6485714286 443.8933333333 437.8133333333 91.9133333333 91.0285714286 86.3022222222 422.5177777778 490.8933333333
1996 2 119.5642857143 96.0826666667 93.9178571429 77.7833333333 119.5642857143 105.4071428571 76.2 74.5 39.4142857143 51.6142857143 49.3133333333 42.6 109.9333333333 151.94 92.62 83.32 153.0066666667 46.62 881.7066666667 182.9419047619 1064.6485714286 443.8933333333 437.8133333333 91.9133333333 91.0285714286 86.3022222222 422.5177777778 490.8933333333
1996 3 87.1071428571 89.2813333333 97.0696428571 83.6988095238 87.1071428571 119.5642857143 105.4071428571 76.2 74.5 39.4142857143 51.6142857143 49.3133333333 42.6 109.9333333333 151.94 92.62 83.32 46.62 881.7066666667 182.9419047619 1064.6485714286 443.8933333333 437.8133333333 91.9133333333 91.0285714286 86.3022222222 422.5177777778 490.8933333333
1996 4 82.4230769231 81.0801904762 98.6254120879 90.8669413919 82.4230769231 87.1071428571 119.5642857143 105.4071428571 76.2 74.5 39.4142857143 51.6142857143 49.3133333333 42.6 109.9333333333 151.94 92.62 46.62 881.7066666667 182.9419047619 1064.6485714286 443.8933333333 437.8133333333 91.9133333333 91.0285714286 86.3022222222 422.5177777778 490.8933333333
1996 5 60.0461538462 58.575047619 87.2851648352 88.457967033 60.0461538462 82.4230769231 87.1071428571 119.5642857143 105.4071428571 76.2 74.5 39.4142857143 51.6142857143 49.3133333333 42.6 109.9333333333 151.94 46.62 881.7066666667 182.9419047619 1064.6485714286 443.8933333333 437.8133333333 91.9133333333 91.0285714286 86.3022222222 422.5177777778 490.8933333333
1996 6 67.5923076923 51.4883809524 74.2921703297 87.0233516484 67.5923076923 60.0461538462 82.4230769231 87.1071428571 119.5642857143 105.4071428571 76.2 74.5 39.4142857143 51.6142857143 49.3133333333 42.6 109.9333333333 46.62 881.7066666667 182.9419047619 1064.6485714286 443.8933333333 437.8133333333 91.9133333333 91.0285714286 86.3022222222 422.5177777778 490.8933333333
1996 7 109.5153846154 58.2083809524 79.8942307692 87.7080586081 109.5153846154 67.5923076923 60.0461538462 82.4230769231 87.1071428571 119.5642857143 105.4071428571 76.2 74.5 39.4142857143 51.6142857143 49.3133333333 42.6 46.62 881.7066666667 182.9419047619 1064.6485714286 443.8933333333 437.8133333333 91.9133333333 91.0285714286 86.3022222222 422.5177777778 490.8933333333
1996 8 83.2 69.4271428571 80.0884615385 81.6473443223 83.2 109.5153846154 67.5923076923 60.0461538462 82.4230769231 87.1071428571 119.5642857143 105.4071428571 76.2 74.5 39.4142857143 51.6142857143 49.3133333333 46.62 881.7066666667 182.9419047619 1064.6485714286 443.8933333333 437.8133333333 91.9133333333 91.0285714286 86.3022222222 422.5177777778 490.8933333333
1996 9 107.5846153846 83.0171428571 91.9730769231 85.0602564103 107.5846153846 83.2 109.5153846154 67.5923076923 60.0461538462 82.4230769231 87.1071428571 119.5642857143 105.4071428571 76.2 74.5 39.4142857143 51.6142857143 46.62 881.7066666667 182.9419047619 1064.6485714286 443.8933333333 437.8133333333 91.9133333333 91.0285714286 86.3022222222 422.5177777778 490.8933333333
1996 10 45.8769230769 92.5557142857 86.5442307692 78.9692307692 45.8769230769 107.5846153846 83.2 109.5153846154 67.5923076923 60.0461538462 82.4230769231 87.1071428571 119.5642857143 105.4071428571 76.2 74.5 39.4142857143 46.62 881.7066666667 182.9419047619 1064.6485714286 443.8933333333 437.8133333333 91.9133333333 91.0285714286 86.3022222222 422.5177777778 490.8933333333
1996 11 33.3 94.1403296703 67.4903846154 74.5115384615 33.3 45.8769230769 107.5846153846 83.2 109.5153846154 67.5923076923 60.0461538462 82.4230769231 87.1071428571 119.5642857143 105.4071428571 76.2 74.5 46.62 881.7066666667 182.9419047619 1064.6485714286 443.8933333333 437.8133333333 91.9133333333 91.0285714286 86.3022222222 422.5177777778 490.8933333333
1996 12 81.8230769231 90.9095604396 67.1461538462 76.8833333333 81.8230769231 33.3 45.8769230769 107.5846153846 83.2 109.5153846154 67.5923076923 60.0461538462 82.4230769231 87.1071428571 119.5642857143 105.4071428571 76.2 46.62 881.7066666667 182.9419047619 1064.6485714286 443.8933333333 437.8133333333 91.9133333333 91.0285714286 86.3022222222 422.5177777778 490.8933333333
1997 1 86.7615384615 83.3465934066 61.9403846154 73.091025641 86.7615384615 81.8230769231 33.3 45.8769230769 107.5846153846 83.2 109.5153846154 67.5923076923 60.0461538462 82.4230769231 87.1071428571 119.5642857143 105.4071428571 120.3733333333 672.8401098901 346.1769230769 1019.017032967 375.6714285714 297.1686813187 192.7153846154 153.4615384615 135.0006837607 426.3184493284 367.491007326
1997 2 27.5307692308 81.3368131868 57.3538461538 63.8128205128 27.5307692308 86.7615384615 81.8230769231 33.3 45.8769230769 107.5846153846 83.2 109.5153846154 67.5923076923 60.0461538462 82.4230769231 87.1071428571 119.5642857143 120.3733333333 672.8401098901 346.1769230769 1019.017032967 375.6714285714 297.1686813187 192.7153846154 153.4615384615 135.0006837607 426.3184493284 367.491007326
1997 3 29.3307692308 80.5553846154 56.3615384615 50.7705128205 29.3307692308 27.5307692308 86.7615384615 81.8230769231 33.3 45.8769230769 107.5846153846 83.2 109.5153846154 67.5923076923 60.0461538462 82.4230769231 87.1071428571 120.3733333333 672.8401098901 346.1769230769 1019.017032967 375.6714285714 297.1686813187 192.7153846154 153.4615384615 135.0006837607 426.3184493284 367.491007326
1997 4 183.8769230769 85.5876923077 81.875 73.7705128205 183.8769230769 29.3307692308 27.5307692308 86.7615384615 81.8230769231 33.3 45.8769230769 107.5846153846 83.2 109.5153846154 67.5923076923 60.0461538462 82.4230769231 120.3733333333 672.8401098901 346.1769230769 1019.017032967 375.6714285714 297.1686813187 192.7153846154 153.4615384615 135.0006837607 426.3184493284 367.491007326
1997 5 150.9153846154 82.7538461538 97.9134615385 93.3730769231 150.9153846154 183.8769230769 29.3307692308 27.5307692308 86.7615384615 81.8230769231 33.3 45.8769230769 107.5846153846 83.2 109.5153846154 67.5923076923 60.0461538462 120.3733333333 672.8401098901 346.1769230769 1019.017032967 375.6714285714 297.1686813187 192.7153846154 153.4615384615 135.0006837607 426.3184493284 367.491007326
1997 6 48.5307692308 75.8953846154 103.1634615385 87.8243589744 48.5307692308 150.9153846154 183.8769230769 29.3307692308 27.5307692308 86.7615384615 81.8230769231 33.3 45.8769230769 107.5846153846 83.2 109.5153846154 67.5923076923 120.3733333333 672.8401098901 346.1769230769 1019.017032967 375.6714285714 297.1686813187 192.7153846154 153.4615384615 135.0006837607 426.3184493284 367.491007326
1997 7 52.0692307692 70.3569230769 108.8480769231 82.0423076923 52.0692307692 48.5307692308 150.9153846154 183.8769230769 29.3307692308 27.5307692308 86.7615384615 81.8230769231 33.3 45.8769230769 107.5846153846 83.2 109.5153846154 120.3733333333 672.8401098901 346.1769230769 1019.017032967 375.6714285714 297.1686813187 192.7153846154 153.4615384615 135.0006837607 426.3184493284 367.491007326
1997 8 58.8384615385 71.0692307692 77.5884615385 87.2602564103 58.8384615385 52.0692307692 48.5307692308 150.9153846154 183.8769230769 29.3307692308 27.5307692308 86.7615384615 81.8230769231 33.3 45.8769230769 107.5846153846 83.2 120.3733333333 672.8401098901 346.1769230769 1019.017032967 375.6714285714 297.1686813187 192.7153846154 153.4615384615 135.0006837607 426.3184493284 367.491007326
1997 9 8.9307692308 55.0584615385 42.0923076923 83.8602564103 8.9307692308 58.8384615385 52.0692307692 48.5307692308 150.9153846154 183.8769230769 29.3307692308 27.5307692308 86.7615384615 81.8230769231 33.3 45.8769230769 107.5846153846 120.3733333333 672.8401098901 346.1769230769 1019.017032967 375.6714285714 297.1686813187 192.7153846154 153.4615384615 135.0006837607 426.3184493284 367.491007326
1997 10 29.6230769231 51.7492307692 37.3653846154 58.1512820513 29.6230769231 8.9307692308 58.8384615385 52.0692307692 48.5307692308 150.9153846154 183.8769230769 29.3307692308 27.5307692308 86.7615384615 81.8230769231 33.3 45.8769230769 120.3733333333 672.8401098901 346.1769230769 1019.017032967 375.6714285714 297.1686813187 192.7153846154 153.4615384615 135.0006837607 426.3184493284 367.491007326
1997 11 175.7615384615 81.8646153846 68.2884615385 62.2923076923 175.7615384615 29.6230769231 8.9307692308 58.8384615385 52.0692307692 48.5307692308 150.9153846154 183.8769230769 29.3307692308 27.5307692308 86.7615384615 81.8230769231 33.3 120.3733333333 672.8401098901 346.1769230769 1019.017032967 375.6714285714 297.1686813187 192.7153846154 153.4615384615 135.0006837607 426.3184493284 367.491007326
1997 12 205.625 95.6830769231 104.9850961538 88.4746794872 205.625 175.7615384615 29.6230769231 8.9307692308 58.8384615385 52.0692307692 48.5307692308 150.9153846154 183.8769230769 29.3307692308 27.5307692308 86.7615384615 81.8230769231 120.3733333333 672.8401098901 346.1769230769 1019.017032967 375.6714285714 297.1686813187 192.7153846154 153.4615384615 135.0006837607 426.3184493284 367.491007326
1998 1 164.25 88.0369230769 143.8149038462 107.171474359 164.25 205.625 175.7615384615 29.6230769231 8.9307692308 58.8384615385 52.0692307692 48.5307692308 150.9153846154 183.8769230769 29.3307692308 27.5307692308 86.7615384615 91.9133333333 642.0692307692 149.4615384615 791.5307692308 229.4153846154 412.6538461538 110.9076923077 38.5538461538 131.8454700855 382.5452869353 354.9112637363
1998 2 138.0416666667 92.9446153846 170.9195512821 120.372008547 138.0416666667 164.25 205.625 175.7615384615 29.6230769231 8.9307692308 58.8384615385 52.0692307692 48.5307692308 150.9153846154 183.8769230769 29.3307692308 27.5307692308 91.9133333333 642.0692307692 149.4615384615 791.5307692308 229.4153846154 412.6538461538 110.9076923077 38.5538461538 131.8454700855 382.5452869353 354.9112637363
1998 3 41.0833333333 98.8461538462 137.25 125.7307692308 41.0833333333 138.0416666667 164.25 205.625 175.7615384615 29.6230769231 8.9307692308 58.8384615385 52.0692307692 48.5307692308 150.9153846154 183.8769230769 29.3307692308 91.9133333333 642.0692307692 149.4615384615 791.5307692308 229.4153846154 412.6538461538 110.9076923077 38.5538461538 131.8454700855 382.5452869353 354.9112637363
1998 4 128.0833333333 63.8569230769 117.8645833333 142.1408119658 128.0833333333 41.0833333333 138.0416666667 164.25 205.625 175.7615384615 29.6230769231 8.9307692308 58.8384615385 52.0692307692 48.5307692308 150.9153846154 183.8769230769 91.9133333333 642.0692307692 149.4615384615 791.5307692308 229.4153846154 412.6538461538 110.9076923077 38.5538461538 131.8454700855 382.5452869353 354.9112637363
1998 5 133.2083333333 39.5984615385 110.1041666667 135.0486111111 133.2083333333 128.0833333333 41.0833333333 138.0416666667 164.25 205.625 175.7615384615 29.6230769231 8.9307692308 58.8384615385 52.0692307692 48.5307692308 150.9153846154 91.9133333333 642.0692307692 149.4615384615 791.5307692308 229.4153846154 412.6538461538 110.9076923077 38.5538461538 131.8454700855 382.5452869353 354.9112637363
1998 6 111.4583333333 65.0446153846 103.4583333333 119.3541666667 111.4583333333 133.2083333333 128.0833333333 41.0833333333 138.0416666667 164.25 205.625 175.7615384615 29.6230769231 8.9307692308 58.8384615385 52.0692307692 48.5307692308 91.9133333333 642.0692307692 149.4615384615 791.5307692308 229.4153846154 412.6538461538 110.9076923077 38.5538461538 131.8454700855 382.5452869353 354.9112637363
1998 7 49.7 95.7557692308 105.6125 100.2625 49.7 111.4583333333 133.2083333333 128.0833333333 41.0833333333 138.0416666667 164.25 205.625 175.7615384615 29.6230769231 8.9307692308 58.8384615385 52.0692307692 91.9133333333 642.0692307692 149.4615384615 791.5307692308 229.4153846154 412.6538461538 110.9076923077 38.5538461538 131.8454700855 382.5452869353 354.9112637363
1998 8 46.8166666667 116.8380769231 85.2958333333 85.0583333333 46.8166666667 49.7 111.4583333333 133.2083333333 128.0833333333 41.0833333333 138.0416666667 164.25 205.625 175.7615384615 29.6230769231 8.9307692308 58.8384615385 91.9133333333 642.0692307692 149.4615384615 791.5307692308 229.4153846154 412.6538461538 110.9076923077 38.5538461538 131.8454700855 382.5452869353 354.9112637363
1998 9 74.9583333333 142.6602564103 70.7333333333 90.7041666667 74.9583333333 46.8166666667 49.7 111.4583333333 133.2083333333 128.0833333333 41.0833333333 138.0416666667 164.25 205.625 175.7615384615 29.6230769231 8.9307692308 91.9133333333 642.0692307692 149.4615384615 791.5307692308 229.4153846154 412.6538461538 110.9076923077 38.5538461538 131.8454700855 382.5452869353 354.9112637363
1998 10 95.8666666667 144.9523076923 66.8354166667 85.3347222222 95.8666666667 74.9583333333 46.8166666667 49.7 111.4583333333 133.2083333333 128.0833333333 41.0833333333 138.0416666667 164.25 205.625 175.7615384615 29.6230769231 91.9133333333 642.0692307692 149.4615384615 791.5307692308 229.4153846154 412.6538461538 110.9076923077 38.5538461538 131.8454700855 382.5452869353 354.9112637363
1998 11 46.6666666667 135.4166666667 66.0770833333 70.9111111111 46.6666666667 95.8666666667 74.9583333333 46.8166666667 49.7 111.4583333333 133.2083333333 128.0833333333 41.0833333333 138.0416666667 164.25 205.625 175.7615384615 91.9133333333 642.0692307692 149.4615384615 791.5307692308 229.4153846154 412.6538461538 110.9076923077 38.5538461538 131.8454700855 382.5452869353 354.9112637363
1998 12 25.9583333333 120.9333333333 60.8625 56.6611111111 25.9583333333 46.6666666667 95.8666666667 74.9583333333 46.8166666667 49.7 111.4583333333 133.2083333333 128.0833333333 41.0833333333 138.0416666667 164.25 205.625 91.9133333333 642.0692307692 149.4615384615 791.5307692308 229.4153846154 412.6538461538 110.9076923077 38.5538461538 131.8454700855 382.5452869353 354.9112637363
1999 1 96.8916666667 110.375 66.3458333333 64.5263888889 96.8916666667 25.9583333333 46.6666666667 95.8666666667 74.9583333333 46.8166666667 49.7 111.4583333333 133.2083333333 128.0833333333 41.0833333333 138.0416666667 164.25 192.7153846154 1097.5115384615 267.3416666667 1364.8532051282 683.6782051282 413.8333333333 96.5166666667 170.825 133.3799145299 374.551953602 413.2435897436
1999 2 17.6333333333 92.7066666667 46.7875 59.6625 17.6333333333 96.8916666667 25.9583333333 46.6666666667 95.8666666667 74.9583333333 46.8166666667 49.7 111.4583333333 133.2083333333 128.0833333333 41.0833333333 138.0416666667 192.7153846154 1097.5115384615 267.3416666667 1364.8532051282 683.6782051282 413.8333333333 96.5166666667 170.825 133.3799145299 374.551953602 413.2435897436
1999 3 198.475 93.8533333333 84.7395833333 80.2486111111 198.475 17.6333333333 96.8916666667 25.9583333333 46.6666666667 95.8666666667 74.9583333333 46.8166666667 49.7 111.4583333333 133.2083333333 128.0833333333 41.0833333333 192.7153846154 1097.5115384615 267.3416666667 1364.8532051282 683.6782051282 413.8333333333 96.5166666667 170.825 133.3799145299 374.551953602 413.2435897436
1999 4 103.6083333333 83.2283333333 104.1520833333 81.5388888889 103.6083333333 198.475 17.6333333333 96.8916666667 25.9583333333 46.6666666667 95.8666666667 74.9583333333 46.8166666667 49.7 111.4583333333 133.2083333333 128.0833333333 192.7153846154 1097.5115384615 267.3416666667 1364.8532051282 683.6782051282 413.8333333333 96.5166666667 170.825 133.3799145299 374.551953602 413.2435897436
1999 5 37.3916666667 75.76 89.2770833333 79.9930555556 37.3916666667 103.6083333333 198.475 17.6333333333 96.8916666667 25.9583333333 46.6666666667 95.8666666667 74.9583333333 46.8166666667 49.7 111.4583333333 133.2083333333 192.7153846154 1097.5115384615 267.3416666667 1364.8532051282 683.6782051282 413.8333333333 96.5166666667 170.825 133.3799145299 374.551953602 413.2435897436
1999 6 43.975 62.8016666667 95.8625 82.9958333333 43.975 37.3916666667 103.6083333333 198.475 17.6333333333 96.8916666667 25.9583333333 46.6666666667 95.8666666667 74.9583333333 46.8166666667 49.7 111.4583333333 192.7153846154 1097.5115384615 267.3416666667 1364.8532051282 683.6782051282 413.8333333333 96.5166666667 170.825 133.3799145299 374.551953602 413.2435897436
1999 7 12.6916666667 58.0533333333 49.4166666667 68.9625 12.6916666667 43.975 37.3916666667 103.6083333333 198.475 17.6333333333 96.8916666667 25.9583333333 46.6666666667 95.8666666667 74.9583333333 46.8166666667 49.7 192.7153846154 1097.5115384615 267.3416666667 1364.8532051282 683.6782051282 413.8333333333 96.5166666667 170.825 133.3799145299 374.551953602 413.2435897436
1999 8 67.975 68.0683333333 40.5083333333 77.3527777778 67.975 12.6916666667 43.975 37.3916666667 103.6083333333 198.475 17.6333333333 96.8916666667 25.9583333333 46.6666666667 95.8666666667 74.9583333333 46.8166666667 192.7153846154 1097.5115384615 267.3416666667 1364.8532051282 683.6782051282 413.8333333333 96.5166666667 170.825 133.3799145299 374.551953602 413.2435897436
1999 9 49.1916666667 56.6033333333 43.4583333333 52.4722222222 49.1916666667 67.975 12.6916666667 43.975 37.3916666667 103.6083333333 198.475 17.6333333333 96.8916666667 25.9583333333 46.6666666667 95.8666666667 74.9583333333 192.7153846154 1097.5115384615 267.3416666667 1364.8532051282 683.6782051282 413.8333333333 96.5166666667 170.825 133.3799145299 374.551953602 413.2435897436
1999 10 53.2333333333 77.125 45.7729166667 44.0763888889 53.2333333333 49.1916666667 67.975 12.6916666667 43.975 37.3916666667 103.6083333333 198.475 17.6333333333 96.8916666667 25.9583333333 46.6666666667 95.8666666667 192.7153846154 1097.5115384615 267.3416666667 1364.8532051282 683.6782051282 413.8333333333 96.5166666667 170.825 133.3799145299 374.551953602 413.2435897436
1999 11 30.2833333333 88.5133333333 50.1708333333 42.8916666667 30.2833333333 53.2333333333 49.1916666667 67.975 12.6916666667 43.975 37.3916666667 103.6083333333 198.475 17.6333333333 96.8916666667 25.9583333333 46.6666666667 192.7153846154 1097.5115384615 267.3416666667 1364.8532051282 683.6782051282 413.8333333333 96.5166666667 170.825 133.3799145299 374.551953602 413.2435897436
1999 12 121.85 90.8 63.6395833333 55.8708333333 121.85 30.2833333333 53.2333333333 49.1916666667 67.975 12.6916666667 43.975 37.3916666667 103.6083333333 198.475 17.6333333333 96.8916666667 25.9583333333 192.7153846154 1097.5115384615 267.3416666667 1364.8532051282 683.6782051282 413.8333333333 96.5166666667 170.825 133.3799145299 374.551953602 413.2435897436
2000 1 59.6416666667 80.2166666667 66.2520833333 63.6958333333 59.6416666667 121.85 30.2833333333 53.2333333333 49.1916666667 67.975 12.6916666667 43.975 37.3916666667 103.6083333333 198.475 17.6333333333 96.8916666667 110.9076923077 570.6 183.0916666667 753.6916666667 187.15 383.45 80.6666666667 102.425 96.0303418803 403.3123931624 398.6416666667
2000 2 44.4583333333 79.2283333333 64.0583333333 59.7763888889 44.4583333333 59.6416666667 121.85 30.2833333333 53.2333333333 49.1916666667 67.975 12.6916666667 43.975 37.3916666667 103.6083333333 198.475 17.6333333333 110.9076923077 570.6 183.0916666667 753.6916666667 187.15 383.45 80.6666666667 102.425 96.0303418803 403.3123931624 398.6416666667
2000 3 161.5083333333 53.1283333333 96.8645833333 78.4958333333 161.5083333333 44.4583333333 59.6416666667 121.85 30.2833333333 53.2333333333 49.1916666667 67.975 12.6916666667 43.975 37.3916666667 103.6083333333 198.475 110.9076923077 570.6 183.0916666667 753.6916666667 187.15 383.45 80.6666666667 102.425 96.0303418803 403.3123931624 398.6416666667
2000 4 115.9083333333 42.245 95.3791666667 88.9416666667 115.9083333333 161.5083333333 44.4583333333 59.6416666667 121.85 30.2833333333 53.2333333333 49.1916666667 67.975 12.6916666667 43.975 37.3916666667 103.6083333333 110.9076923077 570.6 183.0916666667 753.6916666667 187.15 383.45 80.6666666667 102.425 96.0303418803 403.3123931624 398.6416666667
2000 5 69.8416666667 45.4133333333 97.9291666667 95.5347222222 69.8416666667 115.9083333333 161.5083333333 44.4583333333 59.6416666667 121.85 30.2833333333 53.2333333333 49.1916666667 67.975 12.6916666667 43.975 37.3916666667 110.9076923077 570.6 183.0916666667 753.6916666667 187.15 383.45 80.6666666667 102.425 96.0303418803 403.3123931624 398.6416666667
2000 6 39.1333333333 42.675 96.5979166667 81.7486111111 39.1333333333 69.8416666667 115.9083333333 161.5083333333 44.4583333333 59.6416666667 121.85 30.2833333333 53.2333333333 49.1916666667 67.975 12.6916666667 43.975 110.9076923077 570.6 183.0916666667 753.6916666667 187.15 383.45 80.6666666667 102.425 96.0303418803 403.3123931624 398.6416666667
2000 7 49.9333333333 64.5066666667 68.7041666667 80.1305555556 49.9333333333 39.1333333333 69.8416666667 115.9083333333 161.5083333333 44.4583333333 59.6416666667 121.85 30.2833333333 53.2333333333 49.1916666667 67.975 12.6916666667 110.9076923077 570.6 183.0916666667 753.6916666667 187.15 383.45 80.6666666667 102.425 96.0303418803 403.3123931624 398.6416666667
2000 8 52.6333333333 62.84 52.8854166667 81.4930555556 52.6333333333 49.9333333333 39.1333333333 69.8416666667 115.9083333333 161.5083333333 44.4583333333 59.6416666667 121.85 30.2833333333 53.2333333333 49.1916666667 67.975 110.9076923077 570.6 183.0916666667 753.6916666667 187.15 383.45 80.6666666667 102.425 96.0303418803 403.3123931624 398.6416666667
2000 9 50.8 61.8933333333 48.125 63.0416666667 50.8 52.6333333333 49.9333333333 39.1333333333 69.8416666667 115.9083333333 161.5083333333 44.4583333333 59.6416666667 121.85 30.2833333333 53.2333333333 49.1916666667 110.9076923077 570.6 183.0916666667 753.6916666667 187.15 383.45 80.6666666667 102.425 96.0303418803 403.3123931624 398.6416666667
2000 10 29.225 83.5483333333 45.6479166667 48.5944444444 29.225 50.8 52.6333333333 49.9333333333 39.1333333333 69.8416666667 115.9083333333 161.5083333333 44.4583333333 59.6416666667 121.85 30.2833333333 53.2333333333 110.9076923077 570.6 183.0916666667 753.6916666667 187.15 383.45 80.6666666667 102.425 96.0303418803 403.3123931624 398.6416666667
2000 11 126.1083333333 100.6733333333 64.6916666667 57.9722222222 126.1083333333 29.225 50.8 52.6333333333 49.9333333333 39.1333333333 69.8416666667 115.9083333333 161.5083333333 44.4583333333 59.6416666667 121.85 30.2833333333 110.9076923077 570.6 183.0916666667 753.6916666667 187.15 383.45 80.6666666667 102.425 96.0303418803 403.3123931624 398.6416666667
2000 12 147.2333333333 90.2716666667 88.3416666667 75.9888888889 147.2333333333 126.1083333333 29.225 50.8 52.6333333333 49.9333333333 39.1333333333 69.8416666667 115.9083333333 161.5083333333 44.4583333333 59.6416666667 121.85 110.9076923077 570.6 183.0916666667 753.6916666667 187.15 383.45 80.6666666667 102.425 96.0303418803 403.3123931624 398.6416666667
2001 1 219.125 86.17 130.4229166667 104.1875 219.125 147.2333333333 126.1083333333 29.225 50.8 52.6333333333 49.9333333333 39.1333333333 69.8416666667 115.9083333333 161.5083333333 44.4583333333 59.6416666667 96.5166666667 642.625 182.5916666667 825.2166666667 256.2333333333 386.3916666667 102.5666666667 80.025 93.25 394.5583333333 384.9208333333
2001 2 57.825 87.265 137.5729166667 105.0527777778 57.825 219.125 147.2333333333 126.1083333333 29.225 50.8 52.6333333333 49.9333333333 39.1333333333 69.8416666667 115.9083333333 161.5083333333 44.4583333333 96.5166666667 642.625 182.5916666667 825.2166666667 256.2333333333 386.3916666667 102.5666666667 80.025 93.25 394.5583333333 384.9208333333
2001 3 72.2083333333 65.49 124.0979166667 108.6208333333 72.2083333333 57.825 219.125 147.2333333333 126.1083333333 29.225 50.8 52.6333333333 49.9333333333 39.1333333333 69.8416666667 115.9083333333 161.5083333333 96.5166666667 642.625 182.5916666667 825.2166666667 256.2333333333 386.3916666667 102.5666666667 80.025 93.25 394.5583333333 384.9208333333
2001 4 182.2583333333 52.4683333333 132.8541666667 134.1263888889 182.2583333333 72.2083333333 57.825 219.125 147.2333333333 126.1083333333 29.225 50.8 52.6333333333 49.9333333333 39.1333333333 69.8416666667 115.9083333333 96.5166666667 642.625 182.5916666667 825.2166666667 256.2333333333 386.3916666667 102.5666666667 80.025 93.25 394.5583333333 384.9208333333
2001 5 87.2916666667 44.345 99.8958333333 127.6569444444 87.2916666667 182.2583333333 72.2083333333 57.825 219.125 147.2333333333 126.1083333333 29.225 50.8 52.6333333333 49.9333333333 39.1333333333 69.8416666667 96.5166666667 642.625 182.5916666667 825.2166666667 256.2333333333 386.3916666667 102.5666666667 80.025 93.25 394.5583333333 384.9208333333
2001 6 46.5416666667 61.74 97.075 110.875 46.5416666667 87.2916666667 182.2583333333 72.2083333333 57.825 219.125 147.2333333333 126.1083333333 29.225 50.8 52.6333333333 49.9333333333 39.1333333333 96.5166666667 642.625 182.5916666667 825.2166666667 256.2333333333 386.3916666667 102.5666666667 80.025 93.25 394.5583333333 384.9208333333
2001 7 80.7166666667 81.2 99.2020833333 87.8069444444 80.7166666667 46.5416666667 87.2916666667 182.2583333333 72.2083333333 57.825 219.125 147.2333333333 126.1083333333 29.225 50.8 52.6333333333 49.9333333333 96.5166666667 642.625 182.5916666667 825.2166666667 256.2333333333 386.3916666667 102.5666666667 80.025 93.25 394.5583333333 384.9208333333
2001 8 60 114.4983333333 68.6375 88.1694444444 60 80.7166666667 46.5416666667 87.2916666667 182.2583333333 72.2083333333 57.825 219.125 147.2333333333 126.1083333333 29.225 50.8 52.6333333333 96.5166666667 642.625 182.5916666667 825.2166666667 256.2333333333 386.3916666667 102.5666666667 80.025 93.25 394.5583333333 384.9208333333
2001 9 64.9583333333 115.9033333333 63.0541666667 86.9611111111 64.9583333333 60 80.7166666667 46.5416666667 87.2916666667 182.2583333333 72.2083333333 57.825 219.125 147.2333333333 126.1083333333 29.225 50.8 96.5166666667 642.625 182.5916666667 825.2166666667 256.2333333333 386.3916666667 102.5666666667 80.025 93.25 394.5583333333 384.9208333333
2001 10 53.0083333333 124.5 64.6708333333 65.4194444444 53.0083333333 64.9583333333 60 80.7166666667 46.5416666667 87.2916666667 182.2583333333 72.2083333333 57.825 219.125 147.2333333333 126.1083333333 29.225 96.5166666667 642.625 182.5916666667 825.2166666667 256.2333333333 386.3916666667 102.5666666667 80.025 93.25 394.5583333333 384.9208333333
2001 11 74.7583333333 135.73 63.18125 63.3305555556 74.7583333333 53.0083333333 64.9583333333 60 80.7166666667 46.5416666667 87.2916666667 182.2583333333 72.2083333333 57.825 219.125 147.2333333333 126.1083333333 96.5166666667 642.625 182.5916666667 825.2166666667 256.2333333333 386.3916666667 102.5666666667 80.025 93.25 394.5583333333 384.9208333333
2001 12 87.4166666667 123.7416666667 70.0354166667 70.1430555556 87.4166666667 74.7583333333 53.0083333333 64.9583333333 60 80.7166666667 46.5416666667 87.2916666667 182.2583333333 72.2083333333 57.825 219.125 147.2333333333 96.5166666667 642.625 182.5916666667 825.2166666667 256.2333333333 386.3916666667 102.5666666667 80.025 93.25 394.5583333333 384.9208333333
2002 1 118.0583333333 89.225 83.3104166667 76.3666666667 118.0583333333 87.4166666667 74.7583333333 53.0083333333 64.9583333333 60 80.7166666667 46.5416666667 87.2916666667 182.2583333333 72.2083333333 57.825 219.125 80.6666666667 938.5916666667 258.6833333333 1197.275 550.2916666667 388.3 140.7166666667 117.9666666667 107.9833333333 386.0472222222 387.3458333333
2002 2 76.1 93.8033333333 89.0833333333 79.05 76.1 118.0583333333 87.4166666667 74.7583333333 53.0083333333 64.9583333333 60 80.7166666667 46.5416666667 87.2916666667 182.2583333333 72.2083333333 57.825 80.6666666667 938.5916666667 258.6833333333 1197.275 550.2916666667 388.3 140.7166666667 117.9666666667 107.9833333333 386.0472222222 387.3458333333
2002 3 99.3583333333 91.3616666667 95.2333333333 84.7833333333 99.3583333333 76.1 118.0583333333 87.4166666667 74.7583333333 53.0083333333 64.9583333333 60 80.7166666667 46.5416666667 87.2916666667 182.2583333333 72.2083333333 80.6666666667 938.5916666667 258.6833333333 1197.275 550.2916666667 388.3 140.7166666667 117.9666666667 107.9833333333 386.0472222222 387.3458333333
2002 4 103.25 67.9016666667 99.1916666667 93.1569444444 103.25 99.3583333333 76.1 118.0583333333 87.4166666667 74.7583333333 53.0083333333 64.9583333333 60 80.7166666667 46.5416666667 87.2916666667 182.2583333333 80.6666666667 938.5916666667 258.6833333333 1197.275 550.2916666667 388.3 140.7166666667 117.9666666667 107.9833333333 386.0472222222 387.3458333333
2002 5 168.2583333333 61.045 111.7416666667 108.7402777778 168.2583333333 103.25 99.3583333333 76.1 118.0583333333 87.4166666667 74.7583333333 53.0083333333 64.9583333333 60 80.7166666667 46.5416666667 87.2916666667 80.6666666667 938.5916666667 258.6833333333 1197.275 550.2916666667 388.3 140.7166666667 117.9666666667 107.9833333333 386.0472222222 387.3458333333
2002 6 40.9166666667 66.6883333333 102.9458333333 100.9902777778 40.9166666667 168.2583333333 103.25 99.3583333333 76.1 118.0583333333 87.4166666667 74.7583333333 53.0083333333 64.9583333333 60 80.7166666667 46.5416666667 80.6666666667 938.5916666667 258.6833333333 1197.275 550.2916666667 388.3 140.7166666667 117.9666666667 107.9833333333 386.0472222222 387.3458333333
2002 7 36.4583333333 68.0283333333 87.2208333333 87.3902777778 36.4583333333 40.9166666667 168.2583333333 103.25 99.3583333333 76.1 118.0583333333 87.4166666667 74.7583333333 53.0083333333 64.9583333333 60 80.7166666667 80.6666666667 938.5916666667 258.6833333333 1197.275 550.2916666667 388.3 140.7166666667 117.9666666667 107.9833333333 386.0472222222 387.3458333333
2002 8 56.2916666667 79.64 75.48125 84.0888888889 56.2916666667 36.4583333333 40.9166666667 168.2583333333 103.25 99.3583333333 76.1 118.0583333333 87.4166666667 74.7583333333 53.0083333333 64.9583333333 60 80.6666666667 938.5916666667 258.6833333333 1197.275 550.2916666667 388.3 140.7166666667 117.9666666667 107.9833333333 386.0472222222 387.3458333333
2002 9 13.3333333333 81.8683333333 36.75 69.7513888889 13.3333333333 56.2916666667 36.4583333333 40.9166666667 168.2583333333 103.25 99.3583333333 76.1 118.0583333333 87.4166666667 74.7583333333 53.0083333333 64.9583333333 80.6666666667 938.5916666667 258.6833333333 1197.275 550.2916666667 388.3 140.7166666667 117.9666666667 107.9833333333 386.0472222222 387.3458333333
2002 10 22.3333333333 91.1383333333 32.1041666667 56.2652777778 22.3333333333 13.3333333333 56.2916666667 36.4583333333 40.9166666667 168.2583333333 103.25 99.3583333333 76.1 118.0583333333 87.4166666667 74.7583333333 53.0083333333 80.6666666667 938.5916666667 258.6833333333 1197.275 550.2916666667 388.3 140.7166666667 117.9666666667 107.9833333333 386.0472222222 387.3458333333
2002 11 80.6083333333 96.8366666667 43.1416666667 41.6569444444 80.6083333333 22.3333333333 13.3333333333 56.2916666667 36.4583333333 40.9166666667 168.2583333333 103.25 99.3583333333 76.1 118.0583333333 87.4166666667 74.7583333333 80.6666666667 938.5916666667 258.6833333333 1197.275 550.2916666667 388.3 140.7166666667 117.9666666667 107.9833333333 386.0472222222 387.3458333333
2002 12 97.9666666667 113.005 53.5604166667 51.1652777778 97.9666666667 80.6083333333 22.3333333333 13.3333333333 56.2916666667 36.4583333333 40.9166666667 168.2583333333 103.25 99.3583333333 76.1 118.0583333333 87.4166666667 80.6666666667 938.5916666667 258.6833333333 1197.275 550.2916666667 388.3 140.7166666667 117.9666666667 107.9833333333 386.0472222222 387.3458333333
2003 1 95.625 97.5766666667 74.1333333333 61.0263888889 95.625 97.9666666667 80.6083333333 22.3333333333 13.3333333333 56.2916666667 36.4583333333 40.9166666667 168.2583333333 103.25 99.3583333333 76.1 118.0583333333 102.5666666667 768.1166666667 128.4166666667 896.5333333333 356.3333333333 411.7833333333 92.75 35.6666666667 112.0111111111 395.4916666667 400.0416666667
2003 2 38.7083333333 89.6483333333 78.2270833333 58.0958333333 38.7083333333 95.625 97.9666666667 80.6083333333 22.3333333333 13.3333333333 56.2916666667 36.4583333333 40.9166666667 168.2583333333 103.25 99.3583333333 76.1 102.5666666667 768.1166666667 128.4166666667 896.5333333333 356.3333333333 411.7833333333 92.75 35.6666666667 112.0111111111 395.4916666667 400.0416666667
2003 3 66.7083333333 81.035 74.7520833333 66.9916666667 66.7083333333 38.7083333333 95.625 97.9666666667 80.6083333333 22.3333333333 13.3333333333 56.2916666667 36.4583333333 40.9166666667 168.2583333333 103.25 99.3583333333 102.5666666667 768.1166666667 128.4166666667 896.5333333333 356.3333333333 411.7833333333 92.75 35.6666666667 112.0111111111 395.4916666667 400.0416666667
2003 4 142.3916666667 63.0516666667 85.8583333333 87.0013888889 142.3916666667 66.7083333333 38.7083333333 95.625 97.9666666667 80.6083333333 22.3333333333 13.3333333333 56.2916666667 36.4583333333 40.9166666667 168.2583333333 103.25 102.5666666667 768.1166666667 128.4166666667 896.5333333333 356.3333333333 411.7833333333 92.75 35.6666666667 112.0111111111 395.4916666667 400.0416666667
2003 5 146.6916666667 33.8666666667 98.625 98.0152777778 146.6916666667 142.3916666667 66.7083333333 38.7083333333 95.625 97.9666666667 80.6083333333 22.3333333333 13.3333333333 56.2916666667 36.4583333333 40.9166666667 168.2583333333 102.5666666667 768.1166666667 128.4166666667 896.5333333333 356.3333333333 411.7833333333 92.75 35.6666666667 112.0111111111 395.4916666667 400.0416666667
2003 6 86.0416666667 41.805 110.4583333333 96.0277777778 86.0416666667 146.6916666667 142.3916666667 66.7083333333 38.7083333333 95.625 97.9666666667 80.6083333333 22.3333333333 13.3333333333 56.2916666667 36.4583333333 40.9166666667 102.5666666667 768.1166666667 128.4166666667 896.5333333333 356.3333333333 411.7833333333 92.75 35.6666666667 112.0111111111 395.4916666667 400.0416666667
2003 7 14.375 54.1066666667 97.375 82.4861111111 14.375 86.0416666667 146.6916666667 142.3916666667 66.7083333333 38.7083333333 95.625 97.9666666667 80.6083333333 22.3333333333 13.3333333333 56.2916666667 36.4583333333 102.5666666667 768.1166666667 128.4166666667 896.5333333333 356.3333333333 411.7833333333 92.75 35.6666666667 112.0111111111 395.4916666667 400.0416666667
2003 8 96.625 61.9733333333 85.9333333333 92.1388888889 96.625 14.375 86.0416666667 146.6916666667 142.3916666667 66.7083333333 38.7083333333 95.625 97.9666666667 80.6083333333 22.3333333333 13.3333333333 56.2916666667 102.5666666667 768.1166666667 128.4166666667 896.5333333333 356.3333333333 411.7833333333 92.75 35.6666666667 112.0111111111 395.4916666667 400.0416666667
2003 9 47.125 67.0483333333 61.0416666667 88.875 47.125 96.625 14.375 86.0416666667 146.6916666667 142.3916666667 66.7083333333 38.7083333333 95.625 97.9666666667 80.6083333333 22.3333333333 13.3333333333 102.5666666667 768.1166666667 128.4166666667 896.5333333333 356.3333333333 411.7833333333 92.75 35.6666666667 112.0111111111 395.4916666667 400.0416666667
2003 10 58.4583333333 75.9233333333 54.1458333333 74.8861111111 58.4583333333 47.125 96.625 14.375 86.0416666667 146.6916666667 142.3916666667 66.7083333333 38.7083333333 95.625 97.9666666667 80.6083333333 22.3333333333 102.5666666667 768.1166666667 128.4166666667 896.5333333333 356.3333333333 411.7833333333 92.75 35.6666666667 112.0111111111 395.4916666667 400.0416666667
2003 11 47.5833333333 88.28 62.4479166667 58.3680555556 47.5833333333 58.4583333333 47.125 96.625 14.375 86.0416666667 146.6916666667 142.3916666667 66.7083333333 38.7083333333 95.625 97.9666666667 80.6083333333 102.5666666667 768.1166666667 128.4166666667 896.5333333333 356.3333333333 411.7833333333 92.75 35.6666666667 112.0111111111 395.4916666667 400.0416666667
2003 12 67.4583333333 98.025 55.15625 55.2708333333 67.4583333333 47.5833333333 58.4583333333 47.125 96.625 14.375 86.0416666667 146.6916666667 142.3916666667 66.7083333333 38.7083333333 95.625 97.9666666667 102.5666666667 768.1166666667 128.4166666667 896.5333333333 356.3333333333 411.7833333333 92.75 35.6666666667 112.0111111111 395.4916666667 400.0416666667
2004 1 119.55 96.1083333333 73.2625 72.8 119.55 67.4583333333 47.5833333333 58.4583333333 47.125 96.625 14.375 86.0416666667 146.6916666667 142.3916666667 66.7083333333 38.7083333333 95.625 140.7166666667 754.7416666667 216.5833333333 971.325 312.9083333333 441.8333333333 111 105.5833333333 114.8222222222 413.9722222222 426.8083333333
2004 2 90.3 91.2416666667 81.2229166667 71.7458333333 90.3 119.55 67.4583333333 47.5833333333 58.4583333333 47.125 96.625 14.375 86.0416666667 146.6916666667 142.3916666667 66.7083333333 38.7083333333 140.7166666667 754.7416666667 216.5833333333 971.325 312.9083333333 441.8333333333 111 105.5833333333 114.8222222222 413.9722222222 426.8083333333
2004 3 161.1 97.225 109.6020833333 90.7416666667 161.1 90.3 119.55 67.4583333333 47.5833333333 58.4583333333 47.125 96.625 14.375 86.0416666667 146.6916666667 142.3916666667 66.7083333333 140.7166666667 754.7416666667 216.5833333333 971.325 312.9083333333 441.8333333333 111 105.5833333333 114.8222222222 413.9722222222 426.8083333333
2004 4 129.8 78.1716666667 125.1875 102.6319444444 129.8 161.1 90.3 119.55 67.4583333333 47.5833333333 58.4583333333 47.125 96.625 14.375 86.0416666667 146.6916666667 142.3916666667 140.7166666667 754.7416666667 216.5833333333 971.325 312.9083333333 441.8333333333 111 105.5833333333 114.8222222222 413.9722222222 426.8083333333
2004 5 161.35 60.525 135.6375 121.5930555556 161.35 129.8 161.1 90.3 119.55 67.4583333333 47.5833333333 58.4583333333 47.125 96.625 14.375 86.0416666667 146.6916666667 140.7166666667 754.7416666667 216.5833333333 971.325 312.9083333333 441.8333333333 111 105.5833333333 114.8222222222 413.9722222222 426.8083333333
2004 6 46.7 52.8333333333 124.7375 118.1333333333 46.7 161.35 129.8 161.1 90.3 119.55 67.4583333333 47.5833333333 58.4583333333 47.125 96.625 14.375 86.0416666667 140.7166666667 754.7416666667 216.5833333333 971.325 312.9083333333 441.8333333333 111 105.5833333333 114.8222222222 413.9722222222 426.8083333333
2004 7 34.85 63.45 93.175 104.0166666667 34.85 46.7 161.35 129.8 161.1 90.3 119.55 67.4583333333 47.5833333333 58.4583333333 47.125 96.625 14.375 140.7166666667 754.7416666667 216.5833333333 971.325 312.9083333333 441.8333333333 111 105.5833333333 114.8222222222 413.9722222222 426.8083333333
2004 8 84.25 68.035 81.7875 103.0083333333 84.25 34.85 46.7 161.35 129.8 161.1 90.3 119.55 67.4583333333 47.5833333333 58.4583333333 47.125 96.625 140.7166666667 754.7416666667 216.5833333333 971.325 312.9083333333 441.8333333333 111 105.5833333333 114.8222222222 413.9722222222 426.8083333333
2004 9 107.85 76.67 68.4125 94.1333333333 107.85 84.25 34.85 46.7 161.35 129.8 161.1 90.3 119.55 67.4583333333 47.5833333333 58.4583333333 47.125 140.7166666667 754.7416666667 216.5833333333 971.325 312.9083333333 441.8333333333 111 105.5833333333 114.8222222222 413.9722222222 426.8083333333
2004 10 63.95 97.1983333333 72.725 83.1583333333 63.95 107.85 84.25 34.85 46.7 161.35 129.8 161.1 90.3 119.55 67.4583333333 47.5833333333 58.4583333333 140.7166666667 754.7416666667 216.5833333333 971.325 312.9083333333 441.8333333333 111 105.5833333333 114.8222222222 413.9722222222 426.8083333333
2004 11 107 113.6416666667 90.7625 74.1 107 63.95 107.85 84.25 34.85 46.7 161.35 129.8 161.1 90.3 119.55 67.4583333333 47.5833333333 140.7166666667 754.7416666667 216.5833333333 971.325 312.9083333333 441.8333333333 111 105.5833333333 114.8222222222 413.9722222222 426.8083333333
2004 12 113.2 132.42 98 85.1833333333 113.2 107 63.95 107.85 84.25 34.85 46.7 161.35 129.8 161.1 90.3 119.55 67.4583333333 140.7166666667 754.7416666667 216.5833333333 971.325 312.9083333333 441.8333333333 111 105.5833333333 114.8222222222 413.9722222222 426.8083333333
2005 1 110.1 117.85 98.5625 97.725 110.1 113.2 107 63.95 107.85 84.25 34.85 46.7 161.35 129.8 161.1 90.3 119.55 92.75 823.8416666667 290.9 1114.7416666667 324.8916666667 498.95 119.1 171.8 107.6166666667 450.8555555556 470.3916666667
2005 2 83.75 106.76 103.5125 97.6416666667 83.75 110.1 113.2 107 63.95 107.85 84.25 34.85 46.7 161.35 129.8 161.1 90.3 92.75 823.8416666667 290.9 1114.7416666667 324.8916666667 498.95 119.1 171.8 107.6166666667 450.8555555556 470.3916666667
2005 3 172.5 91.39 119.8875 108.4166666667 172.5 83.75 110.1 113.2 107 63.95 107.85 84.25 34.85 46.7 161.35 129.8 161.1 92.75 823.8416666667 290.9 1114.7416666667 324.8916666667 498.95 119.1 171.8 107.6166666667 450.8555555556 470.3916666667
2005 4 102.8 87 117.2875 114.8916666667 102.8 172.5 83.75 110.1 113.2 107 63.95 107.85 84.25 34.85 46.7 161.35 129.8 92.75 823.8416666667 290.9 1114.7416666667 324.8916666667 498.95 119.1 171.8 107.6166666667 450.8555555556 470.3916666667
2005 5 193.35 67.52 138.1 129.2833333333 193.35 102.8 172.5 83.75 110.1 113.2 107 63.95 107.85 84.25 34.85 46.7 161.35 92.75 823.8416666667 290.9 1114.7416666667 324.8916666667 498.95 119.1 171.8 107.6166666667 450.8555555556 470.3916666667
2005 6 84.2 79.58 138.2125 124.45 84.2 193.35 102.8 172.5 83.75 110.1 113.2 107 63.95 107.85 84.25 34.85 46.7 92.75 823.8416666667 290.9 1114.7416666667 324.8916666667 498.95 119.1 171.8 107.6166666667 450.8555555556 470.3916666667
2005 7 42.9 95.25 105.8125 113.25 42.9 84.2 193.35 102.8 172.5 83.75 110.1 113.2 107 63.95 107.85 84.25 34.85 92.75 823.8416666667 290.9 1114.7416666667 324.8916666667 498.95 119.1 171.8 107.6166666667 450.8555555556 470.3916666667
2005 8 67.25 100.42 96.925 110.5 67.25 42.9 84.2 193.35 102.8 172.5 83.75 110.1 113.2 107 63.95 107.85 84.25 92.75 823.8416666667 290.9 1114.7416666667 324.8916666667 498.95 119.1 171.8 107.6166666667 450.8555555556 470.3916666667
2005 9 52.95 95.6 61.825 90.575 52.95 67.25 42.9 84.2 193.35 102.8 172.5 83.75 110.1 113.2 107 63.95 107.85 92.75 823.8416666667 290.9 1114.7416666667 324.8916666667 498.95 119.1 171.8 107.6166666667 450.8555555556 470.3916666667
2005 10 42.35 117.31 51.3625 80.5 42.35 52.95 67.25 42.9 84.2 193.35 102.8 172.5 83.75 110.1 113.2 107 63.95 92.75 823.8416666667 290.9 1114.7416666667 324.8916666667 498.95 119.1 171.8 107.6166666667 450.8555555556 470.3916666667
2005 11 59.65 116.47 55.55 58.2166666667 59.65 42.35 52.95 67.25 42.9 84.2 193.35 102.8 172.5 83.75 110.1 113.2 107 92.75 823.8416666667 290.9 1114.7416666667 324.8916666667 498.95 119.1 171.8 107.6166666667 450.8555555556 470.3916666667
2005 12 81.85 132.5 59.2 57.825 81.85 59.65 42.35 52.95 67.25 42.9 84.2 193.35 102.8 172.5 83.75 110.1 113.2 92.75 823.8416666667 290.9 1114.7416666667 324.8916666667 498.95 119.1 171.8 107.6166666667 450.8555555556 470.3916666667
2006 1 74.85 127.32 64.675 63.15 74.85 81.85 59.65 42.35 52.95 67.25 42.9 84.2 193.35 102.8 172.5 83.75 110.1 111 966.9 205.45 1172.35 414.05 552.85 110.15 95.3 113.4166666667 497.8777777778 525.9
2006 2 95.35 119.15 77.925 67.8333333333 95.35 74.85 81.85 59.65 42.35 52.95 67.25 42.9 84.2 193.35 102.8 172.5 83.75 111 966.9 205.45 1172.35 414.05 552.85 110.15 95.3 113.4166666667 497.8777777778 525.9
2006 3 125.1 98.1 94.2875 79.8583333333 125.1 95.35 74.85 81.85 59.65 42.35 52.95 67.25 42.9 84.2 193.35 102.8 172.5 111 966.9 205.45 1172.35 414.05 552.85 110.15 95.3 113.4166666667 497.8777777778 525.9
2006 4 137.5 88.13 108.2 95.7166666667 137.5 125.1 95.35 74.85 81.85 59.65 42.35 52.95 67.25 42.9 84.2 193.35 102.8 111 966.9 205.45 1172.35 414.05 552.85 110.15 95.3 113.4166666667 497.8777777778 525.9
2006 5 106.75 57.93 116.175 103.5666666667 106.75 137.5 125.1 95.35 74.85 81.85 59.65 42.35 52.95 67.25 42.9 84.2 193.35 111 966.9 205.45 1172.35 414.05 552.85 110.15 95.3 113.4166666667 497.8777777778 525.9
2006 6 44.15 53.02 103.375 97.2833333333 44.15 106.75 137.5 125.1 95.35 74.85 81.85 59.65 42.35 52.95 67.25 42.9 84.2 111 966.9 205.45 1172.35 414.05 552.85 110.15 95.3 113.4166666667 497.8777777778 525.9
2006 7 43.65 60.81 83.0125 92.0833333333 43.65 44.15 106.75 137.5 125.1 95.35 74.85 81.85 59.65 42.35 52.95 67.25 42.9 111 966.9 205.45 1172.35 414.05 552.85 110.15 95.3 113.4166666667 497.8777777778 525.9
2006 8 52.65 62.33 61.8 84.9666666667 52.65 43.65 44.15 106.75 137.5 125.1 95.35 74.85 81.85 59.65 42.35 52.95 67.25 111 966.9 205.45 1172.35 414.05 552.85 110.15 95.3 113.4166666667 497.8777777778 525.9
2006 9 57.95 70.81 49.6 73.775 57.95 52.65 43.65 44.15 106.75 137.5 125.1 95.35 74.85 81.85 59.65 42.35 52.95 111 966.9 205.45 1172.35 414.05 552.85 110.15 95.3 113.4166666667 497.8777777778 525.9
2006 10 34.2 87.36 47.1125 56.5583333333 34.2 57.95 52.65 43.65 44.15 106.75 137.5 125.1 95.35 74.85 81.85 59.65 42.35 111 966.9 205.45 1172.35 414.05 552.85 110.15 95.3 113.4166666667 497.8777777778 525.9
2006 11 143.55 102.93 72.0875 62.6916666667 143.55 34.2 57.95 52.65 43.65 44.15 106.75 137.5 125.1 95.35 74.85 81.85 59.65 111 966.9 205.45 1172.35 414.05 552.85 110.15 95.3 113.4166666667 497.8777777778 525.9
2006 12 236.15 107.91 117.9625 94.6916666667 236.15 143.55 34.2 57.95 52.65 43.65 44.15 106.75 137.5 125.1 95.35 74.85 81.85 111 966.9 205.45 1172.35 414.05 552.85 110.15 95.3 113.4166666667 497.8777777778 525.9
2007 1 119.3 101.77 133.3 107.3 119.3 236.15 143.55 34.2 57.95 52.65 43.65 44.15 106.75 137.5 125.1 95.35 74.85 119.1 725.2 188.45 913.65 311.7 413.5 96.3 92.15 108.5166666667 488.4333333333 483.175
2007 2 148.95 91.43 161.9875 123.35 148.95 119.3 236.15 143.55 34.2 57.95 52.65 43.65 44.15 106.75 137.5 125.1 95.35 119.1 725.2 188.45 913.65 311.7 413.5 96.3 92.15 108.5166666667 488.4333333333 483.175
2007 3 83.9 76.94 147.075 127.675 83.9 148.95 119.3 236.15 143.55 34.2 57.95 52.65 43.65 44.15 106.75 137.5 125.1 119.1 725.2 188.45 913.65 311.7 413.5 96.3 92.15 108.5166666667 488.4333333333 483.175
2007 4 98.9 61.03 112.7625 138.4583333333 98.9 83.9 148.95 119.3 236.15 143.55 34.2 57.95 52.65 43.65 44.15 106.75 137.5 119.1 725.2 188.45 913.65 311.7 413.5 96.3 92.15 108.5166666667 488.4333333333 483.175
2007 5 130.85 46.52 115.65 136.3416666667 130.85 98.9 83.9 148.95 119.3 236.15 143.55 34.2 57.95 52.65 43.65 44.15 106.75 119.1 725.2 188.45 913.65 311.7 413.5 96.3 92.15 108.5166666667 488.4333333333 483.175
2007 6 90.3 66.4 100.9875 112.0333333333 90.3 130.85 98.9 83.9 148.95 119.3 236.15 143.55 34.2 57.95 52.65 43.65 44.15 119.1 725.2 188.45 913.65 311.7 413.5 96.3 92.15 108.5166666667 488.4333333333 483.175
2007 7 40.85 104.9 90.225 98.9583333333 40.85 90.3 130.85 98.9 83.9 148.95 119.3 236.15 143.55 34.2 57.95 52.65 43.65 119.1 725.2 188.45 913.65 311.7 413.5 96.3 92.15 108.5166666667 488.4333333333 483.175
2007 8 46 118.23 77 81.8 46 40.85 90.3 130.85 98.9 83.9 148.95 119.3 236.15 143.55 34.2 57.95 52.65 119.1 725.2 188.45 913.65 311.7 413.5 96.3 92.15 108.5166666667 488.4333333333 483.175
2007 9 69.15 136.43 61.575 79.3416666667 69.15 46 40.85 90.3 130.85 98.9 83.9 148.95 119.3 236.15 143.55 34.2 57.95 119.1 725.2 188.45 913.65 311.7 413.5 96.3 92.15 108.5166666667 488.4333333333 483.175
2007 10 43.5 146.37 49.875 70.1083333333 43.5 69.15 46 40.85 90.3 130.85 98.9 83.9 148.95 119.3 236.15 143.55 34.2 119.1 725.2 188.45 913.65 311.7 413.5 96.3 92.15 108.5166666667 488.4333333333 483.175
2007 11 55.8 137.44 53.6125 57.6 55.8 43.5 69.15 46 40.85 90.3 130.85 98.9 83.9 148.95 119.3 236.15 143.55 119.1 725.2 188.45 913.65 311.7 413.5 96.3 92.15 108.5166666667 488.4333333333 483.175
2007 12 126.65 116.38 73.775 63.6583333333 126.65 55.8 43.5 69.15 46 40.85 90.3 130.85 98.9 83.9 148.95 119.3 236.15 119.1 725.2 188.45 913.65 311.7 413.5 96.3 92.15 108.5166666667 488.4333333333 483.175
2008 1 73.65 110.58 74.9 69.125 73.65 126.65 55.8 43.5 69.15 46 40.85 90.3 130.85 98.9 83.9 148.95 119.3 110.15 1051.9 199.5 1251.4 647.95 403.95 86.85 112.65 97.7666666667 456.7666666667 408.725
2008 2 143.9 88.96 100 85.4416666667 143.9 73.65 126.65 55.8 43.5 69.15 46 40.85 90.3 130.85 98.9 83.9 148.95 110.15 1051.9 199.5 1251.4 647.95 403.95 86.85 112.65 97.7666666667 456.7666666667 408.725
2008 3 127.15 81.38 117.8375 95.1083333333 127.15 143.9 73.65 126.65 55.8 43.5 69.15 46 40.85 90.3 130.85 98.9 83.9 110.15 1051.9 199.5 1251.4 647.95 403.95 86.85 112.65 97.7666666667 456.7666666667 408.725
2008 4 94.75 75.43 109.8625 103.65 94.75 127.15 143.9 73.65 126.65 55.8 43.5 69.15 46 40.85 90.3 130.85 98.9 110.15 1051.9 199.5 1251.4 647.95 403.95 86.85 112.65 97.7666666667 456.7666666667 408.725
2008 5 86.6 57.96 113.1 108.7833333333 86.6 94.75 127.15 143.9 73.65 126.65 55.8 43.5 69.15 46 40.85 90.3 130.85 110.15 1051.9 199.5 1251.4 647.95 403.95 86.85 112.65 97.7666666667 456.7666666667 408.725
2008 6 42 51.06 87.625 94.675 42 86.6 94.75 127.15 143.9 73.65 126.65 55.8 43.5 69.15 46 40.85 90.3 110.15 1051.9 199.5 1251.4 647.95 403.95 86.85 112.65 97.7666666667 456.7666666667 408.725
2008 7 76.5 68.22 74.9625 95.15 76.5 42 86.6 94.75 127.15 143.9 73.65 126.65 55.8 43.5 69.15 46 40.85 110.15 1051.9 199.5 1251.4 647.95 403.95 86.85 112.65 97.7666666667 456.7666666667 408.725
2008 8 56.75 73.75 65.4625 80.625 56.75 76.5 42 86.6 94.75 127.15 143.9 73.65 126.65 55.8 43.5 69.15 46 110.15 1051.9 199.5 1251.4 647.95 403.95 86.85 112.65 97.7666666667 456.7666666667 408.725
2008 9 94 88.7 67.3125 75.1 94 56.75 76.5 42 86.6 94.75 127.15 143.9 73.65 126.65 55.8 43.5 69.15 110.15 1051.9 199.5 1251.4 647.95 403.95 86.85 112.65 97.7666666667 456.7666666667 408.725
2008 10 71 105.43 74.5625 71.1416666667 71 94 56.75 76.5 42 86.6 94.75 127.15 143.9 73.65 126.65 55.8 43.5 110.15 1051.9 199.5 1251.4 647.95 403.95 86.85 112.65 97.7666666667 456.7666666667 408.725
2008 11 138.25 113.22 90 79.75 138.25 71 94 56.75 76.5 42 86.6 94.75 127.15 143.9 73.65 126.65 55.8 110.15 1051.9 199.5 1251.4 647.95 403.95 86.85 112.65 97.7666666667 456.7666666667 408.725
2008 12 44 105.21 86.8125 80.0833333333 44 138.25 71 94 56.75 76.5 42 86.6 94.75 127.15 143.9 73.65 126.65 110.15 1051.9 199.5 1251.4 647.95 403.95 86.85 112.65 97.7666666667 456.7666666667 408.725
2009 1 123.25 98.88 94.125 87.875 123.25 44 138.25 71 94 56.75 76.5 42 86.6 94.75 127.15 143.9 73.65 96.3 750.5 298.25 1048.75 400 350.5 133.25 165 105.4666666667 389.3166666667 377.225
2009 2 61.5 85.4 91.75 88.6666666667 61.5 123.25 44 138.25 71 94 56.75 76.5 42 86.6 94.75 127.15 143.9 96.3 750.5 298.25 1048.75 400 350.5 133.25 165 105.4666666667 389.3166666667 377.225
2009 3 118 71.32 86.6875 92.6666666667 118 61.5 123.25 44 138.25 71 94 56.75 76.5 42 86.6 94.75 127.15 96.3 750.5 298.25 1048.75 400 350.5 133.25 165 105.4666666667 389.3166666667 377.225
2009 4 143 71.17 111.4375 104.6666666667 143 118 61.5 123.25 44 138.25 71 94 56.75 76.5 42 86.6 94.75 96.3 750.5 298.25 1048.75 400 350.5 133.25 165 105.4666666667 389.3166666667 377.225
2009 5 99.5 68.05 105.5 98.2083333333 99.5 143 118 61.5 123.25 44 138.25 71 94 56.75 76.5 42 86.6 96.3 750.5 298.25 1048.75 400 350.5 133.25 165 105.4666666667 389.3166666667 377.225
2009 6 58.25 87.3 104.6875 100.5833333333 58.25 99.5 143 118 61.5 123.25 44 138.25 71 94 56.75 76.5 42 96.3 750.5 298.25 1048.75 400 350.5 133.25 165 105.4666666667 389.3166666667 377.225
2009 7 29.25 80.8 82.5 84.9166666667 29.25 58.25 99.5 143 118 61.5 123.25 44 138.25 71 94 56.75 76.5 96.3 750.5 298.25 1048.75 400 350.5 133.25 165 105.4666666667 389.3166666667 377.225
2009 8 37.25 94.1 56.0625 80.875 37.25 29.25 58.25 99.5 143 118 61.5 123.25 44 138.25 71 94 56.75 96.3 750.5 298.25 1048.75 400 350.5 133.25 165 105.4666666667 389.3166666667 377.225
2009 9 60 87.6 46.1875 71.2083333333 60 37.25 29.25 58.25 99.5 143 118 61.5 123.25 44 138.25 71 94 96.3 750.5 298.25 1048.75 400 350.5 133.25 165 105.4666666667 389.3166666667 377.225
2009 10 32.25 97 39.6875 52.75 32.25 60 37.25 29.25 58.25 99.5 143 118 61.5 123.25 44 138.25 71 96.3 750.5 298.25 1048.75 400 350.5 133.25 165 105.4666666667 389.3166666667 377.225
2009 11 120.75 97.95 62.5625 56.2916666667 120.75 32.25 60 37.25 29.25 58.25 99.5 143 118 61.5 123.25 44 138.25 96.3 750.5 298.25 1048.75 400 350.5 133.25 165 105.4666666667 389.3166666667 377.225
2009 12 91.25 109.05 76.0625 61.7916666667 91.25 120.75 32.25 60 37.25 29.25 58.25 99.5 143 118 61.5 123.25 44 96.3 750.5 298.25 1048.75 400 350.5 133.25 165 105.4666666667 389.3166666667 377.225
2010 1 136.25 96.05 95.125 79.625 136.25 91.25 120.75 32.25 60 37.25 29.25 58.25 99.5 143 118 61.5 123.25 86.85 785.75 158.75 944.5 367 418.75 66.5 92.25 95.5333333333 391.0666666667 384.625
2010 2 185.25 89.6 133.375 104.2916666667 185.25 136.25 91.25 120.75 32.25 60 37.25 29.25 58.25 99.5 143 118 61.5 86.85 785.75 158.75 944.5 367 418.75 66.5 92.25 95.5333333333 391.0666666667 384.625
2010 3 192 73.45 151.1875 126.2916666667 192 185.25 136.25 91.25 120.75 32.25 60 37.25 29.25 58.25 99.5 143 118 86.85 785.75 158.75 944.5 367 418.75 66.5 92.25 95.5333333333 391.0666666667 384.625
2010 4 63 56.85 144.125 131.4166666667 63 192 185.25 136.25 91.25 120.75 32.25 60 37.25 29.25 58.25 99.5 143 86.85 785.75 158.75 944.5 367 418.75 66.5 92.25 95.5333333333 391.0666666667 384.625
2010 5 66.5 43.4 126.6875 122.375 66.5 63 192 185.25 136.25 91.25 120.75 32.25 60 37.25 29.25 58.25 99.5 86.85 785.75 158.75 944.5 367 418.75 66.5 92.25 95.5333333333 391.0666666667 384.625
2010 6 43.5 55.9 91.25 114.4166666667 43.5 66.5 63 192 185.25 136.25 91.25 120.75 32.25 60 37.25 29.25 58.25 86.85 785.75 158.75 944.5 367 418.75 66.5 92.25 95.5333333333 391.0666666667 384.625
2010 7 16.25 68.3 47.3125 94.4166666667 16.25 43.5 66.5 63 192 185.25 136.25 91.25 120.75 32.25 60 37.25 29.25 86.85 785.75 158.75 944.5 367 418.75 66.5 92.25 95.5333333333 391.0666666667 384.625
2010 8 67.75 88.1 48.5 74.8333333333 67.75 16.25 43.5 66.5 63 192 185.25 136.25 91.25 120.75 32.25 60 37.25 86.85 785.75 158.75 944.5 367 418.75 66.5 92.25 95.5333333333 391.0666666667 384.625
2010 9 101.25 113.15 57.1875 59.7083333333 101.25 67.75 16.25 43.5 66.5 63 192 185.25 136.25 91.25 120.75 32.25 60 86.85 785.75 158.75 944.5 367 418.75 66.5 92.25 95.5333333333 391.0666666667 384.625
2010 10 106.75 145.1 73 67 106.75 101.25 67.75 16.25 43.5 66.5 63 192 185.25 136.25 91.25 120.75 32.25 86.85 785.75 158.75 944.5 367 418.75 66.5 92.25 95.5333333333 391.0666666667 384.625
2010 11 52.25 133.55 82 64.625 52.25 106.75 101.25 67.75 16.25 43.5 66.5 63 192 185.25 136.25 91.25 120.75 86.85 785.75 158.75 944.5 367 418.75 66.5 92.25 95.5333333333 391.0666666667 384.625
2010 12 119 128.6 94.8125 77.2083333333 119 52.25 106.75 101.25 67.75 16.25 43.5 66.5 63 192 185.25 136.25 91.25 86.85 785.75 158.75 944.5 367 418.75 66.5 92.25 95.5333333333 391.0666666667 384.625
2011 1 109.25 110.05 96.8125 92.7083333333 109.25 119 52.25 106.75 101.25 67.75 16.25 43.5 66.5 63 192 185.25 136.25 133.25 898.5 292 1190.5 533.5 365 84 208 94.5833333333 378.0833333333 391.875
2011 2 60.25 76.25 85.1875 91.4583333333 60.25 109.25 119 52.25 106.75 101.25 67.75 16.25 43.5 66.5 63 192 185.25 133.25 898.5 292 1190.5 533.5 365 84 208 94.5833333333 378.0833333333 391.875
2011 3 151.5 51.4 110 99.8333333333 151.5 60.25 109.25 119 52.25 106.75 101.25 67.75 16.25 43.5 66.5 63 192 133.25 898.5 292 1190.5 533.5 365 84 208 94.5833333333 378.0833333333 391.875
2011 4 78.25 59.05 99.8125 95.0833333333 78.25 151.5 60.25 109.25 119 52.25 106.75 101.25 67.75 16.25 43.5 66.5 63 133.25 898.5 292 1190.5 533.5 365 84 208 94.5833333333 378.0833333333 391.875
2011 5 58 67.1 87 96.0416666667 58 78.25 151.5 60.25 109.25 119 52.25 106.75 101.25 67.75 16.25 43.5 66.5 133.25 898.5 292 1190.5 533.5 365 84 208 94.5833333333 378.0833333333 391.875
2011 6 118.25 68.85 101.5 95.9166666667 118.25 58 78.25 151.5 60.25 109.25 119 52.25 106.75 101.25 67.75 16.25 43.5 133.25 898.5 292 1190.5 533.5 365 84 208 94.5833333333 378.0833333333 391.875
2011 7 61.25 89.4 78.9375 87.9166666667 61.25 118.25 58 78.25 151.5 60.25 109.25 119 52.25 106.75 101.25 67.75 16.25 133.25 898.5 292 1190.5 533.5 365 84 208 94.5833333333 378.0833333333 391.875
2011 8 96.4 97.7 83.475 93.9416666667 96.4 61.25 118.25 58 78.25 151.5 60.25 109.25 119 52.25 106.75 101.25 67.75 133.25 898.5 292 1190.5 533.5 365 84 208 94.5833333333 378.0833333333 391.875
2011 9 100.5 89.5 94.1 85.4416666667 100.5 96.4 61.25 118.25 58 78.25 151.5 60.25 109.25 119 52.25 106.75 101.25 133.25 898.5 292 1190.5 533.5 365 84 208 94.5833333333 378.0833333333 391.875
2011 10 82.35 98.45 85.125 86.125 82.35 100.5 96.4 61.25 118.25 58 78.25 151.5 60.25 109.25 119 52.25 106.75 133.25 898.5 292 1190.5 533.5 365 84 208 94.5833333333 378.0833333333 391.875
2011 11 223.4 103.65 125.6625 113.6916666667 223.4 82.35 100.5 96.4 61.25 118.25 58 78.25 151.5 60.25 109.25 119 52.25 133.25 898.5 292 1190.5 533.5 365 84 208 94.5833333333 378.0833333333 391.875
2011 12 145.5 91.45 137.9375 118.2333333333 145.5 223.4 82.35 100.5 96.4 61.25 118.25 58 78.25 151.5 60.25 109.25 119 133.25 898.5 292 1190.5 533.5 365 84 208 94.5833333333 378.0833333333 391.875
2012 1 40.25 93.25 122.875 114.7333333333 40.25 145.5 223.4 82.35 100.5 96.4 61.25 118.25 58 78.25 151.5 60.25 109.25 66.5 746.75 340.5 1087.25 340.75 406 157.65 182.85 102.7166666667 396.5833333333 385.5
2012 2 58.95 93.45 117.025 108.4916666667 58.95 40.25 145.5 223.4 82.35 100.5 96.4 61.25 118.25 58 78.25 151.5 60.25 66.5 746.75 340.5 1087.25 340.75 406 157.65 182.85 102.7166666667 396.5833333333 385.5
2012 3 76.45 82.43 80.2875 104.4833333333 76.45 58.95 40.25 145.5 223.4 82.35 100.5 96.4 61.25 118.25 58 78.25 151.5 66.5 746.75 340.5 1087.25 340.75 406 157.65 182.85 102.7166666667 396.5833333333 385.5
2012 4 331.6 86.88 126.8125 146.025 331.6 76.45 58.95 40.25 145.5 223.4 82.35 100.5 96.4 61.25 118.25 58 78.25 66.5 746.75 340.5 1087.25 340.75 406 157.65 182.85 102.7166666667 396.5833333333 385.5
2012 5 181.85 91.75 162.2125 139.1 181.85 331.6 76.45 58.95 40.25 145.5 223.4 82.35 100.5 96.4 61.25 118.25 58 66.5 746.75 340.5 1087.25 340.75 406 157.65 182.85 102.7166666667 396.5833333333 385.5
2012 6 79.75 112.78 167.4125 128.1416666667 79.75 181.85 331.6 76.45 58.95 40.25 145.5 223.4 82.35 100.5 96.4 61.25 118.25 66.5 746.75 340.5 1087.25 340.75 406 157.65 182.85 102.7166666667 396.5833333333 385.5
2012 7 23.7 129.63 154.225 125.3833333333 23.7 79.75 181.85 331.6 76.45 58.95 40.25 145.5 223.4 82.35 100.5 96.4 61.25 66.5 746.75 340.5 1087.25 340.75 406 157.65 182.85 102.7166666667 396.5833333333 385.5
2012 8 86.2 118.4 92.875 129.925 86.2 23.7 79.75 181.85 331.6 76.45 58.95 40.25 145.5 223.4 82.35 100.5 96.4 66.5 746.75 340.5 1087.25 340.75 406 157.65 182.85 102.7166666667 396.5833333333 385.5
2012 9 105.35 110.09 73.75 134.7416666667 105.35 86.2 23.7 79.75 181.85 331.6 76.45 58.95 40.25 145.5 223.4 82.35 100.5 66.5 746.75 340.5 1087.25 340.75 406 157.65 182.85 102.7166666667 396.5833333333 385.5
2012 10 95.75 108.91 77.75 95.4333333333 95.75 105.35 86.2 23.7 79.75 181.85 331.6 76.45 58.95 40.25 145.5 223.4 82.35 66.5 746.75 340.5 1087.25 340.75 406 157.65 182.85 102.7166666667 396.5833333333 385.5
2012 11 51.35 130.55 84.6625 73.6833333333 51.35 95.75 105.35 86.2 23.7 79.75 181.85 331.6 76.45 58.95 40.25 145.5 223.4 66.5 746.75 340.5 1087.25 340.75 406 157.65 182.85 102.7166666667 396.5833333333 385.5
2012 12 179.125 137.82 107.89375 90.2458333333 179.125 51.35 95.75 105.35 86.2 23.7 79.75 181.85 331.6 76.45 58.95 40.25 145.5 66.5 746.75 340.5 1087.25 340.75 406 157.65 182.85 102.7166666667 396.5833333333 385.5
2013 1 142.55 145.72 117.19375 110.0541666667 142.55 179.125 51.35 95.75 105.35 86.2 23.7 79.75 181.85 331.6 76.45 58.95 40.25 84 1137.75 311 1448.75 468.1 669.65 109.9 201.1 117.1833333333 480.2166666667 537.825
2013 2 55.9 138.67 107.23125 105.0041666667 55.9 142.55 179.125 51.35 95.75 105.35 86.2 23.7 79.75 181.85 331.6 76.45 58.95 84 1137.75 311 1448.75 468.1 669.65 109.9 201.1 117.1833333333 480.2166666667 537.825
2013 3 133.5 140.62 127.76875 109.6958333333 133.5 55.9 142.55 179.125 51.35 95.75 105.35 86.2 23.7 79.75 181.85 331.6 76.45 84 1137.75 311 1448.75 468.1 669.65 109.9 201.1 117.1833333333 480.2166666667 537.825
2013 4 315.35 95.37 161.825 146.2958333333 315.35 133.5 55.9 142.55 179.125 51.35 95.75 105.35 86.2 23.7 79.75 181.85 331.6 84 1137.75 311 1448.75 468.1 669.65 109.9 201.1 117.1833333333 480.2166666667 537.825
2013 5 59.75 78.15 141.125 147.6958333333 59.75 315.35 133.5 55.9 142.55 179.125 51.35 95.75 105.35 86.2 23.7 79.75 181.85 84 1137.75 311 1448.75 468.1 669.65 109.9 201.1 117.1833333333 480.2166666667 537.825
2013 6 74 72.47 145.65 130.175 74 59.75 315.35 133.5 55.9 142.55 179.125 51.35 95.75 105.35 86.2 23.7 79.75 84 1137.75 311 1448.75 468.1 669.65 109.9 201.1 117.1833333333 480.2166666667 537.825
2013 7 16.3 103.555 116.35 109.1333333333 16.3 74 59.75 315.35 133.5 55.9 142.55 179.125 51.35 95.75 105.35 86.2 23.7 84 1137.75 311 1448.75 468.1 669.65 109.9 201.1 117.1833333333 480.2166666667 537.825
2013 8 54.15 114.825 51.05 108.8416666667 54.15 16.3 74 59.75 315.35 133.5 55.9 142.55 179.125 51.35 95.75 105.35 86.2 84 1137.75 311 1448.75 468.1 669.65 109.9 201.1 117.1833333333 480.2166666667 537.825
2013 9 118.5 104.935 65.7375 106.3416666667 118.5 54.15 16.3 74 59.75 315.35 133.5 55.9 142.55 179.125 51.35 95.75 105.35 84 1137.75 311 1448.75 468.1 669.65 109.9 201.1 117.1833333333 480.2166666667 537.825
2013 10 26.375 112.485 53.83125 58.1791666667 26.375 118.5 54.15 16.3 74 59.75 315.35 133.5 55.9 142.55 179.125 51.35 95.75 84 1137.75 311 1448.75 468.1 669.65 109.9 201.1 117.1833333333 480.2166666667 537.825
2013 11 90 165.285 72.25625 63.2208333333 90 26.375 118.5 54.15 16.3 74 59.75 315.35 133.5 55.9 142.55 179.125 51.35 84 1137.75 311 1448.75 468.1 669.65 109.9 201.1 117.1833333333 480.2166666667 537.825
2013 12 207.1 141.41 110.49375 85.4041666667 207.1 90 26.375 118.5 54.15 16.3 74 59.75 315.35 133.5 55.9 142.55 179.125 84 1137.75 311 1448.75 468.1 669.65 109.9 201.1 117.1833333333 480.2166666667 537.825
2014 1 53 127.7 94.11875 91.5208333333 53 207.1 90 26.375 118.5 54.15 16.3 74 59.75 315.35 133.5 55.9 142.55 157.65 1011.525 215.325 1226.85 428.925 582.6 70.45 144.875 112.6666666667 552.75 626.125
2014 2 33.5 119.78 95.9 88.0791666667 33.5 53 207.1 90 26.375 118.5 54.15 16.3 74 59.75 315.35 133.5 55.9 157.65 1011.525 215.325 1226.85 428.925 582.6 70.45 144.875 112.6666666667 552.75 626.125
2014 3 206.833 103.91 125.10825 102.8013333333 206.833 33.5 53 207.1 90 26.375 118.5 54.15 16.3 74 59.75 315.35 133.5 157.65 1011.525 215.325 1226.85 428.925 582.6 70.45 144.875 112.6666666667 552.75 626.125
2014 4 36 64.54 82.33325 104.4055 36 206.833 33.5 53 207.1 90 26.375 118.5 54.15 16.3 74 59.75 315.35 157.65 1011.525 215.325 1226.85 428.925 582.6 70.45 144.875 112.6666666667 552.75 626.125
2014 5 101.5 57.865 94.45825 106.3221666667 101.5 36 206.833 33.5 53 207.1 90 26.375 118.5 54.15 16.3 74 59.75 157.65 1011.525 215.325 1226.85 428.925 582.6 70.45 144.875 112.6666666667 552.75 626.125
2014 6 116.5 61.065 115.20825 91.2221666667 116.5 101.5 36 206.833 33.5 53 207.1 90 26.375 118.5 54.15 16.3 74 157.65 1011.525 215.325 1226.85 428.925 582.6 70.45 144.875 112.6666666667 552.75 626.125
2014 7 95.5 99.225 87.375 98.3055 95.5 116.5 101.5 36 206.833 33.5 53 207.1 90 26.375 118.5 54.15 16.3 157.65 1011.525 215.325 1226.85 428.925 582.6 70.45 144.875 112.6666666667 552.75 626.125
2014 8 131 98.995 111.125 114.5555 131 95.5 116.5 101.5 36 206.833 33.5 53 207.1 90 26.375 118.5 54.15 157.65 1011.525 215.325 1226.85 428.925 582.6 70.45 144.875 112.6666666667 552.75 626.125
2014 9 150 81.995 123.25 105.0833333333 150 131 95.5 116.5 101.5 36 206.833 33.5 53 207.1 90 26.375 118.5 157.65 1011.525 215.325 1226.85 428.925 582.6 70.45 144.875 112.6666666667 552.75 626.125
2014 10 89.25 118.0866 116.4375 113.9583333333 89.25 150 131 95.5 116.5 101.5 36 206.833 33.5 53 207.1 90 26.375 157.65 1011.525 215.325 1226.85 428.925 582.6 70.45 144.875 112.6666666667 552.75 626.125
2014 11 145 107.2866 128.8125 121.2083333333 145 89.25 150 131 95.5 116.5 101.5 36 206.833 33.5 53 207.1 90 157.65 1011.525 215.325 1226.85 428.925 582.6 70.45 144.875 112.6666666667 552.75 626.125
2014 12 151.5 86.1666 133.9375 127.0416666667 151.5 145 89.25 150 131 95.5 116.5 101.5 36 206.833 33.5 53 207.1 157.65 1011.525 215.325 1226.85 428.925 582.6 70.45 144.875 112.6666666667 552.75 626.125
2015 1 63.5 98.8666 112.3125 121.7083333333 63.5 151.5 145 89.25 150 131 95.5 116.5 101.5 36 206.833 33.5 53 109.9 844.433 465.75 1310.183 383.6 460.833 226.5 239.25 135.6166666667 571.0276666667 521.7165
2015 2 50 111.2666 102.5 108.2083333333 50 63.5 151.5 145 89.25 150 131 95.5 116.5 101.5 36 206.833 33.5 109.9 844.433 465.75 1310.183 383.6 460.833 226.5 239.25 135.6166666667 571.0276666667 521.7165
2015 3 45 96.1 77.5 90.7083333333 45 50 63.5 151.5 145 89.25 150 131 95.5 116.5 101.5 36 206.833 109.9 844.433 465.75 1310.183 383.6 460.833 226.5 239.25 135.6166666667 571.0276666667 521.7165
