# Supplementary material for: Hierarchical Bayesian Integrated Modeling of Age- and Sex-Structured Wildlife Population Dynamics
Source: J Agric Biol Environ Stat. 2024 Jul 2;30(4):1068–93. doi: 10.1007/s13253-024-00634-w (PMC12559060; doi:10.1007/s13253-024-00634-w)
Supplement: Supplementary file 4 — (zip 2373 KB) [file 13253_2024_634_MOESM4_ESM.zip › Data_Dictionary_New/Topidata.csv]

Species	Year	Month	New	Quarter	Hyearling	Femaleadult	Maleadult	TOTAL
Topi	1989	7	0	3	144	391	171	709
Topi	1989	8	4	8	134	558	235	939
Topi	1989	9	8	7	167	378	290	850
Topi	1989	10	72	2	101	286	192	653
Topi	1989	11	114	143	66	630	346	1299
Topi	1989	12	23	156	116	426	280	1007
Topi	1990	1	2	128	103	331	382	946
Topi	1990	2	1	166	83	571	220	1046
Topi	1990	3	3	107	43	408	203	766
Topi	1990	4	0	124	97	687	363	1259
Topi	1990	5	0	151	126	920	374	1571
Topi	1990	6	0	118	152	701	337	1308
Topi	1990	7	0	61	42	239	179	521
Topi	1990	8	1	111	67	549	229	957
Topi	1990	9	48	89	69	373	199	778
Topi	1990	10	90	22	31	165	196	504
Topi	1990	11	85	67	56	227	247	682
Topi	1990	12	18	93	31	234	211	587
Topi	1991	1	0	111	5	230	219	565
Topi	1991	2	1	98	45	299	206	649
Topi	1991	3	1	138	17	383	225	764
Topi	1991	4	0	68	44	275	289	676
Topi	1991	5	1	19	72	203	166	461
Topi	1991	6	0	111	99	427	368	1005
Topi	1991	7	0	101	137	500	292	1030
Topi	1991	8	0	23	23	93	167	306
Topi	1991	9	NA	NA	NA	NA	NA	NA
Topi	1991	10	66	11	52	146	148	423
Topi	1991	11	116	5	20	221	351	713
Topi	1991	12	105	3	24	236	295	663
Topi	1992	1	11	77	6	210	332	636
Topi	1992	2	0	159	17	341	275	792
Topi	1992	3	0	63	29	175	161	428
Topi	1992	4	0	26	84	256	209	575
Topi	1992	5	0	256	63	647	337	1303
Topi	1992	6	0	143	38	450	220	851
Topi	1992	7	0	9	17	68	193	287
Topi	1992	8	0	14	73	290	154	531
Topi	1992	9	1	2	33	178	172	386
Topi	1992	10	43	0	117	431	421	1015
Topi	1992	11	109	35	21	202	134	505
Topi	1992	12	136	2	3	238	389	767
Topi	1993	1	151	16	23	323	218	731
Topi	1993	2	3	91	25	275	322	716
Topi	1993	3	1	77	19	258	216	570
Topi	1993	4	0	60	14	189	197	460
Topi	1993	5	0	37	24	221	209	491
Topi	1993	6	0	26	56	231	208	521
Topi	1993	7	0	0	30	94	83	207
Topi	1993	8	2	0	60	191	190	439
Topi	1993	9	11	1	87	321	133	553
Topi	1993	10	33	0	28	92	49	202
Topi	1993	11	41	0	50	158	186	437
Topi	1993	12	9	37	25	171	138	380
Topi	1994	1	20	5	20	225	242	512
Topi	1994	2	41	4	13	290	164	512
Topi	1994	3	5	36	2	245	149	436
Topi	1994	4	0	32	9	218	166	428
Topi	1994	5	0	34	18	351	157	560
Topi	1994	6	0	5	15	257	169	446
Topi	1994	7	0	1	7	85	105	196
Topi	1994	8	0	0	33	462	149	644
Topi	1994	9	0	1	22	306	86	415
Topi	1994	10	0	1	15	292	211	519
Topi	1994	11	35	3	7	143	149	337
Topi	1994	12	73	0	10	273	110	466
Topi	1995	1	46	70	12	491	217	835
Topi	1995	2	8	76	35	312	169	608
Topi	1995	3	8	175	11	442	304	941
Topi	1995	4	1	132	32	664	285	1114
Topi	1995	5	1	74	108	956	267	1406
Topi	1995	6	0	16	226	951	480	1662
Topi	1995	7	1	1	140	586	327	1055
Topi	1995	8	0	14	109	441	321	882
Topi	1995	9	20	13	55	335	237	660
Topi	1995	10	87	4	36	245	205	577
Topi	1995	11	142	2	117	332	225	818
Topi	1995	12	NA	NA	NA	NA	NA	NA
Topi	1996	1	15	193	43	425	269	945
Topi	1996	2	NA	NA	NA	NA	NA	NA
Topi	1996	3	0	44	50	458	180	732
Topi	1996	4	0	28	60	512	221	821
Topi	1996	5	NA	NA	NA	NA	NA	348
Topi	1996	6	0	0	169	431	319	919
Topi	1996	7	2	48	43	307	193	593
Topi	1996	8	0	8	20	128	107	263
Topi	1996	9	1	1	60	325	205	592
Topi	1996	10	43	1	45	432	256	777
Topi	1996	11	NA	NA	NA	NA	NA	651
Topi	1996	12	45	55	6	339	132	577
Topi	1997	1	1	191	2	511	107	812
Topi	1997	2	6	142	9	490	249	896
Topi	1997	3	NA	NA	NA	NA	NA	174
Topi	1997	4	0	8	48	250	120	426
Topi	1997	5	NA	NA	NA	NA	NA	NA
Topi	1997	6	0	0	119	509	296	924
Topi	1997	7	NA	NA	NA	NA	NA	189
Topi	1997	8	1	0	30	331	124	486
Topi	1997	9	NA	NA	NA	NA	NA	117
Topi	1997	10	8	0	33	256	162	459
Topi	1997	11	27	0	4	108	118	257
Topi	1997	12	NA	NA	NA	NA	NA	NA
Topi	1998	1	NA	NA	NA	NA	NA	NA
Topi	1998	2	10	9	1	117	110	247
Topi	1998	3	0	47	35	373	179	634
Topi	1998	4	0	21	42	280	171	514
Topi	1998	5	NA	NA	NA	NA	NA	NA
Topi	1998	6	0	2	39	220	199	460
Topi	1998	7	0	1	45	199	144	389
Topi	1998	8	3	1	14	92	96	206
Topi	1998	9	21	0	14	104	139	278
Topi	1998	10	54	3	11	204	150	422
Topi	1998	11	8	80	31	182	122	423
Topi	1998	12	1	32	8	114	108	263
Topi	1999	1	6	78	77	286	205	652
Topi	1999	2	1	27	64	268	192	552
Topi	1999	3	1	12	58	213	145	429
Topi	1999	4	0	6	147	606	194	953
Topi	1999	5	0	3	311	819	283	1416
Topi	1999	6	0	0	23	83	85	191
Topi	1999	7	0	2	22	151	95	270
Topi	1999	8	0	1	32	127	108	268
Topi	1999	9	1	0	9	96	71	177
Topi	1999	10	4	0	21	134	144	303
Topi	1999	11	20	0	7	113	145	285
Topi	1999	12	NA	NA	NA	NA	NA	NA
Topi	2000	1	19	40	8	165	195	427
Topi	2000	2	6	15	0	95	89	205
Topi	2000	3	4	64	56	263	195	582
Topi	2000	4	NA	NA	NA	NA	NA	NA
Topi	2000	5	0	5	92	468	307	872
Topi	2000	6	0	2	27	263	118	410
Topi	2000	7	0	0	12	52	75	139
Topi	2000	8	0	6	19	135	82	242
Topi	2000	9	0	1	35	130	105	271
Topi	2000	10	0	2	18	158	101	279
Topi	2000	11	12	0	33	175	152	372
Topi	2000	12	40	0	3	134	100	277
Topi	2001	1	69	3	18	209	93	392
Topi	2001	2	14	40	24	188	137	403
Topi	2001	3	0	89	43	371	173	676
Topi	2001	4	1	16	77	315	204	614
Topi	2001	5	1	2	16	62	96	177
Topi	2001	6	0	6	55	209	153	423
Topi	2001	7	0	2	10	64	48	124
Topi	2001	8	1	1	20	113	97	230
Topi	2001	9	NA	NA	NA	NA	NA	NA
Topi	2001	10	NA	NA	NA	NA	NA	NA
Topi	2001	11	NA	NA	NA	NA	NA	NA
Topi	2001	12	NA	NA	NA	NA	NA	NA
Topi	2002	1	NA	NA	NA	NA	NA	NA
Topi	2002	2	NA	NA	NA	NA	NA	NA
Topi	2002	3	1	37	52	202	123	415
Topi	2002	4	0	2	43	213	125	383
Topi	2002	5	0	3	28	82	74	187
Topi	2002	6	0	1	30	131	104	266
Topi	2002	7	0	8	99	324	129	560
Topi	2002	8	0	1	66	338	124	529
Topi	2002	9	39	1	20	180	185	425
Topi	2002	10	72	1	53	173	81	380
Topi	2002	11	NA	NA	NA	NA	NA	NA
Topi	2002	12	NA	NA	NA	NA	NA	NA
Topi	2003	1	17	99	14	351	134	615
Topi	2003	2	1	105	16	366	284	772
Topi	2003	3	3	94	40	319	236	691
Topi	2003	4	NA	NA	NA	NA	NA	169
Topi	2003	5	1	5	148	455	287	896
Topi	2003	6	0	8	128	394	149	679
Topi	2003	7	0	1	33	114	125	273
Topi	2003	8	0	4	83	178	271	536
Topi	2003	9	50	1	29	118	123	321
Topi	2003	10	83	0	90	199	207	579
Topi	2003	11	85	4	24	227	154	494
Topi	2003	12	17	97	10	227	207	558
