# Supplementary material for: Hierarchical Bayesian Integrated Modeling of Age- and Sex-Structured Wildlife Population Dynamics
Source: J Agric Biol Environ Stat. 2024 Jul 2;30(4):1068–93. doi: 10.1007/s13253-024-00634-w (PMC12559060; doi:10.1007/s13253-024-00634-w)
Supplement: Supplementary file 4 — (zip 2373 KB) [file 13253_2024_634_MOESM4_ESM.zip › Data_Dictionary_New/Topi_hartebeest_impute3_new.csv]

SP	source	Year	Month	Pred	lower	upper
TP	obs	1977	1	39115.6424295218	31232.0053435383	48989.2808945346
TP	predict	1977	1	39105.6001332754	31227.8381348514	48970.6637769755
TP	predict	1977	2	38815.8058355594	31106.5722962248	48435.6414559602
TP	predict	1977	3	38518.9112016891	30980.2907842772	47891.9494492481
TP	predict	1977	4	38215.1764034369	30848.9307891768	47340.3670787247
TP	predict	1977	5	37924.1643799694	30720.9884558036	46816.2750032621
TP	predict	1977	6	37626.4404294041	30587.9563150336	46284.5246935203
TP	predict	1977	7	37341.1804971607	30458.4379424729	45779.2275347502
TP	predict	1977	8	37049.3341817656	30323.8203450698	45266.4983399863
TP	predict	1977	9	36760.424854692	30188.4296785569	44763.1377281382
TP	predict	1977	10	36483.6003646918	30056.6908389042	44284.7518612286
TP	obs	1977	11	36200.3738804833	29919.8421580176	43799.2641192999
TP	predict	1977	11	36200.3738804833	29919.8421580176	43799.2641192999
TP	predict	1977	12	35928.9879493433	29786.7324108525	43337.8242788973
TP	predict	1978	1	35651.3190848892	29648.5081215896	42869.4943867023
TP	predict	1978	2	35394.0793056059	29518.5963561737	42439.0385903127
TP	predict	1978	3	35130.4997286718	29383.6076695982	42001.3779473079
TP	obs	1978	4	35051.9235523906	29342.9953682369	41871.5720499552
TP	predict	1978	4	34860.8083695199	29243.5007816126	41557.1298816766
TP	predict	1978	5	34602.376317419	29107.3336751616	41134.8033514318
TP	predict	1978	6	34337.9455087879	28966.0479889138	40706.088114463
TP	predict	1978	7	34084.5483276554	28828.7773197562	40298.4983308374
TP	predict	1978	9	33568.549598738	28543.4696446449	39478.2952525305
TP	predict	1978	10	33322.5389122605	28404.6720819847	39091.8647592263
TP	predict	1978	11	33070.8027800502	28260.7615754764	38699.5231390377
TP	obs	1978	12	32982.0765052479	28209.5811605807	38561.9823423012
TP	predict	1978	12	32829.5562161629	28121.0397927599	38326.4548285903
TP	obs	1979	1	32614.4057528177	27994.9224822951	37996.1567417142
TP	predict	1979	1	32582.6893009366	27976.2095686083	37947.6583301195
TP	obs	1979	2	32353.9533803742	27840.3238287425	37599.3578874512
TP	predict	1979	2	32353.9533803742	27840.3238287425	37599.3578874512
TP	obs	1979	3	32119.5482315416	27699.3616633267	37245.095794544
TP	predict	1979	3	32119.5482315416	27699.3616633267	37245.095794544
TP	obs	1979	4	31895.0785552437	27562.7349627073	36908.3850866608
TP	predict	1979	4	31879.6742243655	27553.2996241572	36885.3691759163
TP	predict	1979	5	31649.7827216475	27411.5766608902	36543.2736219328
TP	obs	1979	6	31588.848158835	27373.7239026665	36453.035456558
TP	predict	1979	6	31414.5224579155	27264.7605068035	36195.8881323244
TP	obs	1979	7	31376.7939401195	27241.0464176724	36140.4324513037
TP	predict	1979	7	31189.0477129946	27122.3380858315	35865.5177206723
TP	obs	1979	8	31159.1463974616	27103.3237712724	35821.8944809831
TP	obs	1979	8	30973.1206882794	26984.3565594319	35551.494550475
TP	predict	1979	8	30958.3022679215	26974.8298110843	35530.0287721617
TP	predict	1979	8	30958.3022679215	26974.8298110843	35530.0287721617
TP	predict	1979	9	30729.8140802705	26826.9927070207	35200.4223403265
TP	obs	1979	10	30663.8980640612	26784.0128198325	35105.8166977467
TP	predict	1979	10	30510.8224766765	26683.6255904959	34886.9491158966
TP	obs	1979	11	30489.03746382	26669.2732300446	34855.8956763391
TP	obs	1979	11	30344.3311241971	26573.5201061923	34650.2242719567
TP	predict	1979	11	30286.7043179602	26535.1849808234	34568.6099081826
TP	predict	1979	12	30071.896424158	26391.261167548	34265.8484111127
TP	predict	1980	1	29852.05512886	26242.2730970278	33958.3843259915
TP	predict	1980	2	29648.3335857709	26102.6640013852	33675.6311297001
TP	predict	1980	3	29432.6102839146	25953.1906743952	33378.4989673522
TP	predict	1980	4	29218.9807995467	25803.4870693367	33086.5683645844
TP	predict	1980	5	29014.2148229068	25658.4064686652	32808.9222071467
TP	predict	1980	6	28804.6394804297	25508.2904702906	32526.9643829675
TP	predict	1980	7	28603.7551325586	25362.8371962093	32258.8045396457
TP	predict	1980	8	28398.1481920355	25212.3638316104	31986.4819547663
TP	predict	1980	9	28194.5257674367	25061.73066902	31718.9300990016
TP	obs	1980	10	27992.866492942	24910.9530005478	31456.0657103101
TP	predict	1980	10	27992.866492942	24910.9530005478	31456.0657103101
TP	predict	1980	11	27799.5616531684	24764.9164785999	31206.0664034997
TP	predict	1980	12	27608.0567331798	24618.7744020286	30960.3063148289
TP	obs	1981	1	27500.3291798783	24535.9195685803	30822.8963209561
TP	predict	1981	1	27412.0395030378	24467.6665223368	30710.73038494
TP	predict	1981	2	27230.3725690144	24326.2363906038	30481.2128905292
TP	predict	1981	3	27044.1568149418	24179.8737785882	30247.7351423902
TP	predict	1981	4	26853.547857633	24028.5919349072	30010.6237808548
TP	predict	1981	5	26670.8248180611	23882.1704762271	29785.1025384725
TP	predict	1981	6	26483.7873349282	23730.8694737364	29556.0595610688
TP	predict	1981	7	26304.4845310653	23584.4720002365	29338.1978802883
TP	obs	1981	8	26126.8377318452	23438.1195096016	29123.993910285
TP	predict	1981	8	26120.9444937598	23433.2421379828	29116.9159277426
TP	predict	1981	9	25939.1540236689	23282.0861663434	28899.4597243728
TP	obs	1981	10	25770.6595108722	23140.7731273113	28699.4253809736
TP	predict	1981	10	25764.8761944283	23135.9021194523	28692.5853112113
TP	obs	1981	11	25597.9331423949	22994.7050395426	28495.8724208777
TP	predict	1981	11	25586.4747244608	22984.9720679221	28482.4226407971
TP	predict	1981	12	25415.4425819692	22839.0610803831	28282.455192179
TP	predict	1982	1	25240.360271211	22688.4717970546	28079.2726949212
TP	obs	1982	2	25111.5345044285	22576.8846696439	27930.7430761239
TP	predict	1982	2	25078.0772268429	22547.7965647972	27892.3022738897
TP	predict	1982	3	24911.7122430396	22402.5019068431	27701.9687113804
TP	predict	1982	4	24741.4028854796	22252.6436614497	27508.5075757574
TP	obs	1982	5	24605.2305424369	22132.0205920236	27354.816860448
TP	predict	1982	5	24578.1209853559	22107.9224632889	27324.3237655594
TP	predict	1982	6	24410.9646942797	21958.7247170326	27137.0585033636
TP	predict	1982	7	24250.7027814961	21814.7096134472	26958.7171141596
TP	predict	1982	8	24086.6351043344	21666.3115740762	26777.3307268194
TP	obs	1982	9	24076.1033336967	21656.7529329435	26765.7276937893
TP	predict	1982	9	23924.1128218069	21518.3742140686	26598.8112585354
TP	predict	1982	10	23768.2894775774	21375.6822563056	26428.7042591713
TP	predict	1982	11	23608.7614685644	21228.7583247916	26255.5920394389
TP	obs	1982	12	23562.7282396955	21186.2079088629	26205.8299666493
TP	predict	1982	12	23455.8064164097	21087.1149068593	26090.5703352108
TP	predict	1983	1	23299.2123327524	20941.3437490975	25922.5626507409
TP	obs	1983	2	23223.9690704436	20871.0362642651	25842.1638751299
TP	predict	1983	2	23154.0506839885	20805.5542096575	25767.6415477487
TP	predict	1983	3	23005.2225581613	20665.6999388069	25609.5978610772
TP	predict	1983	4	22852.8499594939	20521.8758131473	25448.5874501082
TP	predict	1983	5	22706.7496612196	20383.3913759064	25294.9310872156
TP	predict	1983	6	22557.1674743451	20241.0453082926	25138.3165600242
TP	predict	1983	7	22413.7404517211	20104.0498763515	24988.784057289
TP	obs	1983	8	22404.2248395911	20094.9440596921	24978.8846971609
TP	predict	1983	8	22266.8929387892	19963.300849997	24836.2996116234
TP	predict	1983	9	22121.4142170082	19823.406108703	24685.8165684057
TP	obs	1983	10	22107.4077549811	19809.9142586634	24671.3575467022
TP	predict	1983	10	21981.918522372	19688.8629667767	24542.033876693
TP	predict	1983	11	21839.0927514573	19550.7268759528	24395.3063859428
TP	obs	1983	12	21820.7606352824	19532.9701419625	24376.5075788137
TP	predict	1983	12	21702.1387958044	19417.9324673351	24255.0451292714
TP	obs	1984	1	21593.4628731858	19312.3383131138	24144.0280972623
TP	predict	1984	1	21561.9132989222	19281.6490264203	24111.8435707026
TP	predict	1984	2	21431.9132483376	19155.0394199146	23979.4288810875
TP	predict	1984	3	21294.1951449231	19020.659157355	23839.4864825031
TP	predict	1984	4	21157.7533622904	18887.2900639284	23701.1517176013
TP	predict	1984	5	21026.9160370394	18759.2020105671	23568.7636275601
TP	predict	1984	6	20892.9482996426	18627.8709385582	23433.4503439139
TP	predict	1984	7	20764.481510275	18501.782970875	23303.899579261
TP	obs	1984	8	20692.1942640007	18430.777105445	23231.0824991014
TP	predict	1984	8	20632.939109074	18372.5445957176	23171.4324633065
TP	predict	1984	9	20502.6109552474	18244.3870837563	23040.3495635373
TP	predict	1984	10	20377.6317173058	18121.4017127045	22914.7767368915
TP	predict	1984	11	20249.6578852071	17995.3972488334	22786.3068982548
TP	predict	1984	12	20126.9348897587	17874.509300871	22663.1960205391
TP	predict	1985	1	20001.2698881288	17750.6840752235	22537.2045067357
TP	predict	1985	2	19884.7592652526	17635.8565417006	22420.4392966173
TP	predict	1985	3	19765.2859109389	17518.0987890406	22300.7377596
TP	obs	1985	4	19658.6687661724	17413.0135746732	22193.9330605119
TP	predict	1985	4	19642.9463909095	17397.5177179485	22178.1836450196
TP	predict	1985	5	19525.6232101896	17281.8940358809	22060.6584529878
TP	predict	1985	6	19405.4841107695	17163.5199477313	21940.3021478182
TP	predict	1985	7	19290.2698594945	17050.0321214807	21824.8569035427
TP	predict	1985	8	19172.2890254537	16933.8635312808	21706.6037999263
TP	predict	1985	9	19055.3891525781	16818.8132315181	21589.3862877159
TP	predict	1985	10	18943.2795397606	16708.5364825872	21476.916311341
TP	predict	1985	11	18828.4760717266	16595.6782646629	21361.6765479505
TP	obs	1985	12	18824.7902715091	16592.0561549677	21357.9754948094
TP	predict	1985	12	18718.3758219201	16487.5160883316	21251.0842466204
TP	predict	1986	1	18605.628851505	16376.8347642421	21137.7491403771
TP	predict	1986	2	18501.0886200669	16274.2892942875	21032.5792996513
TP	predict	1986	3	18393.883483852	16169.2151599115	20924.6364941919
TP	predict	1986	4	18284.099631429	16061.7091559737	20813.9928375982
TP	obs	1986	5	18255.9312684757	16034.1415566631	20785.585888807
TP	predict	1986	5	18178.8107944248	15958.7012462491	20707.7729446918
TP	predict	1986	6	18070.9883157936	15853.3176956824	20598.8818856816
TP	predict	1986	7	17967.5795827788	15752.350856269	20494.3324973624
TP	obs	1986	8	17912.8015469693	15698.9086412052	20438.9022571236
TP	predict	1986	8	17861.6815007164	15649.0622858386	20387.1427057802
TP	predict	1986	9	17756.7475532746	15546.8265814389	20280.8002018341
TP	predict	1986	10	17656.1079252732	15448.8833059324	20178.6848211343
TP	obs	1986	11	17612.7730938217	15406.7430078363	20134.675829711
TP	predict	1986	11	17553.044485394	15348.6944818999	20073.9789999444
TP	predict	1986	12	17454.1981326887	15252.7156824819	19973.4289156817
TP	predict	1987	1	17352.9704750275	15154.5395946822	19870.322184703
TP	predict	1987	2	17259.1065661748	15063.611485084	19774.5912231961
TP	predict	1987	3	17162.8455227725	14970.4695446275	19676.2877450467
TP	obs	1987	4	17070.5975070966	14881.3154485256	19581.9583461731
TP	predict	1987	4	17064.2645402071	14875.1986942381	19575.4779672935
TP	predict	1987	5	16969.7157590918	14783.9367759655	19478.6583105881
TP	predict	1987	6	16872.8877387932	14690.5905726402	19379.3666250652
TP	predict	1987	7	16780.0196936655	14601.1736971739	19284.001872692
TP	predict	1987	8	16684.9124058132	14509.7159014374	19186.1993632887
TP	predict	1987	9	16590.6674566539	14419.2038800611	19089.1431279289
TP	predict	1987	10	16500.2761371821	14332.503286745	18995.9218676791
TP	predict	1987	11	16407.7045993711	14243.8249896681	18900.3143759138
TP	predict	1987	12	16318.9178514934	14158.8814914193	18808.4828596935
TP	predict	1988	1	16227.9891813385	14072.000859299	18714.2990895722
TP	predict	1988	2	16143.6724581428	13991.5402355671	18626.8385072643
TP	predict	1988	3	16054.330554294	13906.3928925306	18534.0319044903
TP	predict	1988	4	15965.7973453681	13822.1276267275	18441.9281717857
TP	predict	1988	5	15880.8829870795	13741.4118767921	18353.4593614253
TP	predict	1988	6	15793.9193205073	13658.8557799241	18262.7221139075
TP	predict	1988	7	15710.5100703477	13579.776963796	18175.5655728754
TP	predict	1988	8	15625.0875353339	13498.8943453682	18086.1746333039
TP	predict	1988	9	15540.4374731553	13418.8482820463	17997.4608685435
TP	predict	1988	10	15459.2468438823	13342.1721493403	17912.2492428567
TP	predict	1988	11	15376.0960785745	13263.7453013083	17824.854537446
TP	predict	1988	12	15296.3432460044	13188.6191096048	17740.9109138035
TP	predict	1989	1	15214.6647760678	13111.7764654622	17654.8177783443
TP	predict	1989	2	15138.9241803786	13040.6085302688	17574.8719706814
TP	predict	1989	3	15061.2456385327	12967.7082457126	17492.768643929
TP	predict	1989	4	14981.6913096273	12893.1408176928	17408.5645748129
TP	obs	1989	5	14943.45568252	12857.3356691242	17368.0514752128
TP	predict	1989	5	14905.3875703982	12821.7091399385	17327.6882355521
TP	predict	1989	6	14827.2411376286	12748.6429505799	17244.7436645315
TP	predict	1989	7	14752.2876867717	12678.6485022175	17165.078119739
TP	predict	1989	8	14675.524088928	12607.0515694836	17083.3764023008
TP	predict	1989	9	14599.4538098405	12536.1893315719	17002.299973954
TP	predict	1989	10	14526.4916398362	12468.3050366991	16924.4302847194
TP	predict	1989	11	14451.7674003586	12398.8654597485	16844.5719224946
TP	predict	1989	12	14380.0962958771	12332.3433920499	16767.8731369095
TP	predict	1990	1	14306.6943468223	12264.2966274671	16689.2166220926
TP	predict	1990	2	14238.6283817102	12201.2707932055	16616.1821689377
TP	predict	1990	3	14168.8207453735	12136.7067442243	16541.1825090082
TP	predict	1990	4	14097.3274103278	12070.6621011904	16464.2700166696
TP	predict	1990	5	14028.7554264672	12007.3910635124	16390.4030254899
TP	predict	1990	6	13958.5276466445	11942.6683582436	16314.6533268379
TP	predict	1990	7	13891.1694560137	11880.662650606	16241.9045578949
TP	obs	1990	8	13853.2615889487	11845.7981994387	16200.92233725
TP	predict	1990	8	13822.1846861675	11817.2330200153	16167.3032235998
TP	predict	1990	9	13753.8231007831	11754.4496466499	16093.2800406821
TP	predict	1990	10	13688.2547596374	11694.3000978432	16022.1917341846
TP	predict	1990	11	13621.1030000439	11632.767516655	15949.2955285292
TP	predict	1990	12	13556.695042952	11573.8152560795	15879.2910048449
TP	predict	1991	1	13490.7317022164	11513.5064898226	15807.5076452223
TP	predict	1991	2	13429.5636336251	11457.6426703066	15740.8626345963
TP	predict	1991	3	13366.8304275658	11400.410199136	15672.4321808035
TP	obs	1991	4	13321.1750007235	11358.7967726175	15622.5793059072
TP	predict	1991	4	13302.5823762765	11341.8595599973	15602.2649497226
TP	predict	1991	5	13240.9596358008	11285.7622119783	15534.8844662723
TP	predict	1991	6	13177.8489811979	11228.3721610782	15465.795155349
TP	predict	1991	7	13117.3172934448	11173.3861772198	15399.4510032875
TP	obs	1991	8	13075.2604894378	11135.2164757984	15353.3105744489
TP	predict	1991	8	13055.3241933108	11117.1325491859	15331.4255306713
TP	predict	1991	9	12993.8915641664	11061.4474269577	15263.9353119226
TP	predict	1991	10	12934.9696049966	11008.094283799	15199.128420296
TP	predict	1991	11	12874.625411515	10953.510536495	15132.6808820388
TP	predict	1991	12	12816.7476375946	10901.2123356329	15068.8762816626
TP	predict	1992	1	12757.4730943053	10847.7075947463	15003.4574890965
TP	predict	1992	2	12702.5085254809	10798.1437310925	14942.7278297202
TP	obs	1992	3	12657.3729416593	10757.4794966626	14892.8092155743
TP	predict	1992	3	12644.2681643687	10745.6791103755	14878.3074359718
TP	predict	1992	4	12586.5552689968	10693.7437968875	14814.3977028531
TP	predict	1992	5	12531.2018277039	10643.9824069014	14753.0325815677
TP	predict	1992	6	12474.5129878546	10593.0719132358	14690.1178014016
TP	predict	1992	7	12420.1417176095	10544.291581224	14629.7092694393
TP	obs	1992	8	12375.196592004	10504.0041896724	14579.7248292532
TP	predict	1992	8	12364.4587446226	10494.3839535454	14567.7765101997
TP	predict	1992	9	12309.2801087861	10444.9777785787	14506.3378791768
TP	predict	1992	10	12256.3573471768	10397.6377041875	14447.3484935138
TP	predict	1992	11	12202.1579047542	10349.2025432851	14386.8725063423
TP	predict	1992	12	12150.1743823029	10302.792264483	14328.8085142983
TP	predict	1993	1	12096.9369373665	10255.3078336656	14269.2823696855
TP	predict	1993	2	12047.5709847873	10211.3175720828	14214.029248322
TP	predict	1993	3	11996.9432794243	10166.2440433881	14157.3079925551
TP	predict	1993	4	11945.0945749899	10120.1266765669	14099.1599182094
TP	predict	1993	5	11895.3660343117	10075.9362910476	14043.3334434616
TP	predict	1993	6	11844.4383768894	10030.7222439685	13986.1035977034
TP	predict	1993	7	11795.5934295335	9987.3972245518	13931.159563056
TP	predict	1993	8	11745.5709071665	9943.0684332147	13874.8352042342
TP	predict	1993	9	11696.002386248	9899.1827942191	13818.9661371852
TP	predict	1993	10	11648.4613767721	9857.130581594	13765.3297095928
TP	obs	1993	11	11627.9902615493	9839.0345546257	13742.2179759617
TP	predict	1993	11	11599.7746535856	9814.1040662848	13710.3469766755
TP	predict	1993	12	11553.0796752303	9772.8751510631	13657.5621727553
TP	predict	1994	1	11505.2597028642	9730.6911271102	13603.4531464634
TP	predict	1994	2	11460.9186089141	9691.6107216233	13553.2327012564
TP	predict	1994	3	11415.445632124	9651.5676418167	13501.6821946501
TP	predict	1994	4	11368.8774423308	9610.5968229882	13448.8395132313
TP	obs	1994	5	11331.631185894	9577.85420708	13406.5378901057
TP	predict	1994	5	11324.2148159223	9571.3374281442	13398.1109912681
TP	predict	1994	6	11278.4765024698	9531.1679319918	13346.1117382894
TP	predict	1994	7	11234.6098195067	9492.6759289217	13296.1936909705
TP	predict	1994	8	11189.6866636738	9453.2911901673	13245.0260033705
TP	predict	1994	9	11145.1722339294	9414.2990901857	13194.276380431
TP	predict	1994	10	11102.4794552067	9376.9348165348	13145.5590195558
TP	predict	1994	11	11058.7586075912	9338.703532928	13095.6231247475
TP	predict	1994	12	11016.8270456139	9302.0681223738	13047.687520267
TP	predict	1995	1	10973.8858763725	9264.5824795816	12998.5535228444
TP	predict	1995	2	10934.0691495093	9229.8532841457	12952.9543412797
TP	predict	1995	3	10893.236486587	9194.2670739522	12906.1512133889
TP	predict	1995	4	10851.4209295354	9157.8550185049	12858.1786839843
TP	predict	1995	5	10811.3170931793	9122.9629591548	12812.128889768
TP	predict	1995	6	10770.2481211371	9087.261353784	12764.9288465281
TP	predict	1995	7	10730.860532086	9053.0503359578	12719.6208444476
TP	predict	1995	8	10690.5252923747	9018.0458975454	12673.1813438664
TP	predict	1995	9	10650.5580995997	8983.3908314459	12627.1237622076
TP	predict	1995	10	10612.2275786571	8950.1832739988	12582.9126324575
TP	predict	1995	11	10572.9752738431	8916.2063018695	12537.5975338142
TP	predict	1995	12	10535.3306694359	8883.6490798249	12494.0991384302
TP	predict	1996	1	10496.7811054541	8850.3381538528	12449.5145451422
TP	predict	1996	2	10461.0377928799	8819.4786284812	12408.1384301634
TP	predict	1996	3	10423.1675883514	8786.8108458363	12364.2609908168
TP	predict	1996	4	10385.6437122414	8754.4704678278	12320.7446657117
TP	predict	1996	5	10349.6570765652	8723.4819899828	12278.9732042201
TP	predict	1996	6	10312.8055505632	8691.7763999756	12236.1590346509
TP	predict	1996	7	10277.4637922651	8661.3962962733	12195.0616723043
TP	obs	1996	8	10266.9224172917	8652.3399045326	12182.7964557271
TP	predict	1996	8	10241.2727305889	8630.3133449857	12152.9384797184
TP	predict	1996	9	10205.4128454082	8599.5423151659	12111.1621442396
TP	predict	1996	10	10171.0222605864	8570.0581120503	12071.0609511368
TP	predict	1996	11	10135.8054158054	8539.8923138447	12029.9586518814
TP	predict	1996	12	10102.0316637237	8510.9884721817	11990.5042837777
TP	predict	1997	1	10067.4466299663	8481.4169796957	11950.0646990776
TP	predict	1997	2	10035.379800259	8454.0231533743	11912.5351218431
TP	predict	1997	3	10002.4965768424	8425.9568452333	11874.0149762748
TP	predict	1997	4	9968.82374558	8397.2432807731	11834.5323039503
TP	predict	1997	5	9936.5311919127	8369.7326078793	11796.6315954832
TP	obs	1997	5	9935.4597255117	8368.8202453112	11795.3734294355
TP	predict	1997	6	9903.4634392618	8341.5883957079	11757.7832230683
TP	predict	1997	7	9871.7513924614	8314.6241710729	11720.4907340976
TP	obs	1997	8	9843.4515880259	8290.5834384663	11687.179784748
TP	predict	1997	8	9839.2783339265	8287.0400467878	11682.2650289955
TP	predict	1997	9	9807.1035912679	8259.7371491235	11644.3512806053
TP	predict	1997	10	9776.2483376162	8233.5806608373	11607.9547278065
TP	predict	1997	11	9744.6530605521	8206.8247030632	11570.645981397
TP	predict	1997	12	9714.3537994135	8181.193480442	11534.829235585
TP	predict	1998	1	9683.3280872653	8154.9759983509	11498.1138956855
TP	predict	1998	2	9654.5626186645	8130.6945093202	11464.036590093
TP	predict	1998	3	9625.0659644826	8105.8223211936	11429.0557021486
TP	predict	1998	4	9594.8621923933	8080.3822437218	11393.1962268923
TP	predict	1998	5	9565.897564685	8056.0133986974	11358.7691193317
TP	predict	1998	6	9536.238659611	8031.0889746987	11323.4765620899
TP	predict	1998	7	9507.7966389373	8007.2149197923	11289.5929274908
TP	predict	1998	8	9478.6729752169	7982.7975081002	11254.8566188659
TP	predict	1998	9	9449.8176985145	7958.6345743681	11220.3988888695
TP	predict	1998	10	9422.1465128202	7935.4914309432	11187.3153265439
TP	predict	1998	11	9393.8123583292	7911.8232308469	11153.3976491602
TP	predict	1998	12	9366.6410542355	7889.1551159072	11120.8314895456
TP	predict	1999	1	9338.8189166855	7865.9740066319	11087.4430407616
TP	predict	1999	2	9313.0242646116	7844.5100477248	11056.4484493714
TP	predict	1999	3	9286.5746312797	7822.5297404673	11024.6264627401
TP	predict	1999	4	9259.4917197554	7800.054149127	10991.9989360349
TP	predict	1999	5	9233.5207398973	7778.5316965042	10960.6682315673
TP	predict	1999	6	9206.9281491502	7756.5259078865	10928.5428747717
TP	predict	1999	7	9181.427568628	7735.454976694	10897.6928250431
TP	predict	1999	8	9155.316862004	7713.9126095904	10866.0586508959
TP	predict	1999	9	9129.4478725573	7692.6034037635	10834.6698878257
TP	predict	1999	10	9104.6415274765	7672.2021463589	10804.5246674308
TP	predict	1999	11	9079.2420311587	7651.3472578494	10773.6105920159
TP	predict	1999	12	9054.8860514521	7631.3825329721	10743.9197354519
TP	predict	2000	1	9029.947736769	7610.9751063268	10713.4703490224
TP	predict	2000	2	9006.8276601181	7592.0876133025	10685.1960397466
TP	predict	2000	3	8982.3348264358	7572.1130997013	10655.1946427457
TP	predict	2000	4	8958.0690508154	7552.3595221176	10625.421218914
TP	predict	2000	5	8934.8002658853	7533.4517969511	10596.8230690176
TP	predict	2000	6	8910.975209782	7514.1276593625	10567.4913694619
TP	predict	2000	7	8888.1290797292	7495.6321790731	10539.3163179061
TP	predict	2000	8	8864.7368332065	7476.7306283624	10510.4173238378
TP	predict	2000	9	8841.561561221	7458.041276392	10481.7348072763
TP	predict	2000	10	8819.3386036758	7440.1552569377	10454.1814949034
TP	obs	2000	11	8814.18202837	7436.0100576425	10447.78103136
TP	predict	2000	11	8796.5845246995	7421.8785484507	10425.918289425
TP	predict	2000	12	8774.765524633	7404.3887638956	10398.7665244872
TP	predict	2001	1	8752.4251377672	7386.5183404067	10370.9139085413
TP	predict	2001	2	8731.713874779	7369.9856399393	10345.0441989784
TP	predict	2001	3	8710.4778035797	7353.0694124679	10318.4696499677
TP	predict	2001	4	8688.7344130579	7335.7871353859	10291.2072429818
TP	predict	2001	5	8667.8847888607	7319.2523416258	10265.01385745
TP	predict	2001	6	8646.5371841876	7302.3612022539	10238.1412267669
TP	predict	2001	7	8626.0671852507	7286.2020281884	10212.3211512103
TP	predict	2001	8	8605.1083898322	7269.6960382384	10185.8303306314
TP	predict	2001	9	8584.3445580936	7253.3834862004	10159.5306014453
TP	predict	2001	10	8564.434496035	7237.7797870612	10134.2594545359
TP	predict	2001	11	8544.0490890862	7221.8427689225	10108.3306813125
TP	predict	2001	12	8524.5018217321	7206.5986911981	10083.4158279783
TP	predict	2002	1	8504.4877815541	7191.0292495784	10057.8526267075
TP	predict	2002	2	8485.9334460542	7176.630626278	10034.1051672891
TP	predict	2002	3	8466.9091059442	7161.9028240544	10009.7071364253
TP	predict	2002	4	8447.4303566558	7146.8608384473	9984.6745646236
TP	predict	2002	5	8428.7522712632	7132.4731314081	9960.6214480473
TP	predict	2002	6	8409.6279679753	7117.7784316047	9935.9432496142
TP	predict	2002	7	8391.2896842243	7103.7227689623	9912.2312137831
TP	predict	2002	8	8372.5132244799	7089.3669782232	9887.9036604281
TP	predict	2002	9	8353.91104883	7075.1801683555	9863.7530283537
TP	predict	2002	10	8336.0733257993	7061.6098016104	9840.5491729741
TP	predict	2002	11	8317.809278419	7047.7490076994	9816.7444834612
TP	obs	2002	12	8313.7086435314	7044.64169896	9811.3934481199
TP	predict	2002	12	8300.2957199174	7034.4899230562	9793.8741531592
TP	predict	2003	1	8282.3635149605	7020.9463803908	9770.4129439784
TP	predict	2003	2	8265.7387835242	7008.4195174871	9748.6227054446
TP	predict	2003	3	8248.6925325686	6995.6039664821	9726.2407681818
TP	predict	2003	4	8231.2387062906	6982.512027554	9703.2830552347
TP	predict	2003	5	8214.5019158744	6969.9860861604	9681.2304776173
TP	predict	2003	6	8197.3648829654	6957.1886830439	9658.6127077805
TP	predict	2003	7	8180.9318075527	6944.9431217899	9636.8888939985
TP	predict	2003	8	8164.1056867819	6932.4305448977	9614.6108112114
TP	predict	2003	9	8147.43532922	6920.058745318	9592.5056255822
TP	predict	2003	10	8131.4495708545	6908.217168668	9571.278740807
TP	predict	2003	11	8115.0811907412	6896.1132838027	9549.5157956581
TP	predict	2003	12	8099.3847871766	6884.5249824269	9528.6216693519
TP	predict	2004	1	8083.3124568588	6872.676528376	9507.2043628754
TP	predict	2004	2	8068.4112596227	6861.7056399613	9487.3291962979
TP	predict	2004	3	8052.6244471522	6850.0959122103	9466.2558477886
TP	predict	2004	4	8036.982978631	6838.6045575409	9445.3619675344
TP	obs	2004	5	8021.9830820555	6827.5933580755	9425.3141910789
TP	predict	2004	5	8021.9830820555	6827.5933580755	9425.3141910789
TP	predict	2004	6	8006.623352782	6816.3248455065	9404.7773494208
TP	predict	2004	7	7991.8934018756	6805.522740309	9385.0777646572
TP	predict	2004	8	7976.8098458588	6794.4634373935	9364.903631213
TP	predict	2004	9	7961.8645383957	6783.5051338289	9344.9161867121
TP	predict	2004	10	7947.5316500679	6772.99306441	9325.7528434119
TP	predict	2004	11	7932.8543043381	6762.2228500357	9306.1377611244
TP	predict	2004	12	7918.7781450045	6751.8858881719	9287.338137579
TP	predict	2005	1	7904.3634339089	6741.2894042265	9268.1025170264
TP	predict	2005	2	7890.9977399149	6731.4515068627	9250.2850637578
TP	predict	2005	3	7877.2910527569	6721.3472095021	9232.0352446783
TP	predict	2005	4	7863.2542986541	6710.9802591989	9213.3735724449
TP	obs	2005	5	7857.4059672007	6706.6543430285	9205.6076510904
TP	predict	2005	5	7849.7918458283	6701.0158803807	9195.5060430826
TP	predict	2005	6	7836.0049244022	6690.7859780508	9177.2436566778
TP	predict	2005	7	7822.7818042083	6680.9468726662	9159.7667699803
TP	predict	2005	8	7809.2396721361	6670.8385948527	9141.9127280219
TP	obs	2005	9	7803.1640860803	6666.292002076	9133.9187865355
TP	predict	2005	9	7795.8199889607	6660.7857595618	9124.2702428965
TP	predict	2005	10	7782.9485517388	6651.1058648932	9107.4009930806
TP	predict	2005	11	7769.765999148	6641.1493100834	9090.1831690271
TP	predict	2005	12	7757.1216167769	6631.5543637347	9073.7303016815
TP	predict	2006	1	7744.1712004117	6621.6770975378	9056.948367897
TP	predict	2006	2	7732.1614094194	6612.4677625175	9041.4535402669
TP	predict	2006	3	7719.8432919939	6602.9682032925	9025.6349293377
TP	predict	2006	4	7707.2264177647	6593.1770786985	9009.516708812
TP	obs	2006	5	7703.9887545039	6590.6539572861	9005.3950813043
TP	predict	2006	5	7695.1236229708	6583.722067269	8994.141454906
TP	predict	2006	6	7682.7268566423	6573.9686810783	8978.4869410256
TP	predict	2006	7	7670.8347722019	6564.5422298768	8963.5657814217
TP	predict	2006	8	7658.6533842593	6554.8102076962	8948.3859641515
TP	predict	2006	9	7646.5796613928	6545.0828751979	8933.4515135928
TP	predict	2006	10	7634.996800455	6535.6699408268	8919.2350089183
TP	predict	2006	11	7623.1314574753	6525.9399492503	8904.7912898165
TP	predict	2006	12	7611.7480427215	6516.5169383488	8891.0546560407
TP	predict	2007	1	7600.0865256008	6506.7688993317	8877.1118338861
TP	predict	2007	2	7589.2696012387	6497.6363405188	8864.3023496274
TP	predict	2007	3	7578.172481058	6488.1718411625	8851.2911739365
TP	predict	2007	4	7566.8035147008	6478.37014039	8838.1049846346
TP	obs	2007	5	7558.4322166606	6471.0815234249	8828.4929446565
TP	predict	2007	5	7555.8951269494	6468.8602213442	8825.5966609206
TP	predict	2007	6	7544.7189956005	6459.0046182422	8812.9345134401
TP	predict	2007	7	7533.9951187063	6449.4357923551	8800.9376751952
TP	predict	2007	8	7523.0074890268	6439.5122787113	8788.8087219051
TP	predict	2007	9	7512.1140131991	6429.5489553782	8776.9542372172
TP	predict	2007	10	7501.6605541309	6419.8659010614	8765.7455680031
TP	predict	2007	11	7490.949154807	6409.8143610128	8754.4375046513
TP	predict	2007	12	7480.6698657385	6400.0398534783	8743.7614329472
TP	predict	2008	1	7470.136355561	6389.8877639956	8733.0074066561
TP	predict	2008	2	7460.36285311	6380.3404433279	8723.2044111793
TP	predict	2008	3	7450.0002853994	6370.0783592804	8713.0018065776
TP	predict	2008	4	7439.7244891036	6359.7554488176	8703.086293052
TP	predict	2008	5	7429.8618027442	6349.7052204519	8693.7652207969
TP	predict	2008	6	7419.7537024212	6339.2553089521	8684.4183301546
TP	predict	2008	7	7410.0513616792	6329.0777765803	8675.6496161108
TP	predict	2008	8	7400.1069592882	6318.4920299204	8666.8753793767
TP	predict	2008	9	7390.2442318254	6307.8341958691	8658.3933740356
TP	predict	2008	10	7380.7764682097	6297.4497514843	8650.4638263828
TP	obs	2008	11	7379.8338114866	6296.407434706	8649.6859756828
TP	predict	2008	11	7371.071504552	6286.6446939631	8642.5585936791
TP	predict	2008	12	7361.7545356165	6276.1146093448	8635.1880448417
TP	predict	2009	1	7352.2034625641	6265.1560320013	8627.8610586609
TP	predict	2009	2	7343.3380780038	6254.8319499972	8621.2730508107
TP	predict	2009	3	7334.2368035045	6244.0769821102	8614.7287491803
TP	predict	2009	4	7324.9058090635	6232.882423098	8608.2556142594
TP	predict	2009	5	7315.9461909832	6221.9695234366	8602.2711084895
TP	predict	2009	6	7306.7597092002	6210.6097455194	8596.3761426983
TP	predict	2009	7	7297.9381549503	6199.5350884888	8590.9508621657
TP	predict	2009	8	7288.8925054499	6188.0064289459	8585.6332836832
TP	predict	2009	9	7279.9170305457	6176.3908213511	8580.6085632444
TP	obs	2009	10	7272.4426413101	6166.5812120958	8576.6197106759
TP	predict	2009	10	7271.2970233907	6165.0665554358	8576.024269479
TP	predict	2009	11	7262.4569134796	6153.2781992487	8571.5741613287
TP	predict	2009	12	7253.9661706424	6141.7859295354	8567.5446537103
TP	predict	2010	1	7245.2578521137	6129.8233143882	8563.6663002014
TP	predict	2010	2	7237.1707837981	6118.5520105736	8560.3000290505
TP	predict	2010	3	7228.8644897988	6106.8100911841	8557.0831631579
TP	predict	2010	4	7220.344175437	6094.5892051044	8554.0416683217
TP	predict	2010	5	7212.1587017423	6082.6778539185	8551.3706936836
TP	predict	2010	6	7203.7615010988	6070.2791411626	8548.8951262255
TP	predict	2010	7	7195.6935006358	6058.1912171084	8546.7762735633
TP	predict	2010	8	7187.4159734778	6045.6158386278	8544.8612274922
TP	predict	2010	9	7179.1979571873	6032.9544170706	8543.2243881446
TP	obs	2010	10	7172.6132768208	6022.6808863218	8542.1064455974
TP	predict	2010	10	7171.3008767287	6020.61946258	8541.9044641848
TP	predict	2010	11	7163.1974132899	6007.7886889331	8540.8125748968
TP	predict	2010	12	7155.4095645412	5995.2900098997	8540.0182396154
TP	predict	2011	1	7147.4173023692	5982.2903878363	8539.4674584967
TP	predict	2011	2	7139.9906944544	5970.0521195538	8539.199674643
TP	predict	2011	3	7132.3581235943	5957.3135038498	8539.173298556
TP	predict	2011	4	7124.5238818157	5944.066976825	8539.4126177353
TP	predict	2011	5	7116.9926263494	5931.1675709505	8539.901029199
TP	predict	2011	6	7109.2614663501	5917.7558285637	8540.6698182742
TP	predict	2011	7	7101.82841744	5904.6975751579	8541.6680920206
TP	predict	2011	8	7094.1971436119	5891.1229084678	8542.9609760971
TP	predict	2011	9	7086.6154167168	5877.4665029159	8544.5179550634
TP	obs	2011	10	7083.4505329646	5871.7154883178	8545.2490933499
TP	predict	2011	10	7079.3246706327	5864.1735593165	8546.2746430154
TP	predict	2011	11	7071.8380674978	5850.3587303022	8548.3465131594
TP	predict	2011	12	7064.6378630481	5836.9141663916	8550.5982636141
TP	predict	2012	1	7057.2432627788	5822.9445319467	8553.1782411443
TP	predict	2012	2	7050.3670026382	5809.8063094521	8555.8230729687
TP	predict	2012	3	7043.059880046	5795.6883771159	8558.8957249283
TP	predict	2012	4	7035.7967907361	5781.4954966901	8562.2200188295
TP	predict	2012	5	7028.8091779201	5767.6902245758	8565.6747391019
TP	predict	2012	6	7021.6304371528	5753.3534250074	8569.4881495808
TP	predict	2012	7	7014.7229852718	5739.4043179792	8573.4225773147
TP	predict	2012	8	7007.6255685364	5724.91376509	8577.739006001
TP	predict	2012	9	7000.5683297124	5710.3504093507	8582.3029106449
TP	predict	2012	10	6993.7762722457	5696.1882530773	8586.9540073226
TP	obs	2012	11	6993.3247635511	5695.2417282496	8587.272249729
TP	predict	2012	11	6986.7958450757	5681.4839109586	8592.0011296011
TP	predict	2012	12	6980.0766860891	5667.1867779342	8597.1174857669
TP	predict	2013	1	6973.1701103801	5652.3444734309	8602.6429593706
TP	predict	2013	2	6966.7420922563	5638.3973008336	8608.0304012701
TP	predict	2013	3	6960.1252892678	5623.9063700766	8613.82477846
TP	predict	2013	4	6953.3223369957	5608.8660242533	8620.0474950015
TP	predict	2013	5	6946.7714467264	5594.2473324113	8626.296026181
TP	predict	2013	6	6940.0351757017	5579.0764826298	8632.9858337548
TP	predict	2013	7	6933.5474387221	5564.3329857868	8639.6842546642
TP	predict	2013	8	6926.8750089639	5549.0347351698	8646.8367346309
TP	predict	2013	9	6920.2339419873	5533.6729637957	8654.2226338912
TP	predict	2013	10	6913.83628187	5518.7470498221	8661.5914266343
TP	obs	2013	11	6907.2548153054	5503.2627721281	8669.4332179074
TP	predict	2013	11	6907.2548153054	5503.2627721281	8669.4332179074
TP	predict	2013	12	6900.9134830727	5488.2199369557	8677.240972101
TP	predict	2014	1	6894.3888324805	5472.6165641846	8685.5340248954
TP	predict	2014	2	6888.3103206695	5457.9662760471	8693.4980309565
TP	predict	2014	3	6882.0471993564	5442.7571339369	8701.9450783229
TP	predict	2014	4	6875.6013359679	5426.9845934947	8710.8951419965
TP	predict	2014	5	6869.3879352335	5411.6671517179	8719.7695796484
TP	predict	2014	6	6862.9920862065	5395.7846216347	8729.1587189155
TP	predict	2014	7	6856.8257717863	5380.3626372868	8738.4555343545
TP	predict	2014	8	6850.4772251899	5364.3740854485	8748.2784506297
TP	obs	2014	9	6847.2096010841	5356.1013968862	8753.4338592684
TP	predict	2014	9	6844.1516846671	5348.3332296921	8758.3196990566
TP	predict	2014	10	6838.0514462853	5332.7610491146	8768.2435330208
TP	predict	2014	11	6831.769155822	5316.6204829309	8778.7100749972
TP	predict	2014	12	6825.7094817458	5300.9539166171	8789.0426255443
TP	predict	2015	1	6819.4677789496	5284.7180392292	8799.9284811257
TP	predict	2015	2	6813.6465345761	5269.4873384254	8810.3028087004
TP	predict	2015	3	6807.6420246842	5253.6894853654	8821.227456503
TP	predict	2015	4	6801.4553791456	5237.3213878079	8832.7203639245
TP	predict	2015	5	6795.4851060646	5221.4402292628	8844.0383877122
TP	predict	2015	6	6789.3325310909	5204.9885260727	8855.9342613015
TP	predict	2015	7	6783.3939686939	5189.0289144043	8867.6387226866
TP	predict	2015	8	6777.2728632036	5172.4987426965	8879.9301357337
TP	predict	2015	9	6771.166759468	5155.9307423149	8892.419540907
TP	predict	2015	10	6765.2712844432	5139.8625171585	8904.6925670327
TP	predict	2015	11	6759.1927618336	5123.2242705806	8917.5652633389
TP	predict	2015	12	6753.3227394956	5107.0908259516	8930.2049989078
TP	obs	2016	1	6750.1968470059	5098.4739675363	8937.0187557016
TP	predict	2016	1	6747.2692424789	5090.3881020253	8943.4521136786
TP	predict	2016	2	6741.6169385616	5074.7353522516	8956.013622688
TP	predict	2016	3	6735.5855811252	5057.9750782623	8969.6197428178
TP	predict	2016	4	6729.5647060328	5041.1874280973	8983.4075361439
TP	predict	2016	5	6723.7474223557	5024.9168008559	8996.9209822408
TP	predict	2016	6	6717.7452820783	5008.0801206572	9011.0582473994
TP	predict	2016	7	6711.9449199557	4991.7652147336	9024.9045519106
TP	predict	2016	8	6705.9590204368	4974.8861108759	9039.3800745441
TP	predict	2016	9	6699.9804241643	4957.9880482412	9054.0229721022
TP	predict	2016	10	6694.2010391184	4941.6187170021	9068.3498906853
TP	predict	2016	11	6688.2349547432	4924.688592721	9083.3127755462
TP	obs	2016	12	6687.2732070364	4921.9566072792	9085.7409997094
TP	predict	2016	12	6682.4665447403	4908.2916239885	9097.9433461792
