# Supplementary material for: Hierarchical Bayesian Integrated Modeling of Age- and Sex-Structured Wildlife Population Dynamics
Source: J Agric Biol Environ Stat. 2024 Jul 2;30(4):1068–93. doi: 10.1007/s13253-024-00634-w (PMC12559060; doi:10.1007/s13253-024-00634-w)
Supplement: Supplementary file 5 — (zip 1301 KB) [file 13253_2024_634_MOESM5_ESM.zip]

Archive with 66 entries (62 files):
- R code_Input_Output_Data_Subroutines_Function_Descriptions/
- R code_Input_Output_Data_Subroutines_Function_Descriptions/.Rhistory
- R code_Input_Output_Data_Subroutines_Function_Descriptions/code_for_simulating_mcmc.R
- R code_Input_Output_Data_Subroutines_Function_Descriptions/Description_of_R_functions.docx
- R code_Input_Output_Data_Subroutines_Function_Descriptions/Input/
- R code_Input_Output_Data_Subroutines_Function_Descriptions/Input/Age_sex_ratios.xlsx
- R code_Input_Output_Data_Subroutines_Function_Descriptions/Input/eigen_values1.csv
- R code_Input_Output_Data_Subroutines_Function_Descriptions/Input/eigen_values_rho_new3.txt
- R code_Input_Output_Data_Subroutines_Function_Descriptions/Input/Females_parameters_07JUNE2020.xlsx
- R code_Input_Output_Data_Subroutines_Function_Descriptions/Input/Fsexratio_parameters_07JUNE2020.xlsx
- R code_Input_Output_Data_Subroutines_Function_Descriptions/Input/halfyearling.txt
- R code_Input_Output_Data_Subroutines_Function_Descriptions/Input/Half_parameters_11JUNE2021_new.xlsx
- R code_Input_Output_Data_Subroutines_Function_Descriptions/Input/initial_pop.txt
- R code_Input_Output_Data_Subroutines_Function_Descriptions/Input/initial_pop_simple.txt
- R code_Input_Output_Data_Subroutines_Function_Descriptions/Input/initial_prop_class.txt
- R code_Input_Output_Data_Subroutines_Function_Descriptions/Input/Jollypop_estimates_4Zones_08APRIL2021.csv
- R code_Input_Output_Data_Subroutines_Function_Descriptions/Input/Mara_newborns_ birthrate_interpolation.csv
- R code_Input_Output_Data_Subroutines_Function_Descriptions/Input/newborn_parameters_07JUNE2020.xlsx
- R code_Input_Output_Data_Subroutines_Function_Descriptions/Input/pop_prop_file.csv
- R code_Input_Output_Data_Subroutines_Function_Descriptions/Input/Predicted3.csv
- R code_Input_Output_Data_Subroutines_Function_Descriptions/Input/Predicted5.csv
- R code_Input_Output_Data_Subroutines_Function_Descriptions/Input/Predicted5_sex.csv
- R code_Input_Output_Data_Subroutines_Function_Descriptions/Input/quarter_initial.txt
- R code_Input_Output_Data_Subroutines_Function_Descriptions/Input/Quarter_parameters_07JUNE2020.xlsx
- R code_Input_Output_Data_Subroutines_Function_Descriptions/Input/rainfall_mav_new.txt
- R code_Input_Output_Data_Subroutines_Function_Descriptions/Input/TopiData.csv
- R code_Input_Output_Data_Subroutines_Function_Descriptions/Input/Topi_hartebeest_impute3_new.csv
- R code_Input_Output_Data_Subroutines_Function_Descriptions/Input/Topi_hartebeest_impute3_new.xlsx
- R code_Input_Output_Data_Subroutines_Function_Descriptions/Input/Topi_Zone_impute_26May2021.csv
- R code_Input_Output_Data_Subroutines_Function_Descriptions/Output/
- R code_Input_Output_Data_Subroutines_Function_Descriptions/Output/actual_simulate.txt
- R code_Input_Output_Data_Subroutines_Function_Descriptions/Output/alpha_r.txt
- R code_Input_Output_Data_Subroutines_Function_Descriptions/Output/alpha_sa.txt
- R code_Input_Output_Data_Subroutines_Function_Descriptions/Output/alpha_sq.txt
- R code_Input_Output_Data_Subroutines_Function_Descriptions/Output/alpha_sratio.txt
- R code_Input_Output_Data_Subroutines_Function_Descriptions/Output/alpha_sy.txt
- R code_Input_Output_Data_Subroutines_Function_Descriptions/Output/animal_simulate.txt
- R code_Input_Output_Data_Subroutines_Function_Descriptions/Output/initial_states.txt
- R code_Input_Output_Data_Subroutines_Function_Descriptions/Output/lambda_T_simulate.txt
- R code_Input_Output_Data_Subroutines_Function_Descriptions/Output/NAf.txt
- R code_Input_Output_Data_Subroutines_Function_Descriptions/Output/NAm.txt
- R code_Input_Output_Data_Subroutines_Function_Descriptions/Output/NBA_ft.txt
- R code_Input_Output_Data_Subroutines_Function_Descriptions/Output/pop_prop_simulate.txt
- R code_Input_Output_Data_Subroutines_Function_Descriptions/Output/prob_a.txt
- R code_Input_Output_Data_Subroutines_Function_Descriptions/Output/prob_birth_rate.txt
- R code_Input_Output_Data_Subroutines_Function_Descriptions/Output/prob_q.txt
- R code_Input_Output_Data_Subroutines_Function_Descriptions/Output/prob_simulate.txt
- R code_Input_Output_Data_Subroutines_Function_Descriptions/Output/prob_y.txt
- R code_Input_Output_Data_Subroutines_Function_Descriptions/Output/quarter_6.txt
- R code_Input_Output_Data_Subroutines_Function_Descriptions/Output/rho_r.txt
- R code_Input_Output_Data_Subroutines_Function_Descriptions/Output/rho_sa.txt
- R code_Input_Output_Data_Subroutines_Function_Descriptions/Output/rho_sq.txt
- R code_Input_Output_Data_Subroutines_Function_Descriptions/Output/rho_sy.txt
- R code_Input_Output_Data_Subroutines_Function_Descriptions/Output/SAf.txt
- R code_Input_Output_Data_Subroutines_Function_Descriptions/Output/SAm.txt
- R code_Input_Output_Data_Subroutines_Function_Descriptions/Output/sigmaobs.txt
- R code_Input_Output_Data_Subroutines_Function_Descriptions/Output/Tcount_simulate.txt
- R code_Input_Output_Data_Subroutines_Function_Descriptions/Output/yearl_18.txt
- R code_Input_Output_Data_Subroutines_Function_Descriptions/subroutines/
- R code_Input_Output_Data_Subroutines_Function_Descriptions/subroutines/assisting_codes.R
- R code_Input_Output_Data_Subroutines_Function_Descriptions/subroutines/sigma_modified.R
- R code_Input_Output_Data_Subroutines_Function_Descriptions/subroutines/state_initial_int.R
- R code_Input_Output_Data_Subroutines_Function_Descriptions/subroutines/state_int_update_simple_diff.R
- R code_Input_Output_Data_Subroutines_Function_Descriptions/subroutines/state_terminal_integrated_diff.R
- R code_Input_Output_Data_Subroutines_Function_Descriptions/subroutines/Supplementary Section-Rcodes2.R
- R code_Input_Output_Data_Subroutines_Function_Descriptions/subroutines/survival_rates_sex_ratio_simple.R
