# Supplementary material for: Hierarchical Bayesian Integrated Modeling of Age- and Sex-Structured Wildlife Population Dynamics
Source: J Agric Biol Environ Stat. 2024 Jul 2;30(4):1068–93. doi: 10.1007/s13253-024-00634-w (PMC12559060; doi:10.1007/s13253-024-00634-w)
Supplement: Supplementary file 5 — (zip 1301 KB) [file 13253_2024_634_MOESM5_ESM.zip › R code_Input_Output_Data_Subroutines_Function_Descriptions/Input/Age_sex_ratios.xlsx]

## Sheet: Age_sex_ratios
Year	Month2	Females	Hyearling	Males	New	Quarter	Total	New_1	Quarter_1	Hyearling_1	Females_1	Females_7	Adults_1	Adults	Males_1	pred_Newt	resid_Newt	pred_Qt	resid_Qt	pred_Ht	resid_Ht	pred_Ft	resid_Fem	pred_Mt	resid_male	Qt_qt_1	Ht_ht_1	Ft_t	Mt_t	Sq_num	Sq_denom	SQt1	Sh_num	Sh_denom	SHt1	day	Date	Pred_Newt_2	AgeRatio_Qt	AgeRatio_Ht	AgeRatio_Adults	Sex_ratio_Fem	Sex_ratio_male
1989	7	391	144	171	0	3	709							562																						1	1989-07-01	0
1989	8	558	134	235	4	8	939	0	3	144	391		562	793	171			3.75409	4.24591	117.04	16.9601	351.868	206.132	166.477	68.5228											1	1989-08-01	4	0.00583713	0.181982	0.805961	0.678829	0.321171
1989	9	378	167	290	8	7	850	4	8	134	558		793	668	235			8.30042	-1.30042	109.908	57.092	490.826	-112.826	218.081	71.9186	2.21104	0.939064	1.39492	1.30998				83.9608	105.795	0.793617	1	1989-09-01	8	0.00993925	0.131608	0.848873	0.69237	0.30763
1989	10	286	101	192	72	2	653	8	7	167	378		668	478	290			9.56875	-7.56875	136.407	-35.407	344.571	-58.5713	269.396	-77.3962	1.1528	1.2411	0.702024	1.2353				79.7787	100.282	0.79554	1	1989-10-01	72	0.0115017	0.163962	0.737992	0.561221	0.438779
1989	11	630	66	346	114	143	1299	72	2	101	286		478	976	192			35.8718	107.128	82.0706	-16.0706	256.69	373.31	176.757	169.243	3.74884	0.60166	0.744956	0.656121				98.8701	124.317	0.795304	1	1989-11-01	114	0.0539109	0.123342	0.651419	0.592207	0.407793
1989	12	426	116	280	23	156	1007	114	143	66	630		976	706	346			131.959	24.0412	80.7229	35.2771	540.645	-114.645	299.097	-19.097	3.67862	0.983579	2.10622	1.69214				65.3774	80.688	0.81025	1	1989-12-01	23	0.122704	0.0750615	0.780848	0.643823	0.356177
1990	1	331	103	381	2	128	946	23	156	116	426		706	712	280			97.7774	30.2226	123.648	-20.6483	376.887	-45.8867	252.528	128.472	0.740969	1.53176	0.697105	0.844302				83.2165	98.2757	0.846766	1	1990-01-01	2	0.114649	0.144984	0.738022	0.598789	0.401211
1990	2	571	83	220	1	166	1046	2	128	103	331	391	712	791	381	23.6865	-22.6865	72.9531	93.0469	107.78	-24.7802	294.878	276.122	334.432	-114.432	0.746114	0.871667	0.782405	1.32434				107.054	130.121	0.822726	1	1990-02-01	23.6865	0.0875021	0.129275	0.754813	0.468573	0.531427
1990	3	408	43	203	3	107	766	1	166	83	571	558	791	611	220	33.8033	-30.8033	93.2601	13.7399	98.8701	-55.8701	493.686	-85.6861	197.051	5.94899	1.27836	0.917332	1.6742	0.589211	37.0241	65.5676	0.564671	90.9136	111.02	0.818891	1	1990-03-01	33.8033	0.101738	0.107858	0.753528	0.714724	0.285276
1990	4	687	97	363	0	124	1259	3	107	43	408	378	611	1050	203	22.899	-22.899	61.9337	62.0663	55.2372	41.7628	350.173	336.827	176.198	186.802	0.664097	0.558685	0.709303	0.894176	48.8789	85.3677	0.572569	88.5503	106.995	0.827612	1	1990-04-01	22.899	0.092932	0.0828839	0.789824	0.665259	0.334741
1990	5	920	126	374	0	151	1571	0	124	97	687	286	1050	1294	363	17.3257	-17.3257	69.8604	81.1396	102.163	23.8374	593.526	326.474	318.442	55.5579	1.12799	1.84952	1.69495	1.80729	32.6583	56.8904	0.574057	51.3949	61.6996	0.832986	1	1990-05-01	17.3257	0.0634335	0.092764	0.828071	0.650819	0.349181
1990	6	701	152	337	0	118	1308	0	151	126	920	630	1294	1038	374	38.165	-38.165	84.6114	33.3886	130.78	21.2198	794.207	-93.2065	332.457	4.54269	1.21115	1.28012	1.33812	1.04401	33.0998	60.4332	0.547708	86.3139	105.373	0.819129	1	1990-06-01	38.165	0.0613028	0.0947531	0.816293	0.704919	0.295081
1990	7	239	42	179	0	61	521	0	118	152	701	426	1038	418	337	25.8068	-25.8068	66.5824	-5.58241	145.499	-103.499	614.022	-375.022	306.01	-127.01	0.78692	1.11255	0.773126	0.92045	47.6414	80.7463	0.590014	109.549	133.947	0.817857	1	1990-07-01	25.8068	0.0575017	0.125655	0.794556	0.667392	0.332608
1990	8	549	67	229	1	111	957	0	61	42	239	331	418	778	179	20.0518	-19.0518	35.4414	75.5586	45.6329	21.3671	207.789	341.211	156.051	72.949	0.532294	0.313631	0.338407	0.509953	35.6323	61.6832	0.577666	116.489	143.632	0.811022	1	1990-08-01	20.0518	0.0762236	0.0981424	0.782509	0.5711	0.4289
1990	9	373	69	199	48	89	778	1	111	67	549	571	778	572	229	34.5908	13.4092	63.2117	25.7883	75.4131	-6.41309	472.637	-99.6367	201.863	-2.86324	1.78356	1.6526	2.2746	1.29357	21.7429	35.6096	0.61059	39.3827	47.8957	0.822259	1	1990-09-01	34.5908	0.0745672	0.0889604	0.795668	0.700722	0.299278
1990	10	165	31	196	90	22	504	48	89	69	373	408	572	361	199	24.7164	65.2836	72.5147	-50.5147	72.8241	-41.8241	324.837	-159.837	177.224	18.7764	1.14717	0.96567	0.687287	0.877939	38.2641	62.9962	0.607403	65.9918	80.0605	0.824275	1	1990-10-01	24.7164	0.10789	0.108351	0.746985	0.647008	0.352992
1990	11	227	56	247	85	67	682	90	22	31	165	687	361	474	196	41.618	43.382	54.9644	12.0356	29.2791	26.7209	143.77	83.2296	168.361	78.6393	0.757976	0.402053	0.442592	0.94999	37.3169	65.6889	0.568086	65.9708	79.5564	0.829233	1	1990-11-01	41.618	0.125492	0.0668485	0.71264	0.460609	0.539391
1990	12	234	31	211	18	93	587	85	67	56	227	920	474	445	247	55.733	-37.733	77.2811	15.7189	58.1033	-27.1033	199.908	34.0915	215.005	-4.00542	1.40602	1.98446	1.39047	1.27705	38.3448	59.8501	0.640681	31.5729	37.035	0.852514	1	1990-12-01	55.733	0.12752	0.095875	0.684641	0.481807	0.518193
1991	1	230	5	219	0	111	565	18	93	31	234	701	445	449	211	42.4661	-42.4661	61.0901	49.9099	42.8548	-37.8548	201.839	28.1613	180.848	38.152	0.790492	0.737563	1.00966	0.841132	52.6903	82.9271	0.63538	56.4353	67.2747	0.838879	1	1991-01-01	42.4661	0.115461	0.080996	0.723282	0.527425	0.472575
1991	2	299	45	206	1	98	649	0	111	5	230	239	449	505	219	14.4785	-13.4785	62.7581	35.2419	25.2679	19.7321	194.353	104.647	183.153	22.8473	1.0273	0.589616	0.962914	1.01274	40.9521	64.8541	0.63145	42.4248	50.4195	0.841436	1	1991-02-01	14.4785	0.130743	0.0526403	0.786454	0.514835	0.485165
1991	3	383	17	225	1	138	764	1	98	45	299	549	505	608	206	33.2581	-32.2581	56.1094	81.8906	55.1339	-38.1339	258.759	124.241	179.031	45.9692	0.894059	2.18198	1.33138	0.977495	29.2574	53.812	0.543697	30.2451	34.959	0.865161	1	1991-03-01	33.2581	0.0963598	0.0946845	0.75184	0.591057	0.408943
1991	4	275	44	289	0	68	676	1	138	17	383	373	608	564	225	22.5961	-22.5961	77.9627	-9.96274	40.136	3.86401	325.015	-50.0146	190.158	98.8423	1.38948	0.727972	1.25605	1.06215	35.0875	57.0407	0.61513	50.182	60.4675	0.829901	1	1991-04-01	22.5961	0.11887	0.0611953	0.785483	0.630885	0.369115
1991	5	203	72	166	1	19	461	0	68	44	275	165	564	369	289	9.99559	-8.99559	39.2657	-20.2657	48.589	23.411	238.403	-35.4026	247.96	-81.9598	0.503648	1.21061	0.733514	1.30397	38.3722	68.8757	0.557122	43.7922	51.2798	0.853987	1	1991-05-01	9.99559	0.0672114	0.08317	0.832509	0.490175	0.509825
1991	6	427	99	368	0	111	1005	1	19	72	203	227	369	795	166	13.7515	-13.7515	12.9491	98.0509	61.8661	37.1339	182.246	244.754	150.254	217.746	0.329781	1.27325	0.764445	0.605961	18.7173	34.0803	0.549211	42.2328	51.2973	0.823295	1	1991-06-01	13.7515	0.0307531	0.146927	0.789661	0.548108	0.451892
1991	7	500	137	292	0	101	1030	0	111	99	427	234	795	792	368	14.1756	-14.1756	62.7581	38.2419	101.294	35.7055	375.035	124.965	322.94	-30.9396	4.84653	1.63732	2.05785	2.14929	10.7686	15.835	0.680049	46.5258	58.0672	0.801241	1	1991-07-01	14.1756	0.0716251	0.115606	0.79659	0.537319	0.462681
1991	8	93	23	167	0	23	306	0	101	137	500	230	792	260	292	13.9332	-13.9332	57.2947	-34.2947	130.117	-107.117	442.49	-349.49	266.036	-99.0358	0.912946	1.28454	1.17986	0.823794	29.1242	53.6788	0.542565	84.3072	103.204	0.816898	1	1991-08-01	13.9332	0.0629702	0.143006	0.778711	0.624522	0.375478
1991	9	121.81	50.24	297.38	10.12	12.9	763.04	0	23	23	93	299	260	419.19	167	18.1132	-7.99322	14.6808	-1.78075	23	27.24	81.9099	39.9001	142.878	154.502	0.256232	0.176765	0.185111	0.537065	27.0248	49.4418	0.546598	103.734	128.007	0.810372	1	1991-09-01	18.1132	0.0523224	0.0819724	0.801149	0.364387	0.635613
1991	10	146	52	148	66	11	423	10.12	12.9	50.24	121.81	383	419.19	294	297.38	23.2019	42.7981	13.7539	-2.75389	43.1003	8.89965	110.471	35.5288	255.981	-107.981	0.936866	1.87393	1.34869	1.7916	13.3177	19.0616	0.698664	19.2271	23.5179	0.817554	1	1991-10-01	23.2019	0.0308032	0.0965275	0.820706	0.301461	0.698539
1991	11	221	20	351	116	5	713	66	11	52	146	275	294	572	148	16.6593	99.3407	38.0668	-33.0668	44.1605	-24.1605	131.108	89.8924	131.919	219.081	2.76771	1.0246	1.1868	0.515346	15.2165	20.5978	0.738743	33.3391	41.3796	0.805688	1	1991-11-01	16.6593	0.105182	0.12202	0.726767	0.498458	0.501542
1991	12	236	24	295	105	3	663	116	5	20	221	203	572	531	351	12.2976	92.7024	57.4721	-54.4721	17.1319	6.8681	189.156	46.8444	295.554	-0.553904	1.50977	0.387946	1.44275	2.24042	21.2092	36.1032	0.587462	38.8493	47.0876	0.825043	1	1991-12-01	12.2976	0.100544	0.0299713	0.847971	0.390245	0.609755
1992	1	210	6	332	11	77	636	105	3	24	236	427	531	542	295	25.8674	-14.8674	51.3891	25.6109	19.9847	-13.9847	202.413	7.58718	249.605	82.3954	0.894157	1.16652	1.07009	0.844531	26.3705	48.8569	0.53975	23.4256	26.6216	0.879946	1	1992-01-01	25.8674	0.0935609	0.0363848	0.822959	0.447799	0.552201
1992	2	341	17	275	0	159	792	11	77	6	210	500	542	616	332	30.2897	-30.2897	49.1731	109.827	19.5757	-2.57566	177.68	163.32	277.391	-2.39146	0.956878	0.979534	0.877811	1.11132	30.1167	50.2231	0.599659	24.2642	27.9924	0.866813	1	1992-02-01	30.2897	0.0887424	0.0353281	0.821266	0.390445	0.609555
1992	3	175	29	161	0	63	428	0	159	17	341	93	616	336	275	5.63388	-5.63388	88.9821	-25.9821	44.1513	-15.1513	289.669	-114.669	231.782	-70.7822	1.80957	2.25542	1.63028	0.835578	31.2524	50.4917	0.61896	23.5398	27.1917	0.865697	1	1992-03-01	5.63388	0.134777	0.0668738	0.789816	0.555505	0.444495
1992	4	256	84	209	0	26	575	0	63	29	175	121.81	336	465	161	7.37917	-7.37917	36.5341	-10.5341	35.501	48.499	151.869	104.131	138.889	70.1114	0.410578	0.804076	0.524286	0.59922	34.9353	69.7503	0.500863	48.8032	57.0398	0.855599	1	1992-04-01	7.37917	0.0986949	0.0959041	0.785467	0.522322	0.477678
1992	5	647	63	337	0	256	1303	0	26	84	256	146	465	984	209	8.84458	-8.84458	16.3198	239.68	72.91	-9.91002	228.75	418.25	188.061	148.939	0.446699	2.05374	1.50623	1.35404	16.5707	30.8649	0.536877	32.3917	39.0145	0.830246	1	1992-05-01	8.84458	0.0316959	0.141604	0.809522	0.54881	0.45119
1992	6	450	38	220	0	143	851	0	256	63	647	221	984	670	337	13.388	-13.388	141.976	1.0236	99.9029	-61.9029	554.477	-104.477	291.102	-71.102	8.69967	1.37022	2.42394	1.54791	9.8411	16.2263	0.60649	55.0385	68.6402	0.801841	1	1992-06-01	13.388	0.12897	0.090751	0.768117	0.655736	0.344264
1992	7	68	17	193	0	9	287	0	143	38	450	236	670	261	220	14.2967	-14.2967	80.2407	-71.2407	58.0767	-41.0767	384.727	-316.727	189.513	3.48698	0.56517	0.581332	0.693856	0.651019	57.6752	113.225	0.509387	98.815	117.452	0.84132	1	1992-07-01	14.2967	0.110395	0.0799014	0.790035	0.669976	0.330024
1992	8	290	73	154	0	14	531	0	9	17	68	210	261	444	193	12.7217	-12.7217	7.03209	6.96791	15.4703	57.5297	59.9201	230.08	163.518	-9.51809	0.0876374	0.266378	0.155747	0.862833	35.5548	66.9496	0.531068	56.9954	67.8298	0.84027	1	1992-08-01	12.7217	0.0271864	0.0598091	0.863822	0.268173	0.731827
1992	9	178	33	172	1	2	386	0	14	73	290	341	444	350	154	20.6576	-19.6576	9.76375	-7.76375	61.7188	-28.7188	255.621	-77.6207	140.432	31.5684	1.38846	3.98949	4.26603	0.858814	8.1575	10.9089	0.747787	12.3766	15.2626	0.810907	1	1992-09-01	20.6576	0.0199998	0.126423	0.811263	0.645422	0.354578
1992	10	431	117	421	43	0	1015	1	2	33	178	175	350	852	172	10.6014	32.3986	3.66142	-3.66142	27.0726	89.9274	155.028	275.972	148.716	272.284	0.375001	0.438644	0.606475	1.05899	12.6425	16.4627	0.767951	45.798	57.3118	0.799101	1	1992-10-01	10.6014	0.0106104	0.0784533	0.880215	0.51039	0.48961
1992	11	202	21	134	109	35	505	43	0	117	431	256	852	336	421	15.5083	93.4917	21.6228	13.3772	94.6288	-73.6288	381.253	-179.253	370.077	-236.077	5.90557	3.49537	2.45926	2.48848	5.9959	7.42846	0.807152	19.9674	25.0179	0.798125	1	1992-11-01	15.5083	0.0244854	0.107157	0.850797	0.507438	0.492562
1992	12	238	3	389	136	2	767	109	35	21	202	647	336	627	134	39.1948	96.8052	70.6864	-68.6864	23.6769	-20.6769	173.324	64.6758	115.071	273.929	3.26908	0.250208	0.454617	0.310939	14.7049	23.1649	0.634789	71.52	89.1734	0.802033	1	1992-12-01	39.1948	0.167522	0.0561126	0.683477	0.600995	0.399005
1993	1	323	23	218	151	16	731	136	2	3	238	450	627	541	389	27.2607	123.739	64.9064	-48.9064	2.80879	20.1912	200.769	122.231	324.341	-106.341	0.91823	0.11863	1.15834	2.81861	43.0146	70.6713	0.608658	30.6648	35.0818	0.874094	1	1993-01-01	27.2607	0.104673	0.00452969	0.846834	0.382337	0.617663
1993	2	275	25	322	3	91	716	151	16	23	323	68	541	597	218	4.11939	-1.11939	79.3601	11.6399	21.6616	3.33845	275.471	-0.470972	185.335	136.665	1.22268	7.71205	1.37208	0.571422	35.6601	61.0552	0.584062	14.6949	15.2189	0.96557	1	1993-02-01	4.11939	0.140225	0.0382749	0.814221	0.597802	0.402198
1993	3	258	19	216	1	77	570	3	91	25	275	290	597	474	322	17.568	-16.568	53.1924	23.8076	37.6196	-18.6196	235.392	22.6075	272.249	-56.2493	0.670266	1.7367	0.854509	1.46895	30.7597	61.8099	0.497649	30.9285	34.9696	0.884441	1	1993-03-01	17.568	0.0863483	0.0610687	0.824065	0.463698	0.536302
1993	4	189	14	197	0	60	460	1	77	19	258	178	474	386	216	10.7831	-10.7831	44.6364	15.3636	30.09	-16.09	220.135	-31.1352	183	13.9996	0.83915	0.799848	0.935184	0.672179	27.1262	47.9382	0.565858	37.1571	44.1752	0.84113	1	1993-04-01	10.7831	0.0913473	0.0615784	0.825007	0.546058	0.453942
1993	5	221	24	209	0	37	491	0	60	14	189	431	386	430	197	26.1097	-26.1097	34.8951	2.10492	22.7955	1.2045	161.275	59.7253	166.346	42.6545	0.781763	0.757578	0.732617	0.90899	21.0226	38.4869	0.546226	30.129	35.7424	0.842948	1	1993-05-01	26.1097	0.0848161	0.0554068	0.796315	0.492261	0.507739
1993	6	231	56	208	0	26	521	0	37	24	221	202	430	439	209	12.237	-12.237	22.3294	3.67058	26.4857	29.5143	189.789	41.2107	178.01	29.9895	0.639902	1.16188	1.17681	1.07012	24.2066	37.8596	0.639378	23.0362	27.2888	0.844164	1	1993-06-01	12.237	0.0520679	0.0617595	0.857638	0.516012	0.483988
1993	7	94	30	83	0	0	207	0	26	56	231	238	439	177	208	14.4179	-14.4179	16.3198	-16.3198	50.2638	-20.2638	203.275	-109.275	182.538	-99.5383	0.730863	1.89777	1.07105	1.02544	13.5246	22.2612	0.607542	23.2021	28.1431	0.824433	1	1993-07-01	14.4179	0.0349598	0.107674	0.82648	0.526874	0.473126
1993	8	191	60	190	2	0	439	0	0	30	94	323	177	381	83	19.5671	-17.5671	2.11509	-2.11509	24.2638	35.7362	83.8605	107.14	74.1219	115.878	0.129603	0.482729	0.412547	0.406062	12.2911	18.6763	0.658111	38.9349	48.3118	0.805908	1	1993-08-01	19.5671	0.0103717	0.118982	0.774695	0.530822	0.469178
1993	9	321	87	133	11	1	553	2	0	60	191	275	381	454	190	16.6593	-5.65932	3.02242	-2.02242	48.5276	38.4724	170.246	150.754	168.224	-35.2236	1.42898	2	2.03011	2.26955	9.37311	10.2007	0.918873	17.6676	22.1941	0.796049	1	1993-09-01	16.6593	0.00743196	0.119327	0.832277	0.502987	0.497013
1993	10	92	28	49	33	0	202	11	1	87	321	258	454	141	133	15.6295	17.3705	7.65175	-7.65175	70.5562	-42.5562	283.927	-191.927	125.295	-76.2945	2.53166	1.45394	1.66775	0.744809	8.42583	9.60838	0.876926	35.099	44.152	0.794958	1	1993-10-01	15.6295	0.0152104	0.140254	0.813466	0.693823	0.306177
1993	11	158	50	186	41	0	437	33	0	28	92	189	141	344	49	11.4495	29.5505	17.0861	-17.0861	22.6462	27.3538	81.8605	76.1395	45.4823	140.518	2.23296	0.320967	0.288315	0.363003	9.6618	12.6556	0.76344	51.669	64.8316	0.796973	1	1993-11-01	11.4495	0.0957072	0.126852	0.713307	0.642836	0.357164
1993	12	171	25	138	9	37	380	41	0	50	158	221	344	309	186	13.388	-4.38803	20.7154	16.2846	40.4397	-15.4397	140.89	30.1105	163.219	-25.2185	1.21241	1.78571	1.72109	3.58862	11.2657	17.9508	0.62759	19.4461	23.6709	0.821521	1	1993-12-01	13.388	0.0547085	0.106799	0.803135	0.463288	0.536712
1994	1	225	20	242	20	5	512	9	37	25	171	231	309	467	138	13.9938	6.00617	26.4124	-21.4124	27.2945	-7.29448	147.869	77.1308	119.071	122.929	1.27501	0.674943	1.04954	0.729521	13.4418	21.5469	0.62384	32.8089	40.3531	0.813046	1	1994-01-01	13.9938	0.0789276	0.0815634	0.797692	0.553941	0.446059
1994	2	290	13	164	41	4	512	20	5	20	225	94	467	454	242	5.69446	35.3055	13.9201	-9.92009	17.1319	-4.1319	192.522	97.4782	204.813	-40.8126	0.527028	0.627669	1.30197	1.72008	15.7863	26.1203	0.604367	24.576	29.6679	0.82837	1	1994-02-01	5.69446	0.032068	0.0394671	0.915347	0.484533	0.515467
1994	3	245	2	149	5	36	436	41	4	13	290	191	454	394	164	11.5707	-6.57065	22.9008	13.0992	11.2791	-9.27914	246.115	-1.11486	138.706	10.2941	1.64516	0.658371	1.27837	0.677233	7.58099	13.0273	0.581929	14.9056	18.1016	0.82344	1	1994-03-01	11.5707	0.0531869	0.0261958	0.893745	0.639557	0.360443
1994	4	218	9	166	0	32	428	5	36	2	245	321	394	384	149	19.446	-19.446	24.0514	7.94858	8.50102	0.498978	206.501	11.4985	124.376	41.6241	1.05025	0.753694	0.839045	0.896688	13.4401	22.4002	0.599998	12.5006	14.6048	0.855926	1	1994-04-01	19.446	0.0628178	0.0222031	0.86419	0.624103	0.375897
1994	5	351	18	157	0	34	560	0	32	9	218	92	384	508	166	5.5733	-5.5733	19.5978	14.4022	13.3978	4.60225	184.888	166.112	139.701	17.2992	0.814827	1.57602	0.895335	1.12321	17.3217	26.732	0.647976	10.7502	12.3361	0.871442	1	1994-05-01	5.5733	0.0539648	0.0368924	0.893796	0.569607	0.430393
1994	6	257	15	169	0	5	446	0	34	18	351	158	508	426	157	9.57153	-9.57153	20.6904	-15.6904	21.0593	-6.0593	298.243	-41.2428	133.716	35.284	1.05575	1.57185	1.6131	0.95716	9.59881	17.2666	0.555918	13.3609	15.8604	0.842412	1	1994-06-01	9.57153	0.0428125	0.0435758	0.893806	0.690443	0.309557
1994	7	85	7	103	0	1	196	0	5	15	257	171	426	188	169	10.3591	-10.3591	4.84675	-3.84675	13.0879	-6.08793	218.66	-133.66	143.203	-40.2033	0.234251	0.62148	0.733161	1.07095	11.755	19.8503	0.592183	19.0228	22.9515	0.828826	1	1994-07-01	10.3591	0.0124226	0.0335453	0.927481	0.604261	0.395739
1994	8	462	33	149	0	0	644	0	1	7	85	225	188	611	103	13.6303	-13.6303	2.66142	-2.66142	5.85276	27.1472	72.6425	389.358	86.919	62.081	0.549114	0.447188	0.332217	0.606962	6.32176	8.21809	0.769249	10.2549	12.6965	0.807695	1	1994-08-01	13.6303	0.0146469	0.0322101	0.87813	0.455263	0.544737
1994	9	306	22	86	0	1	415	0	0	33	462	290	611	392	149	17.568	-17.568	2.11509	-1.11509	26.6902	-4.69018	394.033	-88.0335	129.569	-43.5687	0.794721	4.56027	5.42429	1.49068	6.96263	8.00394	0.869901	4.68251	5.77437	0.810913	1	1994-09-01	17.568	0.00371084	0.0468269	0.91864	0.752544	0.247456
1994	10	292	15	211	0	1	519	0	1	22	306	245	392	503	86	14.8419	-14.8419	2.66142	-1.66142	17.9847	-2.98466	261.006	30.9941	75.2793	135.721	1.2583	0.673831	0.662395	0.580999	8.49431	9.32185	0.911225	19.393	24.3722	0.795703	1	1994-10-01	14.8419	0.00715872	0.0483754	0.904544	0.776144	0.223856
1994	11	143	7	149	35	3	337	0	1	15	292	218	503	292	211	13.2063	21.7937	2.66142	0.33858	12.3231	-5.32311	248.115	-105.115	178.168	-29.1679	1	0.685201	0.95061	2.36676	7.49524	8.53654	0.878018	13.3094	16.6645	0.798668	1	1994-11-01	13.2063	0.00585605	0.0271151	0.93797	0.582043	0.417957
1994	12	273	10	110	73	0	466	35	3	7	143	351	292	383	149	21.2633	51.7367	19.6324	-19.6324	6.23517	3.76483	121.454	151.546	125.213	-15.2135	7.37667	0.505974	0.489505	0.702784	6.77622	7.81752	0.866799	9.28354	11.5825	0.801517	1	1994-12-01	21.2633	0.0668229	0.0212227	0.83958	0.492378	0.507622
1995	1	491	12	217	46	70	835	73	0	10	273	257	383	708	110	15.5689	30.4311	35.2328	34.7672	8.08793	3.91207	231.333	259.667	93.2489	123.751	1.79462	1.29715	1.9047	0.74472	16.5087	24.19	0.682458	8.27447	9.43766	0.87675	1	1995-01-01	15.5689	0.0918785	0.0210914	0.84643	0.712711	0.287289
1995	2	312	35	167	8	76	608	46	70	12	491	85	708	479	217	5.14924	2.85076	61.2271	14.7729	23.09	11.91	415.112	-103.112	182.66	-15.6603	1.73779	2.85487	1.79444	1.95885	19.6961	33.4812	0.588274	12.6438	14.1527	0.893389	1	1995-02-01	5.14924	0.0890915	0.0335982	0.869818	0.694432	0.305568
1995	3	442	11	304	8	175	941	8	76	35	312	462	479	746	167	27.9877	-19.9877	47.2657	127.734	42.8395	-31.8395	268.115	173.885	144.889	159.111	0.771974	1.85533	0.645886	0.793213	24.5979	48.5535	0.506614	28.3969	32.7045	0.868289	1	1995-03-01	27.9877	0.0889966	0.0806623	0.777643	0.649183	0.350817
1995	4	664	32	285	1	132	1114	8	175	11	442	306	746	949	304	18.5373	-17.5373	101.353	30.6473	42.3579	-10.3579	373.717	290.283	254.919	30.0807	2.14432	0.988758	1.39387	1.75942	29.5447	48.0378	0.61503	39.7094	47.7013	0.83246	1	1995-04-01	18.5373	0.128151	0.0535576	0.794852	0.594488	0.405512
1995	5	956	108	267	1	74	1406	1	132	32	664	292	949	1223	285	17.6892	-16.6892	74.6847	-0.684742	51.1207	56.8793	563.872	392.128	242.62	24.3802	0.736879	1.20687	1.50882	0.951751	45.1201	84.7752	0.532233	49.948	57.85	0.863405	1	1995-05-01	17.6892	0.0786166	0.053812	0.848951	0.699167	0.300833
1995	6	951	226	479	0	16	1662	1	74	108	956	143	1223	1430	267	8.66284	-8.66284	42.9974	-26.9974	101.499	124.501	821.651	129.349	240.366	238.634	0.575719	1.98548	1.45716	0.99071	35.0194	64.2404	0.54513	50.9621	60.4989	0.842365	1	1995-06-01	8.66284	0.0353837	0.0835261	0.873961	0.773671	0.226329
1995	7	586	140	327	1	1	1055	0	16	226	951	273	1430	913	479	16.5382	-15.5382	10.8564	-9.85642	185.847	-45.8466	836.138	-250.138	436.62	-109.62	0.25249	1.83102	1.01763	1.81648	19.4926	36.3157	0.536755	80.5869	99.5219	0.80974	1	1995-07-01	16.5382	0.0073058	0.125065	0.8565	0.65695	0.34305
1995	8	441	109	321	0	14	882	1	1	140	586	491	913	762	327	29.7445	-29.7445	3.11509	10.8849	113.422	-4.42229	515.34	-74.3402	295.675	25.3245	0.286935	0.610301	0.616334	0.677192	11.2302	15.4779	0.725566	134.278	168.949	0.794787	1	1995-08-01	29.7445	0.00325404	0.118482	0.847193	0.635426	0.364574
1995	9	335	55	237	20	13	660	0	14	109	441	312	762	572	321	18.9008	1.09925	9.76375	3.23625	90.8354	-35.8354	388.401	-53.4012	285.488	-48.4877	3.13434	0.80086	0.753679	0.965544	14.2118	15.4306	0.921014	81.2633	102.423	0.793411	1	1995-09-01	18.9008	0.0123064	0.11449	0.84938	0.576358	0.423642
1995	10	245	36	205	87	4	577	20	13	55	335	442	572	450	237	26.7761	60.2239	18.2908	-14.2908	46.9693	-10.9693	290.64	-45.6396	206.513	-1.51302	1.87333	0.517082	0.748297	0.723369	11.8702	15.6904	0.756529	66.5026	83.4483	0.796932	1	1995-10-01	26.7761	0.031044	0.0797186	0.843792	0.584608	0.415392
1995	11	332	117	225	142	2	818	87	4	36	245	664	450	557	205	40.2247	101.775	43.7694	-41.7694	29.8814	87.1186	211.888	120.112	176.691	48.3093	2.39298	0.636189	0.729041	0.855591	18.4426	25.599	0.720442	36.9778	45.7401	0.808433	1	1995-11-01	40.2247	0.0871113	0.0594709	0.773361	0.54529	0.45471
1995	12	379.37	38.93	189.67	64.21	27.01	612.05	142	2	117	332	956	557	569.04	225	57.9138	6.29616	67.6284	-40.6184	95.0112	-56.0812	297.938	81.4325	206.909	-17.2388	1.54511	3.17961	1.40611	1.17102	33.6486	50.7737	0.662717	29.811	35.3855	0.842464	1	1995-12-01	57.9138	0.0932292	0.130978	0.695956	0.590155	0.409845
1996	1	425	43	269	15	193	945	64.21	27.01	38.93	379.37	951	569.04	694	189.67	57.6109	-42.6109	46.0015	146.999	36.6508	6.34918	325.434	99.5659	164.419	104.581	0.680209	0.385752	1.09229	0.794647	50.1279	76.588	0.654513	80.792	98.5167	0.820084	1	1996-01-01	57.6109	0.0730047	0.0581651	0.777401	0.66435	0.33565
1996	2	434.01	38.76	185.65	3.47	78.86	636.99	15	193	43	425	586	694	619.66	269	35.4995	-32.0295	114.362	-35.5024	71.681	-32.921	364.48	69.5303	231.143	-45.4925	2.48606	1.95578	1.11998	1.40581	42.1057	60.1041	0.700546	35.0614	41.8988	0.836812	1	1996-02-01	35.4995	0.13995	0.0877191	0.728888	0.611931	0.388069
1996	3	458	50	180	0	44	732	3.47	78.86	38.76	434.01	441	619.66	638	185.65	26.7155	-26.7155	46.7732	-2.77315	46.4274	3.57262	371.391	86.6095	161.044	18.9557	0.408991	0.647695	1.01896	0.696732	57.3222	102.067	0.561611	73.3445	86.7169	0.845793	1	1996-03-01	26.7155	0.0716994	0.0711693	0.816179	0.697532	0.302468
1996	4	512	60	221	0	28	821	0	44	50	458	335	638	733	180	20.2941	-20.2941	26.1537	1.84625	48.8528	11.1472	393.361	118.639	158.224	62.7764	0.559162	1.05224	1.05916	0.982485	28.8058	47.1061	0.611508	42.1644	50.8256	0.82959	1	1996-04-01	20.2941	0.0404303	0.07552	0.852678	0.713147	0.286853
1996	5	139.88	30.98	197.32	0	13.39	401.75	0	28	60	512	245	733	337.2	221	14.8419	-14.8419	17.4124	-4.02242	53.8814	-22.9014	440.39	-300.51	194.031	3.28925	0.665771	1.10293	1.11956	1.22631	18.4614	28.6943	0.643384	39.8553	48.969	0.813889	1	1996-05-01	14.8419	0.0241652	0.0747775	0.880459	0.694161	0.305839
1996	6	431	169	319	0	0	919	0	13.39	30.98	139.88	332	337.2	750	197.32	20.1123	-20.1123	9.43049	-9.43049	27.6167	141.383	122.627	308.373	169.456	149.544	0.541596	0.512546	0.278451	0.873347	12.8761	19.6888	0.653979	41.7211	51.7729	0.805848	1	1996-06-01	20.1123	0.0270027	0.0790759	0.836333	0.419836	0.580164
1996	7	307	43	193	2	48	593	0	0	169	431	379.37	750	500	319	22.982	-20.982	2.11509	45.8849	136.686	-93.6861	389.491	-82.4913	293.873	-100.873	0.224282	4.9494	3.17623	1.73421	12.2813	15.971	0.768972	21.4829	26.6349	0.80657	1	1996-07-01	22.982	0.00250262	0.16173	0.808574	0.569961	0.430039
1996	8	128	20	107	0	8	263	2	48	43	307	425	500	235	193	25.7462	-25.7462	29.2464	-21.2464	43.956	-23.956	265.174	-137.174	167.873	-60.8734	13.8275	0.321584	0.680823	0.571244	10.8743	11.7018	0.929281	97.6104	123.11	0.792873	1	1996-08-01	25.7462	0.0549748	0.0826247	0.814005	0.612345	0.387655
1996	9	325	60	205	1	1	592	0	8	20	128	434.01	235	530	107	26.292	-25.292	6.48575	-5.48575	17.7055	42.2945	110.89	214.11	92.4266	112.573	0.221762	0.402801	0.418176	0.550573	21.9863	33.4292	0.657698	36.9783	45.1785	0.818494	1	1996-09-01	26.292	0.0255546	0.0697619	0.80109	0.545405	0.454595
1996	10	432	45	256	43	1	777	1	1	60	325	458	530	688	205	27.7453	15.2547	3.11509	-2.11509	48.7188	-3.71881	283.016	148.984	180.711	75.2891	0.480297	2.75162	2.55223	1.95518	13.9237	16.4613	0.845844	13.8591	17.1621	0.807539	1	1996-10-01	27.7453	0.00573358	0.089671	0.853528	0.610307	0.389693
1996	11	454.43	11.21	186.72	142.16	0.98	730.53	43	1	45	432	512	688	641.15	256	31.0166	111.143	22.1691	-21.1891	36.5869	-25.3769	370.688	83.7424	220.655	-33.9352	7.11668	0.750981	1.30978	1.22104	13.333	14.5518	0.916244	35.2531	44.3417	0.795031	1	1996-11-01	31.0166	0.0325482	0.0537162	0.868198	0.626857	0.373143
1996	12	339	6	132	45	55	577	142.16	0.98	11.21	454.43	139.88	641.15	471	186.72	8.47384	36.5262	67.1438	-12.1438	9.25396	-3.25396	384.211	-45.2106	157.32	-25.3202	3.02871	0.252931	1.03648	0.712968	21.7215	30.3953	0.714633	30.3537	37.1791	0.816417	1	1996-12-01	8.47384	0.10719	0.0147732	0.86451	0.70949	0.29051
1997	1	511	2	107	1	191	812	45	55	6	339	431	471	618	132	26.1097	-25.1097	52.5784	138.422	15.3691	-13.3691	286.243	224.757	110.894	-3.89363	0.783072	1.66082	0.745015	0.704891	28.2176	54.4881	0.517867	19.7157	21.4421	0.919487	1	1997-01-01	26.1097	0.107042	0.0312893	0.808513	0.720767	0.279233
1997	2	490	9	249	6	142	896	1	191	2	511	307	618	739	107	18.5979	-12.5979	106.918	35.0816	38.138	-29.138	430.359	59.6409	89.4114	159.589	2.0335	2.48147	1.50348	0.80628	30.6571	51.2288	0.598434	21.2148	24.0819	0.880941	1	1997-02-01	18.5979	0.156445	0.0558043	0.760538	0.827979	0.172021
1997	3	120.96	5.12	76.13	0.02	7.44	229.15	6	142	9	490	128	739	197.09	249	7.75415	-7.73415	82.4164	-74.9764	34.4305	-29.3105	413.795	-292.835	208.797	-132.667	0.770835	0.902786	0.961511	2.33524	47.177	89.0096	0.530021	48.0361	55.1509	0.870994	1	1997-03-01	7.75415	0.110301	0.0460797	0.833241	0.664632	0.335368
1997	4	250	48	120	0	8	426	0.02	7.44	5.12	120.96	325	197.09	370	76.13	19.6883	-19.6883	6.18888	1.81112	5.5636	42.4364	102.607	147.393	64.2351	55.7649	0.0750928	0.161589	0.247967	0.307643	33.4724	65.7184	0.50933	40.6063	47.0295	0.863423	1	1997-04-01	19.6883	0.0312123	0.0280588	0.841435	0.614996	0.385004
1997	5	375.57	49.22	150.47	0.03	3.24	548.9	0	8	48	250	432	370	526.04	120	26.1703	-26.1403	6.48575	-3.24575	40.3517	8.86826	217.997	157.573	107.939	42.5308	1.04797	7.25281	2.12457	1.68038	10.9124	13.3338	0.818398	5.16697	6.20488	0.832726	1	1997-05-01	26.1703	0.0162573	0.101146	0.816998	0.668833	0.331167
1997	6	509	119	296	0	0	924	0.03	3.24	49.22	375.57	454.43	526.04	805	150.47	27.5291	-27.5291	3.89882	-3.89882	40.4283	78.5717	323.866	185.134	133.51	162.49	0.601136	1.0019	1.48565	1.2369	13.8701	16.4077	0.845341	29.9627	37.4905	0.799208	1	1997-06-01	27.5291	0.00736693	0.0763905	0.864226	0.708097	0.291903
1997	7	112.26	26.28	86.78	0.01	5.2	240.3	0	0	119	509	339	805	199.04	296	20.5364	-20.5264	2.11509	3.08491	96.2464	-69.9664	447.212	-334.952	266.351	-179.571	0.542495	2.38067	1.38085	1.99499	13.5238	15.0492	0.898636	29.5111	37.0531	0.796453	1	1997-07-01	20.5364	0.00254076	0.115617	0.857173	0.626731	0.373269
1997	8	331	30	124	1	0	486	0.01	5.2	26.28	112.26	511	199.04	455	86.78	30.956	-29.956	4.96056	-4.96056	22.2494	7.75063	98.6382	232.362	76.6456	47.3544	2.34532	0.231171	0.220562	0.287762	9.79919	10.6267	0.922126	68.854	86.8092	0.793165	1	1997-08-01	30.956	0.0212489	0.0953069	0.750842	0.562734	0.437266
1997	9	62.59	3.91	82.39	0.37	0.03	164.9	1	0	30	331	490	455	144.98	124	29.6839	-29.3139	2.56875	-2.53875	24.2638	-20.3538	283.313	-220.723	108.254	-25.864	0.517836	1.09054	2.87224	1.4124	15.4176	17.3584	0.888189	16.7918	20.9425	0.801805	1	1997-09-01	29.6839	0.00573276	0.0541503	0.873871	0.723536	0.276464
1997	10	256	33	162	8	0	459	0.37	0.03	3.91	62.59	120.96	144.98	418	82.39	7.32768	0.672324	2.29933	-2.29933	3.16812	29.8319	53.2933	202.707	69.2437	92.7563	0.895116	0.13057	0.188108	0.639642	13.9858	14.9909	0.932956	17.7564	22.2829	0.796862	1	1997-10-01	7.32768	0.0169903	0.0234099	0.905454	0.434916	0.565084
1997	11	108	4	118	27	0	257	8	0	33	256	250	418	226	162	15.1448	11.8552	5.74442	-5.74442	26.6902	-22.6902	220.67	-112.67	140.391	-22.3911	2.4983	8.42462	4.14067	2.02749	4.05994	4.95957	0.818607	2.70265	3.29367	0.820557	1	1997-11-01	15.1448	0.0140574	0.0653146	0.883567	0.611171	0.388829
1997	12	109.89	12.43	117.68	32.55	1.44	332.83	27	0	4	108	375.57	226	227.57	118	22.7518	9.79822	14.3641	-12.9241	3.23517	9.19483	91.5233	18.3667	98.9038	18.7762	2.50053	0.121212	0.414752	0.704487	8.753	11.0006	0.795687	20.103	25.0822	0.801486	1	1997-12-01	22.7518	0.062242	0.0140185	0.825152	0.480621	0.519379
1998	1	112.47	12.36	120.65	21.83	3.8	348.38	32.55	1.44	12.43	109.89	509	227.57	233.12	117.68	30.8349	-9.00488	17.6687	-13.8687	10.3286	2.03136	94.4494	18.0206	100.049	20.6005	1.23006	3.19261	1.03197	1.01158	15.2412	20.8613	0.730598	5.11055	5.71408	0.894378	1	1998-01-01	30.8349	0.0697453	0.0407713	0.767766	0.485604	0.514396
1998	2	117	1	110	10	9	247	21.83	3.8	12.36	112.47	112.26	233.12	227	120.65	6.80064	3.19936	14.0947	-5.0947	10.7233	-9.72327	96.6096	20.3904	102.51	7.48975	0.797723	1.03821	1.02287	1.0246	19.9999	26.9129	0.743135	10.8011	12.728	0.848613	1	1998-02-01	6.80064	0.0610852	0.0464737	0.862968	0.485183	0.514817
1998	3	373	35	179	0	47	634	10	9	1	117	331	227	552	110	20.0518	-20.0518	11.5688	35.4312	2.52965	32.4703	98.6221	274.378	91.7413	87.2587	0.820788	0.235903	1.02083	0.894948	8.13095	13.6456	0.595865	10.3826	12.3831	0.838451	1	1998-03-01	20.0518	0.0515281	0.0112673	0.847893	0.518073	0.481927
1998	4	280	42	171	0	21	514	0	47	35	373	62.59	552	451	179	3.79166	-3.79166	27.7927	-6.79275	37.2945	4.70552	319.451	-39.4506	154.878	16.1216	2.4024	14.7429	3.23914	1.68821	13.0346	17.561	0.742249	4.062	4.53392	0.895914	1	1998-04-01	3.79166	0.0511641	0.068656	0.8732	0.673479	0.326521
1998	5	263.49	46.34	146.9	0.07	5.75	460.88	0	21	42	280	256	451	410.39	171	15.5083	-15.4383	13.5881	-7.83809	37.9847	8.35534	242.294	21.1964	149.391	-2.4911	0.488908	1.01851	0.75847	0.96457	11.805	22.6791	0.520522	31.9569	38.9144	0.821212	1	1998-05-01	15.5083	0.0296188	0.0827975	0.853779	0.618594	0.381406
1998	6	220	39	199	0	2	460	0.07	5.75	46.34	263.49	108	410.39	419	146.9	6.54257	-6.54257	5.28826	-3.28826	38.5789	0.421073	229.087	-9.08691	130.055	68.9449	0.389184	1.01564	0.945493	0.870568	11.774	17.0904	0.688922	29.6689	36.7551	0.807205	1	1998-06-01	6.54257	0.0129123	0.0941979	0.876915	0.637873	0.362127
1998	7	199	45	144	0	1	389	0	2	39	220	109.89	419	343	199	6.65706	-6.65706	3.20775	-2.20775	31.9254	13.0746	191.324	7.67585	172.198	-28.1983	0.60658	0.827534	0.83516	1.32404	4.80511	6.87418	0.699008	28.4678	35.6648	0.798203	1	1998-07-01	6.65706	0.00791427	0.0787673	0.896894	0.526306	0.473694
1998	8	92	14	96	3	1	206	0	1	45	199	112.47	343	188	144	6.81336	-3.81336	2.66142	-1.66142	36.5869	-22.5869	174.602	-82.6018	127.416	-31.4164	0.829684	1.14601	0.912597	0.73994	4.09652	5.35158	0.765479	23.3295	29.2853	0.796628	1	1998-08-01	6.81336	0.007646	0.105111	0.867669	0.578117	0.421883
1998	9	104	14	139	21	0	278	3	1	14	92	117	188	243	96	7.08778	13.9122	4.02242	-4.02242	11.5143	2.48568	79.6425	24.3575	82.2641	56.7359	1.51138	0.314711	0.456138	0.645632	3.96593	5.00723	0.79204	26.5374	33.3628	0.795418	1	1998-09-01	7.08778	0.0217981	0.0623977	0.877395	0.491904	0.508096
1998	10	204	11	150	54	3	422	21	0	14	104	373	243	354	139	22.5961	31.4039	11.6421	-8.64209	11.3231	-0.323109	89.7413	114.259	118.061	31.9389	2.8943	0.983394	1.1268	1.43515	4.58303	6.15683	0.744381	8.97466	11.1227	0.806878	1	1998-10-01	22.5961	0.0459501	0.0446911	0.820174	0.431859	0.568141
1998	11	182	31	122	8	80	423	54	3	11	204	280	354	304	150	16.9622	-8.96221	28.2521	51.7479	9.47035	21.5297	173.423	8.57701	126.716	-4.71599	2.42672	0.836373	1.93248	1.07331	14.1799	18.7349	0.756868	10.3293	12.4417	0.830218	1	1998-11-01	16.9622	0.0796229	0.0266903	0.845882	0.577809	0.422191
1998	12	114	8	108	1	32	263	8	80	31	182	263.49	304	222	122	15.962	-14.962	49.4511	-17.4511	40.3691	-32.3691	158.077	-44.0771	106.757	1.24349	1.75035	4.26269	0.911512	0.842487	17.7622	28.8161	0.6164	12.2612	14.028	0.874057	1	1998-12-01	15.962	0.133429	0.108924	0.714577	0.596892	0.403108
1999	1	286	77	205	6	78	652	1	32	8	114	220	222	491	108	13.3275	-7.32745	20.0514	57.9486	12.589	64.411	97.2064	188.794	91.2489	113.751	0.40548	0.311846	0.614931	0.854739	25.0555	44.4036	0.564267	38.3803	45.9113	0.835966	1	1999-01-01	13.3275	0.0855351	0.0537018	0.803911	0.515806	0.484194
1999	2	268	64	192	1	27	552	6	78	77	286	199	491	460	205	12.0553	-11.0553	47.4511	-20.4511	77.1912	-13.1912	252.888	15.1119	183.559	8.44139	2.36647	6.13166	2.60156	2.01163	13.173	21.0182	0.62674	12.8746	15.2231	0.845726	1	1999-02-01	12.0553	0.0827908	0.13468	0.761495	0.579425	0.420575
1999	3	213	58	145	1	12	429	1	27	64	268	92	460	358	192	5.5733	-4.5733	17.3198	-5.31975	56.9254	1.07464	235.68	-22.6803	170.559	-25.5586	0.365002	0.737459	0.931955	0.929178	22.6085	41.1741	0.549095	64.173	78.5733	0.816728	1	1999-03-01	5.5733	0.0356331	0.117117	0.835784	0.580152	0.419848
1999	4	606	147	194	0	6	953	1	12	58	213	104	358	800	145	6.30025	-6.30025	9.12475	-3.12475	49.2045	97.7955	188.443	417.557	130.427	63.5734	0.526841	0.864369	0.799572	0.764702	8.76785	15.5443	0.564054	43.8675	54.4872	0.805098	1	1999-04-01	6.30025	0.0237934	0.128304	0.831474	0.590972	0.409028
1999	5	819	311	283	0	3	1416	0	6	147	606	204	800	1102	194	12.3582	-12.3582	5.39309	-2.39309	120.04	190.96	533.281	285.719	186.127	96.873	0.591039	2.43961	2.82993	1.42706	6.09805	9.66819	0.630734	36.7741	45.9534	0.800248	1	1999-05-01	12.3582	0.00629152	0.140037	0.839254	0.741277	0.258723
1999	6	83	23	85	0	0	191	0	3	311	819	182	1102	168	283	11.0254	-11.0254	3.75409	-3.75409	252.108	-229.108	738.518	-655.518	287.69	-202.69	0.696092	2.10021	1.38486	1.54567	7.39985	9.50994	0.778118	86.4147	108.809	0.79419	1	1999-06-01	11.0254	0.00290318	0.194965	0.793605	0.719657	0.280343
1999	7	151	22	95	0	2	270	0	0	23	83	114	168	246	85	6.90604	-6.90604	2.11509	-0.115087	18.6022	3.39775	73.4942	77.5058	74.6143	20.3857	0.563409	0.0737867	0.0995158	0.259356	6.21611	7.68493	0.808871	180.007	227.039	0.792847	1	1999-07-01	6.90604	0.0120359	0.105856	0.84281	0.496219	0.503781
1999	8	127	32	108	0	1	268	0	2	22	151	286	246	235	95	17.3257	-17.3257	3.20775	-2.20775	18.1759	13.8241	130.563	-3.56252	82.7717	25.2283	1.51661	0.977079	1.7765	1.10933	3.80739	4.63493	0.821455	13.6417	17.112	0.7972	1	1999-08-01	17.3257	0.012727	0.072114	0.846418	0.612009	0.387991
1999	9	96	9	71	1	0	177	0	1	32	127	268	235	167	108	16.2353	-15.2353	2.66142	-2.66142	26.0726	-17.0726	111.949	-15.9491	95.2692	-24.2692	0.829684	1.43446	0.857437	1.15099	8.78637	10.0414	0.875012	13.5523	16.9431	0.799872	1	1999-09-01	16.2353	0.0105533	0.103386	0.821683	0.540247	0.459753
1999	10	134	21	144	4	0	303	1	0	9	96	213	167	278	71	12.9034	-8.9034	2.56875	-2.56875	7.27914	13.7209	82.2166	51.7834	60.6143	83.3857	0.965182	0.279187	0.73441	0.636243	8.10773	9.14904	0.886185	19.0607	23.9247	0.796697	1	1999-10-01	12.9034	0.0155135	0.0439609	0.862598	0.575622	0.424378
1999	11	113	7	145	20	0	285	4	0	21	134	606	278	258	144	36.7111	-16.7111	3.92975	-3.92975	16.9847	-9.98466	116.097	-3.0974	123.396	21.6038	1.52983	2.33333	1.41209	2.03576	6.60927	7.61431	0.868006	5.67868	7.03663	0.807017	1	1999-11-01	36.7111	0.0132262	0.0571645	0.806053	0.484762	0.515238
1999	12	134.71	13.09	134.75	25.85	5.91	341.44	20	0	7	113	819	258	269.46	145	49.6145	-23.7645	11.1884	-5.27842	5.66155	7.42845	96.2064	38.5036	121.884	12.8665	2.8471	0.333333	0.82867	0.987741	17.5714	19.109	0.919538	12.8465	16.015	0.802151	1	1999-12-01	49.6145	0.0393191	0.0198962	0.766426	0.441132	0.558868
2000	1	165	8	195	19	40	427	25.85	5.91	13.09	134.71	83	269.46	360	134.75	5.02808	13.9719	17.0712	22.9288	11.7171	-3.71714	115.442	49.5583	114.371	80.6294	1.52579	2.0696	1.19994	0.93836	25.8915	30.269	0.855378	6.21468	7.27086	0.854737	1	2000-01-01	5.02808	0.0647547	0.0444456	0.871727	0.50233	0.49767
2000	2	95	0	89	6	15	205	19	40	8	165	151	360	184	195	9.14748	-3.14748	32.5881	-17.5881	14.1186	-14.1186	140.126	-45.1265	163.675	-74.6755	1.90895	1.20495	1.21383	1.4311	8.43751	15.1168	0.558156	11.6716	13.8575	0.84226	1	2000-02-01	9.14748	0.090609	0.0392559	0.844701	0.461243	0.538757
2000	3	263	56	195	4	64	582	6	15	0	95	127	184	458	89	7.69357	-3.69357	13.0321	50.9679	2.8681	53.1319	79.9491	183.051	74.0915	120.908	0.399903	0.203143	0.57055	0.452673	15.9086	28.6589	0.5551	16.4148	19.0487	0.861729	1	2000-03-01	7.69357	0.0733646	0.0161461	0.867178	0.519013	0.480987
2000	4	359.76	35.46	160.95	0.24	22.15	463.99	4	64	56	263	96	458	520.71	195	5.81562	-5.57562	38.8951	-16.7451	57.5297	-22.0697	230.205	129.555	171.716	-10.766	2.98456	20.0585	2.87939	2.31762	8.13586	13.2348	0.614734	4.58894	5.124	0.895579	1	2000-04-01	5.81562	0.0771481	0.11411	0.797207	0.572762	0.427238
2000	5	468	92	307	0	5	872	0.24	22.15	35.46	359.76	134	520.71	775	160.95	8.11763	-8.11763	14.3252	-9.32525	32.915	59.085	308.381	159.619	139.929	167.071	0.368305	0.57214	1.33959	0.814887	16.7446	31.9626	0.52388	48.518	59.2504	0.818864	1	2000-05-01	8.11763	0.0284418	0.0653507	0.89009	0.687874	0.312126
2000	6	263	27	118	0	2	410	0	5	92	468	113	775	381	307	6.84546	-6.84546	4.84675	-2.84675	75.365	-48.365	408.43	-145.43	270.985	-152.985	0.338336	2.28968	1.32443	1.93659	8.79399	14.3989	0.610742	26.2081	32.3486	0.810179	1	2000-06-01	6.84546	0.00632345	0.0983271	0.886418	0.60115	0.39885
2000	7	52	12	75	0	0	139	0	2	27	263	134.71	381	127	118	8.16064	-8.16064	3.20775	-3.20775	22.2198	-10.2198	225.61	-173.61	102.757	-27.7565	0.661836	0.29483	0.552384	0.379196	4.77721	6.67354	0.715843	54.5398	68.5994	0.795047	1	2000-07-01	8.16064	0.00886229	0.0613884	0.907203	0.687068	0.312932
2000	8	135	19	82	0	6	242	0	0	12	52	165	127	217	75	9.99559	-9.99559	2.11509	3.88491	9.70552	9.29448	45.6628	89.3372	64.4468	17.5532	0.659367	0.436795	0.202397	0.62718	4.75748	6.01254	0.79126	16.4279	20.5731	0.798514	1	2000-08-01	9.99559	0.0160324	0.073568	0.834633	0.414703	0.585297
2000	9	130	35	105	0	1	271	0	6	19	135	95	217	235	82	5.75504	-5.75504	5.39309	-4.39309	16.5143	18.4857	116.622	13.3779	71.4468	33.5532	2.54982	1.70154	2.55399	1.10862	5.16553	5.99307	0.861916	7.31531	9.12591	0.801598	1	2000-09-01	5.75504	0.0249991	0.0765504	0.871774	0.620103	0.379897
2000	10	158	18	101	0	2	279	0	1	35	130	263	235	259	105	15.9324	-15.9324	2.66142	-0.66142	28.499	-10.499	114.949	43.0509	93.2742	7.72576	0.493487	1.72571	0.985655	1.30551	4.49715	6.60724	0.68064	12.7983	15.8791	0.805983	1	2000-10-01	15.9324	0.010424	0.111622	0.815551	0.552047	0.447953
2000	11	175	33	152	12	0	372	0	2	18	158	359.76	259	327	101	21.794	-9.79402	3.20775	-3.20775	14.9407	18.0593	135.82	39.1802	87.0966	64.9034	1.20528	0.524254	1.18156	0.933769	7.97458	9.01589	0.884504	20.7861	26.1027	0.79632	1	2000-11-01	21.794	0.0122033	0.0568392	0.848046	0.609286	0.390714
2000	12	134	3	100	40	0	277	12	0	33	175	468	327	234	152	28.3511	11.6489	7.55909	-7.55909	26.6902	-23.6902	152.503	-18.5029	132.066	-32.0662	2.35651	1.78641	1.12283	1.51632	10.7506	12.0057	0.895461	11.2518	14.039	0.801464	1	2000-12-01	28.3511	0.0217735	0.0768794	0.819683	0.535908	0.464092
2001	1	209	18	93	69	3	392	40	0	3	134	263	234	302	100	15.9324	53.0676	20.2618	-17.2618	2.42638	15.5736	113.246	95.7543	83.7514	9.24855	2.68045	0.0909091	0.74258	0.634163	15.2203	18.1779	0.837299	20.458	25.4372	0.804256	1	2001-01-01	15.9324	0.0859942	0.010298	0.836088	0.57486	0.42514
2001	2	188	24	137	14	40	403	69	3	18	209	52	302	325	93	3.15013	10.8499	35.0571	4.94291	15.1319	8.8681	178.74	9.26015	80.4367	56.5633	1.73021	6.23641	1.57834	0.960421	14.3948	22.3224	0.64486	5.68917	6.14182	0.9263	1	2001-02-01	3.15013	0.112177	0.0484197	0.829323	0.689645	0.310355
2001	3	371	43	173	0	89	676	14	40	24	188	135	325	544	137	8.17821	-8.17821	30.3198	58.6802	27.0593	15.9407	162.017	208.983	118.071	54.9287	0.864868	1.78823	0.906443	1.46788	14.1728	27.8892	0.508183	17.6184	20.4413	0.861901	1	2001-03-01	8.17821	0.0877191	0.0782862	0.810334	0.57845	0.42155
2001	4	315	77	204	1	16	614	0	89	43	371	130	544	519	173	7.87531	-6.87531	50.7387	-34.7387	51.7955	25.2045	319.035	-4.03493	151.224	52.7764	1.67346	1.91415	1.96914	1.28078	14.6551	26.5179	0.552648	25.1731	30.2212	0.832964	1	2001-04-01	7.87531	0.0873799	0.0891998	0.809858	0.678425	0.321575
2001	5	62	16	96	1	2	177	1	16	77	315	158	519	158	204	9.57153	-8.57153	11.3101	-9.31009	65.3364	-49.3364	277.294	-215.294	182.726	-86.7261	0.222908	1.26143	0.869164	1.20832	21.9703	41.8223	0.525326	46.7574	56.4201	0.828737	1	2001-05-01	9.57153	0.0207054	0.119612	0.84216	0.602786	0.397214
2001	6	209	55	153	0	6	423	1	2	16	62	175	158	362	96	10.6014	-10.6014	3.66142	2.33858	13.3231	41.6769	54.7122	154.288	82.5991	70.4009	0.323731	0.203916	0.197308	0.452038	8.33325	12.7584	0.653157	48.6729	60.8617	0.79973	1	2001-06-01	10.6014	0.0222043	0.0807964	0.832708	0.398454	0.601546
2001	7	64	10	48	0	2	124	0	6	55	209	134	362	112	153	8.11763	-8.11763	5.39309	-3.39309	45.6309	-35.6309	184.602	-120.602	136.584	-88.5839	1.47295	3.42494	3.37405	1.65358	5.9959	7.42846	0.807152	10.1903	12.6757	0.803918	1	2001-07-01	8.11763	0.0141801	0.119978	0.844498	0.574751	0.425249
2001	8	113	20	97	1	1	230	0	2	10	64	209	112	210	48	12.6611	-11.6611	3.20775	-2.20775	8.47035	11.5297	55.4448	57.5552	41.6346	55.3654	0.59479	0.185628	0.300348	0.304828	5.53573	7.64582	0.724021	33.5029	42.0155	0.797393	1	2001-08-01	12.6611	0.026419	0.0697616	0.799543	0.571128	0.428872
2001	9	123.51	31.66	97.76	9.15	0.65	253.3	1	1	20	113	188	210	221.27	97	11.3889	-2.23891	3.11509	-2.46509	16.3671	15.2929	98.266	25.244	84.1017	13.6583	0.971112	1.93228	1.77232	2.02	6.73584	7.9909	0.842939	6.65074	8.23092	0.808019	1	2001-09-01	11.3889	0.0146084	0.0767547	0.855228	0.538835	0.461165
2001	10	131	24.87	102.25	30.62	1.08	271.12	9.15	0.65	31.66	123.51	371	221.27	233.25	97.76	22.4749	8.14507	6.62125	-5.54125	25.7307	-0.860685	108.958	22.0418	86.6875	15.5625	2.12554	1.5721	1.10881	1.03075	6.1428	7.3616	0.834438	12.2479	15.3013	0.800452	1	2001-10-01	22.4749	0.026435	0.102729	0.781106	0.556916	0.443084
2001	11	137.27	19.37	105.64	48.61	2.29	290.22	30.62	1.08	24.87	131	315	233.25	242.91	102.25	19.0825	29.5275	16.5964	-14.3064	20.3212	-0.951197	114.186	23.0842	89.288	16.352	2.50653	0.789765	1.04798	1.03	12.2951	14.8857	0.825966	19.5922	24.3924	0.803211	1	2001-11-01	19.0825	0.0639617	0.0783169	0.784178	0.561182	0.438818
2001	12	144.67	16.82	108.6	40.24	4.99	311.22	48.61	2.29	19.37	137.27	62	242.91	253.27	105.64	3.75592	36.4841	25.4189	-20.4289	16.1042	0.715808	118.591	26.0789	91.1888	17.4112	1.53159	0.792482	1.03858	1.02129	14.4425	20.936	0.689842	17.697	21.488	0.823576	1	2001-12-01	3.75592	0.099659	0.0631391	0.822476	0.565312	0.434688
2002	1	156.06	17.39	111.82	18.34	9.51	336.25	40.24	4.99	16.82	144.67	209	253.27	267.88	108.6	12.6611	5.67892	23.0968	-13.5868	14.558	2.83197	124.415	31.6453	93.2259	18.5941	0.908647	0.90399	1.04911	1.02234	10.9233	20.8687	0.523432	16.4243	19.4286	0.845367	1	2002-01-01	12.6611	0.0861962	0.0543298	0.812223	0.571652	0.428348
2002	2	174.62	21.69	115.74	5.17	14.1	367.93	18.34	9.51	17.39	156.06	64	267.88	290.36	111.82	3.87708	1.29292	15.631	-1.53096	15.8833	5.80671	134.09	40.5295	96.0019	19.7381	0.676758	1.09103	1.07777	1.02978	13.9909	23.0278	0.607568	14.8705	17.5864	0.845571	1	2002-02-01	3.87708	0.0588773	0.0598277	0.866691	0.582768	0.417232
2002	3	202	52	123	1	37	415	5.17	14.1	21.69	174.62	113	290.36	325	115.74	6.84546	-5.84546	12.1638	24.8362	20.2387	31.7613	150.391	51.6087	99.9856	23.0144	0.778189	1.27422	1.12157	1.0415	7.40617	13.5219	0.547716	14.3524	17.3155	0.828876	1	2002-03-01	6.84546	0.0419986	0.0698791	0.864487	0.60066	0.39934
2002	4	213	43	125	0	2	383	1	37	52	202	123.51	325	338	123	7.48215	-7.48215	22.7831	-20.7831	49.1319	-6.1319	178.235	34.7645	111.107	13.8933	1.87302	2.42762	1.18515	1.11123	7.44632	12.2055	0.610078	16.7712	20.5469	0.816244	1	2002-04-01	7.48215	0.0617864	0.133243	0.78468	0.616002	0.383998
2002	5	82	28	74	0	3	187	0	2	43	213	131	338	156	125	7.93589	-7.93589	3.20775	-0.207753	35.1605	-7.16053	186.067	-104.067	111.264	-37.2641	0.140795	0.715635	1.04394	1.00142	11.5999	20.5139	0.565463	39.3944	48.5602	0.81125	1	2002-05-01	7.93589	0.00933476	0.102319	0.865252	0.62579	0.37421
2002	6	131	30	104	0	1	266	0	3	28	82	137.27	156	235	74	8.31572	-8.31572	3.75409	-2.75409	23.2198	6.78016	73.4448	57.5552	66.2945	37.7055	1.17032	0.660395	0.394722	0.59583	4.65868	5.91374	0.787772	25.63	32.1893	0.796226	1	2002-06-01	8.31572	0.0214484	0.132663	0.798378	0.525584	0.474416
2002	7	324	99	129	0	8	560	0	1	30	131	144.67	235	453	104	8.76401	-8.76401	2.66142	5.33858	24.455	74.545	114.999	209.001	91.6042	37.3958	0.708939	1.05319	1.56578	1.38178	5.02494	6.49376	0.773811	17.2459	21.5776	0.799248	1	2002-07-01	8.76401	0.0109757	0.100852	0.852029	0.556617	0.443383
2002	8	338	66	124	0	1	529	0	8	99	324	156.06	453	462	129	9.45401	-9.45401	6.48575	-5.48575	81.6002	-15.6002	288.353	49.6468	123.975	0.0253259	2.43695	3.33675	2.50745	1.35337	4.82343	5.86473	0.822447	17.9105	22.4726	0.79699	1	2002-08-01	9.45401	0.0127205	0.160042	0.808696	0.69933	0.30067
2002	9	180	20	185	39	1	425	0	1	66	338	174.62	462	365	124	10.5784	28.4216	2.66142	-1.66142	53.5716	-33.5716	294.907	-114.907	114.284	70.7156	0.410349	0.656513	1.02273	0.921836	6.52178	9.05938	0.719892	59.2942	74.5171	0.795713	1	2002-09-01	10.5784	0.00559119	0.112545	0.859641	0.720707	0.279293
2002	10	173	53	81	72	1	380	39	1	20	180	202	365	254	185	12.237	59.763	20.3544	-19.3544	16.3671	36.6329	154.651	18.3488	157.361	-76.3607	7.64796	0.305518	0.524407	1.37692	5.621	6.6623	0.843702	38.6151	48.6091	0.794401	1	2002-10-01	12.237	0.0563881	0.0453419	0.86437	0.495658	0.504342
2002	11	216.9	24.59	121.74	83.58	5.08	377.35	72	1	53	173	213	254	338.64	81	12.9034	70.6766	35.3254	-30.2454	43.0573	-18.4673	153.988	62.9116	76.3097	45.4303	1.73552	2.63072	0.995714	0.484935	12.8042	20.768	0.616533	15.6204	18.6738	0.83649	1	2002-11-01	12.9034	0.109848	0.133891	0.716136	0.668648	0.331352
2002	12	272.51	20.66	126.02	50.47	16.97	395.42	83.58	5.08	24.59	216.9	82	338.64	398.53	121.74	4.96751	45.5025	42.8079	-25.8379	20.8596	-0.199561	186.432	86.0777	105.466	20.5537	1.21182	0.484461	1.21069	1.38208	18.5582	32.3795	0.573145	37.5284	45.5609	0.823698	1	2002-12-01	4.96751	0.118735	0.0578575	0.809629	0.638689	0.361311
2003	1	351	14	134	17	99	615	50.47	16.97	20.66	272.51	131	398.53	485	126.02	7.93589	9.06411	34.2829	64.7171	19.9544	-5.95445	232.609	118.391	108.371	25.6289	0.800855	0.956609	1.24769	1.02754	17.7991	34.548	0.515198	23.2076	27.099	0.856399	1	2003-01-01	7.93589	0.0850369	0.0494959	0.845783	0.682178	0.317822
2003	2	366	16	284	1	105	772	17	99	14	351	324	485	650	134	19.6277	-18.6277	63.9144	41.0856	30.2526	-14.2526	297.609	68.3909	113.899	170.101	1.86432	1.51608	1.27944	1.05101	15.9942	29.4077	0.543879	20.8962	24.6188	0.848791	1	2003-02-01	19.6277	0.121672	0.0575907	0.783373	0.723216	0.276784
2003	3	319	40	236	3	94	691	1	105	16	366	338	650	555	284	20.4758	-17.4758	59.9337	34.0663	33.0174	6.98262	310.549	8.45053	239.107	-3.10709	0.937719	1.09139	1.04348	2.0993	31.9428	56.9498	0.560894	34.0159	39.6597	0.857696	1	2003-03-01	20.4758	0.0903864	0.0497937	0.82894	0.564988	0.435012
2003	4	90.57	20	87.16	0.02	4.38	216.21	3	94	40	319	180	555	177.73	236	10.9043	-10.8843	54.8314	-50.4514	50.3252	-30.3252	274.798	-184.228	203.168	-116.008	0.914867	1.5242	0.884877	0.849694	30.8635	54.3131	0.568252	35.2032	41.3628	0.851085	1	2003-04-01	10.9043	0.0923046	0.0847187	0.80462	0.574932	0.425068
2003	5	455	148	287	1	5	896	0.02	4.38	20	90.57	173	177.73	742	87.16	10.4802	-9.48022	4.5171	0.4829	17.0134	130.987	79.3896	375.61	75.91	211.09	0.0823816	0.338069	0.288902	0.373632	24.7947	46.248	0.536126	46.5125	55.9009	0.832053	1	2003-05-01	10.4802	0.0241156	0.0908298	0.829103	0.511203	0.488797
2003	6	394	128	149	0	8	679	1	5	148	455	216.9	742	543	287	13.1397	-13.1397	5.30042	2.69958	120.657	7.34253	406.362	-12.362	263.716	-114.716	1.17341	7.09193	5.11858	3.47406	6.25477	8.02212	0.77969	12.9818	16.1557	0.803542	1	2003-06-01	13.1397	0.0065504	0.149112	0.8281	0.60644	0.39356
2003	7	114	33	125	0	1	273	0	8	128	394	272.51	543	239	149	16.5085	-16.5085	6.48575	-5.48575	105.055	-72.0552	351.858	-237.858	145.482	-20.4823	1.22363	0.87069	0.865872	0.551663	7.70958	9.78341	0.788026	86.8357	109.345	0.794145	1	2003-07-01	16.5085	0.0103707	0.167984	0.795248	0.707479	0.292521
2003	8	178	83	271	0	4	536	0	1	33	114	351	239	449	125	21.2633	-21.2633	2.66142	1.33858	26.8814	56.1186	101.167	76.8328	109.589	161.411	0.410349	0.255879	0.287523	0.753281	9.62287	12.1605	0.791324	75.9729	95.5714	0.794934	1	2003-08-01	21.2633	0.0101751	0.102772	0.805759	0.48002	0.51998
2003	9	118	29	123	50	1	321	0	4	83	178	366	449	241	271	22.172	27.828	4.30042	-3.30042	67.8947	-38.8947	162.949	-44.9491	239.508	-116.508	1.61584	2.52571	1.61069	2.18551	10.318	11.3593	0.908331	19.6358	24.6507	0.796564	1	2003-09-01	22.172	0.00865582	0.136657	0.810059	0.404886	0.595114
2003	10	199	90	207	83	0	579	50	1	29	118	319	241	406	123	19.3248	63.6752	25.3448	-25.3448	23.6462	66.3538	103.9	95.1003	107.254	99.746	5.89355	0.348278	0.637621	0.44781	11.3154	12.9979	0.870551	49.1208	61.7868	0.795004	1	2003-10-01	19.3248	0.0906888	0.0846111	0.755552	0.492057	0.507943
2003	11	227	24	154	85	4	494	83	0	90	199	90.57	406	381	207	5.48667	79.5133	39.7694	-35.7694	72.7914	-48.7914	181.731	45.2689	187.401	-33.4012	1.56914	3.07835	1.7491	1.74727	17.7403	27.6566	0.641448	21.7729	26.1841	0.831528	1	2003-11-01	5.48667	0.0816319	0.149414	0.757692	0.49232	0.50768
2003	12	227	10	207	17	97	558	85	4	24	227	455	381	434	154	27.5636	-10.5636	42.8621	54.1379	20.1759	-10.1759	194.839	32.1613	132.224	74.7764	1.07776	0.277174	1.07213	0.705564	16.9189	32.479	0.520918	59.5416	73.1211	0.814287	1	2003-12-01	27.5636	0.102623	0.0483065	0.783075	0.595724	0.404276
