# Supplementary material for: Hierarchical Bayesian Integrated Modeling of Age- and Sex-Structured Wildlife Population Dynamics
Source: J Agric Biol Environ Stat. 2024 Jul 2;30(4):1068–93. doi: 10.1007/s13253-024-00634-w (PMC12559060; doi:10.1007/s13253-024-00634-w)
Supplement: Supplementary file 5 — (zip 1301 KB) [file 13253_2024_634_MOESM5_ESM.zip › R code_Input_Output_Data_Subroutines_Function_Descriptions/Input/Half_parameters_11JUNE2021_new.xlsx]

## Sheet: Half_parameters_11JUNE2021
Effect	Month2	Estimate	StdErr	DF	tValue	Probt	Alpha	Lower	Upper
Month2	1	1.88715	0.0936763	159	20.1454	1.27196e-45	0.05	1.70214	2.07216
Month2	2	1.96575	0.095448	159	20.5949	1.00028e-46	0.05	1.77724	2.15425
Month2	3	1.85757	0.0930384	159	19.9656	3.54108e-45	0.05	1.67382	2.04132
Month2	4	1.81571	0.0921617	159	19.7014	1.60706e-44	0.05	1.63369	1.99773
Month2	5	1.72133	0.0902944	159	19.0635	6.40913e-43	0.05	1.543	1.89966
Month2	6	1.59143	0.087961	159	18.0925	1.92643e-40	0.05	1.41771	1.76516
Month2	7	1.55443	0.0873442	159	17.7965	1.12046e-39	0.05	1.38192	1.72693
Month2	8	1.52452	0.0868607	159	17.5513	4.8568e-39	0.05	1.35297	1.69607
Month2	9	1.5264	0.0847553	159	18.0095	3.15311e-40	0.05	1.35901	1.69379
Month2	10	1.51497	0.0845813	159	17.9114	5.65015e-40	0.05	1.34792	1.68202
Month2	11	1.56826	0.0854085	159	18.3618	3.91333e-41	0.05	1.39958	1.73694
Month2	12	1.63905	0.0865714	159	18.9329	1.37181e-42	0.05	1.46807	1.81003
earlywet1		-0.121601	0.0562452	159	-2.16197	0.0321155	0.05	-0.232685	-0.0105166
