# Supplementary material for: Hierarchical Bayesian Integrated Modeling of Age- and Sex-Structured Wildlife Population Dynamics
Source: J Agric Biol Environ Stat. 2024 Jul 2;30(4):1068–93. doi: 10.1007/s13253-024-00634-w (PMC12559060; doi:10.1007/s13253-024-00634-w)
Supplement: Supplementary file 5 — (zip 1301 KB) [file 13253_2024_634_MOESM5_ESM.zip › R code_Input_Output_Data_Subroutines_Function_Descriptions/Input/initial_prop_class.txt]

qurter_prop half_prop adult_prop
0.0877963737796374 0.0770171678226304 0.0864675558843247
0.0940027894002789 0.0534181959312326 0.0949513396056312
0.096792189679219 0.0515663651389498 0.0889179130354377
0.138005578800558 0.037748858458071 0.0872304029219353
0.157601115760112 0.0536556101353714 0.0898425761113294
0.135006973500697 0.0739782660096536 0.0578607919739245
0.15536959553696 0.0786315844107743 0.0703090686331168
0.11094839609484 0.0348524051675775 0.0810120437365635
0.00306834030683403 0.106693943339982 0.0735338311102892
0.00836820083682008 0.136180787494022 0.0750364086086132
0.00871687587168759 0.0994290686933342 0.100799833560646
0.00432357043235704 0.142258591119976 0.0940382348181881
0 0.0545691562784254 0
