# Supplementary material for: Hierarchical Bayesian Integrated Modeling of Age- and Sex-Structured Wildlife Population Dynamics
Source: J Agric Biol Environ Stat. 2024 Jul 2;30(4):1068–93. doi: 10.1007/s13253-024-00634-w (PMC12559060; doi:10.1007/s13253-024-00634-w)
Supplement: Supplementary file 5 — (zip 1301 KB) [file 13253_2024_634_MOESM5_ESM.zip › R code_Input_Output_Data_Subroutines_Function_Descriptions/Input/Jollypop_estimates_4Zones_08APRIL2021.csv]

Decade	Season	CENSID	Date_of_survey	Year	month	Zone	Zone_Area	Sampled_area_s	Sampled_area_u	R_S	R_u	N_Transect	N_s	N_u	Species	Sample_Sum	Y_hat_S	Y_hat_u	Var_Y_hat_S	Var_Y_hat_u	STD_Y_hat_S	STD_Y_hat_u	CV_S	CV_u
1977-1979	Wet	7701	29-Jan-77	1977	1	Conservancies	1775.009	43.68	43.344	0	0	7	284.4565705	286.6616602	BB	0	0	0	0	0	0	0
1977-1979	Wet	7701	29-Jan-77	1977	1	Conservancies	1775.009	43.68	43.344	1.488095238	1.49963086	7	284.4565705	286.6616602	BF	65	2641.38244	2661.858273	4628975.444	4788706.695	2151.50539	2188.31138	81.4537629	82.20991334
1977-1979	Wet	7701	29-Jan-77	1977	1	Conservancies	1775.009	43.68	43.344	0	0	7	284.4565705	286.6616602	BG	0	0	0	0	0	0	0
1977-1979	Wet	7701	29-Jan-77	1977	1	Conservancies	1775.009	43.68	43.344	0	0	7	284.4565705	286.6616602	BP	0	0	0	0	0	0	0
1977-1979	Wet	7701	29-Jan-77	1977	1	Conservancies	1775.009	43.68	43.344	0	0	7	284.4565705	286.6616602	BR	0	0	0	0	0	0	0
1977-1979	Wet	7701	29-Jan-77	1977	1	Conservancies	1775.009	43.68	43.344	0	0	7	284.4565705	286.6616602	BW	0	0	0	0	0	0	0
1977-1979	Wet	7701	29-Jan-77	1977	1	Conservancies	1775.009	43.68	43.344	0	0	7	284.4565705	286.6616602	CF	0	0	0	0	0	0	0
1977-1979	Wet	7701	29-Jan-77	1977	1	Conservancies	1775.009	43.68	43.344	0	0	7	284.4565705	286.6616602	CH	0	0	0	0	0	0	0
1977-1979	Wet	7701	29-Jan-77	1977	1	Conservancies	1775.009	43.68	43.344	0	0	7	284.4565705	286.6616602	CL	0	0	0	0	0	0	0
1977-1979	Wet	7701	29-Jan-77	1977	1	Conservancies	1775.009	43.68	43.344	0	0	7	284.4565705	286.6616602	CM	0	0	0	0	0	0	0
1977-1979	Wet	7701	29-Jan-77	1977	1	Conservancies	1775.009	43.68	43.344	0	0	7	284.4565705	286.6616602	CP	0	0	0	0	0	0	0
1977-1979	Wet	7701	29-Jan-77	1977	1	Conservancies	1775.009	43.68	43.344	27.60989011	27.82392027	7	284.4565705	286.6616602	CT	1206	49007.80343	49387.70889	314878201.6	324687793.6	17744.80774	18019.09525	36.20812706	36.48497907
1977-1979	Wet	7701	29-Jan-77	1977	1	Conservancies	1775.009	43.68	43.344	27.60989011	27.82392027	7	284.4565705	286.6616602	CX	1206	49007.80343	49387.70889	314878201.6	324687793.6	17744.80774	18019.09525	36.20812706	36.48497907
1977-1979	Wet	7701	29-Jan-77	1977	1	Conservancies	1775.009	43.68	43.344	0	0	7	284.4565705	286.6616602	DD	0	0	0	0	0	0	0
1977-1979	Wet	7701	29-Jan-77	1977	1	Conservancies	1775.009	43.68	43.344	0	0	7	284.4565705	286.6616602	DK	0	0	0	0	0	0	0
1977-1979	Wet	7701	29-Jan-77	1977	1	Conservancies	1775.009	43.68	43.344	3.937728938	3.968253968	7	284.4565705	286.6616602	DN	172	6989.504304	7043.686508	22392772.03	22449740.8	4732.100171	4738.115744	67.7029438	67.26755568
1977-1979	Wet	7701	29-Jan-77	1977	1	Conservancies	1775.009	43.68	43.344	0.641025641	0.645994832	7	284.4565705	286.6616602	ED	28	1137.826282	1146.646641	513886.6591	513322.2014	716.8588837	716.4650734	63.00248948	62.48351043
1977-1979	Wet	7701	29-Jan-77	1977	1	Conservancies	1775.009	43.68	43.344	0	0	7	284.4565705	286.6616602	EL	0	0	0	0	0	0	0
1977-1979	Wet	7701	29-Jan-77	1977	1	Conservancies	1775.009	43.68	43.344	0	0	7	284.4565705	286.6616602	FR	0	0	0	0	0	0	0
1977-1979	Wet	7701	29-Jan-77	1977	1	Conservancies	1775.009	43.68	43.344	1.602564103	1.61498708	7	284.4565705	286.6616602	GF	70	2844.565705	2866.616602	665879.2166	647189.6914	816.0142257	804.4810075	28.68677719	28.06378108
1977-1979	Wet	7701	29-Jan-77	1977	1	Conservancies	1775.009	43.68	43.344	1.098901099	1.107419712	7	284.4565705	286.6616602	GG	48	1950.559341	1965.679956	1013629.649	1032997.984	1006.79176	1016.365084	51.61554121	51.70552209
1977-1979	Wet	7701	29-Jan-77	1977	1	Conservancies	1775.009	43.68	43.344	0	0	7	284.4565705	286.6616602	GH	0	0	0	0	0	0	0
1977-1979	Wet	7701	29-Jan-77	1977	1	Conservancies	1775.009	43.68	43.344	0	0	7	284.4565705	286.6616602	GK	0	0	0	0	0	0	0
1977-1979	Wet	7701	29-Jan-77	1977	1	Conservancies	1775.009	43.68	43.344	0	0	7	284.4565705	286.6616602	GN	0	0	0	0	0	0	0
1977-1979	Wet	7701	29-Jan-77	1977	1	Conservancies	1775.009	43.68	43.344	0	0	7	284.4565705	286.6616602	GR	0	0	0	0	0	0	0
1977-1979	Wet	7701	29-Jan-77	1977	1	Conservancies	1775.009	43.68	43.344	0	0	7	284.4565705	286.6616602	HD	0	0	0	0	0	0	0
1977-1979	Wet	7701	29-Jan-77	1977	1	Conservancies	1775.009	43.68	43.344	0	0	7	284.4565705	286.6616602	HH	0	0	0	0	0	0	0
1977-1979	Wet	7701	29-Jan-77	1977	1	Conservancies	1775.009	43.68	43.344	0.549450549	0.553709856	7	284.4565705	286.6616602	HP	24	975.2796703	982.8399779	785640.8123	799442.0781	886.3638149	894.1152488	90.8830402	90.972617
1977-1979	Wet	7701	29-Jan-77	1977	1	Conservancies	1775.009	43.68	43.344	0.022893773	0.023071244	7	284.4565705	286.6616602	HY	1	40.63665293	40.95166574	1363.959744	1387.920275	36.93182562	37.25480203	90.8830402	90.972617
1977-1979	Wet	7701	29-Jan-77	1977	1	Conservancies	1775.009	43.68	43.344	13.30128205	13.40439276	7	284.4565705	286.6616602	IM	581	23609.89535	23792.9178	28461570.06	27216616.77	5334.938618	5216.954741	22.59619765	21.92650261
1977-1979	Wet	7701	29-Jan-77	1977	1	Conservancies	1775.009	43.68	43.344	1.259157509	1.26891842	7	284.4565705	286.6616602	KG	55	2235.015911	2252.341616	1585944.192	1594964.398	1259.342762	1262.918999	56.34603117	56.07137878
1977-1979	Wet	7701	29-Jan-77	1977	1	Conservancies	1775.009	43.68	43.344	0	0	7	284.4565705	286.6616602	KP	0	0	0	0	0	0	0
1977-1979	Wet	7701	29-Jan-77	1977	1	Conservancies	1775.009	43.68	43.344	0	0	7	284.4565705	286.6616602	LK	0	0	0	0	0	0	0
1977-1979	Wet	7701	29-Jan-77	1977	1	Conservancies	1775.009	43.68	43.344	0	0	7	284.4565705	286.6616602	LN	0	0	0	0	0	0	0
1977-1979	Wet	7701	29-Jan-77	1977	1	Conservancies	1775.009	43.68	43.344	0	0	7	284.4565705	286.6616602	LP	0	0	0	0	0	0	0
1977-1979	Wet	7701	29-Jan-77	1977	1	Conservancies	1775.009	43.68	43.344	0	0	7	284.4565705	286.6616602	OR	0	0	0	0	0	0	0
1977-1979	Wet	7701	29-Jan-77	1977	1	Conservancies	1775.009	43.68	43.344	0	0	7	284.4565705	286.6616602	OS	0	0	0	0	0	0	0
1977-1979	Wet	7701	29-Jan-77	1977	1	Conservancies	1775.009	43.68	43.344	0	0	7	284.4565705	286.6616602	OX	0	0	0	0	0	0	0
1977-1979	Wet	7701	29-Jan-77	1977	1	Conservancies	1775.009	43.68	43.344	0	0	7	284.4565705	286.6616602	RB	0	0	0	0	0	0	0
1977-1979	Wet	7701	29-Jan-77	1977	1	Conservancies	1775.009	43.68	43.344	0	0	7	284.4565705	286.6616602	RH	0	0	0	0	0	0	0
1977-1979	Wet	7701	29-Jan-77	1977	1	Conservancies	1775.009	43.68	43.344	0	0	7	284.4565705	286.6616602	SB	0	0	0	0	0	0	0
1977-1979	Wet	7701	29-Jan-77	1977	1	Conservancies	1775.009	43.68	43.344	42.62820513	42.95865633	7	284.4565705	286.6616602	SH	1862	75665.44776	76252.00161	1833353198	1831786956	42817.6739	42799.38032	56.5881458	56.12886142
1977-1979	Wet	7701	29-Jan-77	1977	1	Conservancies	1775.009	43.68	43.344	0	0	7	284.4565705	286.6616602	SP	0	0	0	0	0	0	0
1977-1979	Wet	7701	29-Jan-77	1977	1	Conservancies	1775.009	43.68	43.344	0	0	7	284.4565705	286.6616602	ST	0	0	0	0	0	0	0
1977-1979	Wet	7701	29-Jan-77	1977	1	Conservancies	1775.009	43.68	43.344	18.54395604	18.68770764	7	284.4565705	286.6616602	TG	810	32915.68887	33170.84925	94617034.94	99787845.21	9727.128813	9989.386628	29.55164891	30.11495591
1977-1979	Wet	7701	29-Jan-77	1977	1	Conservancies	1775.009	43.68	43.344	5.128205128	5.167958656	7	284.4565705	286.6616602	TP	224	9102.610256	9173.173127	14615013.97	14877391.43	3822.958798	3857.122169	41.99848934	42.04785101
1977-1979	Wet	7701	29-Jan-77	1977	1	Conservancies	1775.009	43.68	43.344	0.274725275	0.276854928	7	284.4565705	286.6616602	WB	12	487.6398352	491.4199889	87997.64194	91105.10661	296.6439649	301.8362248	60.83259479	61.42123471
1977-1979	Wet	7701	29-Jan-77	1977	1	Conservancies	1775.009	43.68	43.344	1.877289377	1.891842008	7	284.4565705	286.6616602	WH	82	3332.20554	3358.036591	1645313.505	1683534.574	1282.697745	1297.510915	38.49395631	38.63897487
1977-1979	Wet	7701	29-Jan-77	1977	1	Conservancies	1775.009	43.68	43.344	12.15659341	12.25083056	7	284.4565705	286.6616602	WL	531	21578.06271	21745.33451	50167128.76	53182883.47	7082.875741	7292.659561	32.82442839	33.53666304
1977-1979	Wet	7701	29-Jan-77	1977	1	Conservancies	1775.009	43.68	43.344	14.60622711	14.71945367	7	284.4565705	286.6616602	ZB	638	25926.18457	26127.16274	58455007.76	60451520.01	7645.58747	7775.057557	29.4898289	29.75852232
1977-1979	Wet	7701	29-Jan-77	1977	1	Conservancies	1775.009	43.68	43.344	0	0	7	284.4565705	286.6616602	ZG	0	0	0	0	0	0	0
1977-1979	Wet	7701	29-Jan-77	1977	1	Loita Plains	1775.009	53.76	54.32	0	0	6	198.103683	196.061377	BB	0	0	0	0	0	0	0
1977-1979	Wet	7701	29-Jan-77	1977	1	Loita Plains	1775.009	53.76	54.32	0	0	6	198.103683	196.061377	BF	0	0	0	0	0	0	0
1977-1979	Wet	7701	29-Jan-77	1977	1	Loita Plains	1775.009	53.76	54.32	0	0	6	198.103683	196.061377	BG	0	0	0	0	0	0	0
1977-1979	Wet	7701	29-Jan-77	1977	1	Loita Plains	1775.009	53.76	54.32	0	0	6	198.103683	196.061377	BP	0	0	0	0	0	0	0
1977-1979	Wet	7701	29-Jan-77	1977	1	Loita Plains	1775.009	53.76	54.32	0	0	6	198.103683	196.061377	BR	0	0	0	0	0	0	0
1977-1979	Wet	7701	29-Jan-77	1977	1	Loita Plains	1775.009	53.76	54.32	0	0	6	198.103683	196.061377	BW	0	0	0	0	0	0	0
1977-1979	Wet	7701	29-Jan-77	1977	1	Loita Plains	1775.009	53.76	54.32	0	0	6	198.103683	196.061377	CF	0	0	0	0	0	0	0
1977-1979	Wet	7701	29-Jan-77	1977	1	Loita Plains	1775.009	53.76	54.32	0	0	6	198.103683	196.061377	CH	0	0	0	0	0	0	0
1977-1979	Wet	7701	29-Jan-77	1977	1	Loita Plains	1775.009	53.76	54.32	0	0	6	198.103683	196.061377	CL	0	0	0	0	0	0	0
1977-1979	Wet	7701	29-Jan-77	1977	1	Loita Plains	1775.009	53.76	54.32	0	0	6	198.103683	196.061377	CM	0	0	0	0	0	0	0
1977-1979	Wet	7701	29-Jan-77	1977	1	Loita Plains	1775.009	53.76	54.32	0	0	6	198.103683	196.061377	CP	0	0	0	0	0	0	0
1977-1979	Wet	7701	29-Jan-77	1977	1	Loita Plains	1775.009	53.76	54.32	10.91889881	10.80633284	6	198.103683	196.061377	CT	587	19381.14366	19181.33805	76641582.67	75289167.38	8754.517843	8676.933063	45.17028509	45.23632835
1977-1979	Wet	7701	29-Jan-77	1977	1	Loita Plains	1775.009	53.76	54.32	10.91889881	10.80633284	6	198.103683	196.061377	CX	587	19381.14366	19181.33805	76641582.67	75289167.38	8754.517843	8676.933063	45.17028509	45.23632835
1977-1979	Wet	7701	29-Jan-77	1977	1	Loita Plains	1775.009	53.76	54.32	0	0	6	198.103683	196.061377	DD	0	0	0	0	0	0	0
1977-1979	Wet	7701	29-Jan-77	1977	1	Loita Plains	1775.009	53.76	54.32	0	0	6	198.103683	196.061377	DK	0	0	0	0	0	0	0
1977-1979	Wet	7701	29-Jan-77	1977	1	Loita Plains	1775.009	53.76	54.32	1.060267857	1.049337261	6	198.103683	196.061377	DN	57	1881.984989	1862.583082	897844.7469	877661.8522	947.5466991	936.8360861	50.3482602	50.29768043
1977-1979	Wet	7701	29-Jan-77	1977	1	Loita Plains	1775.009	53.76	54.32	0.520833333	0.515463918	6	198.103683	196.061377	ED	28	924.4838542	914.9530928	67990.6618	67522.38208	260.7501904	259.8506919	28.20494801	28.40043866
1977-1979	Wet	7701	29-Jan-77	1977	1	Loita Plains	1775.009	53.76	54.32	0	0	6	198.103683	196.061377	EL	0	0	0	0	0	0	0
1977-1979	Wet	7701	29-Jan-77	1977	1	Loita Plains	1775.009	53.76	54.32	0	0	6	198.103683	196.061377	FR	0	0	0	0	0	0	0
1977-1979	Wet	7701	29-Jan-77	1977	1	Loita Plains	1775.009	53.76	54.32	0.223214286	0.220913108	6	198.103683	196.061377	GF	12	396.2073661	392.1227541	47411.99039	46538.84517	217.7429457	215.7286378	54.95681411	55.01558774
1977-1979	Wet	7701	29-Jan-77	1977	1	Loita Plains	1775.009	53.76	54.32	2.604166667	2.577319588	6	198.103683	196.061377	GG	140	4622.419271	4574.765464	2161095.254	2108494.771	1470.066411	1452.065691	31.80296562	31.74076797
1977-1979	Wet	7701	29-Jan-77	1977	1	Loita Plains	1775.009	53.76	54.32	0	0	6	198.103683	196.061377	GH	0	0	0	0	0	0	0
1977-1979	Wet	7701	29-Jan-77	1977	1	Loita Plains	1775.009	53.76	54.32	0	0	6	198.103683	196.061377	GK	0	0	0	0	0	0	0
1977-1979	Wet	7701	29-Jan-77	1977	1	Loita Plains	1775.009	53.76	54.32	0	0	6	198.103683	196.061377	GN	0	0	0	0	0	0	0
1977-1979	Wet	7701	29-Jan-77	1977	1	Loita Plains	1775.009	53.76	54.32	0	0	6	198.103683	196.061377	GR	0	0	0	0	0	0	0
1977-1979	Wet	7701	29-Jan-77	1977	1	Loita Plains	1775.009	53.76	54.32	0	0	6	198.103683	196.061377	HD	0	0	0	0	0	0	0
1977-1979	Wet	7701	29-Jan-77	1977	1	Loita Plains	1775.009	53.76	54.32	0	0	6	198.103683	196.061377	HH	0	0	0	0	0	0	0
1977-1979	Wet	7701	29-Jan-77	1977	1	Loita Plains	1775.009	53.76	54.32	0	0	6	198.103683	196.061377	HP	0	0	0	0	0	0	0
1977-1979	Wet	7701	29-Jan-77	1977	1	Loita Plains	1775.009	53.76	54.32	0.01860119	0.018409426	6	198.103683	196.061377	HY	1	33.01728051	32.67689617	998.7615032	975.4078041	31.60318818	31.2315194	95.71711448	95.57676236
1977-1979	Wet	7701	29-Jan-77	1977	1	Loita Plains	1775.009	53.76	54.32	1.729910714	1.712076583	6	198.103683	196.061377	IM	93	3070.607087	3038.951344	307731.9635	300477.2453	554.7359404	548.1580478	18.06600208	18.03773689
1977-1979	Wet	7701	29-Jan-77	1977	1	Loita Plains	1775.009	53.76	54.32	0.055803571	0.055228277	6	198.103683	196.061377	KG	3	99.05184152	98.03068851	3914.660578	3856.276947	62.56724844	62.09892871	63.16616378	63.34641698
1977-1979	Wet	7701	29-Jan-77	1977	1	Loita Plains	1775.009	53.76	54.32	0	0	6	198.103683	196.061377	KP	0	0	0	0	0	0	0
1977-1979	Wet	7701	29-Jan-77	1977	1	Loita Plains	1775.009	53.76	54.32	0	0	6	198.103683	196.061377	LK	0	0	0	0	0	0	0
1977-1979	Wet	7701	29-Jan-77	1977	1	Loita Plains	1775.009	53.76	54.32	0	0	6	198.103683	196.061377	LN	0	0	0	0	0	0	0
1977-1979	Wet	7701	29-Jan-77	1977	1	Loita Plains	1775.009	53.76	54.32	0	0	6	198.103683	196.061377	LP	0	0	0	0	0	0	0
1977-1979	Wet	7701	29-Jan-77	1977	1	Loita Plains	1775.009	53.76	54.32	0	0	6	198.103683	196.061377	OR	0	0	0	0	0	0	0
1977-1979	Wet	7701	29-Jan-77	1977	1	Loita Plains	1775.009	53.76	54.32	0	0	6	198.103683	196.061377	OS	0	0	0	0	0	0	0
1977-1979	Wet	7701	29-Jan-77	1977	1	Loita Plains	1775.009	53.76	54.32	0	0	6	198.103683	196.061377	OX	0	0	0	0	0	0	0
1977-1979	Wet	7701	29-Jan-77	1977	1	Loita Plains	1775.009	53.76	54.32	0	0	6	198.103683	196.061377	RB	0	0	0	0	0	0	0
1977-1979	Wet	7701	29-Jan-77	1977	1	Loita Plains	1775.009	53.76	54.32	0	0	6	198.103683	196.061377	RH	0	0	0	0	0	0	0
1977-1979	Wet	7701	29-Jan-77	1977	1	Loita Plains	1775.009	53.76	54.32	0	0	6	198.103683	196.061377	SB	0	0	0	0	0	0	0
1977-1979	Wet	7701	29-Jan-77	1977	1	Loita Plains	1775.009	53.76	54.32	39.41592262	39.0095729	6	198.103683	196.061377	SH	2119	69963.61739	69242.34299	306597268.1	298128825	17509.91913	17266.40741	25.0271781	24.93619752
1977-1979	Wet	7701	29-Jan-77	1977	1	Loita Plains	1775.009	53.76	54.32	0	0	6	198.103683	196.061377	SP	0	0	0	0	0	0	0
1977-1979	Wet	7701	29-Jan-77	1977	1	Loita Plains	1775.009	53.76	54.32	0	0	6	198.103683	196.061377	ST	0	0	0	0	0	0	0
1977-1979	Wet	7701	29-Jan-77	1977	1	Loita Plains	1775.009	53.76	54.32	5.375744048	5.320324006	6	198.103683	196.061377	TG	289	9541.994066	9443.622993	7395313.583	7167584.03	2719.432585	2677.234399	28.49962561	28.34965353
1977-1979	Wet	7701	29-Jan-77	1977	1	Loita Plains	1775.009	53.76	54.32	0.167410714	0.165684831	6	198.103683	196.061377	TP	9	297.1555246	294.0920655	51564.50376	50282.97327	227.0781886	224.2386525	76.41728653	76.24777366
1977-1979	Wet	7701	29-Jan-77	1977	1	Loita Plains	1775.009	53.76	54.32	0	0	6	198.103683	196.061377	WB	0	0	0	0	0	0	0
1977-1979	Wet	7701	29-Jan-77	1977	1	Loita Plains	1775.009	53.76	54.32	0.055803571	0.055228277	6	198.103683	196.061377	WH	3	99.05184152	98.03068851	11367.38147	11160.47344	106.6179229	105.643142	107.6385065	107.7653779
1977-1979	Wet	7701	29-Jan-77	1977	1	Loita Plains	1775.009	53.76	54.32	33.57514881	33.22901325	6	198.103683	196.061377	WL	1805	59596.19131	58981.79759	726015178.4	712844686.3	26944.66883	26699.15142	45.21206513	45.26676451
1977-1979	Wet	7701	29-Jan-77	1977	1	Loita Plains	1775.009	53.76	54.32	0.334821429	0.331369661	6	198.103683	196.061377	ZB	18	594.3110491	588.1841311	204355.1927	199533.78	452.0566255	446.6920415	76.06397798	75.94425247
1977-1979	Wet	7701	29-Jan-77	1977	1	Loita Plains	1775.009	53.76	54.32	0	0	6	198.103683	196.061377	ZG	0	0	0	0	0	0	0
1977-1979	Wet	7701	29-Jan-77	1977	1	Mara Reserve	1561.126	26.88	27.36533333	0	0	4	232.3104167	228.1903138	BB	0	0	0	0	0	0	0
1977-1979	Wet	7701	29-Jan-77	1977	1	Mara Reserve	1561.126	26.88	27.36533333	27.00892857	26.5299162	4	232.3104167	228.1903138	BF	726	42164.34063	41416.54195	640384351.7	639384229.2	25305.81656	25286.04811	60.01710493	61.05301631
1977-1979	Wet	7701	29-Jan-77	1977	1	Mara Reserve	1561.126	26.88	27.36533333	0	0	4	232.3104167	228.1903138	BG	0	0	0	0	0	0	0
1977-1979	Wet	7701	29-Jan-77	1977	1	Mara Reserve	1561.126	26.88	27.36533333	0	0	4	232.3104167	228.1903138	BP	0	0	0	0	0	0	0
1977-1979	Wet	7701	29-Jan-77	1977	1	Mara Reserve	1561.126	26.88	27.36533333	0	0	4	232.3104167	228.1903138	BR	0	0	0	0	0	0	0
1977-1979	Wet	7701	29-Jan-77	1977	1	Mara Reserve	1561.126	26.88	27.36533333	0	0	4	232.3104167	228.1903138	BW	0	0	0	0	0	0	0
1977-1979	Wet	7701	29-Jan-77	1977	1	Mara Reserve	1561.126	26.88	27.36533333	0	0	4	232.3104167	228.1903138	CF	0	0	0	0	0	0	0
1977-1979	Wet	7701	29-Jan-77	1977	1	Mara Reserve	1561.126	26.88	27.36533333	0	0	4	232.3104167	228.1903138	CH	0	0	0	0	0	0	0
1977-1979	Wet	7701	29-Jan-77	1977	1	Mara Reserve	1561.126	26.88	27.36533333	0	0	4	232.3104167	228.1903138	CL	0	0	0	0	0	0	0
1977-1979	Wet	7701	29-Jan-77	1977	1	Mara Reserve	1561.126	26.88	27.36533333	0	0	4	232.3104167	228.1903138	CM	0	0	0	0	0	0	0
1977-1979	Wet	7701	29-Jan-77	1977	1	Mara Reserve	1561.126	26.88	27.36533333	0	0	4	232.3104167	228.1903138	CP	0	0	0	0	0	0	0
1977-1979	Wet	7701	29-Jan-77	1977	1	Mara Reserve	1561.126	26.88	27.36533333	0.558035714	0.548138764	4	232.3104167	228.1903138	CT	15	871.1640625	855.7136767	756218.5207	732030.812	869.608257	855.5879919	99.82141074	99.98531229
1977-1979	Wet	7701	29-Jan-77	1977	1	Mara Reserve	1561.126	26.88	27.36533333	0.558035714	0.548138764	4	232.3104167	228.1903138	CX	15	871.1640625	855.7136767	756218.5207	732030.812	869.608257	855.5879919	99.82141074	99.98531229
1977-1979	Wet	7701	29-Jan-77	1977	1	Mara Reserve	1561.126	26.88	27.36533333	0	0	4	232.3104167	228.1903138	DD	0	0	0	0	0	0	0
1977-1979	Wet	7701	29-Jan-77	1977	1	Mara Reserve	1561.126	26.88	27.36533333	0	0	4	232.3104167	228.1903138	DK	0	0	0	0	0	0	0
1977-1979	Wet	7701	29-Jan-77	1977	1	Mara Reserve	1561.126	26.88	27.36533333	0	0	4	232.3104167	228.1903138	DN	0	0	0	0	0	0	0
1977-1979	Wet	7701	29-Jan-77	1977	1	Mara Reserve	1561.126	26.88	27.36533333	1.5625	1.53478854	4	232.3104167	228.1903138	ED	42	2439.259375	2395.998295	1195032.446	1176399.741	1093.175396	1084.61963	44.8158735	45.26796334
1977-1979	Wet	7701	29-Jan-77	1977	1	Mara Reserve	1561.126	26.88	27.36533333	1.078869048	1.059734944	4	232.3104167	228.1903138	EL	29	1684.250521	1654.379775	2039464.95	1921885.296	1428.098369	1386.320777	84.79132712	83.79700948
1977-1979	Wet	7701	29-Jan-77	1977	1	Mara Reserve	1561.126	26.88	27.36533333	0	0	4	232.3104167	228.1903138	FR	0	0	0	0	0	0	0
1977-1979	Wet	7701	29-Jan-77	1977	1	Mara Reserve	1561.126	26.88	27.36533333	1.636904762	1.607873709	4	232.3104167	228.1903138	GF	44	2555.414583	2510.093452	1451939.56	1485149.989	1204.964547	1218.6673	47.15338775	48.55067446
1977-1979	Wet	7701	29-Jan-77	1977	1	Mara Reserve	1561.126	26.88	27.36533333	0.520833333	0.51159618	4	232.3104167	228.1903138	GG	14	813.0864583	798.6660982	284531.5347	280341.4875	533.4149742	529.4728392	65.60372132	66.29464308
1977-1979	Wet	7701	29-Jan-77	1977	1	Mara Reserve	1561.126	26.88	27.36533333	0	0	4	232.3104167	228.1903138	GH	0	0	0	0	0	0	0
1977-1979	Wet	7701	29-Jan-77	1977	1	Mara Reserve	1561.126	26.88	27.36533333	0	0	4	232.3104167	228.1903138	GK	0	0	0	0	0	0	0
1977-1979	Wet	7701	29-Jan-77	1977	1	Mara Reserve	1561.126	26.88	27.36533333	0	0	4	232.3104167	228.1903138	GN	0	0	0	0	0	0	0
1977-1979	Wet	7701	29-Jan-77	1977	1	Mara Reserve	1561.126	26.88	27.36533333	0	0	4	232.3104167	228.1903138	GR	0	0	0	0	0	0	0
1977-1979	Wet	7701	29-Jan-77	1977	1	Mara Reserve	1561.126	26.88	27.36533333	0	0	4	232.3104167	228.1903138	HD	0	0	0	0	0	0	0
1977-1979	Wet	7701	29-Jan-77	1977	1	Mara Reserve	1561.126	26.88	27.36533333	0	0	4	232.3104167	228.1903138	HH	0	0	0	0	0	0	0
1977-1979	Wet	7701	29-Jan-77	1977	1	Mara Reserve	1561.126	26.88	27.36533333	0.297619048	0.292340674	4	232.3104167	228.1903138	HP	8	464.6208333	456.3806276	215102.157	208222.0976	463.7910704	456.3135957	99.82141074	99.98531229
1977-1979	Wet	7701	29-Jan-77	1977	1	Mara Reserve	1561.126	26.88	27.36533333	0.074404762	0.073085169	4	232.3104167	228.1903138	HY	2	116.1552083	114.0951569	13443.88481	13013.8811	115.9477676	114.0783989	99.82141074	99.98531229
1977-1979	Wet	7701	29-Jan-77	1977	1	Mara Reserve	1561.126	26.88	27.36533333	14.2485119	13.99580978	4	232.3104167	228.1903138	IM	383	22243.7224	21849.22254	15356277.43	16201657.47	3918.708643	4025.128255	17.61714417	18.4222951
1977-1979	Wet	7701	29-Jan-77	1977	1	Mara Reserve	1561.126	26.88	27.36533333	1.041666667	1.02319236	4	232.3104167	228.1903138	KG	28	1626.172917	1597.332196	707921.8249	662420.7066	841.3809036	813.8923188	51.73994075	50.95322818
1977-1979	Wet	7701	29-Jan-77	1977	1	Mara Reserve	1561.126	26.88	27.36533333	0	0	4	232.3104167	228.1903138	KP	0	0	0	0	0	0	0
1977-1979	Wet	7701	29-Jan-77	1977	1	Mara Reserve	1561.126	26.88	27.36533333	0	0	4	232.3104167	228.1903138	LK	0	0	0	0	0	0	0
1977-1979	Wet	7701	29-Jan-77	1977	1	Mara Reserve	1561.126	26.88	27.36533333	0	0	4	232.3104167	228.1903138	LN	0	0	0	0	0	0	0
1977-1979	Wet	7701	29-Jan-77	1977	1	Mara Reserve	1561.126	26.88	27.36533333	0	0	4	232.3104167	228.1903138	LP	0	0	0	0	0	0	0
1977-1979	Wet	7701	29-Jan-77	1977	1	Mara Reserve	1561.126	26.88	27.36533333	0	0	4	232.3104167	228.1903138	OR	0	0	0	0	0	0	0
1977-1979	Wet	7701	29-Jan-77	1977	1	Mara Reserve	1561.126	26.88	27.36533333	0	0	4	232.3104167	228.1903138	OS	0	0	0	0	0	0	0
1977-1979	Wet	7701	29-Jan-77	1977	1	Mara Reserve	1561.126	26.88	27.36533333	0	0	4	232.3104167	228.1903138	OX	0	0	0	0	0	0	0
1977-1979	Wet	7701	29-Jan-77	1977	1	Mara Reserve	1561.126	26.88	27.36533333	0	0	4	232.3104167	228.1903138	RB	0	0	0	0	0	0	0
1977-1979	Wet	7701	29-Jan-77	1977	1	Mara Reserve	1561.126	26.88	27.36533333	0.074404762	0.073085169	4	232.3104167	228.1903138	RH	2	116.1552083	114.0951569	11970.58237	11850.66923	109.4101566	108.8607791	94.19306992	95.41226998
1977-1979	Wet	7701	29-Jan-77	1977	1	Mara Reserve	1561.126	26.88	27.36533333	0	0	4	232.3104167	228.1903138	SB	0	0	0	0	0	0	0
1977-1979	Wet	7701	29-Jan-77	1977	1	Mara Reserve	1561.126	26.88	27.36533333	1.264880952	1.242447866	4	232.3104167	228.1903138	SH	34	1974.638542	1939.617667	3885282.711	3761011.638	1971.112049	1939.332782	99.82141074	99.98531229
1977-1979	Wet	7701	29-Jan-77	1977	1	Mara Reserve	1561.126	26.88	27.36533333	0	0	4	232.3104167	228.1903138	SP	0	0	0	0	0	0	0
1977-1979	Wet	7701	29-Jan-77	1977	1	Mara Reserve	1561.126	26.88	27.36533333	0	0	4	232.3104167	228.1903138	ST	0	0	0	0	0	0	0
1977-1979	Wet	7701	29-Jan-77	1977	1	Mara Reserve	1561.126	26.88	27.36533333	11.49553571	11.29165855	4	232.3104167	228.1903138	TG	309	17945.97969	17627.70174	68133285.94	69614009.74	8254.288942	8343.501048	45.99519829	47.33175755
1977-1979	Wet	7701	29-Jan-77	1977	1	Mara Reserve	1561.126	26.88	27.36533333	6.287202381	6.175696745	4	232.3104167	228.1903138	TP	169	9815.115104	9641.040757	24229978.05	24604058.27	4922.39556	4960.247803	50.15117508	51.44929814
1977-1979	Wet	7701	29-Jan-77	1977	1	Mara Reserve	1561.126	26.88	27.36533333	0.520833333	0.51159618	4	232.3104167	228.1903138	WB	14	813.0864583	798.6660982	253592.1834	255914.0382	503.5793715	505.87947	61.93429571	63.34054634
1977-1979	Wet	7701	29-Jan-77	1977	1	Mara Reserve	1561.126	26.88	27.36533333	3.459821429	3.398460339	4	232.3104167	228.1903138	WH	93	5401.217187	5305.424795	5034688.821	5186407.195	2243.811227	2277.36848	41.54269582	42.9252806
1977-1979	Wet	7701	29-Jan-77	1977	1	Mara Reserve	1561.126	26.88	27.36533333	0.595238095	0.584681349	4	232.3104167	228.1903138	WL	16	929.2416667	912.7612551	1048991.341	1002624.267	1024.202783	1001.311274	110.2192056	109.7013341
1977-1979	Wet	7701	29-Jan-77	1977	1	Mara Reserve	1561.126	26.88	27.36533333	5.915178571	5.810270902	4	232.3104167	228.1903138	ZB	159	9234.339062	9070.564973	16288877.87	16652334.91	4035.9482	4080.727253	43.70586972	44.98867783
1977-1979	Wet	7701	29-Jan-77	1977	1	Mara Reserve	1561.126	26.88	27.36533333	0	0	4	232.3104167	228.1903138	ZG	0	0	0	0	0	0	0
1977-1979	Wet	7701	29-Jan-77	1977	1	Siana	1224.747	23.52	23.22133333	0	0	4	208.2903061	210.9692811	BB	0	0	0	0	0	0	0
1977-1979	Wet	7701	29-Jan-77	1977	1	Siana	1224.747	23.52	23.22133333	0.170068027	0.172255397	4	208.2903061	210.9692811	BF	4	208.2903061	210.9692811	62524.93283	64282.68271	250.0498607	253.540298	120.0487269	120.1787751
1977-1979	Wet	7701	29-Jan-77	1977	1	Siana	1224.747	23.52	23.22133333	0	0	4	208.2903061	210.9692811	BG	0	0	0	0	0	0	0
1977-1979	Wet	7701	29-Jan-77	1977	1	Siana	1224.747	23.52	23.22133333	0	0	4	208.2903061	210.9692811	BP	0	0	0	0	0	0	0
1977-1979	Wet	7701	29-Jan-77	1977	1	Siana	1224.747	23.52	23.22133333	0	0	4	208.2903061	210.9692811	BR	0	0	0	0	0	0	0
1977-1979	Wet	7701	29-Jan-77	1977	1	Siana	1224.747	23.52	23.22133333	0	0	4	208.2903061	210.9692811	BW	0	0	0	0	0	0	0
1977-1979	Wet	7701	29-Jan-77	1977	1	Siana	1224.747	23.52	23.22133333	0	0	4	208.2903061	210.9692811	CF	0	0	0	0	0	0	0
1977-1979	Wet	7701	29-Jan-77	1977	1	Siana	1224.747	23.52	23.22133333	0	0	4	208.2903061	210.9692811	CH	0	0	0	0	0	0	0
1977-1979	Wet	7701	29-Jan-77	1977	1	Siana	1224.747	23.52	23.22133333	0	0	4	208.2903061	210.9692811	CL	0	0	0	0	0	0	0
1977-1979	Wet	7701	29-Jan-77	1977	1	Siana	1224.747	23.52	23.22133333	0	0	4	208.2903061	210.9692811	CM	0	0	0	0	0	0	0
1977-1979	Wet	7701	29-Jan-77	1977	1	Siana	1224.747	23.52	23.22133333	0	0	4	208.2903061	210.9692811	CP	0	0	0	0	0	0	0
1977-1979	Wet	7701	29-Jan-77	1977	1	Siana	1224.747	23.52	23.22133333	30.73979592	31.13516307	4	208.2903061	210.9692811	CT	723	37648.47283	38132.69756	129963428	123379575.1	11400.15035	11107.63589	30.28051205	29.12890144
1977-1979	Wet	7701	29-Jan-77	1977	1	Siana	1224.747	23.52	23.22133333	30.73979592	31.13516307	4	208.2903061	210.9692811	CX	723	37648.47283	38132.69756	129963428	123379575.1	11400.15035	11107.63589	30.28051205	29.12890144
1977-1979	Wet	7701	29-Jan-77	1977	1	Siana	1224.747	23.52	23.22133333	0.042517007	0.043063849	4	208.2903061	210.9692811	DD	1	52.07257653	52.74232028	2894.672816	2964.673446	53.80216368	54.44881492	103.3214933	103.235532
1977-1979	Wet	7701	29-Jan-77	1977	1	Siana	1224.747	23.52	23.22133333	0	0	4	208.2903061	210.9692811	DK	0	0	0	0	0	0	0
1977-1979	Wet	7701	29-Jan-77	1977	1	Siana	1224.747	23.52	23.22133333	1.530612245	1.550298576	4	208.2903061	210.9692811	DN	36	1874.612755	1898.72353	788074.6742	792534.917	887.7357007	890.2443019	47.35568443	46.88646281
1977-1979	Wet	7701	29-Jan-77	1977	1	Siana	1224.747	23.52	23.22133333	0.425170068	0.430638493	4	208.2903061	210.9692811	ED	10	520.7257653	527.4232028	188153.7331	188827.9351	433.766911	434.5433639	83.300451	82.3898838
1977-1979	Wet	7701	29-Jan-77	1977	1	Siana	1224.747	23.52	23.22133333	0	0	4	208.2903061	210.9692811	EL	0	0	0	0	0	0	0
1977-1979	Wet	7701	29-Jan-77	1977	1	Siana	1224.747	23.52	23.22133333	0	0	4	208.2903061	210.9692811	FR	0	0	0	0	0	0	0
1977-1979	Wet	7701	29-Jan-77	1977	1	Siana	1224.747	23.52	23.22133333	0.552721088	0.559830041	4	208.2903061	210.9692811	GF	13	676.9434949	685.6501636	489199.706	501029.8124	699.4281278	707.8345939	103.3214933	103.235532
1977-1979	Wet	7701	29-Jan-77	1977	1	Siana	1224.747	23.52	23.22133333	1.105442177	1.119660083	4	208.2903061	210.9692811	GG	26	1353.88699	1371.300327	978785.3683	1036113.36	989.3358218	1017.896537	73.07373727	74.22856371
1977-1979	Wet	7701	29-Jan-77	1977	1	Siana	1224.747	23.52	23.22133333	0	0	4	208.2903061	210.9692811	GH	0	0	0	0	0	0	0
1977-1979	Wet	7701	29-Jan-77	1977	1	Siana	1224.747	23.52	23.22133333	0	0	4	208.2903061	210.9692811	GK	0	0	0	0	0	0	0
1977-1979	Wet	7701	29-Jan-77	1977	1	Siana	1224.747	23.52	23.22133333	0	0	4	208.2903061	210.9692811	GN	0	0	0	0	0	0	0
1977-1979	Wet	7701	29-Jan-77	1977	1	Siana	1224.747	23.52	23.22133333	0	0	4	208.2903061	210.9692811	GR	0	0	0	0	0	0	0
1977-1979	Wet	7701	29-Jan-77	1977	1	Siana	1224.747	23.52	23.22133333	0	0	4	208.2903061	210.9692811	HD	0	0	0	0	0	0	0
1977-1979	Wet	7701	29-Jan-77	1977	1	Siana	1224.747	23.52	23.22133333	0	0	4	208.2903061	210.9692811	HH	0	0	0	0	0	0	0
1977-1979	Wet	7701	29-Jan-77	1977	1	Siana	1224.747	23.52	23.22133333	0	0	4	208.2903061	210.9692811	HP	0	0	0	0	0	0	0
1977-1979	Wet	7701	29-Jan-77	1977	1	Siana	1224.747	23.52	23.22133333	0	0	4	208.2903061	210.9692811	HY	0	0	0	0	0	0	0
1977-1979	Wet	7701	29-Jan-77	1977	1	Siana	1224.747	23.52	23.22133333	11.77721088	11.92868627	4	208.2903061	210.9692811	IM	277	14424.1037	14609.62272	11464013.98	10761091.77	3385.854985	3280.410305	23.47359015	22.45376467
1977-1979	Wet	7701	29-Jan-77	1977	1	Siana	1224.747	23.52	23.22133333	0.12755102	0.129191548	4	208.2903061	210.9692811	KG	3	156.2177296	158.2269608	35170.27472	36159.00902	187.5373955	190.1552235	120.0487269	120.1787751
1977-1979	Wet	7701	29-Jan-77	1977	1	Siana	1224.747	23.52	23.22133333	0	0	4	208.2903061	210.9692811	KP	0	0	0	0	0	0	0
1977-1979	Wet	7701	29-Jan-77	1977	1	Siana	1224.747	23.52	23.22133333	0	0	4	208.2903061	210.9692811	LK	0	0	0	0	0	0	0
1977-1979	Wet	7701	29-Jan-77	1977	1	Siana	1224.747	23.52	23.22133333	0	0	4	208.2903061	210.9692811	LN	0	0	0	0	0	0	0
1977-1979	Wet	7701	29-Jan-77	1977	1	Siana	1224.747	23.52	23.22133333	0	0	4	208.2903061	210.9692811	LP	0	0	0	0	0	0	0
1977-1979	Wet	7701	29-Jan-77	1977	1	Siana	1224.747	23.52	23.22133333	0	0	4	208.2903061	210.9692811	OR	0	0	0	0	0	0	0
1977-1979	Wet	7701	29-Jan-77	1977	1	Siana	1224.747	23.52	23.22133333	0	0	4	208.2903061	210.9692811	OS	0	0	0	0	0	0	0
1977-1979	Wet	7701	29-Jan-77	1977	1	Siana	1224.747	23.52	23.22133333	0	0	4	208.2903061	210.9692811	OX	0	0	0	0	0	0	0
1977-1979	Wet	7701	29-Jan-77	1977	1	Siana	1224.747	23.52	23.22133333	0	0	4	208.2903061	210.9692811	RB	0	0	0	0	0	0	0
1977-1979	Wet	7701	29-Jan-77	1977	1	Siana	1224.747	23.52	23.22133333	0	0	4	208.2903061	210.9692811	RH	0	0	0	0	0	0	0
1977-1979	Wet	7701	29-Jan-77	1977	1	Siana	1224.747	23.52	23.22133333	0	0	4	208.2903061	210.9692811	SB	0	0	0	0	0	0	0
1977-1979	Wet	7701	29-Jan-77	1977	1	Siana	1224.747	23.52	23.22133333	46.47108844	47.06878732	4	208.2903061	210.9692811	SH	1093	56915.32615	57647.35607	695734852.6	691283002.4	26376.78625	26292.26126	46.34390775	45.60878947
1977-1979	Wet	7701	29-Jan-77	1977	1	Siana	1224.747	23.52	23.22133333	0.170068027	0.172255397	4	208.2903061	210.9692811	SP	4	208.2903061	210.9692811	30104.59729	30212.46962	173.5067644	173.8173456	83.300451	82.3898838
1977-1979	Wet	7701	29-Jan-77	1977	1	Siana	1224.747	23.52	23.22133333	0	0	4	208.2903061	210.9692811	ST	0	0	0	0	0	0	0
1977-1979	Wet	7701	29-Jan-77	1977	1	Siana	1224.747	23.52	23.22133333	8.120748299	8.225195223	4	208.2903061	210.9692811	TG	191	9945.862117	10073.78317	10471527.16	11278596.26	3235.973912	3358.362139	32.53588149	33.33764566
1977-1979	Wet	7701	29-Jan-77	1977	1	Siana	1224.747	23.52	23.22133333	0	0	4	208.2903061	210.9692811	TP	0	0	0	0	0	0	0
1977-1979	Wet	7701	29-Jan-77	1977	1	Siana	1224.747	23.52	23.22133333	0	0	4	208.2903061	210.9692811	WB	0	0	0	0	0	0	0
1977-1979	Wet	7701	29-Jan-77	1977	1	Siana	1224.747	23.52	23.22133333	0.297619048	0.301446945	4	208.2903061	210.9692811	WH	7	364.5080357	369.196242	56735.5872	56396.28642	238.1923324	237.4790231	65.34625002	64.32325038
1977-1979	Wet	7701	29-Jan-77	1977	1	Siana	1224.747	23.52	23.22133333	3.18877551	3.2297887	4	208.2903061	210.9692811	WL	75	3905.44324	3955.674021	5005323.5	5323536.217	2237.258032	2307.278964	57.28563685	58.32833928
1977-1979	Wet	7701	29-Jan-77	1977	1	Siana	1224.747	23.52	23.22133333	0.340136054	0.344510795	4	208.2903061	210.9692811	ZB	8	416.5806122	421.9385622	46121.78687	46251.08774	214.7598353	215.0606606	51.55300775	50.96966237
1977-1979	Wet	7701	29-Jan-77	1977	1	Siana	1224.747	23.52	23.22133333	0	0	4	208.2903061	210.9692811	ZG	0	0	0	0	0	0	0
1977-1979	Wet	7703	21-May-77	1977	5	Conservancies	1775.009	78.4	80.08	0	0	13	294.3254719	288.1508117	BB	0	0	0	0	0	0	0
1977-1979	Wet	7703	21-May-77	1977	5	Conservancies	1775.009	78.4	80.08	2.793367347	2.734765235	13	294.3254719	288.1508117	BF	219	4958.252181	4854.232905	11760989.35	11284283.44	3429.429888	3359.208753	69.16610455	69.20163945
1977-1979	Wet	7703	21-May-77	1977	5	Conservancies	1775.009	78.4	80.08	0	0	13	294.3254719	288.1508117	BG	0	0	0	0	0	0	0
1977-1979	Wet	7703	21-May-77	1977	5	Conservancies	1775.009	78.4	80.08	0	0	13	294.3254719	288.1508117	BP	0	0	0	0	0	0	0
1977-1979	Wet	7703	21-May-77	1977	5	Conservancies	1775.009	78.4	80.08	0	0	13	294.3254719	288.1508117	BR	0	0	0	0	0	0	0
1977-1979	Wet	7703	21-May-77	1977	5	Conservancies	1775.009	78.4	80.08	0	0	13	294.3254719	288.1508117	BW	0	0	0	0	0	0	0
1977-1979	Wet	7703	21-May-77	1977	5	Conservancies	1775.009	78.4	80.08	0	0	13	294.3254719	288.1508117	CF	0	0	0	0	0	0	0
1977-1979	Wet	7703	21-May-77	1977	5	Conservancies	1775.009	78.4	80.08	0	0	13	294.3254719	288.1508117	CH	0	0	0	0	0	0	0
1977-1979	Wet	7703	21-May-77	1977	5	Conservancies	1775.009	78.4	80.08	0	0	13	294.3254719	288.1508117	CL	0	0	0	0	0	0	0
1977-1979	Wet	7703	21-May-77	1977	5	Conservancies	1775.009	78.4	80.08	0	0	13	294.3254719	288.1508117	CM	0	0	0	0	0	0	0
1977-1979	Wet	7703	21-May-77	1977	5	Conservancies	1775.009	78.4	80.08	0	0	13	294.3254719	288.1508117	CP	0	0	0	0	0	0	0
1977-1979	Wet	7703	21-May-77	1977	5	Conservancies	1775.009	78.4	80.08	36.12244898	35.36463536	13	294.3254719	288.1508117	CT	2832	64117.67204	62772.54605	274758714.4	264428959.8	16575.84732	16261.27178	25.85222887	25.90506965
1977-1979	Wet	7703	21-May-77	1977	5	Conservancies	1775.009	78.4	80.08	36.12244898	35.36463536	13	294.3254719	288.1508117	CX	2832	64117.67204	62772.54605	274758714.4	264428959.8	16575.84732	16261.27178	25.85222887	25.90506965
1977-1979	Wet	7703	21-May-77	1977	5	Conservancies	1775.009	78.4	80.08	0	0	13	294.3254719	288.1508117	DD	0	0	0	0	0	0	0
1977-1979	Wet	7703	21-May-77	1977	5	Conservancies	1775.009	78.4	80.08	0	0	13	294.3254719	288.1508117	DK	0	0	0	0	0	0	0
1977-1979	Wet	7703	21-May-77	1977	5	Conservancies	1775.009	78.4	80.08	1.607142857	1.573426573	13	294.3254719	288.1508117	DN	126	2852.693036	2792.846329	1214375.905	1158249.347	1101.987253	1076.219934	38.62971721	38.53487831
1977-1979	Wet	7703	21-May-77	1977	5	Conservancies	1775.009	78.4	80.08	0.267857143	0.262237762	13	294.3254719	288.1508117	ED	21	475.4488393	465.4743881	104839.1241	100639.4777	323.7887028	317.2372578	68.10169172	68.15353668
1977-1979	Wet	7703	21-May-77	1977	5	Conservancies	1775.009	78.4	80.08	0	0	13	294.3254719	288.1508117	EL	0	0	0	0	0	0	0
1977-1979	Wet	7703	21-May-77	1977	5	Conservancies	1775.009	78.4	80.08	0	0	13	294.3254719	288.1508117	FR	0	0	0	0	0	0	0
1977-1979	Wet	7703	21-May-77	1977	5	Conservancies	1775.009	78.4	80.08	1.352040816	1.323676324	13	294.3254719	288.1508117	GF	106	2399.884617	2349.537388	467847.44	454226.5688	683.9937427	673.9633289	28.5011095	28.6849374
1977-1979	Wet	7703	21-May-77	1977	5	Conservancies	1775.009	78.4	80.08	0.994897959	0.974025974	13	294.3254719	288.1508117	GG	78	1765.952832	1728.90487	516794.2022	491656.6188	718.8839978	701.1823007	40.70799542	40.55644199
1977-1979	Wet	7703	21-May-77	1977	5	Conservancies	1775.009	78.4	80.08	0	0	13	294.3254719	288.1508117	GH	0	0	0	0	0	0	0
1977-1979	Wet	7703	21-May-77	1977	5	Conservancies	1775.009	78.4	80.08	0	0	13	294.3254719	288.1508117	GK	0	0	0	0	0	0	0
1977-1979	Wet	7703	21-May-77	1977	5	Conservancies	1775.009	78.4	80.08	0	0	13	294.3254719	288.1508117	GN	0	0	0	0	0	0	0
1977-1979	Wet	7703	21-May-77	1977	5	Conservancies	1775.009	78.4	80.08	0	0	13	294.3254719	288.1508117	GR	0	0	0	0	0	0	0
1977-1979	Wet	7703	21-May-77	1977	5	Conservancies	1775.009	78.4	80.08	0	0	13	294.3254719	288.1508117	HD	0	0	0	0	0	0	0
1977-1979	Wet	7703	21-May-77	1977	5	Conservancies	1775.009	78.4	80.08	0	0	13	294.3254719	288.1508117	HH	0	0	0	0	0	0	0
1977-1979	Wet	7703	21-May-77	1977	5	Conservancies	1775.009	78.4	80.08	0	0	13	294.3254719	288.1508117	HP	0	0	0	0	0	0	0
1977-1979	Wet	7703	21-May-77	1977	5	Conservancies	1775.009	78.4	80.08	0.025510204	0.024975025	13	294.3254719	288.1508117	HY	2	45.28084184	44.33089411	1901.265804	1823.45378	43.60350678	42.70191776	96.295707	96.32541509
1977-1979	Wet	7703	21-May-77	1977	5	Conservancies	1775.009	78.4	80.08	20.34438776	19.91758242	13	294.3254719	288.1508117	IM	1595	36111.47136	35353.88805	34188988.04	32437590.06	5847.135028	5695.400781	16.1919047	16.10968721
1977-1979	Wet	7703	21-May-77	1977	5	Conservancies	1775.009	78.4	80.08	2.142857143	2.097902098	13	294.3254719	288.1508117	KG	168	3803.590714	3723.795105	1345032.035	1280101.751	1159.755162	1131.415817	30.49106091	30.38340685
1977-1979	Wet	7703	21-May-77	1977	5	Conservancies	1775.009	78.4	80.08	0	0	13	294.3254719	288.1508117	KP	0	0	0	0	0	0	0
1977-1979	Wet	7703	21-May-77	1977	5	Conservancies	1775.009	78.4	80.08	0	0	13	294.3254719	288.1508117	LK	0	0	0	0	0	0	0
1977-1979	Wet	7703	21-May-77	1977	5	Conservancies	1775.009	78.4	80.08	0	0	13	294.3254719	288.1508117	LN	0	0	0	0	0	0	0
1977-1979	Wet	7703	21-May-77	1977	5	Conservancies	1775.009	78.4	80.08	0	0	13	294.3254719	288.1508117	LP	0	0	0	0	0	0	0
1977-1979	Wet	7703	21-May-77	1977	5	Conservancies	1775.009	78.4	80.08	0	0	13	294.3254719	288.1508117	OR	0	0	0	0	0	0	0
1977-1979	Wet	7703	21-May-77	1977	5	Conservancies	1775.009	78.4	80.08	0	0	13	294.3254719	288.1508117	OS	0	0	0	0	0	0	0
1977-1979	Wet	7703	21-May-77	1977	5	Conservancies	1775.009	78.4	80.08	0	0	13	294.3254719	288.1508117	OX	0	0	0	0	0	0	0
1977-1979	Wet	7703	21-May-77	1977	5	Conservancies	1775.009	78.4	80.08	0	0	13	294.3254719	288.1508117	RB	0	0	0	0	0	0	0
1977-1979	Wet	7703	21-May-77	1977	5	Conservancies	1775.009	78.4	80.08	0	0	13	294.3254719	288.1508117	RH	0	0	0	0	0	0	0
1977-1979	Wet	7703	21-May-77	1977	5	Conservancies	1775.009	78.4	80.08	0	0	13	294.3254719	288.1508117	SB	0	0	0	0	0	0	0
1977-1979	Wet	7703	21-May-77	1977	5	Conservancies	1775.009	78.4	80.08	34.74489796	34.01598402	13	294.3254719	288.1508117	SH	2724	61672.50658	60378.67777	209547985.4	203565784.1	14475.77236	14267.64816	23.47200262	23.63027594
1977-1979	Wet	7703	21-May-77	1977	5	Conservancies	1775.009	78.4	80.08	0	0	13	294.3254719	288.1508117	SP	0	0	0	0	0	0	0
1977-1979	Wet	7703	21-May-77	1977	5	Conservancies	1775.009	78.4	80.08	0	0	13	294.3254719	288.1508117	ST	0	0	0	0	0	0	0
1977-1979	Wet	7703	21-May-77	1977	5	Conservancies	1775.009	78.4	80.08	19.96173469	19.54295704	13	294.3254719	288.1508117	TG	1565	35432.25874	34688.92464	180709021.1	174185032	13442.80555	13197.91771	37.93945414	38.04648847
1977-1979	Wet	7703	21-May-77	1977	5	Conservancies	1775.009	78.4	80.08	9.068877551	8.878621379	13	294.3254719	288.1508117	TP	711	16097.33927	15759.63285	36383620.71	35078133.68	6031.883679	5922.679603	37.47130862	37.58132983
1977-1979	Wet	7703	21-May-77	1977	5	Conservancies	1775.009	78.4	80.08	0	0	13	294.3254719	288.1508117	WB	0	0	0	0	0	0	0
1977-1979	Wet	7703	21-May-77	1977	5	Conservancies	1775.009	78.4	80.08	2.359693878	2.31018981	13	294.3254719	288.1508117	WH	185	4188.47787	4100.607705	850370.161	830934.5458	922.1551718	911.5561123	22.01647473	22.229781
1977-1979	Wet	7703	21-May-77	1977	5	Conservancies	1775.009	78.4	80.08	2.066326531	2.022977023	13	294.3254719	288.1508117	WL	162	3667.748189	3590.802423	1319632.718	1264631.78	1148.752679	1124.558482	31.32038025	31.31774879
1977-1979	Wet	7703	21-May-77	1977	5	Conservancies	1775.009	78.4	80.08	2.104591837	2.06043956	13	294.3254719	288.1508117	ZB	165	3735.669452	3657.298764	713277.9777	690630.561	844.5578593	831.0418528	22.60793869	22.72283197
1977-1979	Wet	7703	21-May-77	1977	5	Conservancies	1775.009	78.4	80.08	0	0	13	294.3254719	288.1508117	ZG	0	0	0	0	0	0	0
1977-1979	Wet	7703	21-May-77	1977	5	Loita Plains	1775.009	103.04	102.9653333	0	0	12	206.7168866	206.8667901	BB	0	0	0	0	0	0	0
1977-1979	Wet	7703	21-May-77	1977	5	Loita Plains	1775.009	103.04	102.9653333	0.18439441	0.184528126	12	206.7168866	206.8667901	BF	19	327.3017372	327.5390844	36976.90444	37003.59736	192.2937972	192.3631913	58.75123024	58.72984339
1977-1979	Wet	7703	21-May-77	1977	5	Loita Plains	1775.009	103.04	102.9653333	0	0	12	206.7168866	206.8667901	BG	0	0	0	0	0	0	0
1977-1979	Wet	7703	21-May-77	1977	5	Loita Plains	1775.009	103.04	102.9653333	0	0	12	206.7168866	206.8667901	BP	0	0	0	0	0	0	0
1977-1979	Wet	7703	21-May-77	1977	5	Loita Plains	1775.009	103.04	102.9653333	0	0	12	206.7168866	206.8667901	BR	0	0	0	0	0	0	0
1977-1979	Wet	7703	21-May-77	1977	5	Loita Plains	1775.009	103.04	102.9653333	0	0	12	206.7168866	206.8667901	BW	0	0	0	0	0	0	0
1977-1979	Wet	7703	21-May-77	1977	5	Loita Plains	1775.009	103.04	102.9653333	0	0	12	206.7168866	206.8667901	CF	0	0	0	0	0	0	0
1977-1979	Wet	7703	21-May-77	1977	5	Loita Plains	1775.009	103.04	102.9653333	0	0	12	206.7168866	206.8667901	CH	0	0	0	0	0	0	0
1977-1979	Wet	7703	21-May-77	1977	5	Loita Plains	1775.009	103.04	102.9653333	0	0	12	206.7168866	206.8667901	CL	0	0	0	0	0	0	0
1977-1979	Wet	7703	21-May-77	1977	5	Loita Plains	1775.009	103.04	102.9653333	0	0	12	206.7168866	206.8667901	CM	0	0	0	0	0	0	0
1977-1979	Wet	7703	21-May-77	1977	5	Loita Plains	1775.009	103.04	102.9653333	0	0	12	206.7168866	206.8667901	CP	0	0	0	0	0	0	0
1977-1979	Wet	7703	21-May-77	1977	5	Loita Plains	1775.009	103.04	102.9653333	27.91149068	27.93173107	12	206.7168866	206.8667901	CT	2876	49543.14717	49579.07403	38660435.01	37647191.41	6217.751604	6135.730715	12.55017487	12.37564605
1977-1979	Wet	7703	21-May-77	1977	5	Loita Plains	1775.009	103.04	102.9653333	27.91149068	27.93173107	12	206.7168866	206.8667901	CX	2876	49543.14717	49579.07403	38660435.01	37647191.41	6217.751604	6135.730715	12.55017487	12.37564605
1977-1979	Wet	7703	21-May-77	1977	5	Loita Plains	1775.009	103.04	102.9653333	0	0	12	206.7168866	206.8667901	DD	0	0	0	0	0	0	0
1977-1979	Wet	7703	21-May-77	1977	5	Loita Plains	1775.009	103.04	102.9653333	0	0	12	206.7168866	206.8667901	DK	0	0	0	0	0	0	0
1977-1979	Wet	7703	21-May-77	1977	5	Loita Plains	1775.009	103.04	102.9653333	1.455745342	1.456800995	12	206.7168866	206.8667901	DN	150	2583.961083	2585.834876	906626.2764	906113.9314	952.1692478	951.9001688	36.84921008	36.81210187
1977-1979	Wet	7703	21-May-77	1977	5	Loita Plains	1775.009	103.04	102.9653333	1.251940994	1.252848855	12	206.7168866	206.8667901	ED	129	2222.206531	2223.817994	1181998.046	1177774.986	1087.197335	1085.25342	48.92422554	48.80135979
1977-1979	Wet	7703	21-May-77	1977	5	Loita Plains	1775.009	103.04	102.9653333	0	0	12	206.7168866	206.8667901	EL	0	0	0	0	0	0	0
1977-1979	Wet	7703	21-May-77	1977	5	Loita Plains	1775.009	103.04	102.9653333	0	0	12	206.7168866	206.8667901	FR	0	0	0	0	0	0	0
1977-1979	Wet	7703	21-May-77	1977	5	Loita Plains	1775.009	103.04	102.9653333	0.708462733	0.708976484	12	206.7168866	206.8667901	GF	73	1257.527727	1258.43964	132719.5053	131776.1278	364.3068833	363.0098177	28.97008754	28.84602537
1977-1979	Wet	7703	21-May-77	1977	5	Loita Plains	1775.009	103.04	102.9653333	7.822204969	7.827877344	12	206.7168866	206.8667901	GG	806	13884.48422	13894.55274	4553112.908	4559088.578	2133.802453	2135.202234	15.36825149	15.36718939
1977-1979	Wet	7703	21-May-77	1977	5	Loita Plains	1775.009	103.04	102.9653333	0	0	12	206.7168866	206.8667901	GH	0	0	0	0	0	0	0
1977-1979	Wet	7703	21-May-77	1977	5	Loita Plains	1775.009	103.04	102.9653333	0	0	12	206.7168866	206.8667901	GK	0	0	0	0	0	0	0
1977-1979	Wet	7703	21-May-77	1977	5	Loita Plains	1775.009	103.04	102.9653333	0	0	12	206.7168866	206.8667901	GN	0	0	0	0	0	0	0
1977-1979	Wet	7703	21-May-77	1977	5	Loita Plains	1775.009	103.04	102.9653333	0	0	12	206.7168866	206.8667901	GR	0	0	0	0	0	0	0
1977-1979	Wet	7703	21-May-77	1977	5	Loita Plains	1775.009	103.04	102.9653333	0	0	12	206.7168866	206.8667901	HD	0	0	0	0	0	0	0
1977-1979	Wet	7703	21-May-77	1977	5	Loita Plains	1775.009	103.04	102.9653333	0	0	12	206.7168866	206.8667901	HH	0	0	0	0	0	0	0
1977-1979	Wet	7703	21-May-77	1977	5	Loita Plains	1775.009	103.04	102.9653333	0	0	12	206.7168866	206.8667901	HP	0	0	0	0	0	0	0
1977-1979	Wet	7703	21-May-77	1977	5	Loita Plains	1775.009	103.04	102.9653333	0.126164596	0.126256086	12	206.7168866	206.8667901	HY	13	223.9432939	224.1056893	25312.1758	25278.3815	159.0980069	158.9917655	71.04388087	70.94499297
1977-1979	Wet	7703	21-May-77	1977	5	Loita Plains	1775.009	103.04	102.9653333	6.25	6.25453227	12	206.7168866	206.8667901	IM	644	11093.80625	11101.85107	6402391.176	6347800.683	2530.294682	2519.48421	22.80817444	22.69427138
1977-1979	Wet	7703	21-May-77	1977	5	Loita Plains	1775.009	103.04	102.9653333	0.892857143	0.89350461	12	206.7168866	206.8667901	KG	92	1584.829464	1585.978724	284808.2186	284920.212	533.6742627	533.7791791	33.67392358	33.65613743
1977-1979	Wet	7703	21-May-77	1977	5	Loita Plains	1775.009	103.04	102.9653333	0	0	12	206.7168866	206.8667901	KP	0	0	0	0	0	0	0
1977-1979	Wet	7703	21-May-77	1977	5	Loita Plains	1775.009	103.04	102.9653333	0	0	12	206.7168866	206.8667901	LK	0	0	0	0	0	0	0
1977-1979	Wet	7703	21-May-77	1977	5	Loita Plains	1775.009	103.04	102.9653333	0	0	12	206.7168866	206.8667901	LN	0	0	0	0	0	0	0
1977-1979	Wet	7703	21-May-77	1977	5	Loita Plains	1775.009	103.04	102.9653333	0	0	12	206.7168866	206.8667901	LP	0	0	0	0	0	0	0
1977-1979	Wet	7703	21-May-77	1977	5	Loita Plains	1775.009	103.04	102.9653333	0	0	12	206.7168866	206.8667901	OR	0	0	0	0	0	0	0
1977-1979	Wet	7703	21-May-77	1977	5	Loita Plains	1775.009	103.04	102.9653333	0	0	12	206.7168866	206.8667901	OS	0	0	0	0	0	0	0
1977-1979	Wet	7703	21-May-77	1977	5	Loita Plains	1775.009	103.04	102.9653333	0	0	12	206.7168866	206.8667901	OX	0	0	0	0	0	0	0
1977-1979	Wet	7703	21-May-77	1977	5	Loita Plains	1775.009	103.04	102.9653333	0	0	12	206.7168866	206.8667901	RB	0	0	0	0	0	0	0
1977-1979	Wet	7703	21-May-77	1977	5	Loita Plains	1775.009	103.04	102.9653333	0	0	12	206.7168866	206.8667901	RH	0	0	0	0	0	0	0
1977-1979	Wet	7703	21-May-77	1977	5	Loita Plains	1775.009	103.04	102.9653333	0	0	12	206.7168866	206.8667901	SB	0	0	0	0	0	0	0
1977-1979	Wet	7703	21-May-77	1977	5	Loita Plains	1775.009	103.04	102.9653333	21.79736025	21.81316689	12	206.7168866	206.8667901	SH	2246	38690.51062	38718.56755	213013718.7	212712005.4	14594.98951	14584.64965	37.72240085	37.66836062
1977-1979	Wet	7703	21-May-77	1977	5	Loita Plains	1775.009	103.04	102.9653333	0	0	12	206.7168866	206.8667901	SP	0	0	0	0	0	0	0
1977-1979	Wet	7703	21-May-77	1977	5	Loita Plains	1775.009	103.04	102.9653333	0	0	12	206.7168866	206.8667901	ST	0	0	0	0	0	0	0
1977-1979	Wet	7703	21-May-77	1977	5	Loita Plains	1775.009	103.04	102.9653333	11.57802795	11.58642391	12	206.7168866	206.8667901	TG	1193	20551.10381	20566.00672	31161855.71	30982105.17	5582.280511	5566.157128	27.16292303	27.06484153
1977-1979	Wet	7703	21-May-77	1977	5	Loita Plains	1775.009	103.04	102.9653333	0.756987578	0.757536517	12	206.7168866	206.8667901	TP	78	1343.659763	1344.634136	423436.9701	421922.2984	650.7203471	649.5554621	48.4289524	48.30722684
1977-1979	Wet	7703	21-May-77	1977	5	Loita Plains	1775.009	103.04	102.9653333	0	0	12	206.7168866	206.8667901	WB	0	0	0	0	0	0	0
1977-1979	Wet	7703	21-May-77	1977	5	Loita Plains	1775.009	103.04	102.9653333	0.067934783	0.067984046	12	206.7168866	206.8667901	WH	7	120.5848505	120.6722942	8369.901061	8359.101394	91.48716337	91.42812146	75.86953332	75.76562793
1977-1979	Wet	7703	21-May-77	1977	5	Loita Plains	1775.009	103.04	102.9653333	50.60170807	50.63840257	12	206.7168866	206.8667901	WL	5214	89818.48725	89883.62031	410925292.9	407213338.5	20271.29233	20179.52771	22.56917585	22.45072866
1977-1979	Wet	7703	21-May-77	1977	5	Loita Plains	1775.009	103.04	102.9653333	15.33385093	15.34497048	12	206.7168866	206.8667901	ZB	1580	27217.72341	27237.4607	55564018.32	54839868.33	7454.127603	7405.394543	27.38703561	27.18827069
1977-1979	Wet	7703	21-May-77	1977	5	Loita Plains	1775.009	103.04	102.9653333	0	0	12	206.7168866	206.8667901	ZG	0	0	0	0	0	0	0
1977-1979	Wet	7703	21-May-77	1977	5	Mara Reserve	1561.126	59.36	59.584	0	0	9	236.6936321	235.8038064	BB	0	0	0	0	0	0	0
1977-1979	Wet	7703	21-May-77	1977	5	Mara Reserve	1561.126	59.36	59.584	7.564016173	7.535580021	9	236.6936321	235.8038064	BF	449	11808.38231	11763.9899	30494143.97	29767154.85	5522.150303	5455.928413	46.76466392	46.37821403
1977-1979	Wet	7703	21-May-77	1977	5	Mara Reserve	1561.126	59.36	59.584	0	0	9	236.6936321	235.8038064	BG	0	0	0	0	0	0	0
1977-1979	Wet	7703	21-May-77	1977	5	Mara Reserve	1561.126	59.36	59.584	0	0	9	236.6936321	235.8038064	BP	0	0	0	0	0	0	0
1977-1979	Wet	7703	21-May-77	1977	5	Mara Reserve	1561.126	59.36	59.584	0	0	9	236.6936321	235.8038064	BR	0	0	0	0	0	0	0
1977-1979	Wet	7703	21-May-77	1977	5	Mara Reserve	1561.126	59.36	59.584	0	0	9	236.6936321	235.8038064	BW	0	0	0	0	0	0	0
1977-1979	Wet	7703	21-May-77	1977	5	Mara Reserve	1561.126	59.36	59.584	0	0	9	236.6936321	235.8038064	CF	0	0	0	0	0	0	0
1977-1979	Wet	7703	21-May-77	1977	5	Mara Reserve	1561.126	59.36	59.584	0	0	9	236.6936321	235.8038064	CH	0	0	0	0	0	0	0
1977-1979	Wet	7703	21-May-77	1977	5	Mara Reserve	1561.126	59.36	59.584	0	0	9	236.6936321	235.8038064	CL	0	0	0	0	0	0	0
1977-1979	Wet	7703	21-May-77	1977	5	Mara Reserve	1561.126	59.36	59.584	0	0	9	236.6936321	235.8038064	CM	0	0	0	0	0	0	0
1977-1979	Wet	7703	21-May-77	1977	5	Mara Reserve	1561.126	59.36	59.584	0	0	9	236.6936321	235.8038064	CP	0	0	0	0	0	0	0
1977-1979	Wet	7703	21-May-77	1977	5	Mara Reserve	1561.126	59.36	59.584	1.85309973	1.84613319	9	236.6936321	235.8038064	CT	110	2892.92217	2882.046523	3232479.061	3286634.532	1797.909636	1812.907756	62.14856574	62.90348688
1977-1979	Wet	7703	21-May-77	1977	5	Mara Reserve	1561.126	59.36	59.584	1.85309973	1.84613319	9	236.6936321	235.8038064	CX	110	2892.92217	2882.046523	3232479.061	3286634.532	1797.909636	1812.907756	62.14856574	62.90348688
1977-1979	Wet	7703	21-May-77	1977	5	Mara Reserve	1561.126	59.36	59.584	0	0	9	236.6936321	235.8038064	DD	0	0	0	0	0	0	0
1977-1979	Wet	7703	21-May-77	1977	5	Mara Reserve	1561.126	59.36	59.584	0	0	9	236.6936321	235.8038064	DK	0	0	0	0	0	0	0
1977-1979	Wet	7703	21-May-77	1977	5	Mara Reserve	1561.126	59.36	59.584	0	0	9	236.6936321	235.8038064	DN	0	0	0	0	0	0	0
1977-1979	Wet	7703	21-May-77	1977	5	Mara Reserve	1561.126	59.36	59.584	0.033692722	0.033566058	9	236.6936321	235.8038064	ED	2	52.59858491	52.40084586	2688.179697	2671.164469	51.84765855	51.68330938	98.57234495	98.63067767
1977-1979	Wet	7703	21-May-77	1977	5	Mara Reserve	1561.126	59.36	59.584	0.336927224	0.33566058	9	236.6936321	235.8038064	EL	20	525.9858491	524.0084586	88155.66616	87847.93821	296.9101988	296.3915286	56.44832448	56.56235575
1977-1979	Wet	7703	21-May-77	1977	5	Mara Reserve	1561.126	59.36	59.584	0	0	9	236.6936321	235.8038064	FR	0	0	0	0	0	0	0
1977-1979	Wet	7703	21-May-77	1977	5	Mara Reserve	1561.126	59.36	59.584	0.640161725	0.637755102	9	236.6936321	235.8038064	GF	38	999.3731132	995.6160714	164062.1011	156165.376	405.0458013	395.1776512	40.52998784	39.69177101
1977-1979	Wet	7703	21-May-77	1977	5	Mara Reserve	1561.126	59.36	59.584	0.269541779	0.268528464	9	236.6936321	235.8038064	GG	16	420.7886792	419.2067669	82362.01004	81979.29231	286.9878221	286.3202618	68.20236291	68.30048663
1977-1979	Wet	7703	21-May-77	1977	5	Mara Reserve	1561.126	59.36	59.584	0	0	9	236.6936321	235.8038064	GH	0	0	0	0	0	0	0
1977-1979	Wet	7703	21-May-77	1977	5	Mara Reserve	1561.126	59.36	59.584	0	0	9	236.6936321	235.8038064	GK	0	0	0	0	0	0	0
1977-1979	Wet	7703	21-May-77	1977	5	Mara Reserve	1561.126	59.36	59.584	0	0	9	236.6936321	235.8038064	GN	0	0	0	0	0	0	0
1977-1979	Wet	7703	21-May-77	1977	5	Mara Reserve	1561.126	59.36	59.584	0	0	9	236.6936321	235.8038064	GR	0	0	0	0	0	0	0
1977-1979	Wet	7703	21-May-77	1977	5	Mara Reserve	1561.126	59.36	59.584	0	0	9	236.6936321	235.8038064	HD	0	0	0	0	0	0	0
1977-1979	Wet	7703	21-May-77	1977	5	Mara Reserve	1561.126	59.36	59.584	0	0	9	236.6936321	235.8038064	HH	0	0	0	0	0	0	0
1977-1979	Wet	7703	21-May-77	1977	5	Mara Reserve	1561.126	59.36	59.584	0.134770889	0.134264232	9	236.6936321	235.8038064	HP	8	210.3943396	209.6033835	43010.87516	42619.48653	207.3906342	206.4448753	98.57234495	98.49310248
1977-1979	Wet	7703	21-May-77	1977	5	Mara Reserve	1561.126	59.36	59.584	0.016846361	0.016783029	9	236.6936321	235.8038064	HY	1	26.29929245	26.20042293	756.7833407	752.4957482	27.50969539	27.43165595	104.6024164	104.6992868
1977-1979	Wet	7703	21-May-77	1977	5	Mara Reserve	1561.126	59.36	59.584	6.67115903	6.646079484	9	236.6936321	235.8038064	IM	396	10414.51981	10375.36748	9395379.903	9605591.068	3065.188396	3099.2888	29.43187446	29.87160509
1977-1979	Wet	7703	21-May-77	1977	5	Mara Reserve	1561.126	59.36	59.584	2.948113208	2.937030075	9	236.6936321	235.8038064	KG	175	4602.376179	4585.074013	4202146.088	4226745.368	2049.913678	2055.905	44.54033305	44.83907989
1977-1979	Wet	7703	21-May-77	1977	5	Mara Reserve	1561.126	59.36	59.584	0	0	9	236.6936321	235.8038064	KP	0	0	0	0	0	0	0
1977-1979	Wet	7703	21-May-77	1977	5	Mara Reserve	1561.126	59.36	59.584	0	0	9	236.6936321	235.8038064	LK	0	0	0	0	0	0	0
1977-1979	Wet	7703	21-May-77	1977	5	Mara Reserve	1561.126	59.36	59.584	0.151617251	0.151047261	9	236.6936321	235.8038064	LN	9	236.6936321	235.8038064	27488.82249	27300.21578	165.7975346	165.2277694	70.04731524	70.07001792
1977-1979	Wet	7703	21-May-77	1977	5	Mara Reserve	1561.126	59.36	59.584	0	0	9	236.6936321	235.8038064	LP	0	0	0	0	0	0	0
1977-1979	Wet	7703	21-May-77	1977	5	Mara Reserve	1561.126	59.36	59.584	0	0	9	236.6936321	235.8038064	OR	0	0	0	0	0	0	0
1977-1979	Wet	7703	21-May-77	1977	5	Mara Reserve	1561.126	59.36	59.584	0.033692722	0.033566058	9	236.6936321	235.8038064	OS	2	52.59858491	52.40084586	1134.642065	1129.726349	33.68444841	33.61140207	64.04059819	64.14286165
1977-1979	Wet	7703	21-May-77	1977	5	Mara Reserve	1561.126	59.36	59.584	0	0	9	236.6936321	235.8038064	OX	0	0	0	0	0	0	0
1977-1979	Wet	7703	21-May-77	1977	5	Mara Reserve	1561.126	59.36	59.584	0	0	9	236.6936321	235.8038064	RB	0	0	0	0	0	0	0
1977-1979	Wet	7703	21-May-77	1977	5	Mara Reserve	1561.126	59.36	59.584	0.117924528	0.117481203	9	236.6936321	235.8038064	RH	7	184.0950472	183.4029605	6802.52293	6899.883776	82.4774086	83.06553904	44.80153588	45.29127491
1977-1979	Wet	7703	21-May-77	1977	5	Mara Reserve	1561.126	59.36	59.584	0	0	9	236.6936321	235.8038064	SB	0	0	0	0	0	0	0
1977-1979	Wet	7703	21-May-77	1977	5	Mara Reserve	1561.126	59.36	59.584	0.825471698	0.822368421	9	236.6936321	235.8038064	SH	49	1288.66533	1283.820724	1410122.926	1422339.645	1187.485969	1192.618818	92.14851528	92.89605595
1977-1979	Wet	7703	21-May-77	1977	5	Mara Reserve	1561.126	59.36	59.584	0	0	9	236.6936321	235.8038064	SP	0	0	0	0	0	0	0
1977-1979	Wet	7703	21-May-77	1977	5	Mara Reserve	1561.126	59.36	59.584	0	0	9	236.6936321	235.8038064	ST	0	0	0	0	0	0	0
1977-1979	Wet	7703	21-May-77	1977	5	Mara Reserve	1561.126	59.36	59.584	4.194743935	4.178974221	9	236.6936321	235.8038064	TG	249	6548.523821	6523.90531	17960727.3	17790158.42	4238.009828	4217.838122	64.71702545	64.65204385
1977-1979	Wet	7703	21-May-77	1977	5	Mara Reserve	1561.126	59.36	59.584	5.239218329	5.219522019	9	236.6936321	235.8038064	TP	311	8179.079953	8148.331532	17013746.19	16956009.98	4124.772259	4117.767597	50.43076095	50.53510134
1977-1979	Wet	7703	21-May-77	1977	5	Mara Reserve	1561.126	59.36	59.584	0.505390836	0.50349087	9	236.6936321	235.8038064	WB	30	788.9787736	786.012688	177109.1525	178367.5448	420.8433824	422.3358199	53.34026675	53.73142525
1977-1979	Wet	7703	21-May-77	1977	5	Mara Reserve	1561.126	59.36	59.584	2.712264151	2.702067669	9	236.6936321	235.8038064	WH	161	4234.186085	4218.268092	1179422.321	1191558.277	1086.012118	1091.585213	25.64866296	25.87756844
1977-1979	Wet	7703	21-May-77	1977	5	Mara Reserve	1561.126	59.36	59.584	0.134770889	0.134264232	9	236.6936321	235.8038064	WL	8	210.3943396	209.6033835	28238.14458	28564.1027	168.0420917	169.0091793	79.87006304	80.63284884
1977-1979	Wet	7703	21-May-77	1977	5	Mara Reserve	1561.126	59.36	59.584	0.320080863	0.318877551	9	236.6936321	235.8038064	ZB	19	499.6865566	497.8080357	104908.2912	106361.513	323.8954942	326.1311285	64.81973348	65.51343191
1977-1979	Wet	7703	21-May-77	1977	5	Mara Reserve	1561.126	59.36	59.584	0	0	9	236.6936321	235.8038064	ZG	0	0	0	0	0	0	0
1977-1979	Wet	7703	21-May-77	1977	5	Siana	1224.747	43.68	44.31466667	0.022893773	0.022565892	9	252.351717	248.7375812	BB	1	28.03907967	27.63750903	706.5607585	681.4608744	26.58121063	26.10480558	94.80058169	94.45426343
1977-1979	Wet	7703	21-May-77	1977	5	Siana	1224.747	43.68	44.31466667	0.045787546	0.045131785	9	252.351717	248.7375812	BF	2	56.07815934	55.27501805	2826.243034	2725.843498	53.16242126	52.20961116	94.80058169	94.45426343
1977-1979	Wet	7703	21-May-77	1977	5	Siana	1224.747	43.68	44.31466667	0	0	9	252.351717	248.7375812	BG	0	0	0	0	0	0	0
1977-1979	Wet	7703	21-May-77	1977	5	Siana	1224.747	43.68	44.31466667	0	0	9	252.351717	248.7375812	BP	0	0	0	0	0	0	0
1977-1979	Wet	7703	21-May-77	1977	5	Siana	1224.747	43.68	44.31466667	0	0	9	252.351717	248.7375812	BR	0	0	0	0	0	0	0
1977-1979	Wet	7703	21-May-77	1977	5	Siana	1224.747	43.68	44.31466667	0	0	9	252.351717	248.7375812	BW	0	0	0	0	0	0	0
1977-1979	Wet	7703	21-May-77	1977	5	Siana	1224.747	43.68	44.31466667	0	0	9	252.351717	248.7375812	CF	0	0	0	0	0	0	0
1977-1979	Wet	7703	21-May-77	1977	5	Siana	1224.747	43.68	44.31466667	0	0	9	252.351717	248.7375812	CH	0	0	0	0	0	0	0
1977-1979	Wet	7703	21-May-77	1977	5	Siana	1224.747	43.68	44.31466667	0	0	9	252.351717	248.7375812	CL	0	0	0	0	0	0	0
1977-1979	Wet	7703	21-May-77	1977	5	Siana	1224.747	43.68	44.31466667	0	0	9	252.351717	248.7375812	CM	0	0	0	0	0	0	0
1977-1979	Wet	7703	21-May-77	1977	5	Siana	1224.747	43.68	44.31466667	0	0	9	252.351717	248.7375812	CP	0	0	0	0	0	0	0
1977-1979	Wet	7703	21-May-77	1977	5	Siana	1224.747	43.68	44.31466667	66.87271062	65.91497172	9	252.351717	248.7375812	CT	2921	81902.15172	80729.16387	391550468.9	389546736	19787.63424	19736.93836	24.16009082	24.4483374
1977-1979	Wet	7703	21-May-77	1977	5	Siana	1224.747	43.68	44.31466667	66.87271062	65.91497172	9	252.351717	248.7375812	CX	2921	81902.15172	80729.16387	391550468.9	389546736	19787.63424	19736.93836	24.16009082	24.4483374
1977-1979	Wet	7703	21-May-77	1977	5	Siana	1224.747	43.68	44.31466667	0	0	9	252.351717	248.7375812	DD	0	0	0	0	0	0	0
1977-1979	Wet	7703	21-May-77	1977	5	Siana	1224.747	43.68	44.31466667	0	0	9	252.351717	248.7375812	DK	0	0	0	0	0	0	0
1977-1979	Wet	7703	21-May-77	1977	5	Siana	1224.747	43.68	44.31466667	1.73992674	1.715007823	9	252.351717	248.7375812	DN	76	2130.970055	2100.450686	968768.8205	953872.0386	984.260545	976.6637285	46.18837992	46.49781759
1977-1979	Wet	7703	21-May-77	1977	5	Siana	1224.747	43.68	44.31466667	0.686813187	0.676976772	9	252.351717	248.7375812	ED	30	841.1723901	829.1252708	475162.1101	459427.9855	689.3200346	677.8111725	81.9475345	81.7501524
1977-1979	Wet	7703	21-May-77	1977	5	Siana	1224.747	43.68	44.31466667	0	0	9	252.351717	248.7375812	EL	0	0	0	0	0	0	0
1977-1979	Wet	7703	21-May-77	1977	5	Siana	1224.747	43.68	44.31466667	0	0	9	252.351717	248.7375812	FR	0	0	0	0	0	0	0
1977-1979	Wet	7703	21-May-77	1977	5	Siana	1224.747	43.68	44.31466667	0.686813187	0.676976772	9	252.351717	248.7375812	GF	30	841.1723901	829.1252708	591684.0729	570511.1609	769.2100317	755.3218923	91.44499282	91.09864563
1977-1979	Wet	7703	21-May-77	1977	5	Siana	1224.747	43.68	44.31466667	1.808608059	1.7827055	9	252.351717	248.7375812	GG	79	2215.087294	2183.363213	821302.8611	817257.3028	906.257613	904.0228442	40.91295253	41.40505981
1977-1979	Wet	7703	21-May-77	1977	5	Siana	1224.747	43.68	44.31466667	0	0	9	252.351717	248.7375812	GH	0	0	0	0	0	0	0
1977-1979	Wet	7703	21-May-77	1977	5	Siana	1224.747	43.68	44.31466667	0	0	9	252.351717	248.7375812	GK	0	0	0	0	0	0	0
1977-1979	Wet	7703	21-May-77	1977	5	Siana	1224.747	43.68	44.31466667	0	0	9	252.351717	248.7375812	GN	0	0	0	0	0	0	0
1977-1979	Wet	7703	21-May-77	1977	5	Siana	1224.747	43.68	44.31466667	0	0	9	252.351717	248.7375812	GR	0	0	0	0	0	0	0
1977-1979	Wet	7703	21-May-77	1977	5	Siana	1224.747	43.68	44.31466667	0	0	9	252.351717	248.7375812	HD	0	0	0	0	0	0	0
1977-1979	Wet	7703	21-May-77	1977	5	Siana	1224.747	43.68	44.31466667	0	0	9	252.351717	248.7375812	HH	0	0	0	0	0	0	0
1977-1979	Wet	7703	21-May-77	1977	5	Siana	1224.747	43.68	44.31466667	0	0	9	252.351717	248.7375812	HP	0	0	0	0	0	0	0
1977-1979	Wet	7703	21-May-77	1977	5	Siana	1224.747	43.68	44.31466667	0	0	9	252.351717	248.7375812	HY	0	0	0	0	0	0	0
1977-1979	Wet	7703	21-May-77	1977	5	Siana	1224.747	43.68	44.31466667	13.98809524	13.78776026	9	252.351717	248.7375812	IM	611	17131.87768	16886.51802	10191254.06	10448066.3	3192.374361	3232.346872	18.63411834	19.14158306
1977-1979	Wet	7703	21-May-77	1977	5	Siana	1224.747	43.68	44.31466667	0.228937729	0.225658924	9	252.351717	248.7375812	KG	10	280.3907967	276.3750903	51804.3619	50921.65044	227.6057159	225.6582603	81.17446027	81.64927602
1977-1979	Wet	7703	21-May-77	1977	5	Siana	1224.747	43.68	44.31466667	0	0	9	252.351717	248.7375812	KP	0	0	0	0	0	0	0
1977-1979	Wet	7703	21-May-77	1977	5	Siana	1224.747	43.68	44.31466667	0	0	9	252.351717	248.7375812	LK	0	0	0	0	0	0	0
1977-1979	Wet	7703	21-May-77	1977	5	Siana	1224.747	43.68	44.31466667	0	0	9	252.351717	248.7375812	LN	0	0	0	0	0	0	0
1977-1979	Wet	7703	21-May-77	1977	5	Siana	1224.747	43.68	44.31466667	0	0	9	252.351717	248.7375812	LP	0	0	0	0	0	0	0
1977-1979	Wet	7703	21-May-77	1977	5	Siana	1224.747	43.68	44.31466667	0	0	9	252.351717	248.7375812	OR	0	0	0	0	0	0	0
1977-1979	Wet	7703	21-May-77	1977	5	Siana	1224.747	43.68	44.31466667	0.137362637	0.135395354	9	252.351717	248.7375812	OS	6	168.234478	165.8250542	27010.80842	26140.18699	164.3496529	161.679272	97.69082704	97.49990604
1977-1979	Wet	7703	21-May-77	1977	5	Siana	1224.747	43.68	44.31466667	0	0	9	252.351717	248.7375812	OX	0	0	0	0	0	0	0
1977-1979	Wet	7703	21-May-77	1977	5	Siana	1224.747	43.68	44.31466667	0	0	9	252.351717	248.7375812	RB	0	0	0	0	0	0	0
1977-1979	Wet	7703	21-May-77	1977	5	Siana	1224.747	43.68	44.31466667	0	0	9	252.351717	248.7375812	RH	0	0	0	0	0	0	0
1977-1979	Wet	7703	21-May-77	1977	5	Siana	1224.747	43.68	44.31466667	0	0	9	252.351717	248.7375812	SB	0	0	0	0	0	0	0
1977-1979	Wet	7703	21-May-77	1977	5	Siana	1224.747	43.68	44.31466667	36.42399267	35.90233482	9	252.351717	248.7375812	SH	1591	44610.17576	43971.27686	44565445.05	45457917.18	6675.735544	6742.248674	14.96460265	15.333302
1977-1979	Wet	7703	21-May-77	1977	5	Siana	1224.747	43.68	44.31466667	0	0	9	252.351717	248.7375812	SP	0	0	0	0	0	0	0
1977-1979	Wet	7703	21-May-77	1977	5	Siana	1224.747	43.68	44.31466667	0	0	9	252.351717	248.7375812	ST	0	0	0	0	0	0	0
1977-1979	Wet	7703	21-May-77	1977	5	Siana	1224.747	43.68	44.31466667	7.394688645	7.288783247	9	252.351717	248.7375812	TG	323	9056.622734	8926.915416	16155070.98	15551592.41	4019.337132	3943.550736	44.38008793	44.17596172
1977-1979	Wet	7703	21-May-77	1977	5	Siana	1224.747	43.68	44.31466667	0	0	9	252.351717	248.7375812	TP	0	0	0	0	0	0	0
1977-1979	Wet	7703	21-May-77	1977	5	Siana	1224.747	43.68	44.31466667	0	0	9	252.351717	248.7375812	WB	0	0	0	0	0	0	0
1977-1979	Wet	7703	21-May-77	1977	5	Siana	1224.747	43.68	44.31466667	0.183150183	0.180527139	9	252.351717	248.7375812	WH	8	224.3126374	221.1000722	15127.12938	15101.00331	122.9923956	122.8861396	54.830792	55.57942084
1977-1979	Wet	7703	21-May-77	1977	5	Siana	1224.747	43.68	44.31466667	7.326007326	7.22108557	9	252.351717	248.7375812	WL	320	8972.505495	8844.002888	15716024.22	14977082.79	3964.34411	3870.023616	44.18324527	43.75873307
1977-1979	Wet	7703	21-May-77	1977	5	Siana	1224.747	43.68	44.31466667	1.991758242	1.963232639	9	252.351717	248.7375812	ZB	87	2439.399931	2404.463285	1572804.248	1503192.687	1254.114926	1226.047588	51.41079616	50.99048902
1977-1979	Wet	7703	21-May-77	1977	5	Siana	1224.747	43.68	44.31466667	0	0	9	252.351717	248.7375812	ZG	0	0	0	0	0	0	0
1977-1979	Wet	7706	30-Nov-77	1977	11	Conservancies	1775.009	79.52	82.208	0	0	14	312.5015845	302.283549	BB	0	0	0	0	0	0	0
1977-1979	Wet	7706	30-Nov-77	1977	11	Conservancies	1775.009	79.52	82.208	1.685110664	1.630011678	14	312.5015845	302.283549	BF	134	2991.086595	2893.285398	1577414.874	1444723.773	1255.95178	1201.966627	41.98981675	41.54331363
1977-1979	Wet	7706	30-Nov-77	1977	11	Conservancies	1775.009	79.52	82.208	0	0	14	312.5015845	302.283549	BG	0	0	0	0	0	0	0
1977-1979	Wet	7706	30-Nov-77	1977	11	Conservancies	1775.009	79.52	82.208	0	0	14	312.5015845	302.283549	BP	0	0	0	0	0	0	0
1977-1979	Wet	7706	30-Nov-77	1977	11	Conservancies	1775.009	79.52	82.208	0	0	14	312.5015845	302.283549	BR	0	0	0	0	0	0	0
1977-1979	Wet	7706	30-Nov-77	1977	11	Conservancies	1775.009	79.52	82.208	0	0	14	312.5015845	302.283549	BW	0	0	0	0	0	0	0
1977-1979	Wet	7706	30-Nov-77	1977	11	Conservancies	1775.009	79.52	82.208	0	0	14	312.5015845	302.283549	CF	0	0	0	0	0	0	0
1977-1979	Wet	7706	30-Nov-77	1977	11	Conservancies	1775.009	79.52	82.208	0	0	14	312.5015845	302.283549	CH	0	0	0	0	0	0	0
1977-1979	Wet	7706	30-Nov-77	1977	11	Conservancies	1775.009	79.52	82.208	0	0	14	312.5015845	302.283549	CL	0	0	0	0	0	0	0
1977-1979	Wet	7706	30-Nov-77	1977	11	Conservancies	1775.009	79.52	82.208	0	0	14	312.5015845	302.283549	CM	0	0	0	0	0	0	0
1977-1979	Wet	7706	30-Nov-77	1977	11	Conservancies	1775.009	79.52	82.208	0	0	14	312.5015845	302.283549	CP	0	0	0	0	0	0	0
1977-1979	Wet	7706	30-Nov-77	1977	11	Conservancies	1775.009	79.52	82.208	27.12525151	26.2383223	14	312.5015845	302.283549	CT	2157	48147.56556	46573.25824	148618154.7	143971812.4	12190.90459	11998.82546	25.31987744	25.76333697
1977-1979	Wet	7706	30-Nov-77	1977	11	Conservancies	1775.009	79.52	82.208	27.12525151	26.2383223	14	312.5015845	302.283549	CX	2157	48147.56556	46573.25824	148618154.7	143971812.4	12190.90459	11998.82546	25.31987744	25.76333697
1977-1979	Wet	7706	30-Nov-77	1977	11	Conservancies	1775.009	79.52	82.208	0	0	14	312.5015845	302.283549	DD	0	0	0	0	0	0	0
1977-1979	Wet	7706	30-Nov-77	1977	11	Conservancies	1775.009	79.52	82.208	0	0	14	312.5015845	302.283549	DK	0	0	0	0	0	0	0
1977-1979	Wet	7706	30-Nov-77	1977	11	Conservancies	1775.009	79.52	82.208	0.74195171	0.717691709	14	312.5015845	302.283549	DN	59	1316.970963	1273.909242	902280.6741	842935.2306	949.8845583	918.1150422	72.12646176	72.0706791
1977-1979	Wet	7706	30-Nov-77	1977	11	Conservancies	1775.009	79.52	82.208	0.641348089	0.620377579	14	312.5015845	302.283549	ED	51	1138.398629	1101.175786	204425.747	197853.7127	452.1346558	444.8075007	39.71672524	40.39386867
1977-1979	Wet	7706	30-Nov-77	1977	11	Conservancies	1775.009	79.52	82.208	0.490442656	0.474406384	14	312.5015845	302.283549	EL	39	870.5401283	842.0756009	698383.4296	655063.0308	835.6933825	809.3596425	95.99711207	96.11484308
1977-1979	Wet	7706	30-Nov-77	1977	11	Conservancies	1775.009	79.52	82.208	0	0	14	312.5015845	302.283549	FR	0	0	0	0	0	0	0
1977-1979	Wet	7706	30-Nov-77	1977	11	Conservancies	1775.009	79.52	82.208	0.767102616	0.742020241	14	312.5015845	302.283549	GF	61	1361.614047	1317.092607	108893.4787	98251.80231	329.9901191	313.4514353	24.23521701	23.79873927
1977-1979	Wet	7706	30-Nov-77	1977	11	Conservancies	1775.009	79.52	82.208	4.514587525	4.366971584	14	312.5015845	302.283549	GG	359	8013.433488	7751.413865	1759799.077	1726161.709	1326.574188	1313.834734	16.55437947	16.94961406
1977-1979	Wet	7706	30-Nov-77	1977	11	Conservancies	1775.009	79.52	82.208	0	0	14	312.5015845	302.283549	GH	0	0	0	0	0	0	0
1977-1979	Wet	7706	30-Nov-77	1977	11	Conservancies	1775.009	79.52	82.208	0	0	14	312.5015845	302.283549	GK	0	0	0	0	0	0	0
1977-1979	Wet	7706	30-Nov-77	1977	11	Conservancies	1775.009	79.52	82.208	0	0	14	312.5015845	302.283549	GN	0	0	0	0	0	0	0
1977-1979	Wet	7706	30-Nov-77	1977	11	Conservancies	1775.009	79.52	82.208	0	0	14	312.5015845	302.283549	GR	0	0	0	0	0	0	0
1977-1979	Wet	7706	30-Nov-77	1977	11	Conservancies	1775.009	79.52	82.208	0	0	14	312.5015845	302.283549	HD	0	0	0	0	0	0	0
1977-1979	Wet	7706	30-Nov-77	1977	11	Conservancies	1775.009	79.52	82.208	0	0	14	312.5015845	302.283549	HH	0	0	0	0	0	0	0
1977-1979	Wet	7706	30-Nov-77	1977	11	Conservancies	1775.009	79.52	82.208	0.050301811	0.048657065	14	312.5015845	302.283549	HP	4	89.286167	86.3667283	6884.563671	6508.166969	82.97327082	80.67321098	92.92959213	93.40774227
1977-1979	Wet	7706	30-Nov-77	1977	11	Conservancies	1775.009	79.52	82.208	0.025150905	0.024328533	14	312.5015845	302.283549	HY	2	44.6430835	43.18336415	869.3144403	814.6742479	29.48413879	28.54249898	66.04413602	66.09605236
1977-1979	Wet	7706	30-Nov-77	1977	11	Conservancies	1775.009	79.52	82.208	9.796277666	9.47596341	14	312.5015845	302.283549	IM	779	17388.48102	16819.92034	15400000.68	14829393.72	3924.283461	3850.895184	22.56829366	22.89484794
1977-1979	Wet	7706	30-Nov-77	1977	11	Conservancies	1775.009	79.52	82.208	0.591046278	0.571720514	14	312.5015845	302.283549	KG	47	1049.112462	1014.809058	316770.0481	294844.73	562.8232832	542.9960681	53.64756434	53.50721538
1977-1979	Wet	7706	30-Nov-77	1977	11	Conservancies	1775.009	79.52	82.208	0	0	14	312.5015845	302.283549	KP	0	0	0	0	0	0	0
1977-1979	Wet	7706	30-Nov-77	1977	11	Conservancies	1775.009	79.52	82.208	0	0	14	312.5015845	302.283549	LK	0	0	0	0	0	0	0
1977-1979	Wet	7706	30-Nov-77	1977	11	Conservancies	1775.009	79.52	82.208	0.012575453	0.012164266	14	312.5015845	302.283549	LN	1	22.32154175	21.59168207	430.2852294	406.7604356	20.74331771	20.16830274	92.92959213	93.40774227
1977-1979	Wet	7706	30-Nov-77	1977	11	Conservancies	1775.009	79.52	82.208	0	0	14	312.5015845	302.283549	LP	0	0	0	0	0	0	0
1977-1979	Wet	7706	30-Nov-77	1977	11	Conservancies	1775.009	79.52	82.208	0	0	14	312.5015845	302.283549	OR	0	0	0	0	0	0	0
1977-1979	Wet	7706	30-Nov-77	1977	11	Conservancies	1775.009	79.52	82.208	0.037726358	0.036492799	14	312.5015845	302.283549	OS	3	66.96462525	64.77504622	2168.91411	2031.325183	46.57160197	45.07022501	69.54657298	69.57961073
1977-1979	Wet	7706	30-Nov-77	1977	11	Conservancies	1775.009	79.52	82.208	0	0	14	312.5015845	302.283549	OX	0	0	0	0	0	0	0
1977-1979	Wet	7706	30-Nov-77	1977	11	Conservancies	1775.009	79.52	82.208	0	0	14	312.5015845	302.283549	RB	0	0	0	0	0	0	0
1977-1979	Wet	7706	30-Nov-77	1977	11	Conservancies	1775.009	79.52	82.208	0.037726358	0.036492799	14	312.5015845	302.283549	RH	3	66.96462525	64.77504622	4132.446329	3840.886823	64.28410635	61.97488865	95.99711207	95.67710448
1977-1979	Wet	7706	30-Nov-77	1977	11	Conservancies	1775.009	79.52	82.208	0	0	14	312.5015845	302.283549	SB	0	0	0	0	0	0	0
1977-1979	Wet	7706	30-Nov-77	1977	11	Conservancies	1775.009	79.52	82.208	23.60412475	22.83232775	14	312.5015845	302.283549	SH	1877	41897.53387	40527.58725	466902370.9	441752944.8	21607.9238	21017.91961	51.57325934	51.86077197
1977-1979	Wet	7706	30-Nov-77	1977	11	Conservancies	1775.009	79.52	82.208	0	0	14	312.5015845	302.283549	SP	0	0	0	0	0	0	0
1977-1979	Wet	7706	30-Nov-77	1977	11	Conservancies	1775.009	79.52	82.208	0	0	14	312.5015845	302.283549	ST	0	0	0	0	0	0	0
1977-1979	Wet	7706	30-Nov-77	1977	11	Conservancies	1775.009	79.52	82.208	14.53722334	14.06189179	14	312.5015845	302.283549	TG	1156	25803.70226	24959.98448	36053138.79	34616699.93	6004.4266	5883.595834	23.26963216	23.57211335
1977-1979	Wet	7706	30-Nov-77	1977	11	Conservancies	1775.009	79.52	82.208	5.923038229	5.729369404	14	312.5015845	302.283549	TP	471	10513.44616	10169.68226	7159164.14	7066670.492	2675.66144	2658.320991	25.44989909	26.13966616
1977-1979	Wet	7706	30-Nov-77	1977	11	Conservancies	1775.009	79.52	82.208	0.037726358	0.036492799	14	312.5015845	302.283549	WB	3	66.96462525	64.77504622	3872.567065	3660.84392	62.22995312	60.50490823	92.92959213	93.40774227
1977-1979	Wet	7706	30-Nov-77	1977	11	Conservancies	1775.009	79.52	82.208	0.968309859	0.936648501	14	312.5015845	302.283549	WH	77	1718.758715	1662.55952	177077.4197	172538.6158	420.8056792	415.3776785	24.48311538	24.98422905
1977-1979	Wet	7706	30-Nov-77	1977	11	Conservancies	1775.009	79.52	82.208	4.891851107	4.731899572	14	312.5015845	302.283549	WL	389	8683.079741	8399.164327	9223014.838	8238887.536	3036.941692	2870.34624	34.97539793	34.17418838
1977-1979	Wet	7706	30-Nov-77	1977	11	Conservancies	1775.009	79.52	82.208	7.557847082	7.310724017	14	312.5015845	302.283549	ZB	601	13415.24659	12976.60093	10014321.37	9958711.265	3164.541258	3155.742585	23.58913969	24.31871492
1977-1979	Wet	7706	30-Nov-77	1977	11	Conservancies	1775.009	79.52	82.208	0	0	14	312.5015845	302.283549	ZG	0	0	0	0	0	0	0
1977-1979	Wet	7706	30-Nov-77	1977	11	Loita Plains	1775.009	103.04	105.952	0	0	12	206.7168866	201.03545	BB	0	0	0	0	0	0	0
1977-1979	Wet	7706	30-Nov-77	1977	11	Loita Plains	1775.009	103.04	105.952	0.135869565	0.132135307	12	206.7168866	201.03545	BF	14	241.1697011	234.5413584	50290.74013	47108.10868	224.2559701	217.0440247	92.98679275	92.53976624
1977-1979	Wet	7706	30-Nov-77	1977	11	Loita Plains	1775.009	103.04	105.952	0	0	12	206.7168866	201.03545	BG	0	0	0	0	0	0	0
1977-1979	Wet	7706	30-Nov-77	1977	11	Loita Plains	1775.009	103.04	105.952	0	0	12	206.7168866	201.03545	BP	0	0	0	0	0	0	0
1977-1979	Wet	7706	30-Nov-77	1977	11	Loita Plains	1775.009	103.04	105.952	0	0	12	206.7168866	201.03545	BR	0	0	0	0	0	0	0
1977-1979	Wet	7706	30-Nov-77	1977	11	Loita Plains	1775.009	103.04	105.952	0	0	12	206.7168866	201.03545	BW	0	0	0	0	0	0	0
1977-1979	Wet	7706	30-Nov-77	1977	11	Loita Plains	1775.009	103.04	105.952	0	0	12	206.7168866	201.03545	CF	0	0	0	0	0	0	0
1977-1979	Wet	7706	30-Nov-77	1977	11	Loita Plains	1775.009	103.04	105.952	0	0	12	206.7168866	201.03545	CH	0	0	0	0	0	0	0
1977-1979	Wet	7706	30-Nov-77	1977	11	Loita Plains	1775.009	103.04	105.952	0	0	12	206.7168866	201.03545	CL	0	0	0	0	0	0	0
1977-1979	Wet	7706	30-Nov-77	1977	11	Loita Plains	1775.009	103.04	105.952	0	0	12	206.7168866	201.03545	CM	0	0	0	0	0	0	0
1977-1979	Wet	7706	30-Nov-77	1977	11	Loita Plains	1775.009	103.04	105.952	0	0	12	206.7168866	201.03545	CP	0	0	0	0	0	0	0
1977-1979	Wet	7706	30-Nov-77	1977	11	Loita Plains	1775.009	103.04	105.952	16.23641304	15.79016913	12	206.7168866	201.03545	CT	1673	28819.77928	28027.69232	25144342.93	24223988.5	5014.413518	4921.787125	17.39920861	17.56044368
1977-1979	Wet	7706	30-Nov-77	1977	11	Loita Plains	1775.009	103.04	105.952	16.23641304	15.79016913	12	206.7168866	201.03545	CX	1673	28819.77928	28027.69232	25144342.93	24223988.5	5014.413518	4921.787125	17.39920861	17.56044368
1977-1979	Wet	7706	30-Nov-77	1977	11	Loita Plains	1775.009	103.04	105.952	0	0	12	206.7168866	201.03545	DD	0	0	0	0	0	0	0
1977-1979	Wet	7706	30-Nov-77	1977	11	Loita Plains	1775.009	103.04	105.952	0	0	12	206.7168866	201.03545	DK	0	0	0	0	0	0	0
1977-1979	Wet	7706	30-Nov-77	1977	11	Loita Plains	1775.009	103.04	105.952	0.446428571	0.434158864	12	206.7168866	201.03545	DN	46	792.4147321	770.6358917	64188.57604	60153.78867	253.3546448	245.2626932	31.97248038	31.82601483
1977-1979	Wet	7706	30-Nov-77	1977	11	Loita Plains	1775.009	103.04	105.952	0.349378882	0.339776503	12	206.7168866	201.03545	ED	36	620.1506599	603.10635	53400.8925	50886.49627	231.0863313	225.5803544	37.26293403	37.40308062
1977-1979	Wet	7706	30-Nov-77	1977	11	Loita Plains	1775.009	103.04	105.952	0	0	12	206.7168866	201.03545	EL	0	0	0	0	0	0	0
1977-1979	Wet	7706	30-Nov-77	1977	11	Loita Plains	1775.009	103.04	105.952	0	0	12	206.7168866	201.03545	FR	0	0	0	0	0	0	0
1977-1979	Wet	7706	30-Nov-77	1977	11	Loita Plains	1775.009	103.04	105.952	0.873447205	0.849441256	12	206.7168866	201.03545	GF	90	1550.37665	1507.765875	232471.136	216192.4051	482.1526065	464.9649504	31.09906271	30.83800729
1977-1979	Wet	7706	30-Nov-77	1977	11	Loita Plains	1775.009	103.04	105.952	4.833074534	4.700241619	12	206.7168866	201.03545	GG	498	8578.750796	8342.971176	2251500.431	2171117.44	1500.50006	1473.471221	17.49089228	17.66122872
1977-1979	Wet	7706	30-Nov-77	1977	11	Loita Plains	1775.009	103.04	105.952	0	0	12	206.7168866	201.03545	GH	0	0	0	0	0	0	0
1977-1979	Wet	7706	30-Nov-77	1977	11	Loita Plains	1775.009	103.04	105.952	0	0	12	206.7168866	201.03545	GK	0	0	0	0	0	0	0
1977-1979	Wet	7706	30-Nov-77	1977	11	Loita Plains	1775.009	103.04	105.952	0	0	12	206.7168866	201.03545	GN	0	0	0	0	0	0	0
1977-1979	Wet	7706	30-Nov-77	1977	11	Loita Plains	1775.009	103.04	105.952	0	0	12	206.7168866	201.03545	GR	0	0	0	0	0	0	0
1977-1979	Wet	7706	30-Nov-77	1977	11	Loita Plains	1775.009	103.04	105.952	0	0	12	206.7168866	201.03545	HD	0	0	0	0	0	0	0
1977-1979	Wet	7706	30-Nov-77	1977	11	Loita Plains	1775.009	103.04	105.952	0	0	12	206.7168866	201.03545	HH	0	0	0	0	0	0	0
1977-1979	Wet	7706	30-Nov-77	1977	11	Loita Plains	1775.009	103.04	105.952	0	0	12	206.7168866	201.03545	HP	0	0	0	0	0	0	0
1977-1979	Wet	7706	30-Nov-77	1977	11	Loita Plains	1775.009	103.04	105.952	0	0	12	206.7168866	201.03545	HY	0	0	0	0	0	0	0
1977-1979	Wet	7706	30-Nov-77	1977	11	Loita Plains	1775.009	103.04	105.952	4.425465839	4.303835699	12	206.7168866	201.03545	IM	456	7855.241693	7639.347101	2955971.127	2852549.992	1719.293787	1688.949375	21.8872169	22.10855657
1977-1979	Wet	7706	30-Nov-77	1977	11	Loita Plains	1775.009	103.04	105.952	0.262034161	0.254832377	12	206.7168866	201.03545	KG	27	465.112995	452.3297625	111354.2486	104136.6666	333.6978402	322.7021329	71.74554223	71.34222854
1977-1979	Wet	7706	30-Nov-77	1977	11	Loita Plains	1775.009	103.04	105.952	0	0	12	206.7168866	201.03545	KP	0	0	0	0	0	0	0
1977-1979	Wet	7706	30-Nov-77	1977	11	Loita Plains	1775.009	103.04	105.952	0.009704969	0.009438236	12	206.7168866	201.03545	LK	1	17.22640722	16.75295417	249.956412	236.0868137	15.81000987	15.36511678	91.77775532	91.71586472
1977-1979	Wet	7706	30-Nov-77	1977	11	Loita Plains	1775.009	103.04	105.952	0	0	12	206.7168866	201.03545	LN	0	0	0	0	0	0	0
1977-1979	Wet	7706	30-Nov-77	1977	11	Loita Plains	1775.009	103.04	105.952	0	0	12	206.7168866	201.03545	LP	0	0	0	0	0	0	0
1977-1979	Wet	7706	30-Nov-77	1977	11	Loita Plains	1775.009	103.04	105.952	0	0	12	206.7168866	201.03545	OR	0	0	0	0	0	0	0
1977-1979	Wet	7706	30-Nov-77	1977	11	Loita Plains	1775.009	103.04	105.952	0.029114907	0.028314709	12	206.7168866	201.03545	OS	3	51.67922166	50.2588625	1129.307249	1054.742092	33.60516699	32.47679313	65.02645728	64.61903735
1977-1979	Wet	7706	30-Nov-77	1977	11	Loita Plains	1775.009	103.04	105.952	0	0	12	206.7168866	201.03545	OX	0	0	0	0	0	0	0
1977-1979	Wet	7706	30-Nov-77	1977	11	Loita Plains	1775.009	103.04	105.952	0	0	12	206.7168866	201.03545	RB	0	0	0	0	0	0	0
1977-1979	Wet	7706	30-Nov-77	1977	11	Loita Plains	1775.009	103.04	105.952	0	0	12	206.7168866	201.03545	RH	0	0	0	0	0	0	0
1977-1979	Wet	7706	30-Nov-77	1977	11	Loita Plains	1775.009	103.04	105.952	0	0	12	206.7168866	201.03545	SB	0	0	0	0	0	0	0
1977-1979	Wet	7706	30-Nov-77	1977	11	Loita Plains	1775.009	103.04	105.952	65.12034161	63.33056478	12	206.7168866	201.03545	SH	6710	115589.1924	112412.3225	923329931.7	896265117	30386.34449	29937.68723	26.28822284	26.63203337
1977-1979	Wet	7706	30-Nov-77	1977	11	Loita Plains	1775.009	103.04	105.952	0.019409938	0.018876472	12	206.7168866	201.03545	SP	2	34.45281444	33.50590834	588.8278464	558.0456439	24.26577521	23.62298973	70.43190985	70.5039526
1977-1979	Wet	7706	30-Nov-77	1977	11	Loita Plains	1775.009	103.04	105.952	0	0	12	206.7168866	201.03545	ST	0	0	0	0	0	0	0
1977-1979	Wet	7706	30-Nov-77	1977	11	Loita Plains	1775.009	103.04	105.952	13.19875776	12.83600121	12	206.7168866	201.03545	TG	1360	23427.91382	22784.01767	28092326.91	27182157.26	5300.219515	5213.651049	22.62352319	22.88293103
1977-1979	Wet	7706	30-Nov-77	1977	11	Loita Plains	1775.009	103.04	105.952	0.077639752	0.075505889	12	206.7168866	201.03545	TP	8	137.8112578	134.0236333	6451.454975	6033.091335	80.32094979	77.67297687	58.28330072	57.95468674
1977-1979	Wet	7706	30-Nov-77	1977	11	Loita Plains	1775.009	103.04	105.952	0	0	12	206.7168866	201.03545	WB	0	0	0	0	0	0	0
1977-1979	Wet	7706	30-Nov-77	1977	11	Loita Plains	1775.009	103.04	105.952	0	0	12	206.7168866	201.03545	WH	0	0	0	0	0	0	0
1977-1979	Wet	7706	30-Nov-77	1977	11	Loita Plains	1775.009	103.04	105.952	47.36995342	46.06803081	12	206.7168866	201.03545	WL	4881	84082.09364	81771.16929	540313995.4	521714049.6	23244.6552	22841.06061	27.64519078	27.93290203
1977-1979	Wet	7706	30-Nov-77	1977	11	Loita Plains	1775.009	103.04	105.952	2.969720497	2.888100272	12	206.7168866	201.03545	ZB	306	5271.280609	5126.403975	1809781.552	1717731.461	1345.281217	1310.622547	25.52095623	25.56611912
1977-1979	Wet	7706	30-Nov-77	1977	11	Loita Plains	1775.009	103.04	105.952	0	0	12	206.7168866	201.03545	ZG	0	0	0	0	0	0	0
1977-1979	Wet	7706	30-Nov-77	1977	11	Mara Reserve	1561.126	59.36	59.696	0	0	9	236.6936321	235.3613977	BB	0	0	0	0	0	0	0
1977-1979	Wet	7706	30-Nov-77	1977	11	Mara Reserve	1561.126	59.36	59.696	10.57951482	10.51996784	9	236.6936321	235.3613977	BF	628	16515.95566	16422.99531	32705659.41	31834174.16	5718.886204	5642.178139	34.62643229	34.35535378
1977-1979	Wet	7706	30-Nov-77	1977	11	Mara Reserve	1561.126	59.36	59.696	0	0	9	236.6936321	235.3613977	BG	0	0	0	0	0	0	0
1977-1979	Wet	7706	30-Nov-77	1977	11	Mara Reserve	1561.126	59.36	59.696	0	0	9	236.6936321	235.3613977	BP	0	0	0	0	0	0	0
1977-1979	Wet	7706	30-Nov-77	1977	11	Mara Reserve	1561.126	59.36	59.696	0	0	9	236.6936321	235.3613977	BR	0	0	0	0	0	0	0
1977-1979	Wet	7706	30-Nov-77	1977	11	Mara Reserve	1561.126	59.36	59.696	0.016846361	0.016751541	9	236.6936321	235.3613977	BW	1	26.29929245	26.15126642	587.306508	582.9166453	24.23440752	24.14366677	92.14851528	92.3231265
1977-1979	Wet	7706	30-Nov-77	1977	11	Mara Reserve	1561.126	59.36	59.696	0	0	9	236.6936321	235.3613977	CF	0	0	0	0	0	0	0
1977-1979	Wet	7706	30-Nov-77	1977	11	Mara Reserve	1561.126	59.36	59.696	0	0	9	236.6936321	235.3613977	CH	0	0	0	0	0	0	0
1977-1979	Wet	7706	30-Nov-77	1977	11	Mara Reserve	1561.126	59.36	59.696	0	0	9	236.6936321	235.3613977	CL	0	0	0	0	0	0	0
1977-1979	Wet	7706	30-Nov-77	1977	11	Mara Reserve	1561.126	59.36	59.696	0	0	9	236.6936321	235.3613977	CM	0	0	0	0	0	0	0
1977-1979	Wet	7706	30-Nov-77	1977	11	Mara Reserve	1561.126	59.36	59.696	0	0	9	236.6936321	235.3613977	CP	0	0	0	0	0	0	0
1977-1979	Wet	7706	30-Nov-77	1977	11	Mara Reserve	1561.126	59.36	59.696	0	0	9	236.6936321	235.3613977	CT	0	0	0	0	0	0	0
1977-1979	Wet	7706	30-Nov-77	1977	11	Mara Reserve	1561.126	59.36	59.696	0	0	9	236.6936321	235.3613977	CX	0	0	0	0	0	0	0
1977-1979	Wet	7706	30-Nov-77	1977	11	Mara Reserve	1561.126	59.36	59.696	0	0	9	236.6936321	235.3613977	DD	0	0	0	0	0	0	0
1977-1979	Wet	7706	30-Nov-77	1977	11	Mara Reserve	1561.126	59.36	59.696	0	0	9	236.6936321	235.3613977	DK	0	0	0	0	0	0	0
1977-1979	Wet	7706	30-Nov-77	1977	11	Mara Reserve	1561.126	59.36	59.696	0	0	9	236.6936321	235.3613977	DN	0	0	0	0	0	0	0
1977-1979	Wet	7706	30-Nov-77	1977	11	Mara Reserve	1561.126	59.36	59.696	1.684636119	1.675154114	9	236.6936321	235.3613977	ED	100	2629.929245	2615.126642	4548970.833	4514378.561	2132.831647	2124.7067	81.09844212	81.24679953
1977-1979	Wet	7706	30-Nov-77	1977	11	Mara Reserve	1561.126	59.36	59.696	0.606469003	0.603055481	9	236.6936321	235.3613977	EL	36	946.7745283	941.445591	391011.832	382822.6966	625.309389	618.7266736	66.04628349	65.7209168
1977-1979	Wet	7706	30-Nov-77	1977	11	Mara Reserve	1561.126	59.36	59.696	0	0	9	236.6936321	235.3613977	FR	0	0	0	0	0	0	0
1977-1979	Wet	7706	30-Nov-77	1977	11	Mara Reserve	1561.126	59.36	59.696	0.825471698	0.820825516	9	236.6936321	235.3613977	GF	49	1288.66533	1281.412054	128171.9177	129472.6858	358.011058	359.8231313	27.78153875	28.08020496
1977-1979	Wet	7706	30-Nov-77	1977	11	Mara Reserve	1561.126	59.36	59.696	1.078167116	1.072098633	9	236.6936321	235.3613977	GG	64	1683.154717	1673.681051	220062.4695	218235.9517	469.108164	467.1573094	27.87076905	27.91196741
1977-1979	Wet	7706	30-Nov-77	1977	11	Mara Reserve	1561.126	59.36	59.696	0	0	9	236.6936321	235.3613977	GH	0	0	0	0	0	0	0
1977-1979	Wet	7706	30-Nov-77	1977	11	Mara Reserve	1561.126	59.36	59.696	0	0	9	236.6936321	235.3613977	GK	0	0	0	0	0	0	0
1977-1979	Wet	7706	30-Nov-77	1977	11	Mara Reserve	1561.126	59.36	59.696	0	0	9	236.6936321	235.3613977	GN	0	0	0	0	0	0	0
1977-1979	Wet	7706	30-Nov-77	1977	11	Mara Reserve	1561.126	59.36	59.696	0	0	9	236.6936321	235.3613977	GR	0	0	0	0	0	0	0
1977-1979	Wet	7706	30-Nov-77	1977	11	Mara Reserve	1561.126	59.36	59.696	0	0	9	236.6936321	235.3613977	HD	0	0	0	0	0	0	0
1977-1979	Wet	7706	30-Nov-77	1977	11	Mara Reserve	1561.126	59.36	59.696	0	0	9	236.6936321	235.3613977	HH	0	0	0	0	0	0	0
1977-1979	Wet	7706	30-Nov-77	1977	11	Mara Reserve	1561.126	59.36	59.696	0.303234501	0.301527741	9	236.6936321	235.3613977	HP	18	473.3872642	470.7227955	80946.50542	80159.68504	284.5109935	283.1248577	60.10110855	60.14683385
1977-1979	Wet	7706	30-Nov-77	1977	11	Mara Reserve	1561.126	59.36	59.696	0.084231806	0.083757706	9	236.6936321	235.3613977	HY	5	131.4964623	130.7563321	8976.942669	8893.914574	94.74672907	94.30755311	72.05268297	72.12465477
1977-1979	Wet	7706	30-Nov-77	1977	11	Mara Reserve	1561.126	59.36	59.696	10.86590296	10.80474404	9	236.6936321	235.3613977	IM	645	16963.04363	16867.56684	28438613.29	27743081.46	5332.786635	5267.170157	31.43767563	31.226615
1977-1979	Wet	7706	30-Nov-77	1977	11	Mara Reserve	1561.126	59.36	59.696	1.667789757	1.658402573	9	236.6936321	235.3613977	KG	99	2603.629953	2588.975375	1286974.024	1275992.567	1134.448776	1129.59841	43.57181305	43.63109902
1977-1979	Wet	7706	30-Nov-77	1977	11	Mara Reserve	1561.126	59.36	59.696	0	0	9	236.6936321	235.3613977	KP	0	0	0	0	0	0	0
1977-1979	Wet	7706	30-Nov-77	1977	11	Mara Reserve	1561.126	59.36	59.696	0	0	9	236.6936321	235.3613977	LK	0	0	0	0	0	0	0
1977-1979	Wet	7706	30-Nov-77	1977	11	Mara Reserve	1561.126	59.36	59.696	0.252695418	0.251273117	9	236.6936321	235.3613977	LN	15	394.4893868	392.2689962	27068.32808	26757.38993	164.5245516	163.5768625	41.70569782	41.70017616
1977-1979	Wet	7706	30-Nov-77	1977	11	Mara Reserve	1561.126	59.36	59.696	0	0	9	236.6936321	235.3613977	LP	0	0	0	0	0	0	0
1977-1979	Wet	7706	30-Nov-77	1977	11	Mara Reserve	1561.126	59.36	59.696	0	0	9	236.6936321	235.3613977	OR	0	0	0	0	0	0	0
1977-1979	Wet	7706	30-Nov-77	1977	11	Mara Reserve	1561.126	59.36	59.696	0.202156334	0.201018494	9	236.6936321	235.3613977	OS	12	315.5915094	313.815197	10764.97655	10880.2342	103.754405	104.3083611	32.87617121	33.23878579
1977-1979	Wet	7706	30-Nov-77	1977	11	Mara Reserve	1561.126	59.36	59.696	0	0	9	236.6936321	235.3613977	OX	0	0	0	0	0	0	0
1977-1979	Wet	7706	30-Nov-77	1977	11	Mara Reserve	1561.126	59.36	59.696	0	0	9	236.6936321	235.3613977	RB	0	0	0	0	0	0	0
1977-1979	Wet	7706	30-Nov-77	1977	11	Mara Reserve	1561.126	59.36	59.696	0.084231806	0.083757706	9	236.6936321	235.3613977	RH	5	131.4964623	130.7563321	8976.942669	8893.914574	94.74672907	94.30755311	72.05268297	72.12465477
1977-1979	Wet	7706	30-Nov-77	1977	11	Mara Reserve	1561.126	59.36	59.696	0	0	9	236.6936321	235.3613977	SB	0	0	0	0	0	0	0
1977-1979	Wet	7706	30-Nov-77	1977	11	Mara Reserve	1561.126	59.36	59.696	0	0	9	236.6936321	235.3613977	SH	0	0	0	0	0	0	0
1977-1979	Wet	7706	30-Nov-77	1977	11	Mara Reserve	1561.126	59.36	59.696	0	0	9	236.6936321	235.3613977	SP	0	0	0	0	0	0	0
1977-1979	Wet	7706	30-Nov-77	1977	11	Mara Reserve	1561.126	59.36	59.696	0	0	9	236.6936321	235.3613977	ST	0	0	0	0	0	0	0
1977-1979	Wet	7706	30-Nov-77	1977	11	Mara Reserve	1561.126	59.36	59.696	5.020215633	4.99195926	9	236.6936321	235.3613977	TG	298	7837.189151	7793.077392	5103003.39	5115957.229	2258.982822	2261.848189	28.82389054	29.02381274
1977-1979	Wet	7706	30-Nov-77	1977	11	Mara Reserve	1561.126	59.36	59.696	6.688005391	6.650361833	9	236.6936321	235.3613977	TP	397	10440.8191	10382.05277	11041124.66	10977885.01	3322.818782	3313.289153	31.82526916	31.91362274
1977-1979	Wet	7706	30-Nov-77	1977	11	Mara Reserve	1561.126	59.36	59.696	1.010781671	1.005092469	9	236.6936321	235.3613977	WB	60	1577.957547	1569.075985	656576.6992	650998.6886	810.2942054	806.8448975	51.35082416	51.42165869
1977-1979	Wet	7706	30-Nov-77	1977	11	Mara Reserve	1561.126	59.36	59.696	3.537735849	3.51782364	9	236.6936321	235.3613977	WH	210	5522.851415	5491.765947	462309.3498	463619.4653	679.9333422	680.8960753	12.31127349	12.39849043
1977-1979	Wet	7706	30-Nov-77	1977	11	Mara Reserve	1561.126	59.36	59.696	1.41509434	1.407129456	9	236.6936321	235.3613977	WL	84	2209.140566	2196.706379	1252590.479	1216530.269	1119.191887	1102.96431	50.66186842	50.20991065
1977-1979	Wet	7706	30-Nov-77	1977	11	Mara Reserve	1561.126	59.36	59.696	6.789083558	6.75087108	9	236.6936321	235.3613977	ZB	403	10598.61486	10538.96037	21229613.5	21136502.14	4607.560472	4597.445175	43.47323243	43.62332731
1977-1979	Wet	7706	30-Nov-77	1977	11	Mara Reserve	1561.126	59.36	59.696	0	0	9	236.6936321	235.3613977	ZG	0	0	0	0	0	0	0
1977-1979	Wet	7706	30-Nov-77	1977	11	Siana	1224.747	48.16	52.00533333	0	0	9	228.8771387	211.9537035	BB	0	0	0	0	0	0	0
1977-1979	Wet	7706	30-Nov-77	1977	11	Siana	1224.747	48.16	52.00533333	0	0	9	228.8771387	211.9537035	BF	0	0	0	0	0	0	0
1977-1979	Wet	7706	30-Nov-77	1977	11	Siana	1224.747	48.16	52.00533333	0	0	9	228.8771387	211.9537035	BG	0	0	0	0	0	0	0
1977-1979	Wet	7706	30-Nov-77	1977	11	Siana	1224.747	48.16	52.00533333	0	0	9	228.8771387	211.9537035	BP	0	0	0	0	0	0	0
1977-1979	Wet	7706	30-Nov-77	1977	11	Siana	1224.747	48.16	52.00533333	0	0	9	228.8771387	211.9537035	BR	0	0	0	0	0	0	0
1977-1979	Wet	7706	30-Nov-77	1977	11	Siana	1224.747	48.16	52.00533333	0	0	9	228.8771387	211.9537035	BW	0	0	0	0	0	0	0
1977-1979	Wet	7706	30-Nov-77	1977	11	Siana	1224.747	48.16	52.00533333	0	0	9	228.8771387	211.9537035	CF	0	0	0	0	0	0	0
1977-1979	Wet	7706	30-Nov-77	1977	11	Siana	1224.747	48.16	52.00533333	0	0	9	228.8771387	211.9537035	CH	0	0	0	0	0	0	0
1977-1979	Wet	7706	30-Nov-77	1977	11	Siana	1224.747	48.16	52.00533333	0	0	9	228.8771387	211.9537035	CL	0	0	0	0	0	0	0
1977-1979	Wet	7706	30-Nov-77	1977	11	Siana	1224.747	48.16	52.00533333	0	0	9	228.8771387	211.9537035	CM	0	0	0	0	0	0	0
1977-1979	Wet	7706	30-Nov-77	1977	11	Siana	1224.747	48.16	52.00533333	0	0	9	228.8771387	211.9537035	CP	0	0	0	0	0	0	0
1977-1979	Wet	7706	30-Nov-77	1977	11	Siana	1224.747	48.16	52.00533333	48.60880399	45.01461389	9	228.8771387	211.9537035	CT	2341	59533.48686	55131.51331	358281923.5	304702149.8	18928.33652	17455.71969	31.79443625	31.66196362
1977-1979	Wet	7706	30-Nov-77	1977	11	Siana	1224.747	48.16	52.00533333	48.60880399	45.01461389	9	228.8771387	211.9537035	CX	2341	59533.48686	55131.51331	358281923.5	304702149.8	18928.33652	17455.71969	31.79443625	31.66196362
1977-1979	Wet	7706	30-Nov-77	1977	11	Siana	1224.747	48.16	52.00533333	0	0	9	228.8771387	211.9537035	DD	0	0	0	0	0	0	0
1977-1979	Wet	7706	30-Nov-77	1977	11	Siana	1224.747	48.16	52.00533333	0	0	9	228.8771387	211.9537035	DK	0	0	0	0	0	0	0
1977-1979	Wet	7706	30-Nov-77	1977	11	Siana	1224.747	48.16	52.00533333	0.602159468	0.557635114	9	228.8771387	211.9537035	DN	29	737.4930025	682.9619334	126652.0831	112513.6799	355.8821197	335.4305888	48.25566052	49.11409734
1977-1979	Wet	7706	30-Nov-77	1977	11	Siana	1224.747	48.16	52.00533333	0.373754153	0.346118347	9	228.8771387	211.9537035	ED	18	457.7542774	423.9074069	59502.38416	54854.05907	243.9311053	234.2094342	53.28865668	55.25013962
1977-1979	Wet	7706	30-Nov-77	1977	11	Siana	1224.747	48.16	52.00533333	0	0	9	228.8771387	211.9537035	EL	0	0	0	0	0	0	0
1977-1979	Wet	7706	30-Nov-77	1977	11	Siana	1224.747	48.16	52.00533333	0	0	9	228.8771387	211.9537035	FR	0	0	0	0	0	0	0
1977-1979	Wet	7706	30-Nov-77	1977	11	Siana	1224.747	48.16	52.00533333	0.103820598	0.096143985	9	228.8771387	211.9537035	GF	5	127.1539659	117.7520575	14251.29844	11373.65765	119.3788023	106.6473518	93.88523703	90.56941689
1977-1979	Wet	7706	30-Nov-77	1977	11	Siana	1224.747	48.16	52.00533333	2.429401993	2.249769254	9	228.8771387	211.9537035	GG	117	2975.402803	2755.398145	457280.6949	456580.1084	676.2253285	675.7071173	22.72718597	24.52303013
1977-1979	Wet	7706	30-Nov-77	1977	11	Siana	1224.747	48.16	52.00533333	0	0	9	228.8771387	211.9537035	GH	0	0	0	0	0	0	0
1977-1979	Wet	7706	30-Nov-77	1977	11	Siana	1224.747	48.16	52.00533333	0	0	9	228.8771387	211.9537035	GK	0	0	0	0	0	0	0
1977-1979	Wet	7706	30-Nov-77	1977	11	Siana	1224.747	48.16	52.00533333	0	0	9	228.8771387	211.9537035	GN	0	0	0	0	0	0	0
1977-1979	Wet	7706	30-Nov-77	1977	11	Siana	1224.747	48.16	52.00533333	0	0	9	228.8771387	211.9537035	GR	0	0	0	0	0	0	0
1977-1979	Wet	7706	30-Nov-77	1977	11	Siana	1224.747	48.16	52.00533333	0	0	9	228.8771387	211.9537035	HD	0	0	0	0	0	0	0
1977-1979	Wet	7706	30-Nov-77	1977	11	Siana	1224.747	48.16	52.00533333	0	0	9	228.8771387	211.9537035	HH	0	0	0	0	0	0	0
1977-1979	Wet	7706	30-Nov-77	1977	11	Siana	1224.747	48.16	52.00533333	0	0	9	228.8771387	211.9537035	HP	0	0	0	0	0	0	0
1977-1979	Wet	7706	30-Nov-77	1977	11	Siana	1224.747	48.16	52.00533333	0	0	9	228.8771387	211.9537035	HY	0	0	0	0	0	0	0
1977-1979	Wet	7706	30-Nov-77	1977	11	Siana	1224.747	48.16	52.00533333	15.84302326	14.67157215	9	228.8771387	211.9537035	IM	763	19403.6952	17968.96397	11411508.36	12924898.63	3378.092414	3595.121504	17.40953142	20.00739447
1977-1979	Wet	7706	30-Nov-77	1977	11	Siana	1224.747	48.16	52.00533333	0.166112957	0.153830376	9	228.8771387	211.9537035	KG	8	203.4463455	188.403292	22309.14135	19608.74493	149.3624496	140.0312284	73.41613791	74.32525566
1977-1979	Wet	7706	30-Nov-77	1977	11	Siana	1224.747	48.16	52.00533333	0	0	9	228.8771387	211.9537035	KP	0	0	0	0	0	0	0
1977-1979	Wet	7706	30-Nov-77	1977	11	Siana	1224.747	48.16	52.00533333	0	0	9	228.8771387	211.9537035	LK	0	0	0	0	0	0	0
1977-1979	Wet	7706	30-Nov-77	1977	11	Siana	1224.747	48.16	52.00533333	0.02076412	0.019228797	9	228.8771387	211.9537035	LN	1	25.43079319	23.5504115	602.561531	535.5791963	24.54712877	23.14258404	96.52521881	98.26827887
1977-1979	Wet	7706	30-Nov-77	1977	11	Siana	1224.747	48.16	52.00533333	0	0	9	228.8771387	211.9537035	LP	0	0	0	0	0	0	0
1977-1979	Wet	7706	30-Nov-77	1977	11	Siana	1224.747	48.16	52.00533333	0	0	9	228.8771387	211.9537035	OR	0	0	0	0	0	0	0
1977-1979	Wet	7706	30-Nov-77	1977	11	Siana	1224.747	48.16	52.00533333	0	0	9	228.8771387	211.9537035	OS	0	0	0	0	0	0	0
1977-1979	Wet	7706	30-Nov-77	1977	11	Siana	1224.747	48.16	52.00533333	0	0	9	228.8771387	211.9537035	OX	0	0	0	0	0	0	0
1977-1979	Wet	7706	30-Nov-77	1977	11	Siana	1224.747	48.16	52.00533333	0	0	9	228.8771387	211.9537035	RB	0	0	0	0	0	0	0
1977-1979	Wet	7706	30-Nov-77	1977	11	Siana	1224.747	48.16	52.00533333	0	0	9	228.8771387	211.9537035	RH	0	0	0	0	0	0	0
1977-1979	Wet	7706	30-Nov-77	1977	11	Siana	1224.747	48.16	52.00533333	0	0	9	228.8771387	211.9537035	SB	0	0	0	0	0	0	0
1977-1979	Wet	7706	30-Nov-77	1977	11	Siana	1224.747	48.16	52.00533333	24.25249169	22.45923495	9	228.8771387	211.9537035	SH	1168	29703.16645	27506.88063	161699797.8	127547188	12716.12354	11293.67912	42.81066654	41.05765125
1977-1979	Wet	7706	30-Nov-77	1977	11	Siana	1224.747	48.16	52.00533333	0	0	9	228.8771387	211.9537035	SP	0	0	0	0	0	0	0
1977-1979	Wet	7706	30-Nov-77	1977	11	Siana	1224.747	48.16	52.00533333	0	0	9	228.8771387	211.9537035	ST	0	0	0	0	0	0	0
1977-1979	Wet	7706	30-Nov-77	1977	11	Siana	1224.747	48.16	52.00533333	6.436877076	5.960927084	9	228.8771387	211.9537035	TG	310	7883.545889	7300.627564	3998040.364	3965561.371	1999.510031	1991.371731	25.36307975	27.27671989
1977-1979	Wet	7706	30-Nov-77	1977	11	Siana	1224.747	48.16	52.00533333	0	0	9	228.8771387	211.9537035	TP	0	0	0	0	0	0	0
1977-1979	Wet	7706	30-Nov-77	1977	11	Siana	1224.747	48.16	52.00533333	0.041528239	0.038457594	9	228.8771387	211.9537035	WB	2	50.86158638	47.10082299	2280.207751	1819.785225	47.75152093	42.65894073	93.88523703	90.56941689
1977-1979	Wet	7706	30-Nov-77	1977	11	Siana	1224.747	48.16	52.00533333	0.083056478	0.076915188	9	228.8771387	211.9537035	WH	4	101.7231728	94.20164599	4569.487946	3871.972393	67.59798774	62.22517491	66.45288965	66.05529474
1977-1979	Wet	7706	30-Nov-77	1977	11	Siana	1224.747	48.16	52.00533333	1.640365449	1.519074967	9	228.8771387	211.9537035	WL	79	2009.032662	1860.482508	444900.5882	403061.4565	667.0086867	634.8712125	33.20048993	34.12400868
1977-1979	Wet	7706	30-Nov-77	1977	11	Siana	1224.747	48.16	52.00533333	0.53986711	0.499948723	9	228.8771387	211.9537035	ZB	26	661.2006229	612.3106989	108926.0384	101750.5536	330.0394497	318.983626	49.91517525	52.09506
1977-1979	Wet	7706	30-Nov-77	1977	11	Siana	1224.747	48.16	52.00533333	0	0	9	228.8771387	211.9537035	ZG	0	0	0	0	0	0	0
1977-1979	Wet	7801	08-Apr-78	1978	4	Conservancies	1775.009	79.52	80.22933333	0	0	14	312.5015845	309.7386575	BB	0	0	0	0	0	0	0
1977-1979	Wet	7801	08-Apr-78	1978	4	Conservancies	1775.009	79.52	80.22933333	6.287726358	6.232134548	14	312.5015845	309.7386575	BF	500	11160.77088	11062.09491	27015477.85	26699240.31	5197.641567	5167.130762	46.5706323	46.71023711
1977-1979	Wet	7801	08-Apr-78	1978	4	Conservancies	1775.009	79.52	80.22933333	0.037726358	0.037392807	14	312.5015845	309.7386575	BG	3	66.96462525	66.37256947	2168.91411	2128.970469	46.57160197	46.14076797	69.54657298	69.51782693
1977-1979	Wet	7801	08-Apr-78	1978	4	Conservancies	1775.009	79.52	80.22933333	0	0	14	312.5015845	309.7386575	BP	0	0	0	0	0	0	0
1977-1979	Wet	7801	08-Apr-78	1978	4	Conservancies	1775.009	79.52	80.22933333	0	0	14	312.5015845	309.7386575	BR	0	0	0	0	0	0	0
1977-1979	Wet	7801	08-Apr-78	1978	4	Conservancies	1775.009	79.52	80.22933333	0	0	14	312.5015845	309.7386575	BW	0	0	0	0	0	0	0
1977-1979	Wet	7801	08-Apr-78	1978	4	Conservancies	1775.009	79.52	80.22933333	0	0	14	312.5015845	309.7386575	CF	0	0	0	0	0	0	0
1977-1979	Wet	7801	08-Apr-78	1978	4	Conservancies	1775.009	79.52	80.22933333	0	0	14	312.5015845	309.7386575	CH	0	0	0	0	0	0	0
1977-1979	Wet	7801	08-Apr-78	1978	4	Conservancies	1775.009	79.52	80.22933333	0	0	14	312.5015845	309.7386575	CL	0	0	0	0	0	0	0
1977-1979	Wet	7801	08-Apr-78	1978	4	Conservancies	1775.009	79.52	80.22933333	0	0	14	312.5015845	309.7386575	CM	0	0	0	0	0	0	0
1977-1979	Wet	7801	08-Apr-78	1978	4	Conservancies	1775.009	79.52	80.22933333	0	0	14	312.5015845	309.7386575	CP	0	0	0	0	0	0	0
1977-1979	Wet	7801	08-Apr-78	1978	4	Conservancies	1775.009	79.52	80.22933333	37.62575453	37.29309313	14	312.5015845	309.7386575	CT	2992	66786.05292	66195.57595	512474189	512087646.5	22637.89277	22629.35365	33.89613816	34.18559824
1977-1979	Wet	7801	08-Apr-78	1978	4	Conservancies	1775.009	79.52	80.22933333	37.62575453	37.29309313	14	312.5015845	309.7386575	CX	2992	66786.05292	66195.57595	512474189	512087646.5	22637.89277	22629.35365	33.89613816	34.18559824
1977-1979	Wet	7801	08-Apr-78	1978	4	Conservancies	1775.009	79.52	80.22933333	0	0	14	312.5015845	309.7386575	DD	0	0	0	0	0	0	0
1977-1979	Wet	7801	08-Apr-78	1978	4	Conservancies	1775.009	79.52	80.22933333	0	0	14	312.5015845	309.7386575	DK	0	0	0	0	0	0	0
1977-1979	Wet	7801	08-Apr-78	1978	4	Conservancies	1775.009	79.52	80.22933333	0.829979879	0.82264176	14	312.5015845	309.7386575	DN	66	1473.221756	1460.196528	811921.5893	796587.4655	901.0669172	892.5174875	61.16302001	61.12310708
1977-1979	Wet	7801	08-Apr-78	1978	4	Conservancies	1775.009	79.52	80.22933333	0.855130785	0.847570298	14	312.5015845	309.7386575	ED	68	1517.864839	1504.444908	656111.7694	646472.0648	810.0072651	804.0348654	53.36491394	53.44395539
1977-1979	Wet	7801	08-Apr-78	1978	4	Conservancies	1775.009	79.52	80.22933333	0.264084507	0.261749651	14	312.5015845	309.7386575	EL	21	468.7523768	464.6079863	102941.6742	98683.18139	320.8452496	314.1387932	68.44663952	67.61373082
1977-1979	Wet	7801	08-Apr-78	1978	4	Conservancies	1775.009	79.52	80.22933333	0	0	14	312.5015845	309.7386575	FR	0	0	0	0	0	0	0
1977-1979	Wet	7801	08-Apr-78	1978	4	Conservancies	1775.009	79.52	80.22933333	1.710261569	1.695140597	14	312.5015845	309.7386575	GF	136	3035.729678	3008.889816	1015447.926	991765.1734	1007.694362	995.8740751	33.19446948	33.09772494
1977-1979	Wet	7801	08-Apr-78	1978	4	Conservancies	1775.009	79.52	80.22933333	1.370724346	1.358605331	14	312.5015845	309.7386575	GG	109	2433.048051	2411.536691	362622.0637	381847.1421	602.1810888	617.9378141	24.75006972	25.62423439
1977-1979	Wet	7801	08-Apr-78	1978	4	Conservancies	1775.009	79.52	80.22933333	0	0	14	312.5015845	309.7386575	GH	0	0	0	0	0	0	0
1977-1979	Wet	7801	08-Apr-78	1978	4	Conservancies	1775.009	79.52	80.22933333	0	0	14	312.5015845	309.7386575	GK	0	0	0	0	0	0	0
1977-1979	Wet	7801	08-Apr-78	1978	4	Conservancies	1775.009	79.52	80.22933333	0	0	14	312.5015845	309.7386575	GN	0	0	0	0	0	0	0
1977-1979	Wet	7801	08-Apr-78	1978	4	Conservancies	1775.009	79.52	80.22933333	0	0	14	312.5015845	309.7386575	GR	0	0	0	0	0	0	0
1977-1979	Wet	7801	08-Apr-78	1978	4	Conservancies	1775.009	79.52	80.22933333	0	0	14	312.5015845	309.7386575	HD	0	0	0	0	0	0	0
1977-1979	Wet	7801	08-Apr-78	1978	4	Conservancies	1775.009	79.52	80.22933333	0	0	14	312.5015845	309.7386575	HH	0	0	0	0	0	0	0
1977-1979	Wet	7801	08-Apr-78	1978	4	Conservancies	1775.009	79.52	80.22933333	0.075452716	0.074785615	14	312.5015845	309.7386575	HP	6	133.9292505	132.7451389	15490.26826	15304.07245	124.4599062	123.7096296	92.92959213	93.19334069
1977-1979	Wet	7801	08-Apr-78	1978	4	Conservancies	1775.009	79.52	80.22933333	0.012575453	0.012464269	14	312.5015845	309.7386575	HY	1	22.32154175	22.12418982	430.2852294	425.1131236	20.74331771	20.6182716	92.92959213	93.19334069
1977-1979	Wet	7801	08-Apr-78	1978	4	Conservancies	1775.009	79.52	80.22933333	34.79627767	34.48863259	14	312.5015845	309.7386575	IM	2767	61763.70602	61217.63324	196899058	192712854.2	14032.07248	13882.10554	22.71896131	22.67664528
1977-1979	Wet	7801	08-Apr-78	1978	4	Conservancies	1775.009	79.52	80.22933333	1.659959759	1.645283521	14	312.5015845	309.7386575	KG	132	2946.443511	2920.393057	1718831.083	1716567.485	1311.041984	1310.178417	44.49574474	44.86308493
1977-1979	Wet	7801	08-Apr-78	1978	4	Conservancies	1775.009	79.52	80.22933333	0	0	14	312.5015845	309.7386575	KP	0	0	0	0	0	0	0
1977-1979	Wet	7801	08-Apr-78	1978	4	Conservancies	1775.009	79.52	80.22933333	0	0	14	312.5015845	309.7386575	LK	0	0	0	0	0	0	0
1977-1979	Wet	7801	08-Apr-78	1978	4	Conservancies	1775.009	79.52	80.22933333	0.037726358	0.037392807	14	312.5015845	309.7386575	LN	3	66.96462525	66.37256947	927.2687364	935.4630456	30.45108761	30.58534037	45.47339359	46.08129626
1977-1979	Wet	7801	08-Apr-78	1978	4	Conservancies	1775.009	79.52	80.22933333	0	0	14	312.5015845	309.7386575	LP	0	0	0	0	0	0	0
1977-1979	Wet	7801	08-Apr-78	1978	4	Conservancies	1775.009	79.52	80.22933333	0	0	14	312.5015845	309.7386575	OR	0	0	0	0	0	0	0
1977-1979	Wet	7801	08-Apr-78	1978	4	Conservancies	1775.009	79.52	80.22933333	0.012575453	0.012464269	14	312.5015845	309.7386575	OS	1	22.32154175	22.12418982	473.5984401	465.8647507	21.76231698	21.58390027	97.49468571	97.55792388
1977-1979	Wet	7801	08-Apr-78	1978	4	Conservancies	1775.009	79.52	80.22933333	0	0	14	312.5015845	309.7386575	OX	0	0	0	0	0	0	0
1977-1979	Wet	7801	08-Apr-78	1978	4	Conservancies	1775.009	79.52	80.22933333	0	0	14	312.5015845	309.7386575	RB	0	0	0	0	0	0	0
1977-1979	Wet	7801	08-Apr-78	1978	4	Conservancies	1775.009	79.52	80.22933333	0	0	14	312.5015845	309.7386575	RH	0	0	0	0	0	0	0
1977-1979	Wet	7801	08-Apr-78	1978	4	Conservancies	1775.009	79.52	80.22933333	0	0	14	312.5015845	309.7386575	SB	0	0	0	0	0	0	0
1977-1979	Wet	7801	08-Apr-78	1978	4	Conservancies	1775.009	79.52	80.22933333	20.57344064	20.39154424	14	312.5015845	309.7386575	SH	1636	36518.0423	36195.17455	431311468.4	422357622	20768.03959	20551.34113	56.8706269	56.77922922
1977-1979	Wet	7801	08-Apr-78	1978	4	Conservancies	1775.009	79.52	80.22933333	0	0	14	312.5015845	309.7386575	SP	0	0	0	0	0	0	0
1977-1979	Wet	7801	08-Apr-78	1978	4	Conservancies	1775.009	79.52	80.22933333	0	0	14	312.5015845	309.7386575	ST	0	0	0	0	0	0	0
1977-1979	Wet	7801	08-Apr-78	1978	4	Conservancies	1775.009	79.52	80.22933333	45.46026157	45.05833278	14	312.5015845	309.7386575	TG	3615	80692.37343	79978.94621	324381166.3	327984764.8	18010.58484	18110.34966	22.32005836	22.64389632
1977-1979	Wet	7801	08-Apr-78	1978	4	Conservancies	1775.009	79.52	80.22933333	13.71981891	13.59851758	14	312.5015845	309.7386575	TP	1091	24352.80205	24137.4911	92359281.53	90455137.27	9610.373642	9510.79057	39.46311238	39.4025648
1977-1979	Wet	7801	08-Apr-78	1978	4	Conservancies	1775.009	79.52	80.22933333	0.088028169	0.087249884	14	312.5015845	309.7386575	WB	7	156.2507923	154.8693288	4466.141065	4446.046916	66.82919321	66.67868412	42.77046679	43.05480282
1977-1979	Wet	7801	08-Apr-78	1978	4	Conservancies	1775.009	79.52	80.22933333	1.6222334	1.607890713	14	312.5015845	309.7386575	WH	129	2879.478886	2854.020487	606755.6541	616524.5512	778.9452189	785.1907738	27.05160377	27.51174273
1977-1979	Wet	7801	08-Apr-78	1978	4	Conservancies	1775.009	79.52	80.22933333	3.030684105	3.003888852	14	312.5015845	309.7386575	WL	241	5379.491562	5331.929747	2885965.127	2843794.167	1698.812858	1686.355291	31.5794316	31.62748519
1977-1979	Wet	7801	08-Apr-78	1978	4	Conservancies	1775.009	79.52	80.22933333	2.854627767	2.829389085	14	312.5015845	309.7386575	ZB	227	5066.989977	5022.19109	1695933.849	1736168.428	1302.28025	1317.637442	25.70125964	26.23630639
1977-1979	Wet	7801	08-Apr-78	1978	4	Conservancies	1775.009	79.52	80.22933333	0	0	14	312.5015845	309.7386575	ZG	0	0	0	0	0	0	0
1977-1979	Wet	7801	08-Apr-78	1978	4	Loita Plains	1775.009	103.04	105.392	0	0	12	206.7168866	202.1036511	BB	0	0	0	0	0	0	0
1977-1979	Wet	7801	08-Apr-78	1978	4	Loita Plains	1775.009	103.04	105.392	0.155279503	0.151814179	12	206.7168866	202.1036511	BF	16	275.6225155	269.4715348	77565.02693	73637.98904	278.5049855	271.363205	101.0458035	100.7019926
1977-1979	Wet	7801	08-Apr-78	1978	4	Loita Plains	1775.009	103.04	105.392	0.019409938	0.018976772	12	206.7168866	202.1036511	BG	2	34.45281444	33.68394186	1079.37361	1037.590478	32.85382184	32.21165127	95.35889122	95.62910246
1977-1979	Wet	7801	08-Apr-78	1978	4	Loita Plains	1775.009	103.04	105.392	0	0	12	206.7168866	202.1036511	BP	0	0	0	0	0	0	0
1977-1979	Wet	7801	08-Apr-78	1978	4	Loita Plains	1775.009	103.04	105.392	0	0	12	206.7168866	202.1036511	BR	0	0	0	0	0	0	0
1977-1979	Wet	7801	08-Apr-78	1978	4	Loita Plains	1775.009	103.04	105.392	0.009704969	0.009488386	12	206.7168866	202.1036511	BW	1	17.22640722	16.84197093	309.6173833	295.8967962	17.59594792	17.20165097	102.1451989	102.1356173
1977-1979	Wet	7801	08-Apr-78	1978	4	Loita Plains	1775.009	103.04	105.392	0	0	12	206.7168866	202.1036511	CF	0	0	0	0	0	0	0
1977-1979	Wet	7801	08-Apr-78	1978	4	Loita Plains	1775.009	103.04	105.392	0	0	12	206.7168866	202.1036511	CH	0	0	0	0	0	0	0
1977-1979	Wet	7801	08-Apr-78	1978	4	Loita Plains	1775.009	103.04	105.392	0	0	12	206.7168866	202.1036511	CL	0	0	0	0	0	0	0
1977-1979	Wet	7801	08-Apr-78	1978	4	Loita Plains	1775.009	103.04	105.392	0	0	12	206.7168866	202.1036511	CM	0	0	0	0	0	0	0
1977-1979	Wet	7801	08-Apr-78	1978	4	Loita Plains	1775.009	103.04	105.392	0	0	12	206.7168866	202.1036511	CP	0	0	0	0	0	0	0
1977-1979	Wet	7801	08-Apr-78	1978	4	Loita Plains	1775.009	103.04	105.392	34.60791925	33.83558524	12	206.7168866	202.1036511	CT	3566	61429.36815	60058.46833	130428455.1	128208086.1	11420.52779	11322.90096	18.59131575	18.85312975
1977-1979	Wet	7801	08-Apr-78	1978	4	Loita Plains	1775.009	103.04	105.392	34.60791925	33.83558524	12	206.7168866	202.1036511	CX	3566	61429.36815	60058.46833	130428455.1	128208086.1	11420.52779	11322.90096	18.59131575	18.85312975
1977-1979	Wet	7801	08-Apr-78	1978	4	Loita Plains	1775.009	103.04	105.392	0	0	12	206.7168866	202.1036511	DD	0	0	0	0	0	0	0
1977-1979	Wet	7801	08-Apr-78	1978	4	Loita Plains	1775.009	103.04	105.392	0	0	12	206.7168866	202.1036511	DK	0	0	0	0	0	0	0
1977-1979	Wet	7801	08-Apr-78	1978	4	Loita Plains	1775.009	103.04	105.392	2.193322981	2.144375285	12	206.7168866	202.1036511	DN	226	3893.168032	3806.28543	1019647.79	993379.8339	1009.776109	996.6844204	25.93713142	26.18522543
1977-1979	Wet	7801	08-Apr-78	1978	4	Loita Plains	1775.009	103.04	105.392	1.145186335	1.119629573	12	206.7168866	202.1036511	ED	118	2032.716052	1987.352569	735113.3775	715582.5561	857.3875305	845.9211288	42.17940473	42.56522681
1977-1979	Wet	7801	08-Apr-78	1978	4	Loita Plains	1775.009	103.04	105.392	0	0	12	206.7168866	202.1036511	EL	0	0	0	0	0	0	0
1977-1979	Wet	7801	08-Apr-78	1978	4	Loita Plains	1775.009	103.04	105.392	0	0	12	206.7168866	202.1036511	FR	0	0	0	0	0	0	0
1977-1979	Wet	7801	08-Apr-78	1978	4	Loita Plains	1775.009	103.04	105.392	0.601708075	0.588279945	12	206.7168866	202.1036511	GF	62	1068.037248	1044.202198	210986.8456	203166.9282	459.3330443	450.7404222	43.00721209	43.16600973
1977-1979	Wet	7801	08-Apr-78	1978	4	Loita Plains	1775.009	103.04	105.392	8.880046584	8.681873387	12	206.7168866	202.1036511	GG	915	15762.16261	15410.4034	11263670.94	11385742.2	3356.139291	3374.276545	21.2923783	21.89609485
1977-1979	Wet	7801	08-Apr-78	1978	4	Loita Plains	1775.009	103.04	105.392	0	0	12	206.7168866	202.1036511	GH	0	0	0	0	0	0	0
1977-1979	Wet	7801	08-Apr-78	1978	4	Loita Plains	1775.009	103.04	105.392	0	0	12	206.7168866	202.1036511	GK	0	0	0	0	0	0	0
1977-1979	Wet	7801	08-Apr-78	1978	4	Loita Plains	1775.009	103.04	105.392	0	0	12	206.7168866	202.1036511	GN	0	0	0	0	0	0	0
1977-1979	Wet	7801	08-Apr-78	1978	4	Loita Plains	1775.009	103.04	105.392	0	0	12	206.7168866	202.1036511	GR	0	0	0	0	0	0	0
1977-1979	Wet	7801	08-Apr-78	1978	4	Loita Plains	1775.009	103.04	105.392	0	0	12	206.7168866	202.1036511	HD	0	0	0	0	0	0	0
1977-1979	Wet	7801	08-Apr-78	1978	4	Loita Plains	1775.009	103.04	105.392	0	0	12	206.7168866	202.1036511	HH	0	0	0	0	0	0	0
1977-1979	Wet	7801	08-Apr-78	1978	4	Loita Plains	1775.009	103.04	105.392	0	0	12	206.7168866	202.1036511	HP	0	0	0	0	0	0	0
1977-1979	Wet	7801	08-Apr-78	1978	4	Loita Plains	1775.009	103.04	105.392	0.009704969	0.009488386	12	206.7168866	202.1036511	HY	1	17.22640722	16.84197093	309.6173833	295.8967962	17.59594792	17.20165097	102.1451989	102.1356173
1977-1979	Wet	7801	08-Apr-78	1978	4	Loita Plains	1775.009	103.04	105.392	5.755046584	5.626613026	12	206.7168866	202.1036511	IM	593	10215.25948	9987.28876	5285369.836	5228724.812	2298.993222	2286.640508	22.50548042	22.89550811
1977-1979	Wet	7801	08-Apr-78	1978	4	Loita Plains	1775.009	103.04	105.392	0.543478261	0.531349628	12	206.7168866	202.1036511	KG	56	964.6788043	943.1503719	261153.6523	246703.6741	511.0319484	496.6927361	52.97431084	52.66315435
1977-1979	Wet	7801	08-Apr-78	1978	4	Loita Plains	1775.009	103.04	105.392	0	0	12	206.7168866	202.1036511	KP	0	0	0	0	0	0	0
1977-1979	Wet	7801	08-Apr-78	1978	4	Loita Plains	1775.009	103.04	105.392	0	0	12	206.7168866	202.1036511	LK	0	0	0	0	0	0	0
1977-1979	Wet	7801	08-Apr-78	1978	4	Loita Plains	1775.009	103.04	105.392	0	0	12	206.7168866	202.1036511	LN	0	0	0	0	0	0	0
1977-1979	Wet	7801	08-Apr-78	1978	4	Loita Plains	1775.009	103.04	105.392	0	0	12	206.7168866	202.1036511	LP	0	0	0	0	0	0	0
1977-1979	Wet	7801	08-Apr-78	1978	4	Loita Plains	1775.009	103.04	105.392	0	0	12	206.7168866	202.1036511	OR	0	0	0	0	0	0	0
1977-1979	Wet	7801	08-Apr-78	1978	4	Loita Plains	1775.009	103.04	105.392	0	0	12	206.7168866	202.1036511	OS	0	0	0	0	0	0	0
1977-1979	Wet	7801	08-Apr-78	1978	4	Loita Plains	1775.009	103.04	105.392	0	0	12	206.7168866	202.1036511	OX	0	0	0	0	0	0	0
1977-1979	Wet	7801	08-Apr-78	1978	4	Loita Plains	1775.009	103.04	105.392	0	0	12	206.7168866	202.1036511	RB	0	0	0	0	0	0	0
1977-1979	Wet	7801	08-Apr-78	1978	4	Loita Plains	1775.009	103.04	105.392	0	0	12	206.7168866	202.1036511	RH	0	0	0	0	0	0	0
1977-1979	Wet	7801	08-Apr-78	1978	4	Loita Plains	1775.009	103.04	105.392	0	0	12	206.7168866	202.1036511	SB	0	0	0	0	0	0	0
1977-1979	Wet	7801	08-Apr-78	1978	4	Loita Plains	1775.009	103.04	105.392	63.81987578	62.39562775	12	206.7168866	202.1036511	SH	6576	113280.8539	110752.8008	642238634	617412717.5	25342.42755	24847.791	22.37132461	22.43536129
1977-1979	Wet	7801	08-Apr-78	1978	4	Loita Plains	1775.009	103.04	105.392	0	0	12	206.7168866	202.1036511	SP	0	0	0	0	0	0	0
1977-1979	Wet	7801	08-Apr-78	1978	4	Loita Plains	1775.009	103.04	105.392	0	0	12	206.7168866	202.1036511	ST	0	0	0	0	0	0	0
1977-1979	Wet	7801	08-Apr-78	1978	4	Loita Plains	1775.009	103.04	105.392	23.95186335	23.41733718	12	206.7168866	202.1036511	TG	2468	42514.77302	41565.98425	76926729.48	77099128.3	8770.788418	8780.61093	20.62997823	21.12451103
1977-1979	Wet	7801	08-Apr-78	1978	4	Loita Plains	1775.009	103.04	105.392	0.892857143	0.872931532	12	206.7168866	202.1036511	TP	92	1584.829464	1549.461325	355552.8725	348536.0742	596.2825442	590.3694388	37.62439793	38.10159241
1977-1979	Wet	7801	08-Apr-78	1978	4	Loita Plains	1775.009	103.04	105.392	0.058229814	0.056930317	12	206.7168866	202.1036511	WB	6	103.3584433	101.0518256	4835.420842	4646.623497	69.53719035	68.16614627	67.2777067	67.45662029
1977-1979	Wet	7801	08-Apr-78	1978	4	Loita Plains	1775.009	103.04	105.392	0.262034161	0.256186428	12	206.7168866	202.1036511	WH	27	465.112995	454.733215	44732.83069	43756.19328	211.5013728	209.1798109	45.47311623	46.0005568
1977-1979	Wet	7801	08-Apr-78	1978	4	Loita Plains	1775.009	103.04	105.392	57.23990683	55.9625019	12	206.7168866	202.1036511	WL	5898	101601.3498	99333.94453	858085125.9	852989526.8	29293.09007	29205.98444	28.83139853	29.40181684
1977-1979	Wet	7801	08-Apr-78	1978	4	Loita Plains	1775.009	103.04	105.392	21.88470497	21.39631092	12	206.7168866	202.1036511	ZB	2255	38845.54828	37978.64444	139363916.9	137932373.9	11805.24955	11744.46141	30.39022505	30.92385625
1977-1979	Wet	7801	08-Apr-78	1978	4	Loita Plains	1775.009	103.04	105.392	0	0	12	206.7168866	202.1036511	ZG	0	0	0	0	0	0	0
1977-1979	Wet	7801	08-Apr-78	1978	4	Mara Reserve	1561.126	59.36	58.87466667	0	0	9	236.6936321	238.6448161	BB	0	0	0	0	0	0	0
1977-1979	Wet	7801	08-Apr-78	1978	4	Mara Reserve	1561.126	59.36	58.87466667	22.57412399	22.76021379	9	236.6936321	238.6448161	BF	1340	35241.05189	35531.56151	299945756.1	306672124.8	17318.94212	17512.05656	49.14422582	49.28591881
1977-1979	Wet	7801	08-Apr-78	1978	4	Mara Reserve	1561.126	59.36	58.87466667	0	0	9	236.6936321	238.6448161	BG	0	0	0	0	0	0	0
1977-1979	Wet	7801	08-Apr-78	1978	4	Mara Reserve	1561.126	59.36	58.87466667	0	0	9	236.6936321	238.6448161	BP	0	0	0	0	0	0	0
1977-1979	Wet	7801	08-Apr-78	1978	4	Mara Reserve	1561.126	59.36	58.87466667	0	0	9	236.6936321	238.6448161	BR	0	0	0	0	0	0	0
1977-1979	Wet	7801	08-Apr-78	1978	4	Mara Reserve	1561.126	59.36	58.87466667	0.016846361	0.016985234	9	236.6936321	238.6448161	BW	1	26.29929245	26.51609068	587.306508	596.3835554	24.23440752	24.42096549	92.14851528	92.09866486
1977-1979	Wet	7801	08-Apr-78	1978	4	Mara Reserve	1561.126	59.36	58.87466667	0	0	9	236.6936321	238.6448161	CF	0	0	0	0	0	0	0
1977-1979	Wet	7801	08-Apr-78	1978	4	Mara Reserve	1561.126	59.36	58.87466667	0	0	9	236.6936321	238.6448161	CH	0	0	0	0	0	0	0
1977-1979	Wet	7801	08-Apr-78	1978	4	Mara Reserve	1561.126	59.36	58.87466667	0	0	9	236.6936321	238.6448161	CL	0	0	0	0	0	0	0
1977-1979	Wet	7801	08-Apr-78	1978	4	Mara Reserve	1561.126	59.36	58.87466667	0	0	9	236.6936321	238.6448161	CM	0	0	0	0	0	0	0
1977-1979	Wet	7801	08-Apr-78	1978	4	Mara Reserve	1561.126	59.36	58.87466667	0	0	9	236.6936321	238.6448161	CP	0	0	0	0	0	0	0
1977-1979	Wet	7801	08-Apr-78	1978	4	Mara Reserve	1561.126	59.36	58.87466667	0	0	9	236.6936321	238.6448161	CT	0	0	0	0	0	0	0
1977-1979	Wet	7801	08-Apr-78	1978	4	Mara Reserve	1561.126	59.36	58.87466667	0	0	9	236.6936321	238.6448161	CX	0	0	0	0	0	0	0
1977-1979	Wet	7801	08-Apr-78	1978	4	Mara Reserve	1561.126	59.36	58.87466667	0	0	9	236.6936321	238.6448161	DD	0	0	0	0	0	0	0
1977-1979	Wet	7801	08-Apr-78	1978	4	Mara Reserve	1561.126	59.36	58.87466667	0	0	9	236.6936321	238.6448161	DK	0	0	0	0	0	0	0
1977-1979	Wet	7801	08-Apr-78	1978	4	Mara Reserve	1561.126	59.36	58.87466667	0	0	9	236.6936321	238.6448161	DN	0	0	0	0	0	0	0
1977-1979	Wet	7801	08-Apr-78	1978	4	Mara Reserve	1561.126	59.36	58.87466667	0.488544474	0.492571791	9	236.6936321	238.6448161	ED	29	762.6794811	768.9666297	224541.3478	228777.4295	473.8579405	478.3068361	62.13067904	62.20124745
1977-1979	Wet	7801	08-Apr-78	1978	4	Mara Reserve	1561.126	59.36	58.87466667	0.370619946	0.373675152	9	236.6936321	238.6448161	EL	22	578.584434	583.3539949	150736.8519	154138.0795	388.248441	392.6042276	67.10316044	67.30119807
1977-1979	Wet	7801	08-Apr-78	1978	4	Mara Reserve	1561.126	59.36	58.87466667	0	0	9	236.6936321	238.6448161	FR	0	0	0	0	0	0	0
1977-1979	Wet	7801	08-Apr-78	1978	4	Mara Reserve	1561.126	59.36	58.87466667	0.539083558	0.543527493	9	236.6936321	238.6448161	GF	32	841.5773585	848.5149017	83621.89441	85521.22053	289.1745051	292.4401144	34.36101295	34.4649356
1977-1979	Wet	7801	08-Apr-78	1978	4	Mara Reserve	1561.126	59.36	58.87466667	0.117924528	0.118896639	9	236.6936321	238.6448161	GG	7	184.0950472	185.6126347	15784.79506	16026.77401	125.6375543	126.5968957	68.24602631	68.20489129
1977-1979	Wet	7801	08-Apr-78	1978	4	Mara Reserve	1561.126	59.36	58.87466667	0	0	9	236.6936321	238.6448161	GH	0	0	0	0	0	0	0
1977-1979	Wet	7801	08-Apr-78	1978	4	Mara Reserve	1561.126	59.36	58.87466667	0	0	9	236.6936321	238.6448161	GK	0	0	0	0	0	0	0
1977-1979	Wet	7801	08-Apr-78	1978	4	Mara Reserve	1561.126	59.36	58.87466667	0	0	9	236.6936321	238.6448161	GN	0	0	0	0	0	0	0
1977-1979	Wet	7801	08-Apr-78	1978	4	Mara Reserve	1561.126	59.36	58.87466667	0	0	9	236.6936321	238.6448161	GR	0	0	0	0	0	0	0
1977-1979	Wet	7801	08-Apr-78	1978	4	Mara Reserve	1561.126	59.36	58.87466667	0	0	9	236.6936321	238.6448161	HD	0	0	0	0	0	0	0
1977-1979	Wet	7801	08-Apr-78	1978	4	Mara Reserve	1561.126	59.36	58.87466667	0	0	9	236.6936321	238.6448161	HH	0	0	0	0	0	0	0
1977-1979	Wet	7801	08-Apr-78	1978	4	Mara Reserve	1561.126	59.36	58.87466667	0.70754717	0.713379835	9	236.6936321	238.6448161	HP	42	1104.570283	1113.675808	180404.8907	186194.6649	424.7409689	431.5027983	38.45305051	38.74581768
1977-1979	Wet	7801	08-Apr-78	1978	4	Mara Reserve	1561.126	59.36	58.87466667	0.016846361	0.016985234	9	236.6936321	238.6448161	HY	1	26.29929245	26.51609068	672.0449244	686.1589672	25.92382928	26.19463623	98.57234495	98.78770045
1977-1979	Wet	7801	08-Apr-78	1978	4	Mara Reserve	1561.126	59.36	58.87466667	12.41576819	12.51811758	9	236.6936321	238.6448161	IM	737	19382.57854	19542.35883	45728233.65	46707310.61	6762.265423	6834.274695	34.88836849	34.97159557
1977-1979	Wet	7801	08-Apr-78	1978	4	Mara Reserve	1561.126	59.36	58.87466667	1.364555256	1.375803968	9	236.6936321	238.6448161	KG	81	2130.242689	2147.803345	665910.7157	683628.7435	816.0335261	826.8184465	38.30706851	38.4960033
1977-1979	Wet	7801	08-Apr-78	1978	4	Mara Reserve	1561.126	59.36	58.87466667	0	0	9	236.6936321	238.6448161	KP	0	0	0	0	0	0	0
1977-1979	Wet	7801	08-Apr-78	1978	4	Mara Reserve	1561.126	59.36	58.87466667	0	0	9	236.6936321	238.6448161	LK	0	0	0	0	0	0	0
1977-1979	Wet	7801	08-Apr-78	1978	4	Mara Reserve	1561.126	59.36	58.87466667	0.219002695	0.220808044	9	236.6936321	238.6448161	LN	13	341.8908019	344.7091788	14036.19919	14195.12692	118.4744664	119.1433041	34.6527212	34.56342664
1977-1979	Wet	7801	08-Apr-78	1978	4	Mara Reserve	1561.126	59.36	58.87466667	0	0	9	236.6936321	238.6448161	LP	0	0	0	0	0	0	0
1977-1979	Wet	7801	08-Apr-78	1978	4	Mara Reserve	1561.126	59.36	58.87466667	0	0	9	236.6936321	238.6448161	OR	0	0	0	0	0	0	0
1977-1979	Wet	7801	08-Apr-78	1978	4	Mara Reserve	1561.126	59.36	58.87466667	0.050539084	0.050955703	9	236.6936321	238.6448161	OS	3	78.89787736	79.54827204	6048.404319	6175.430705	77.77148783	78.58390869	98.57234495	98.78770045
1977-1979	Wet	7801	08-Apr-78	1978	4	Mara Reserve	1561.126	59.36	58.87466667	0	0	9	236.6936321	238.6448161	OX	0	0	0	0	0	0	0
1977-1979	Wet	7801	08-Apr-78	1978	4	Mara Reserve	1561.126	59.36	58.87466667	0	0	9	236.6936321	238.6448161	RB	0	0	0	0	0	0	0
1977-1979	Wet	7801	08-Apr-78	1978	4	Mara Reserve	1561.126	59.36	58.87466667	0.117924528	0.118896639	9	236.6936321	238.6448161	RH	7	184.0950472	185.6126347	5700.923518	5789.481091	75.50446025	76.0886397	41.0138466	40.9932437
1977-1979	Wet	7801	08-Apr-78	1978	4	Mara Reserve	1561.126	59.36	58.87466667	0	0	9	236.6936321	238.6448161	SB	0	0	0	0	0	0	0
1977-1979	Wet	7801	08-Apr-78	1978	4	Mara Reserve	1561.126	59.36	58.87466667	0.28638814	0.288748981	9	236.6936321	238.6448161	SH	17	447.0879717	450.7735415	169731.5808	172354.8475	411.9849279	415.1564133	92.14851528	92.09866486
1977-1979	Wet	7801	08-Apr-78	1978	4	Mara Reserve	1561.126	59.36	58.87466667	0.016846361	0.016985234	9	236.6936321	238.6448161	SP	1	26.29929245	26.51609068	756.7833407	769.1770899	27.50969539	27.73404208	104.6024164	104.593254
1977-1979	Wet	7801	08-Apr-78	1978	4	Mara Reserve	1561.126	59.36	58.87466667	0	0	9	236.6936321	238.6448161	ST	0	0	0	0	0	0	0
1977-1979	Wet	7801	08-Apr-78	1978	4	Mara Reserve	1561.126	59.36	58.87466667	9.214959569	9.290923091	9	236.6936321	238.6448161	TG	547	14385.71297	14504.3016	24801861.64	25314334.1	4980.146748	5031.335221	34.61869953	34.6885728
1977-1979	Wet	7801	08-Apr-78	1978	4	Mara Reserve	1561.126	59.36	58.87466667	8.204177898	8.271809041	9	236.6936321	238.6448161	TP	487	12807.75542	12913.33616	23336995.03	23710106.26	4830.837922	4869.302441	37.71806817	37.70754808
1977-1979	Wet	7801	08-Apr-78	1978	4	Mara Reserve	1561.126	59.36	58.87466667	0.657008086	0.662424133	9	236.6936321	238.6448161	WB	39	1025.672406	1034.127536	566005.1888	574428.3942	752.3331634	757.910545	73.35023925	73.28985239
1977-1979	Wet	7801	08-Apr-78	1978	4	Mara Reserve	1561.126	59.36	58.87466667	1.70148248	1.715508651	9	236.6936321	238.6448161	WH	101	2656.228538	2678.125159	629318.6424	643313.8694	793.2960622	802.0684942	29.86550483	29.94888016
1977-1979	Wet	7801	08-Apr-78	1978	4	Mara Reserve	1561.126	59.36	58.87466667	0.168463612	0.169852342	9	236.6936321	238.6448161	WL	10	262.9929245	265.1609068	40624.87585	41211.22828	201.5561357	203.0054883	76.63937579	76.55935815
1977-1979	Wet	7801	08-Apr-78	1978	4	Mara Reserve	1561.126	59.36	58.87466667	4.919137466	4.959688378	9	236.6936321	238.6448161	ZB	292	7679.393396	7742.698478	41214525.72	41858077.55	6419.854027	6469.781878	83.59845232	83.55978082
1977-1979	Wet	7801	08-Apr-78	1978	4	Mara Reserve	1561.126	59.36	58.87466667	0	0	9	236.6936321	238.6448161	ZG	0	0	0	0	0	0	0
1977-1979	Wet	7801	08-Apr-78	1978	4	Siana	1224.747	48.16	49.31733333	0	0	9	228.8771387	223.5060628	BB	0	0	0	0	0	0	0
1977-1979	Wet	7801	08-Apr-78	1978	4	Siana	1224.747	48.16	49.31733333	0	0	9	228.8771387	223.5060628	BF	0	0	0	0	0	0	0
1977-1979	Wet	7801	08-Apr-78	1978	4	Siana	1224.747	48.16	49.31733333	0	0	9	228.8771387	223.5060628	BG	0	0	0	0	0	0	0
1977-1979	Wet	7801	08-Apr-78	1978	4	Siana	1224.747	48.16	49.31733333	0	0	9	228.8771387	223.5060628	BP	0	0	0	0	0	0	0
1977-1979	Wet	7801	08-Apr-78	1978	4	Siana	1224.747	48.16	49.31733333	0	0	9	228.8771387	223.5060628	BR	0	0	0	0	0	0	0
1977-1979	Wet	7801	08-Apr-78	1978	4	Siana	1224.747	48.16	49.31733333	0	0	9	228.8771387	223.5060628	BW	0	0	0	0	0	0	0
1977-1979	Wet	7801	08-Apr-78	1978	4	Siana	1224.747	48.16	49.31733333	0	0	9	228.8771387	223.5060628	CF	0	0	0	0	0	0	0
1977-1979	Wet	7801	08-Apr-78	1978	4	Siana	1224.747	48.16	49.31733333	0	0	9	228.8771387	223.5060628	CH	0	0	0	0	0	0	0
1977-1979	Wet	7801	08-Apr-78	1978	4	Siana	1224.747	48.16	49.31733333	0	0	9	228.8771387	223.5060628	CL	0	0	0	0	0	0	0
1977-1979	Wet	7801	08-Apr-78	1978	4	Siana	1224.747	48.16	49.31733333	0	0	9	228.8771387	223.5060628	CM	0	0	0	0	0	0	0
1977-1979	Wet	7801	08-Apr-78	1978	4	Siana	1224.747	48.16	49.31733333	0	0	9	228.8771387	223.5060628	CP	0	0	0	0	0	0	0
1977-1979	Wet	7801	08-Apr-78	1978	4	Siana	1224.747	48.16	49.31733333	71.78156146	70.09705851	9	228.8771387	223.5060628	CT	3457	87914.25206	85851.16211	341582411.5	335376422	18481.94826	18313.2854	21.02269863	21.33143564
1977-1979	Wet	7801	08-Apr-78	1978	4	Siana	1224.747	48.16	49.31733333	71.78156146	70.09705851	9	228.8771387	223.5060628	CX	3457	87914.25206	85851.16211	341582411.5	335376422	18481.94826	18313.2854	21.02269863	21.33143564
1977-1979	Wet	7801	08-Apr-78	1978	4	Siana	1224.747	48.16	49.31733333	0	0	9	228.8771387	223.5060628	DD	0	0	0	0	0	0	0
1977-1979	Wet	7801	08-Apr-78	1978	4	Siana	1224.747	48.16	49.31733333	0	0	9	228.8771387	223.5060628	DK	0	0	0	0	0	0	0
1977-1979	Wet	7801	08-Apr-78	1978	4	Siana	1224.747	48.16	49.31733333	2.927740864	2.859035363	9	228.8771387	223.5060628	DN	141	3585.74184	3501.594984	794730.273	685066.4052	891.4764568	827.6873837	24.86170217	23.63743916
1977-1979	Wet	7801	08-Apr-78	1978	4	Siana	1224.747	48.16	49.31733333	0.643687708	0.628582243	9	228.8771387	223.5060628	ED	31	788.3545889	769.8542162	122464.3939	118717.1495	349.9491304	344.553551	44.38981333	44.75568799
1977-1979	Wet	7801	08-Apr-78	1978	4	Siana	1224.747	48.16	49.31733333	0	0	9	228.8771387	223.5060628	EL	0	0	0	0	0	0	0
1977-1979	Wet	7801	08-Apr-78	1978	4	Siana	1224.747	48.16	49.31733333	0	0	9	228.8771387	223.5060628	FR	0	0	0	0	0	0	0
1977-1979	Wet	7801	08-Apr-78	1978	4	Siana	1224.747	48.16	49.31733333	0.228405316	0.223045312	9	228.8771387	223.5060628	GF	11	279.7387251	273.1740767	23105.24837	22089.35396	152.0041064	148.6248767	54.33788488	54.4066547
1977-1979	Wet	7801	08-Apr-78	1978	4	Siana	1224.747	48.16	49.31733333	1.57807309	1.541040337	9	228.8771387	223.5060628	GG	76	1932.740282	1887.38453	1174815.049	1122156.183	1083.888854	1059.318735	56.0804193	56.12628049
1977-1979	Wet	7801	08-Apr-78	1978	4	Siana	1224.747	48.16	49.31733333	0	0	9	228.8771387	223.5060628	GH	0	0	0	0	0	0	0
1977-1979	Wet	7801	08-Apr-78	1978	4	Siana	1224.747	48.16	49.31733333	0	0	9	228.8771387	223.5060628	GK	0	0	0	0	0	0	0
1977-1979	Wet	7801	08-Apr-78	1978	4	Siana	1224.747	48.16	49.31733333	0	0	9	228.8771387	223.5060628	GN	0	0	0	0	0	0	0
1977-1979	Wet	7801	08-Apr-78	1978	4	Siana	1224.747	48.16	49.31733333	0	0	9	228.8771387	223.5060628	GR	0	0	0	0	0	0	0
1977-1979	Wet	7801	08-Apr-78	1978	4	Siana	1224.747	48.16	49.31733333	0	0	9	228.8771387	223.5060628	HD	0	0	0	0	0	0	0
1977-1979	Wet	7801	08-Apr-78	1978	4	Siana	1224.747	48.16	49.31733333	0	0	9	228.8771387	223.5060628	HH	0	0	0	0	0	0	0
1977-1979	Wet	7801	08-Apr-78	1978	4	Siana	1224.747	48.16	49.31733333	0	0	9	228.8771387	223.5060628	HP	0	0	0	0	0	0	0
1977-1979	Wet	7801	08-Apr-78	1978	4	Siana	1224.747	48.16	49.31733333	0	0	9	228.8771387	223.5060628	HY	0	0	0	0	0	0	0
1977-1979	Wet	7801	08-Apr-78	1978	4	Siana	1224.747	48.16	49.31733333	21.9269103	21.41234995	9	228.8771387	223.5060628	IM	1056	26854.91761	26224.71137	55309711.88	53836129.84	7437.049945	7337.310805	27.69343795	27.97861415
1977-1979	Wet	7801	08-Apr-78	1978	4	Siana	1224.747	48.16	49.31733333	0.166112957	0.162214772	9	228.8771387	223.5060628	KG	8	203.4463455	198.6720558	25917.7062	24770.60567	160.9897705	157.3868027	79.13131597	79.21939605
1977-1979	Wet	7801	08-Apr-78	1978	4	Siana	1224.747	48.16	49.31733333	0	0	9	228.8771387	223.5060628	KP	0	0	0	0	0	0	0
1977-1979	Wet	7801	08-Apr-78	1978	4	Siana	1224.747	48.16	49.31733333	0	0	9	228.8771387	223.5060628	LK	0	0	0	0	0	0	0
1977-1979	Wet	7801	08-Apr-78	1978	4	Siana	1224.747	48.16	49.31733333	0	0	9	228.8771387	223.5060628	LN	0	0	0	0	0	0	0
1977-1979	Wet	7801	08-Apr-78	1978	4	Siana	1224.747	48.16	49.31733333	0	0	9	228.8771387	223.5060628	LP	0	0	0	0	0	0	0
1977-1979	Wet	7801	08-Apr-78	1978	4	Siana	1224.747	48.16	49.31733333	0	0	9	228.8771387	223.5060628	OR	0	0	0	0	0	0	0
1977-1979	Wet	7801	08-Apr-78	1978	4	Siana	1224.747	48.16	49.31733333	0.145348837	0.141937926	9	228.8771387	223.5060628	OS	7	178.0155523	173.8380488	34304.42523	32314.34847	185.2145384	179.7619216	104.0440209	103.4076963
1977-1979	Wet	7801	08-Apr-78	1978	4	Siana	1224.747	48.16	49.31733333	0	0	9	228.8771387	223.5060628	OX	0	0	0	0	0	0	0
1977-1979	Wet	7801	08-Apr-78	1978	4	Siana	1224.747	48.16	49.31733333	0	0	9	228.8771387	223.5060628	RB	0	0	0	0	0	0	0
1977-1979	Wet	7801	08-Apr-78	1978	4	Siana	1224.747	48.16	49.31733333	0	0	9	228.8771387	223.5060628	RH	0	0	0	0	0	0	0
1977-1979	Wet	7801	08-Apr-78	1978	4	Siana	1224.747	48.16	49.31733333	0	0	9	228.8771387	223.5060628	SB	0	0	0	0	0	0	0
1977-1979	Wet	7801	08-Apr-78	1978	4	Siana	1224.747	48.16	49.31733333	20.9717608	20.47961501	9	228.8771387	223.5060628	SH	1010	25685.10112	25082.34704	55537369.76	53985663.37	7452.339885	7347.493679	29.01425168	29.29348544
1977-1979	Wet	7801	08-Apr-78	1978	4	Siana	1224.747	48.16	49.31733333	0	0	9	228.8771387	223.5060628	SP	0	0	0	0	0	0	0
1977-1979	Wet	7801	08-Apr-78	1978	4	Siana	1224.747	48.16	49.31733333	0	0	9	228.8771387	223.5060628	ST	0	0	0	0	0	0	0
1977-1979	Wet	7801	08-Apr-78	1978	4	Siana	1224.747	48.16	49.31733333	9.302325581	9.084027252	9	228.8771387	223.5060628	TG	448	11392.99535	11125.63512	12123649.9	11873744.52	3481.9032	3445.830018	30.56178901	30.97198479
1977-1979	Wet	7801	08-Apr-78	1978	4	Siana	1224.747	48.16	49.31733333	0.062292359	0.06083054	9	228.8771387	223.5060628	TP	3	76.29237957	74.50202093	2042.056079	1953.110602	45.18911461	44.19401093	59.23149188	59.31921092
1977-1979	Wet	7801	08-Apr-78	1978	4	Siana	1224.747	48.16	49.31733333	0.352990033	0.344706391	9	228.8771387	223.5060628	WB	17	432.3234842	422.1781186	69166.8058	67232.93497	262.9958285	259.2931449	60.8331118	61.41794978
1977-1979	Wet	7801	08-Apr-78	1978	4	Siana	1224.747	48.16	49.31733333	0.311461794	0.304152698	9	228.8771387	223.5060628	WH	15	381.4618978	372.5101046	19549.60611	18973.52862	139.819906	137.7444322	36.65370166	36.97736801
1977-1979	Wet	7801	08-Apr-78	1978	4	Siana	1224.747	48.16	49.31733333	4.630398671	4.521736779	9	228.8771387	223.5060628	WL	223	5671.066881	5537.983555	6575657.971	6343408.528	2564.304578	2518.612421	45.2173221	45.47887143
1977-1979	Wet	7801	08-Apr-78	1978	4	Siana	1224.747	48.16	49.31733333	3.197674419	3.122634368	9	228.8771387	223.5060628	ZB	154	3916.342151	3824.437074	2352566.545	2291787.582	1533.807858	1513.865114	39.16429665	39.58399849
1977-1979	Wet	7801	08-Apr-78	1978	4	Siana	1224.747	48.16	49.31733333	0	0	9	228.8771387	223.5060628	ZG	0	0	0	0	0	0	0
1977-1979	Wet	7806	11-Dec-78	1978	12	Conservancies	1775.009	76.16	76.34666667	0	0	13	302.9821035	302.2413159	BB	0	0	0	0	0	0	0
1977-1979	Wet	7806	11-Dec-78	1978	12	Conservancies	1775.009	76.16	76.34666667	2.56039916	2.554139015	13	302.9821035	302.2413159	BF	195	4544.731552	4533.619739	5043841.672	5031786.788	2245.849878	2243.164459	49.41655743	49.478443
1977-1979	Wet	7806	11-Dec-78	1978	12	Conservancies	1775.009	76.16	76.34666667	0.052521008	0.052392595	13	302.9821035	302.2413159	BG	4	93.22526261	92.99732798	3387.002391	3376.36611	58.19795865	58.10650661	62.42724024	62.48190983
1977-1979	Wet	7806	11-Dec-78	1978	12	Conservancies	1775.009	76.16	76.34666667	0	0	13	302.9821035	302.2413159	BP	0	0	0	0	0	0	0
1977-1979	Wet	7806	11-Dec-78	1978	12	Conservancies	1775.009	76.16	76.34666667	0	0	13	302.9821035	302.2413159	BR	0	0	0	0	0	0	0
1977-1979	Wet	7806	11-Dec-78	1978	12	Conservancies	1775.009	76.16	76.34666667	0	0	13	302.9821035	302.2413159	BW	0	0	0	0	0	0	0
1977-1979	Wet	7806	11-Dec-78	1978	12	Conservancies	1775.009	76.16	76.34666667	0	0	13	302.9821035	302.2413159	CF	0	0	0	0	0	0	0
1977-1979	Wet	7806	11-Dec-78	1978	12	Conservancies	1775.009	76.16	76.34666667	0	0	13	302.9821035	302.2413159	CH	0	0	0	0	0	0	0
1977-1979	Wet	7806	11-Dec-78	1978	12	Conservancies	1775.009	76.16	76.34666667	0	0	13	302.9821035	302.2413159	CL	0	0	0	0	0	0	0
1977-1979	Wet	7806	11-Dec-78	1978	12	Conservancies	1775.009	76.16	76.34666667	0	0	13	302.9821035	302.2413159	CM	0	0	0	0	0	0	0
1977-1979	Wet	7806	11-Dec-78	1978	12	Conservancies	1775.009	76.16	76.34666667	0	0	13	302.9821035	302.2413159	CP	0	0	0	0	0	0	0
1977-1979	Wet	7806	11-Dec-78	1978	12	Conservancies	1775.009	76.16	76.34666667	38.53728992	38.44306671	13	302.9821035	302.2413159	CT	2935	68404.03644	68236.7894	216508635.9	211555081	14714.23243	14544.93317	21.51076631	21.31538324
1977-1979	Wet	7806	11-Dec-78	1978	12	Conservancies	1775.009	76.16	76.34666667	38.53728992	38.44306671	13	302.9821035	302.2413159	CX	2935	68404.03644	68236.7894	216508635.9	211555081	14714.23243	14544.93317	21.51076631	21.31538324
1977-1979	Wet	7806	11-Dec-78	1978	12	Conservancies	1775.009	76.16	76.34666667	0	0	13	302.9821035	302.2413159	DD	0	0	0	0	0	0	0
1977-1979	Wet	7806	11-Dec-78	1978	12	Conservancies	1775.009	76.16	76.34666667	0	0	13	302.9821035	302.2413159	DK	0	0	0	0	0	0	0
1977-1979	Wet	7806	11-Dec-78	1978	12	Conservancies	1775.009	76.16	76.34666667	0.078781513	0.078588893	13	302.9821035	302.2413159	DN	6	139.8378939	139.495992	8250.215547	8220.650369	90.83069716	90.66780227	64.95428001	64.99670779
1977-1979	Wet	7806	11-Dec-78	1978	12	Conservancies	1775.009	76.16	76.34666667	0.236344538	0.235766678	13	302.9821035	302.2413159	ED	18	419.5136817	418.4879759	48112.77821	47841.85919	219.3462519	218.7278199	52.28583987	52.26621372
1977-1979	Wet	7806	11-Dec-78	1978	12	Conservancies	1775.009	76.16	76.34666667	0	0	13	302.9821035	302.2413159	EL	0	0	0	0	0	0	0
1977-1979	Wet	7806	11-Dec-78	1978	12	Conservancies	1775.009	76.16	76.34666667	0	0	13	302.9821035	302.2413159	FR	0	0	0	0	0	0	0
1977-1979	Wet	7806	11-Dec-78	1978	12	Conservancies	1775.009	76.16	76.34666667	1.470588235	1.466992665	13	302.9821035	302.2413159	GF	112	2610.307353	2603.925183	575805.9968	575848.2665	758.8188168	758.8466686	29.0700946	29.14241444
1977-1979	Wet	7806	11-Dec-78	1978	12	Conservancies	1775.009	76.16	76.34666667	3.125	3.117359413	13	302.9821035	302.2413159	GG	238	5546.903125	5533.341015	2780242.739	2766983.185	1667.405991	1663.425137	30.0601246	30.06185833
1977-1979	Wet	7806	11-Dec-78	1978	12	Conservancies	1775.009	76.16	76.34666667	0	0	13	302.9821035	302.2413159	GH	0	0	0	0	0	0	0
1977-1979	Wet	7806	11-Dec-78	1978	12	Conservancies	1775.009	76.16	76.34666667	0	0	13	302.9821035	302.2413159	GK	0	0	0	0	0	0	0
1977-1979	Wet	7806	11-Dec-78	1978	12	Conservancies	1775.009	76.16	76.34666667	0	0	13	302.9821035	302.2413159	GN	0	0	0	0	0	0	0
1977-1979	Wet	7806	11-Dec-78	1978	12	Conservancies	1775.009	76.16	76.34666667	0	0	13	302.9821035	302.2413159	GR	0	0	0	0	0	0	0
1977-1979	Wet	7806	11-Dec-78	1978	12	Conservancies	1775.009	76.16	76.34666667	0	0	13	302.9821035	302.2413159	HD	0	0	0	0	0	0	0
1977-1979	Wet	7806	11-Dec-78	1978	12	Conservancies	1775.009	76.16	76.34666667	0	0	13	302.9821035	302.2413159	HH	0	0	0	0	0	0	0
1977-1979	Wet	7806	11-Dec-78	1978	12	Conservancies	1775.009	76.16	76.34666667	0.013130252	0.013098149	13	302.9821035	302.2413159	HP	1	23.30631565	23.24933199	468.441139	468.6442316	21.64350108	21.64819234	92.86539067	93.11317996
1977-1979	Wet	7806	11-Dec-78	1978	12	Conservancies	1775.009	76.16	76.34666667	0.065651261	0.065490744	13	302.9821035	302.2413159	HY	5	116.5315783	116.24666	12539.26554	12483.3865	111.978862	111.7290763	96.09314805	96.1137949
1977-1979	Wet	7806	11-Dec-78	1978	12	Conservancies	1775.009	76.16	76.34666667	16.18960084	16.15001746	13	302.9821035	302.2413159	IM	1233	28736.6872	28666.42635	45311087.78	45592617.65	6731.351111	6752.230568	23.42424186	23.55449014
1977-1979	Wet	7806	11-Dec-78	1978	12	Conservancies	1775.009	76.16	76.34666667	1.181722689	1.178833392	13	302.9821035	302.2413159	KG	90	2097.568409	2092.439879	762164.208	754925.8374	873.0201647	868.864683	41.62058129	41.52399749
1977-1979	Wet	7806	11-Dec-78	1978	12	Conservancies	1775.009	76.16	76.34666667	0	0	13	302.9821035	302.2413159	KP	0	0	0	0	0	0	0
1977-1979	Wet	7806	11-Dec-78	1978	12	Conservancies	1775.009	76.16	76.34666667	0	0	13	302.9821035	302.2413159	LK	0	0	0	0	0	0	0
1977-1979	Wet	7806	11-Dec-78	1978	12	Conservancies	1775.009	76.16	76.34666667	0.065651261	0.065490744	13	302.9821035	302.2413159	LN	5	116.5315783	116.24666	5317.038347	5265.467234	72.91802485	72.56353929	62.57361819	62.42204232
1977-1979	Wet	7806	11-Dec-78	1978	12	Conservancies	1775.009	76.16	76.34666667	0	0	13	302.9821035	302.2413159	LP	0	0	0	0	0	0	0
1977-1979	Wet	7806	11-Dec-78	1978	12	Conservancies	1775.009	76.16	76.34666667	0	0	13	302.9821035	302.2413159	OR	0	0	0	0	0	0	0
1977-1979	Wet	7806	11-Dec-78	1978	12	Conservancies	1775.009	76.16	76.34666667	0.065651261	0.065490744	13	302.9821035	302.2413159	OS	5	116.5315783	116.24666	3031.104053	3045.833747	55.05546342	55.18907271	47.24510235	47.4758352
1977-1979	Wet	7806	11-Dec-78	1978	12	Conservancies	1775.009	76.16	76.34666667	0	0	13	302.9821035	302.2413159	OX	0	0	0	0	0	0	0
1977-1979	Wet	7806	11-Dec-78	1978	12	Conservancies	1775.009	76.16	76.34666667	0	0	13	302.9821035	302.2413159	RB	0	0	0	0	0	0	0
1977-1979	Wet	7806	11-Dec-78	1978	12	Conservancies	1775.009	76.16	76.34666667	0	0	13	302.9821035	302.2413159	RH	0	0	0	0	0	0	0
1977-1979	Wet	7806	11-Dec-78	1978	12	Conservancies	1775.009	76.16	76.34666667	0	0	13	302.9821035	302.2413159	SB	0	0	0	0	0	0	0
1977-1979	Wet	7806	11-Dec-78	1978	12	Conservancies	1775.009	76.16	76.34666667	77.48161765	77.29217604	13	302.9821035	302.2413159	SH	5901	137530.5687	137194.3081	828400671.1	808476264.1	28781.95044	28433.71703	20.927675	20.72514336
1977-1979	Wet	7806	11-Dec-78	1978	12	Conservancies	1775.009	76.16	76.34666667	0	0	13	302.9821035	302.2413159	SP	0	0	0	0	0	0	0
1977-1979	Wet	7806	11-Dec-78	1978	12	Conservancies	1775.009	76.16	76.34666667	0	0	13	302.9821035	302.2413159	ST	0	0	0	0	0	0	0
1977-1979	Wet	7806	11-Dec-78	1978	12	Conservancies	1775.009	76.16	76.34666667	17.98844538	17.94446385	13	302.9821035	302.2413159	TG	1370	31929.65244	31851.58483	95096356.51	93433325.41	9751.736077	9666.091527	30.54131608	30.34728594
1977-1979	Wet	7806	11-Dec-78	1978	12	Conservancies	1775.009	76.16	76.34666667	5.68539916	5.671498428	13	302.9821035	302.2413159	TP	433	10091.63468	10066.96075	7291246.379	7238801.765	2700.230801	2690.50214	26.75712001	26.72606168
1977-1979	Wet	7806	11-Dec-78	1978	12	Conservancies	1775.009	76.16	76.34666667	0	0	13	302.9821035	302.2413159	WB	0	0	0	0	0	0	0
1977-1979	Wet	7806	11-Dec-78	1978	12	Conservancies	1775.009	76.16	76.34666667	1.575630252	1.571777855	13	302.9821035	302.2413159	WH	120	2796.757878	2789.919839	1111817.639	1121722.486	1054.427636	1059.11401	37.70178476	37.96216632
1977-1979	Wet	7806	11-Dec-78	1978	12	Conservancies	1775.009	76.16	76.34666667	33.7447479	33.6622424	13	302.9821035	302.2413159	WL	2570	59897.23122	59750.78323	1322137762	1326224122	36361.21233	36417.36018	60.70599858	60.94875784
1977-1979	Wet	7806	11-Dec-78	1978	12	Conservancies	1775.009	76.16	76.34666667	3.860294118	3.850855746	13	302.9821035	302.2413159	ZB	294	6852.056801	6835.303606	7171990.229	7148507.619	2678.057174	2673.669317	39.0839897	39.11558976
1977-1979	Wet	7806	11-Dec-78	1978	12	Conservancies	1775.009	76.16	76.34666667	0	0	13	302.9821035	302.2413159	ZG	0	0	0	0	0	0	0
1977-1979	Wet	7806	11-Dec-78	1978	12	Loita Plains	1775.009	94.08	94.45333333	0	0	11	207.5371918	206.7168866	BB	0	0	0	0	0	0	0
1977-1979	Wet	7806	11-Dec-78	1978	12	Loita Plains	1775.009	94.08	94.45333333	0.085034014	0.084697911	11	207.5371918	206.7168866	BF	8	150.9361395	150.3395539	21720.38103	21546.41579	147.3783601	146.7869742	97.64285786	97.63696269
1977-1979	Wet	7806	11-Dec-78	1978	12	Loita Plains	1775.009	94.08	94.45333333	0	0	11	207.5371918	206.7168866	BG	0	0	0	0	0	0	0
1977-1979	Wet	7806	11-Dec-78	1978	12	Loita Plains	1775.009	94.08	94.45333333	0	0	11	207.5371918	206.7168866	BP	0	0	0	0	0	0	0
1977-1979	Wet	7806	11-Dec-78	1978	12	Loita Plains	1775.009	94.08	94.45333333	0	0	11	207.5371918	206.7168866	BR	0	0	0	0	0	0	0
1977-1979	Wet	7806	11-Dec-78	1978	12	Loita Plains	1775.009	94.08	94.45333333	0	0	11	207.5371918	206.7168866	BW	0	0	0	0	0	0	0
1977-1979	Wet	7806	11-Dec-78	1978	12	Loita Plains	1775.009	94.08	94.45333333	0	0	11	207.5371918	206.7168866	CF	0	0	0	0	0	0	0
1977-1979	Wet	7806	11-Dec-78	1978	12	Loita Plains	1775.009	94.08	94.45333333	0	0	11	207.5371918	206.7168866	CH	0	0	0	0	0	0	0
1977-1979	Wet	7806	11-Dec-78	1978	12	Loita Plains	1775.009	94.08	94.45333333	0	0	11	207.5371918	206.7168866	CL	0	0	0	0	0	0	0
1977-1979	Wet	7806	11-Dec-78	1978	12	Loita Plains	1775.009	94.08	94.45333333	0	0	11	207.5371918	206.7168866	CM	0	0	0	0	0	0	0
1977-1979	Wet	7806	11-Dec-78	1978	12	Loita Plains	1775.009	94.08	94.45333333	0	0	11	207.5371918	206.7168866	CP	0	0	0	0	0	0	0
1977-1979	Wet	7806	11-Dec-78	1978	12	Loita Plains	1775.009	94.08	94.45333333	40.51870748	40.35855449	11	207.5371918	206.7168866	CT	3812	71921.07045	71636.79744	491348448.6	488261405	22166.38105	22096.63787	30.82042704	30.84537368
1977-1979	Wet	7806	11-Dec-78	1978	12	Loita Plains	1775.009	94.08	94.45333333	40.51870748	40.35855449	11	207.5371918	206.7168866	CX	3812	71921.07045	71636.79744	491348448.6	488261405	22166.38105	22096.63787	30.82042704	30.84537368
1977-1979	Wet	7806	11-Dec-78	1978	12	Loita Plains	1775.009	94.08	94.45333333	0	0	11	207.5371918	206.7168866	DD	0	0	0	0	0	0	0
1977-1979	Wet	7806	11-Dec-78	1978	12	Loita Plains	1775.009	94.08	94.45333333	0	0	11	207.5371918	206.7168866	DK	0	0	0	0	0	0	0
1977-1979	Wet	7806	11-Dec-78	1978	12	Loita Plains	1775.009	94.08	94.45333333	2.434098639	2.424477696	11	207.5371918	206.7168866	DN	229	4320.546992	4303.469731	851002.313	844309.8786	922.4978661	918.8633623	21.35141379	21.35168642
1977-1979	Wet	7806	11-Dec-78	1978	12	Loita Plains	1775.009	94.08	94.45333333	0.095663265	0.09528515	11	207.5371918	206.7168866	ED	9	169.8031569	169.1319982	13187.29912	13102.55492	114.8359661	114.4663921	67.62887584	67.6787322
1977-1979	Wet	7806	11-Dec-78	1978	12	Loita Plains	1775.009	94.08	94.45333333	0	0	11	207.5371918	206.7168866	EL	0	0	0	0	0	0	0
1977-1979	Wet	7806	11-Dec-78	1978	12	Loita Plains	1775.009	94.08	94.45333333	0	0	11	207.5371918	206.7168866	FR	0	0	0	0	0	0	0
1977-1979	Wet	7806	11-Dec-78	1978	12	Loita Plains	1775.009	94.08	94.45333333	0.414540816	0.412902315	11	207.5371918	206.7168866	GF	39	735.8136798	732.9053254	89055.18081	87974.21722	298.4211467	296.6044794	40.55661846	40.4696854
1977-1979	Wet	7806	11-Dec-78	1978	12	Loita Plains	1775.009	94.08	94.45333333	9.24744898	9.210897798	11	207.5371918	206.7168866	GG	870	16414.30517	16349.42649	9441122.396	9553510.971	3072.640948	3090.875438	18.71928734	18.90510006
1977-1979	Wet	7806	11-Dec-78	1978	12	Loita Plains	1775.009	94.08	94.45333333	0	0	11	207.5371918	206.7168866	GH	0	0	0	0	0	0	0
1977-1979	Wet	7806	11-Dec-78	1978	12	Loita Plains	1775.009	94.08	94.45333333	0	0	11	207.5371918	206.7168866	GK	0	0	0	0	0	0	0
1977-1979	Wet	7806	11-Dec-78	1978	12	Loita Plains	1775.009	94.08	94.45333333	0	0	11	207.5371918	206.7168866	GN	0	0	0	0	0	0	0
1977-1979	Wet	7806	11-Dec-78	1978	12	Loita Plains	1775.009	94.08	94.45333333	0	0	11	207.5371918	206.7168866	GR	0	0	0	0	0	0	0
1977-1979	Wet	7806	11-Dec-78	1978	12	Loita Plains	1775.009	94.08	94.45333333	0	0	11	207.5371918	206.7168866	HD	0	0	0	0	0	0	0
1977-1979	Wet	7806	11-Dec-78	1978	12	Loita Plains	1775.009	94.08	94.45333333	0	0	11	207.5371918	206.7168866	HH	0	0	0	0	0	0	0
1977-1979	Wet	7806	11-Dec-78	1978	12	Loita Plains	1775.009	94.08	94.45333333	0	0	11	207.5371918	206.7168866	HP	0	0	0	0	0	0	0
1977-1979	Wet	7806	11-Dec-78	1978	12	Loita Plains	1775.009	94.08	94.45333333	0	0	11	207.5371918	206.7168866	HY	0	0	0	0	0	0	0
1977-1979	Wet	7806	11-Dec-78	1978	12	Loita Plains	1775.009	94.08	94.45333333	2.476615646	2.466826652	11	207.5371918	206.7168866	IM	233	4396.015062	4378.639508	349627.0211	351573.428	591.2926696	592.9362765	13.45065159	13.54156412
1977-1979	Wet	7806	11-Dec-78	1978	12	Loita Plains	1775.009	94.08	94.45333333	0.021258503	0.021174478	11	207.5371918	206.7168866	KG	2	37.73403486	37.58488848	1357.523814	1344.32498	36.84459003	36.66503757	97.64285786	97.55260438
1977-1979	Wet	7806	11-Dec-78	1978	12	Loita Plains	1775.009	94.08	94.45333333	0	0	11	207.5371918	206.7168866	KP	0	0	0	0	0	0	0
1977-1979	Wet	7806	11-Dec-78	1978	12	Loita Plains	1775.009	94.08	94.45333333	0	0	11	207.5371918	206.7168866	LK	0	0	0	0	0	0	0
1977-1979	Wet	7806	11-Dec-78	1978	12	Loita Plains	1775.009	94.08	94.45333333	0	0	11	207.5371918	206.7168866	LN	0	0	0	0	0	0	0
1977-1979	Wet	7806	11-Dec-78	1978	12	Loita Plains	1775.009	94.08	94.45333333	0	0	11	207.5371918	206.7168866	LP	0	0	0	0	0	0	0
1977-1979	Wet	7806	11-Dec-78	1978	12	Loita Plains	1775.009	94.08	94.45333333	0	0	11	207.5371918	206.7168866	OR	0	0	0	0	0	0	0
1977-1979	Wet	7806	11-Dec-78	1978	12	Loita Plains	1775.009	94.08	94.45333333	0.12755102	0.127046866	11	207.5371918	206.7168866	OS	12	226.4042092	225.5093309	13591.21396	13482.91465	116.581362	116.1159535	51.49257709	51.49053169
1977-1979	Wet	7806	11-Dec-78	1978	12	Loita Plains	1775.009	94.08	94.45333333	0	0	11	207.5371918	206.7168866	OX	0	0	0	0	0	0	0
1977-1979	Wet	7806	11-Dec-78	1978	12	Loita Plains	1775.009	94.08	94.45333333	0	0	11	207.5371918	206.7168866	RB	0	0	0	0	0	0	0
1977-1979	Wet	7806	11-Dec-78	1978	12	Loita Plains	1775.009	94.08	94.45333333	0	0	11	207.5371918	206.7168866	RH	0	0	0	0	0	0	0
1977-1979	Wet	7806	11-Dec-78	1978	12	Loita Plains	1775.009	94.08	94.45333333	0	0	11	207.5371918	206.7168866	SB	0	0	0	0	0	0	0
1977-1979	Wet	7806	11-Dec-78	1978	12	Loita Plains	1775.009	94.08	94.45333333	24.7130102	24.61533032	11	207.5371918	206.7168866	SH	2325	43865.81553	43692.43286	159298397.1	157987748.5	12621.34688	12569.31774	28.77262563	28.76772228
1977-1979	Wet	7806	11-Dec-78	1978	12	Loita Plains	1775.009	94.08	94.45333333	0.053146259	0.052936194	11	207.5371918	206.7168866	SP	5	94.33508716	93.9622212	7601.649881	7551.584788	87.18744107	86.89985494	92.42313088	92.48382363
1977-1979	Wet	7806	11-Dec-78	1978	12	Loita Plains	1775.009	94.08	94.45333333	0	0	11	207.5371918	206.7168866	ST	0	0	0	0	0	0	0
1977-1979	Wet	7806	11-Dec-78	1978	12	Loita Plains	1775.009	94.08	94.45333333	12.86139456	12.81055901	11	207.5371918	206.7168866	TG	1210	22829.09109	22738.85753	25763490.97	25830687.62	5075.774913	5082.389952	22.233802	22.35112272
1977-1979	Wet	7806	11-Dec-78	1978	12	Loita Plains	1775.009	94.08	94.45333333	0.170068027	0.169395822	11	207.5371918	206.7168866	TP	16	301.8722789	300.6791078	77840.89478	77104.93155	278.9998114	277.6777477	92.42313088	92.35019675
1977-1979	Wet	7806	11-Dec-78	1978	12	Loita Plains	1775.009	94.08	94.45333333	0	0	11	207.5371918	206.7168866	WB	0	0	0	0	0	0	0
1977-1979	Wet	7806	11-Dec-78	1978	12	Loita Plains	1775.009	94.08	94.45333333	0.244472789	0.243506494	11	207.5371918	206.7168866	WH	23	433.9414009	432.2262175	28649.36504	28366.61041	169.2612331	168.4239009	39.00555069	38.96660918
1977-1979	Wet	7806	11-Dec-78	1978	12	Loita Plains	1775.009	94.08	94.45333333	9.545068027	9.507340486	11	207.5371918	206.7168866	WL	898	16942.58165	16875.61493	28008238.36	27949444.1	5292.281017	5286.72338	31.23656787	31.32758956
1977-1979	Wet	7806	11-Dec-78	1978	12	Loita Plains	1775.009	94.08	94.45333333	0.520833333	0.518774704	11	207.5371918	206.7168866	ZB	49	924.4838542	920.8297678	316118.1707	313343.3556	562.2438712	559.7708063	60.81705685	60.78982521
1977-1979	Wet	7806	11-Dec-78	1978	12	Loita Plains	1775.009	94.08	94.45333333	0	0	11	207.5371918	206.7168866	ZG	0	0	0	0	0	0	0
1977-1979	Wet	7806	11-Dec-78	1978	12	Mara Reserve	1561.126	64.96	64.96	0	0	10	240.3211207	240.3211207	BB	0	0	0	0	0	0	0
1977-1979	Wet	7806	11-Dec-78	1978	12	Mara Reserve	1561.126	64.96	64.96	6.003694581	6.003694581	10	240.3211207	240.3211207	BF	390	9372.523707	9372.523707	10640613.53	10672755.74	3261.995329	3266.918386	34.80380985	34.85633633
1977-1979	Wet	7806	11-Dec-78	1978	12	Mara Reserve	1561.126	64.96	64.96	0.092364532	0.092364532	10	240.3211207	240.3211207	BG	6	144.1926724	144.1926724	3833.400693	3859.083454	61.91446271	62.12152166	42.93870255	43.08230136
1977-1979	Wet	7806	11-Dec-78	1978	12	Mara Reserve	1561.126	64.96	64.96	0	0	10	240.3211207	240.3211207	BP	0	0	0	0	0	0	0
1977-1979	Wet	7806	11-Dec-78	1978	12	Mara Reserve	1561.126	64.96	64.96	0	0	10	240.3211207	240.3211207	BR	0	0	0	0	0	0	0
1977-1979	Wet	7806	11-Dec-78	1978	12	Mara Reserve	1561.126	64.96	64.96	0.046182266	0.046182266	10	240.3211207	240.3211207	BW	3	72.09633621	72.09633621	1234.044958	1245.767471	35.12897604	35.2954313	48.72505025	48.95592919
1977-1979	Wet	7806	11-Dec-78	1978	12	Mara Reserve	1561.126	64.96	64.96	0	0	10	240.3211207	240.3211207	CF	0	0	0	0	0	0	0
1977-1979	Wet	7806	11-Dec-78	1978	12	Mara Reserve	1561.126	64.96	64.96	0	0	10	240.3211207	240.3211207	CH	0	0	0	0	0	0	0
1977-1979	Wet	7806	11-Dec-78	1978	12	Mara Reserve	1561.126	64.96	64.96	0	0	10	240.3211207	240.3211207	CL	0	0	0	0	0	0	0
1977-1979	Wet	7806	11-Dec-78	1978	12	Mara Reserve	1561.126	64.96	64.96	0	0	10	240.3211207	240.3211207	CM	0	0	0	0	0	0	0
1977-1979	Wet	7806	11-Dec-78	1978	12	Mara Reserve	1561.126	64.96	64.96	0	0	10	240.3211207	240.3211207	CP	0	0	0	0	0	0	0
1977-1979	Wet	7806	11-Dec-78	1978	12	Mara Reserve	1561.126	64.96	64.96	8.45135468	8.45135468	10	240.3211207	240.3211207	CT	549	13193.62953	13193.62953	156381109.1	155921431.2	12505.24327	12486.85033	94.78243452	94.64302683
1977-1979	Wet	7806	11-Dec-78	1978	12	Mara Reserve	1561.126	64.96	64.96	8.45135468	8.45135468	10	240.3211207	240.3211207	CX	549	13193.62953	13193.62953	156381109.1	155921431.2	12505.24327	12486.85033	94.78243452	94.64302683
1977-1979	Wet	7806	11-Dec-78	1978	12	Mara Reserve	1561.126	64.96	64.96	0	0	10	240.3211207	240.3211207	DD	0	0	0	0	0	0	0
1977-1979	Wet	7806	11-Dec-78	1978	12	Mara Reserve	1561.126	64.96	64.96	0	0	10	240.3211207	240.3211207	DK	0	0	0	0	0	0	0
1977-1979	Wet	7806	11-Dec-78	1978	12	Mara Reserve	1561.126	64.96	64.96	0.061576355	0.061576355	10	240.3211207	240.3211207	DN	4	96.12844828	96.12844828	8301.557548	8277.15535	91.11288354	90.97887309	94.78243452	94.64302683
1977-1979	Wet	7806	11-Dec-78	1978	12	Mara Reserve	1561.126	64.96	64.96	0.508004926	0.508004926	10	240.3211207	240.3211207	ED	33	793.0596983	793.0596983	128684.7456	129519.9692	358.7265611	359.8888289	45.23323551	45.37979042
1977-1979	Wet	7806	11-Dec-78	1978	12	Mara Reserve	1561.126	64.96	64.96	1.908866995	1.908866995	10	240.3211207	240.3211207	EL	124	2979.981897	2979.981897	1266876.77	1245530.021	1125.556205	1116.033163	37.77057189	37.45100479
1977-1979	Wet	7806	11-Dec-78	1978	12	Mara Reserve	1561.126	64.96	64.96	0	0	10	240.3211207	240.3211207	FR	0	0	0	0	0	0	0
1977-1979	Wet	7806	11-Dec-78	1978	12	Mara Reserve	1561.126	64.96	64.96	0.323275862	0.323275862	10	240.3211207	240.3211207	GF	21	504.6743534	504.6743534	20004.69146	20059.51597	141.4379421	141.6316206	28.02558543	28.06396237
1977-1979	Wet	7806	11-Dec-78	1978	12	Mara Reserve	1561.126	64.96	64.96	0.631157635	0.631157635	10	240.3211207	240.3211207	GG	41	985.3165948	985.3165948	138070.8002	139332.8396	371.578794	373.2731434	37.71161432	37.88357421
1977-1979	Wet	7806	11-Dec-78	1978	12	Mara Reserve	1561.126	64.96	64.96	0	0	10	240.3211207	240.3211207	GH	0	0	0	0	0	0	0
1977-1979	Wet	7806	11-Dec-78	1978	12	Mara Reserve	1561.126	64.96	64.96	0	0	10	240.3211207	240.3211207	GK	0	0	0	0	0	0	0
1977-1979	Wet	7806	11-Dec-78	1978	12	Mara Reserve	1561.126	64.96	64.96	0	0	10	240.3211207	240.3211207	GN	0	0	0	0	0	0	0
1977-1979	Wet	7806	11-Dec-78	1978	12	Mara Reserve	1561.126	64.96	64.96	0	0	10	240.3211207	240.3211207	GR	0	0	0	0	0	0	0
1977-1979	Wet	7806	11-Dec-78	1978	12	Mara Reserve	1561.126	64.96	64.96	0	0	10	240.3211207	240.3211207	HD	0	0	0	0	0	0	0
1977-1979	Wet	7806	11-Dec-78	1978	12	Mara Reserve	1561.126	64.96	64.96	0	0	10	240.3211207	240.3211207	HH	0	0	0	0	0	0	0
1977-1979	Wet	7806	11-Dec-78	1978	12	Mara Reserve	1561.126	64.96	64.96	0.785098522	0.785098522	10	240.3211207	240.3211207	HP	51	1225.637716	1225.637716	922831.2513	926507.4768	960.6410627	962.5525839	78.37887579	78.53483715
1977-1979	Wet	7806	11-Dec-78	1978	12	Mara Reserve	1561.126	64.96	64.96	0.169334975	0.169334975	10	240.3211207	240.3211207	HY	11	264.3532328	264.3532328	50480.3001	50529.03868	224.6782146	224.7866515	84.99166521	85.03268491
1977-1979	Wet	7806	11-Dec-78	1978	12	Mara Reserve	1561.126	64.96	64.96	12.83866995	12.83866995	10	240.3211207	240.3211207	IM	834	20042.78147	20042.78147	38836770.37	38995757.13	6231.915466	6244.658288	31.09306698	31.15664509
1977-1979	Wet	7806	11-Dec-78	1978	12	Mara Reserve	1561.126	64.96	64.96	2.924876847	2.924876847	10	240.3211207	240.3211207	KG	190	4566.101293	4566.101293	1643589.926	1636213.526	1282.025712	1279.145624	28.0770318	28.01395636
1977-1979	Wet	7806	11-Dec-78	1978	12	Mara Reserve	1561.126	64.96	64.96	0	0	10	240.3211207	240.3211207	KP	0	0	0	0	0	0	0
1977-1979	Wet	7806	11-Dec-78	1978	12	Mara Reserve	1561.126	64.96	64.96	0	0	10	240.3211207	240.3211207	LK	0	0	0	0	0	0	0
1977-1979	Wet	7806	11-Dec-78	1978	12	Mara Reserve	1561.126	64.96	64.96	0.107758621	0.107758621	10	240.3211207	240.3211207	LN	7	168.2247845	168.2247845	8563.723543	8503.836916	92.54038871	92.21625082	55.00996122	54.81727981
1977-1979	Wet	7806	11-Dec-78	1978	12	Mara Reserve	1561.126	64.96	64.96	0	0	10	240.3211207	240.3211207	LP	0	0	0	0	0	0	0
1977-1979	Wet	7806	11-Dec-78	1978	12	Mara Reserve	1561.126	64.96	64.96	0	0	10	240.3211207	240.3211207	OR	0	0	0	0	0	0	0
1977-1979	Wet	7806	11-Dec-78	1978	12	Mara Reserve	1561.126	64.96	64.96	0.169334975	0.169334975	10	240.3211207	240.3211207	OS	11	264.3532328	264.3532328	17481.75511	17491.61365	132.2185883	132.2558643	50.01587723	50.02997806
1977-1979	Wet	7806	11-Dec-78	1978	12	Mara Reserve	1561.126	64.96	64.96	0	0	10	240.3211207	240.3211207	OX	0	0	0	0	0	0	0
1977-1979	Wet	7806	11-Dec-78	1978	12	Mara Reserve	1561.126	64.96	64.96	0	0	10	240.3211207	240.3211207	RB	0	0	0	0	0	0	0
1977-1979	Wet	7806	11-Dec-78	1978	12	Mara Reserve	1561.126	64.96	64.96	0	0	10	240.3211207	240.3211207	RH	0	0	0	0	0	0	0
1977-1979	Wet	7806	11-Dec-78	1978	12	Mara Reserve	1561.126	64.96	64.96	0	0	10	240.3211207	240.3211207	SB	0	0	0	0	0	0	0
1977-1979	Wet	7806	11-Dec-78	1978	12	Mara Reserve	1561.126	64.96	64.96	5.665024631	5.665024631	10	240.3211207	240.3211207	SH	368	8843.817241	8843.817241	76171419.54	76222420.68	8727.623934	8730.545268	98.68616341	98.71919591
1977-1979	Wet	7806	11-Dec-78	1978	12	Mara Reserve	1561.126	64.96	64.96	0.030788177	0.030788177	10	240.3211207	240.3211207	SP	2	48.06422414	48.06422414	2075.389387	2077.771754	45.55644177	45.58258169	94.78243452	94.83681992
1977-1979	Wet	7806	11-Dec-78	1978	12	Mara Reserve	1561.126	64.96	64.96	0	0	10	240.3211207	240.3211207	ST	0	0	0	0	0	0	0
1977-1979	Wet	7806	11-Dec-78	1978	12	Mara Reserve	1561.126	64.96	64.96	23.27586207	23.27586207	10	240.3211207	240.3211207	TG	1512	36336.55345	36336.55345	72758047.53	73365049.69	8529.832796	8565.340022	23.47452355	23.5722412
1977-1979	Wet	7806	11-Dec-78	1978	12	Mara Reserve	1561.126	64.96	64.96	17.10283251	17.10283251	10	240.3211207	240.3211207	TP	1111	26699.67651	26699.67651	92420859.54	92842645.64	9613.576834	9635.488863	36.00634199	36.08841051
1977-1979	Wet	7806	11-Dec-78	1978	12	Mara Reserve	1561.126	64.96	64.96	1.447044335	1.447044335	10	240.3211207	240.3211207	WB	94	2259.018534	2259.018534	1158624.518	1159435.049	1076.39422	1076.770658	47.6487556	47.66541935
1977-1979	Wet	7806	11-Dec-78	1978	12	Mara Reserve	1561.126	64.96	64.96	1.754926108	1.754926108	10	240.3211207	240.3211207	WH	114	2739.660776	2739.660776	620479.9987	631927.3434	787.7055279	794.9385784	28.75193655	29.01594918
1977-1979	Wet	7806	11-Dec-78	1978	12	Mara Reserve	1561.126	64.96	64.96	27.70935961	27.70935961	10	240.3211207	240.3211207	WL	1800	43257.80172	43257.80172	448641683	447004758	21181.1634	21142.48703	48.96495558	48.87554659
1977-1979	Wet	7806	11-Dec-78	1978	12	Mara Reserve	1561.126	64.96	64.96	22.21366995	22.21366995	10	240.3211207	240.3211207	ZB	1443	34678.33772	34678.33772	389999789.4	390957400.1	19748.41233	19772.64272	56.94740183	57.01727367
1977-1979	Wet	7806	11-Dec-78	1978	12	Mara Reserve	1561.126	64.96	64.96	0	0	10	240.3211207	240.3211207	ZG	0	0	0	0	0	0	0
1977-1979	Wet	7806	11-Dec-78	1978	12	Siana	1224.747	43.68	43.30666667	0.022893773	0.023091133	8	224.3126374	226.246367	BB	1	28.03907967	28.28079587	743.9805296	757.3529191	27.27600648	27.52004577	97.27853696	97.31001168
1977-1979	Wet	7806	11-Dec-78	1978	12	Siana	1224.747	43.68	43.30666667	0	0	8	224.3126374	226.246367	BF	0	0	0	0	0	0	0
1977-1979	Wet	7806	11-Dec-78	1978	12	Siana	1224.747	43.68	43.30666667	0.091575092	0.092364532	8	224.3126374	226.246367	BG	4	112.1563187	113.1231835	7415.879429	7544.759929	86.11550051	86.86057753	76.78167537	76.78406393
1977-1979	Wet	7806	11-Dec-78	1978	12	Siana	1224.747	43.68	43.30666667	0	0	8	224.3126374	226.246367	BP	0	0	0	0	0	0	0
1977-1979	Wet	7806	11-Dec-78	1978	12	Siana	1224.747	43.68	43.30666667	0	0	8	224.3126374	226.246367	BR	0	0	0	0	0	0	0
1977-1979	Wet	7806	11-Dec-78	1978	12	Siana	1224.747	43.68	43.30666667	0	0	8	224.3126374	226.246367	BW	0	0	0	0	0	0	0
1977-1979	Wet	7806	11-Dec-78	1978	12	Siana	1224.747	43.68	43.30666667	0	0	8	224.3126374	226.246367	CF	0	0	0	0	0	0	0
1977-1979	Wet	7806	11-Dec-78	1978	12	Siana	1224.747	43.68	43.30666667	0	0	8	224.3126374	226.246367	CH	0	0	0	0	0	0	0
1977-1979	Wet	7806	11-Dec-78	1978	12	Siana	1224.747	43.68	43.30666667	0	0	8	224.3126374	226.246367	CL	0	0	0	0	0	0	0
1977-1979	Wet	7806	11-Dec-78	1978	12	Siana	1224.747	43.68	43.30666667	0	0	8	224.3126374	226.246367	CM	0	0	0	0	0	0	0
1977-1979	Wet	7806	11-Dec-78	1978	12	Siana	1224.747	43.68	43.30666667	0	0	8	224.3126374	226.246367	CP	0	0	0	0	0	0	0
1977-1979	Wet	7806	11-Dec-78	1978	12	Siana	1224.747	43.68	43.30666667	23.1456044	23.34513547	8	224.3126374	226.246367	CT	1011	28347.50955	28591.88463	136905888.8	137826554.9	11700.67899	11739.95549	41.27586225	41.06044649
1977-1979	Wet	7806	11-Dec-78	1978	12	Siana	1224.747	43.68	43.30666667	23.1456044	23.34513547	8	224.3126374	226.246367	CX	1011	28347.50955	28591.88463	136905888.8	137826554.9	11700.67899	11739.95549	41.27586225	41.06044649
1977-1979	Wet	7806	11-Dec-78	1978	12	Siana	1224.747	43.68	43.30666667	0	0	8	224.3126374	226.246367	DD	0	0	0	0	0	0	0
1977-1979	Wet	7806	11-Dec-78	1978	12	Siana	1224.747	43.68	43.30666667	0	0	8	224.3126374	226.246367	DK	0	0	0	0	0	0	0
1977-1979	Wet	7806	11-Dec-78	1978	12	Siana	1224.747	43.68	43.30666667	1.762820513	1.778017241	8	224.3126374	226.246367	DN	77	2159.009135	2177.621282	711906.1959	712300.2863	843.7453383	843.9788423	39.0802116	38.75691559
1977-1979	Wet	7806	11-Dec-78	1978	12	Siana	1224.747	43.68	43.30666667	0.86996337	0.877463054	8	224.3126374	226.246367	ED	38	1065.485027	1074.670243	733723.1686	746528.2117	856.5764231	864.0186408	80.39309807	80.39848933
1977-1979	Wet	7806	11-Dec-78	1978	12	Siana	1224.747	43.68	43.30666667	0	0	8	224.3126374	226.246367	EL	0	0	0	0	0	0	0
1977-1979	Wet	7806	11-Dec-78	1978	12	Siana	1224.747	43.68	43.30666667	0	0	8	224.3126374	226.246367	FR	0	0	0	0	0	0	0
1977-1979	Wet	7806	11-Dec-78	1978	12	Siana	1224.747	43.68	43.30666667	0.320512821	0.323275862	8	224.3126374	226.246367	GF	14	392.5471154	395.9311422	16251.3603	16700.07431	127.4808232	129.2287673	32.47529233	32.63920252
1977-1979	Wet	7806	11-Dec-78	1978	12	Siana	1224.747	43.68	43.30666667	1.350732601	1.362376847	8	224.3126374	226.246367	GG	59	1654.305701	1668.566957	570593.1897	575510.5394	755.3761909	758.6241094	45.66122154	45.46560786
1977-1979	Wet	7806	11-Dec-78	1978	12	Siana	1224.747	43.68	43.30666667	0	0	8	224.3126374	226.246367	GH	0	0	0	0	0	0	0
1977-1979	Wet	7806	11-Dec-78	1978	12	Siana	1224.747	43.68	43.30666667	0	0	8	224.3126374	226.246367	GK	0	0	0	0	0	0	0
1977-1979	Wet	7806	11-Dec-78	1978	12	Siana	1224.747	43.68	43.30666667	0	0	8	224.3126374	226.246367	GN	0	0	0	0	0	0	0
1977-1979	Wet	7806	11-Dec-78	1978	12	Siana	1224.747	43.68	43.30666667	0	0	8	224.3126374	226.246367	GR	0	0	0	0	0	0	0
1977-1979	Wet	7806	11-Dec-78	1978	12	Siana	1224.747	43.68	43.30666667	0	0	8	224.3126374	226.246367	HD	0	0	0	0	0	0	0
1977-1979	Wet	7806	11-Dec-78	1978	12	Siana	1224.747	43.68	43.30666667	0	0	8	224.3126374	226.246367	HH	0	0	0	0	0	0	0
1977-1979	Wet	7806	11-Dec-78	1978	12	Siana	1224.747	43.68	43.30666667	0	0	8	224.3126374	226.246367	HP	0	0	0	0	0	0	0
1977-1979	Wet	7806	11-Dec-78	1978	12	Siana	1224.747	43.68	43.30666667	0	0	8	224.3126374	226.246367	HY	0	0	0	0	0	0	0
1977-1979	Wet	7806	11-Dec-78	1978	12	Siana	1224.747	43.68	43.30666667	12.77472527	12.88485222	8	224.3126374	226.246367	IM	558	15645.80646	15780.6841	10159781.02	10201077.83	3187.44114	3193.912621	20.37249501	20.23938
1977-1979	Wet	7806	11-Dec-78	1978	12	Siana	1224.747	43.68	43.30666667	0.114468864	0.115455665	8	224.3126374	226.246367	KG	5	140.1953984	141.4039794	23042.88853	23418.53574	151.7988423	153.0311594	108.2766226	108.2226682
1977-1979	Wet	7806	11-Dec-78	1978	12	Siana	1224.747	43.68	43.30666667	0	0	8	224.3126374	226.246367	KP	0	0	0	0	0	0	0
1977-1979	Wet	7806	11-Dec-78	1978	12	Siana	1224.747	43.68	43.30666667	0	0	8	224.3126374	226.246367	LK	0	0	0	0	0	0	0
1977-1979	Wet	7806	11-Dec-78	1978	12	Siana	1224.747	43.68	43.30666667	0	0	8	224.3126374	226.246367	LN	0	0	0	0	0	0	0
1977-1979	Wet	7806	11-Dec-78	1978	12	Siana	1224.747	43.68	43.30666667	0	0	8	224.3126374	226.246367	LP	0	0	0	0	0	0	0
1977-1979	Wet	7806	11-Dec-78	1978	12	Siana	1224.747	43.68	43.30666667	0	0	8	224.3126374	226.246367	OR	0	0	0	0	0	0	0
1977-1979	Wet	7806	11-Dec-78	1978	12	Siana	1224.747	43.68	43.30666667	0.114468864	0.115455665	8	224.3126374	226.246367	OS	5	140.1953984	141.4039794	21932.04471	22278.35453	148.0947153	149.2593532	105.6345052	105.5552707
1977-1979	Wet	7806	11-Dec-78	1978	12	Siana	1224.747	43.68	43.30666667	0	0	8	224.3126374	226.246367	OX	0	0	0	0	0	0	0
1977-1979	Wet	7806	11-Dec-78	1978	12	Siana	1224.747	43.68	43.30666667	0	0	8	224.3126374	226.246367	RB	0	0	0	0	0	0	0
1977-1979	Wet	7806	11-Dec-78	1978	12	Siana	1224.747	43.68	43.30666667	0	0	8	224.3126374	226.246367	RH	0	0	0	0	0	0	0
1977-1979	Wet	7806	11-Dec-78	1978	12	Siana	1224.747	43.68	43.30666667	0	0	8	224.3126374	226.246367	SB	0	0	0	0	0	0	0
1977-1979	Wet	7806	11-Dec-78	1978	12	Siana	1224.747	43.68	43.30666667	10.21062271	10.29864532	8	224.3126374	226.246367	SH	446	12505.42953	12613.23496	14000271.18	14365945.3	3741.693624	3790.243436	29.92055262	30.04973306
1977-1979	Wet	7806	11-Dec-78	1978	12	Siana	1224.747	43.68	43.30666667	0	0	8	224.3126374	226.246367	SP	0	0	0	0	0	0	0
1977-1979	Wet	7806	11-Dec-78	1978	12	Siana	1224.747	43.68	43.30666667	0	0	8	224.3126374	226.246367	ST	0	0	0	0	0	0	0
1977-1979	Wet	7806	11-Dec-78	1978	12	Siana	1224.747	43.68	43.30666667	5.242673993	5.287869458	8	224.3126374	226.246367	TG	229	6420.949245	6476.302255	8089812.995	8101018.234	2844.259657	2846.228774	44.29656034	43.94836223
1977-1979	Wet	7806	11-Dec-78	1978	12	Siana	1224.747	43.68	43.30666667	0.183150183	0.184729064	8	224.3126374	226.246367	TP	8	224.3126374	226.246367	47614.75389	48470.58682	218.2080518	220.1603662	97.27853696	97.31001168
1977-1979	Wet	7806	11-Dec-78	1978	12	Siana	1224.747	43.68	43.30666667	0	0	8	224.3126374	226.246367	WB	0	0	0	0	0	0	0
1977-1979	Wet	7806	11-Dec-78	1978	12	Siana	1224.747	43.68	43.30666667	0.228937729	0.23091133	8	224.3126374	226.246367	WH	10	280.3907967	282.8079587	29253.36	29702.37582	171.0361365	172.3437722	60.99919774	60.94021292
1977-1979	Wet	7806	11-Dec-78	1978	12	Siana	1224.747	43.68	43.30666667	4.830586081	4.872229064	8	224.3126374	226.246367	WL	211	5916.24581	5967.247929	6369594.431	6401748.196	2523.805545	2530.167622	42.65890273	42.40091332
1977-1979	Wet	7806	11-Dec-78	1978	12	Siana	1224.747	43.68	43.30666667	1.877289377	1.893472906	8	224.3126374	226.246367	ZB	82	2299.204533	2319.025262	397144.3262	406211.1176	630.1938799	637.3469366	27.40921353	27.48339775
1977-1979	Wet	7806	11-Dec-78	1978	12	Siana	1224.747	43.68	43.30666667	0	0	8	224.3126374	226.246367	ZG	0	0	0	0	0	0	0
1977-1979	Wet	7901	26-Jan-79	1979	1	Conservancies	1775.009	76.16	76.01066667	0	0	13	302.9821035	303.5773532	BB	0	0	0	0	0	0	0
1977-1979	Wet	7901	26-Jan-79	1979	1	Conservancies	1775.009	76.16	76.01066667	7.602415966	7.617351951	13	302.9821035	303.5773532	BF	579	13494.35676	13520.86827	56302084.22	56959586.05	7503.471478	7547.157482	55.60451388	55.81858599
1977-1979	Wet	7901	26-Jan-79	1979	1	Conservancies	1775.009	76.16	76.01066667	0	0	13	302.9821035	303.5773532	BG	0	0	0	0	0	0	0
1977-1979	Wet	7901	26-Jan-79	1979	1	Conservancies	1775.009	76.16	76.01066667	0	0	13	302.9821035	303.5773532	BP	0	0	0	0	0	0	0
1977-1979	Wet	7901	26-Jan-79	1979	1	Conservancies	1775.009	76.16	76.01066667	0	0	13	302.9821035	303.5773532	BR	0	0	0	0	0	0	0
1977-1979	Wet	7901	26-Jan-79	1979	1	Conservancies	1775.009	76.16	76.01066667	0	0	13	302.9821035	303.5773532	BW	0	0	0	0	0	0	0
1977-1979	Wet	7901	26-Jan-79	1979	1	Conservancies	1775.009	76.16	76.01066667	0	0	13	302.9821035	303.5773532	CF	0	0	0	0	0	0	0
1977-1979	Wet	7901	26-Jan-79	1979	1	Conservancies	1775.009	76.16	76.01066667	0	0	13	302.9821035	303.5773532	CH	0	0	0	0	0	0	0
1977-1979	Wet	7901	26-Jan-79	1979	1	Conservancies	1775.009	76.16	76.01066667	0	0	13	302.9821035	303.5773532	CL	0	0	0	0	0	0	0
1977-1979	Wet	7901	26-Jan-79	1979	1	Conservancies	1775.009	76.16	76.01066667	0	0	13	302.9821035	303.5773532	CM	0	0	0	0	0	0	0
1977-1979	Wet	7901	26-Jan-79	1979	1	Conservancies	1775.009	76.16	76.01066667	0	0	13	302.9821035	303.5773532	CP	0	0	0	0	0	0	0
1977-1979	Wet	7901	26-Jan-79	1979	1	Conservancies	1775.009	76.16	76.01066667	43.1460084	43.23077463	13	302.9821035	303.5773532	CT	3286	76584.55323	76735.01404	385665000.8	378857161.6	19638.35535	19464.25343	25.6427106	25.36554358
1977-1979	Wet	7901	26-Jan-79	1979	1	Conservancies	1775.009	76.16	76.01066667	43.1460084	43.23077463	13	302.9821035	303.5773532	CX	3286	76584.55323	76735.01404	385665000.8	378857161.6	19638.35535	19464.25343	25.6427106	25.36554358
1977-1979	Wet	7901	26-Jan-79	1979	1	Conservancies	1775.009	76.16	76.01066667	0	0	13	302.9821035	303.5773532	DD	0	0	0	0	0	0	0
1977-1979	Wet	7901	26-Jan-79	1979	1	Conservancies	1775.009	76.16	76.01066667	0	0	13	302.9821035	303.5773532	DK	0	0	0	0	0	0	0
1977-1979	Wet	7901	26-Jan-79	1979	1	Conservancies	1775.009	76.16	76.01066667	0.262605042	0.263120965	13	302.9821035	303.5773532	DN	20	466.126313	467.0420818	117254.9826	117032.3638	342.425149	342.0999325	73.46187919	73.24820306
1977-1979	Wet	7901	26-Jan-79	1979	1	Conservancies	1775.009	76.16	76.01066667	1.06355042	1.06563991	13	302.9821035	303.5773532	ED	81	1887.811568	1891.520431	261007.7049	260261.4241	510.8891318	510.1582344	27.06250669	26.97080222
1977-1979	Wet	7901	26-Jan-79	1979	1	Conservancies	1775.009	76.16	76.01066667	0	0	13	302.9821035	303.5773532	EL	0	0	0	0	0	0	0
1977-1979	Wet	7901	26-Jan-79	1979	1	Conservancies	1775.009	76.16	76.01066667	0	0	13	302.9821035	303.5773532	FR	0	0	0	0	0	0	0
1977-1979	Wet	7901	26-Jan-79	1979	1	Conservancies	1775.009	76.16	76.01066667	1.076680672	1.078795958	13	302.9821035	303.5773532	GF	82	1911.117883	1914.872535	197196.424	193107.002	444.0680398	439.4394178	23.23603602	22.94875558
1977-1979	Wet	7901	26-Jan-79	1979	1	Conservancies	1775.009	76.16	76.01066667	3.348214286	3.35479231	13	302.9821035	303.5773532	GG	255	5943.110491	5954.786543	1509660.825	1500399.227	1228.682557	1224.907844	20.67406551	20.57013859
1977-1979	Wet	7901	26-Jan-79	1979	1	Conservancies	1775.009	76.16	76.01066667	0	0	13	302.9821035	303.5773532	GH	0	0	0	0	0	0	0
1977-1979	Wet	7901	26-Jan-79	1979	1	Conservancies	1775.009	76.16	76.01066667	0	0	13	302.9821035	303.5773532	GK	0	0	0	0	0	0	0
1977-1979	Wet	7901	26-Jan-79	1979	1	Conservancies	1775.009	76.16	76.01066667	0	0	13	302.9821035	303.5773532	GN	0	0	0	0	0	0	0
1977-1979	Wet	7901	26-Jan-79	1979	1	Conservancies	1775.009	76.16	76.01066667	0	0	13	302.9821035	303.5773532	GR	0	0	0	0	0	0	0
1977-1979	Wet	7901	26-Jan-79	1979	1	Conservancies	1775.009	76.16	76.01066667	0	0	13	302.9821035	303.5773532	HD	0	0	0	0	0	0	0
1977-1979	Wet	7901	26-Jan-79	1979	1	Conservancies	1775.009	76.16	76.01066667	0	0	13	302.9821035	303.5773532	HH	0	0	0	0	0	0	0
1977-1979	Wet	7901	26-Jan-79	1979	1	Conservancies	1775.009	76.16	76.01066667	0.026260504	0.026312097	13	302.9821035	303.5773532	HP	2	46.6126313	46.70420818	1933.202745	1950.555693	43.96820153	44.16509587	94.32679576	94.56341856
1977-1979	Wet	7901	26-Jan-79	1979	1	Conservancies	1775.009	76.16	76.01066667	0	0	13	302.9821035	303.5773532	HY	0	0	0	0	0	0	0
1977-1979	Wet	7901	26-Jan-79	1979	1	Conservancies	1775.009	76.16	76.01066667	17.88340336	17.91853775	13	302.9821035	303.5773532	IM	1362	31743.20192	31805.56577	52291719.44	51845642.68	7231.301366	7200.391842	22.78062996	22.63877931
1977-1979	Wet	7901	26-Jan-79	1979	1	Conservancies	1775.009	76.16	76.01066667	2.389705882	2.394400786	13	302.9821035	303.5773532	KG	182	4241.749449	4250.082944	2652800.44	2646993.889	1628.741981	1626.958478	38.39788278	38.28062885
1977-1979	Wet	7901	26-Jan-79	1979	1	Conservancies	1775.009	76.16	76.01066667	0	0	13	302.9821035	303.5773532	KP	0	0	0	0	0	0	0
1977-1979	Wet	7901	26-Jan-79	1979	1	Conservancies	1775.009	76.16	76.01066667	0	0	13	302.9821035	303.5773532	LK	0	0	0	0	0	0	0
1977-1979	Wet	7901	26-Jan-79	1979	1	Conservancies	1775.009	76.16	76.01066667	0.013130252	0.013156048	13	302.9821035	303.5773532	LN	1	23.30631565	23.35210409	483.3006864	487.6389233	21.98410076	22.08254793	94.32679576	94.56341856
1977-1979	Wet	7901	26-Jan-79	1979	1	Conservancies	1775.009	76.16	76.01066667	0.013130252	0.013156048	13	302.9821035	303.5773532	LP	1	23.30631565	23.35210409	499.8654276	499.3037436	22.35767044	22.34510558	95.92966463	95.68776114
1977-1979	Wet	7901	26-Jan-79	1979	1	Conservancies	1775.009	76.16	76.01066667	0	0	13	302.9821035	303.5773532	OR	0	0	0	0	0	0	0
1977-1979	Wet	7901	26-Jan-79	1979	1	Conservancies	1775.009	76.16	76.01066667	0.026260504	0.026312097	13	302.9821035	303.5773532	OS	2	46.6126313	46.70420818	2065.720676	2081.646054	45.45019995	45.6250595	97.50618809	97.68939733
1977-1979	Wet	7901	26-Jan-79	1979	1	Conservancies	1775.009	76.16	76.01066667	0	0	13	302.9821035	303.5773532	OX	0	0	0	0	0	0	0
1977-1979	Wet	7901	26-Jan-79	1979	1	Conservancies	1775.009	76.16	76.01066667	0	0	13	302.9821035	303.5773532	RB	0	0	0	0	0	0	0
1977-1979	Wet	7901	26-Jan-79	1979	1	Conservancies	1775.009	76.16	76.01066667	0	0	13	302.9821035	303.5773532	RH	0	0	0	0	0	0	0
1977-1979	Wet	7901	26-Jan-79	1979	1	Conservancies	1775.009	76.16	76.01066667	0	0	13	302.9821035	303.5773532	SB	0	0	0	0	0	0	0
1977-1979	Wet	7901	26-Jan-79	1979	1	Conservancies	1775.009	76.16	76.01066667	28.83403361	28.89068201	13	302.9821035	303.5773532	SH	2196	51180.66917	51281.22058	142261287.6	142675990.9	11927.33363	11944.70556	23.30437219	23.29255315
1977-1979	Wet	7901	26-Jan-79	1979	1	Conservancies	1775.009	76.16	76.01066667	0	0	13	302.9821035	303.5773532	SP	0	0	0	0	0	0	0
1977-1979	Wet	7901	26-Jan-79	1979	1	Conservancies	1775.009	76.16	76.01066667	0	0	13	302.9821035	303.5773532	ST	0	0	0	0	0	0	0
1977-1979	Wet	7901	26-Jan-79	1979	1	Conservancies	1775.009	76.16	76.01066667	23.97584034	24.02294415	13	302.9821035	303.5773532	TG	1826	42557.33238	42640.94207	136445590.1	138531139.5	11680.99268	11769.92521	27.44766185	27.60240426
1977-1979	Wet	7901	26-Jan-79	1979	1	Conservancies	1775.009	76.16	76.01066667	11.12132353	11.14317289	13	302.9821035	303.5773532	TP	847	19740.44936	19779.23216	25252560.25	25751671.18	5025.192559	5074.610446	25.45632304	25.65625604
1977-1979	Wet	7901	26-Jan-79	1979	1	Conservancies	1775.009	76.16	76.01066667	0.262605042	0.263120965	13	302.9821035	303.5773532	WB	20	466.126313	467.0420818	45430.26452	45359.26424	213.1437649	212.9771449	45.72661078	45.60127517
1977-1979	Wet	7901	26-Jan-79	1979	1	Conservancies	1775.009	76.16	76.01066667	1.404936975	1.407697165	13	302.9821035	303.5773532	WH	107	2493.775775	2498.675138	551612.7049	557858.4421	742.7063383	746.8992181	29.78240249	29.89180974
1977-1979	Wet	7901	26-Jan-79	1979	1	Conservancies	1775.009	76.16	76.01066667	3.965336134	3.973126579	13	302.9821035	303.5773532	WL	302	7038.507327	7052.335435	3862646.269	3819095.586	1965.361613	1954.250646	27.9229888	27.71068767
1977-1979	Wet	7901	26-Jan-79	1979	1	Conservancies	1775.009	76.16	76.01066667	21.03466387	21.07598933	13	302.9821035	303.5773532	ZB	1602	37336.71767	37410.07075	194525269.8	194724655.5	13947.23162	13954.37765	37.35526979	37.30112605
1977-1979	Wet	7901	26-Jan-79	1979	1	Conservancies	1775.009	76.16	76.01066667	0	0	13	302.9821035	303.5773532	ZG	0	0	0	0	0	0	0
1977-1979	Wet	7901	26-Jan-79	1979	1	Loita Plains	1775.009	104.16	104.5706667	0	0	12	204.4941244	203.6910415	BB	0	0	0	0	0	0	0
1977-1979	Wet	7901	26-Jan-79	1979	1	Loita Plains	1775.009	104.16	104.5706667	0.076804916	0.07650329	12	204.4941244	203.6910415	BF	8	136.3294163	135.7940276	18063.845	17910.48258	134.4018043	133.8300511	98.58606307	98.5537092
1977-1979	Wet	7901	26-Jan-79	1979	1	Loita Plains	1775.009	104.16	104.5706667	0	0	12	204.4941244	203.6910415	BG	0	0	0	0	0	0	0
1977-1979	Wet	7901	26-Jan-79	1979	1	Loita Plains	1775.009	104.16	104.5706667	0	0	12	204.4941244	203.6910415	BP	0	0	0	0	0	0	0
1977-1979	Wet	7901	26-Jan-79	1979	1	Loita Plains	1775.009	104.16	104.5706667	0	0	12	204.4941244	203.6910415	BR	0	0	0	0	0	0	0
1977-1979	Wet	7901	26-Jan-79	1979	1	Loita Plains	1775.009	104.16	104.5706667	0	0	12	204.4941244	203.6910415	BW	0	0	0	0	0	0	0
1977-1979	Wet	7901	26-Jan-79	1979	1	Loita Plains	1775.009	104.16	104.5706667	0	0	12	204.4941244	203.6910415	CF	0	0	0	0	0	0	0
1977-1979	Wet	7901	26-Jan-79	1979	1	Loita Plains	1775.009	104.16	104.5706667	0	0	12	204.4941244	203.6910415	CH	0	0	0	0	0	0	0
1977-1979	Wet	7901	26-Jan-79	1979	1	Loita Plains	1775.009	104.16	104.5706667	0	0	12	204.4941244	203.6910415	CL	0	0	0	0	0	0	0
1977-1979	Wet	7901	26-Jan-79	1979	1	Loita Plains	1775.009	104.16	104.5706667	0	0	12	204.4941244	203.6910415	CM	0	0	0	0	0	0	0
1977-1979	Wet	7901	26-Jan-79	1979	1	Loita Plains	1775.009	104.16	104.5706667	0	0	12	204.4941244	203.6910415	CP	0	0	0	0	0	0	0
1977-1979	Wet	7901	26-Jan-79	1979	1	Loita Plains	1775.009	104.16	104.5706667	35.45506912	35.31583108	12	204.4941244	203.6910415	CT	3693	62933.06679	62685.91801	114227616.5	112302141.9	10687.73206	10597.27049	16.98269701	16.90534466
1977-1979	Wet	7901	26-Jan-79	1979	1	Loita Plains	1775.009	104.16	104.5706667	35.45506912	35.31583108	12	204.4941244	203.6910415	CX	3693	62933.06679	62685.91801	114227616.5	112302141.9	10687.73206	10597.27049	16.98269701	16.90534466
1977-1979	Wet	7901	26-Jan-79	1979	1	Loita Plains	1775.009	104.16	104.5706667	0	0	12	204.4941244	203.6910415	DD	0	0	0	0	0	0	0
1977-1979	Wet	7901	26-Jan-79	1979	1	Loita Plains	1775.009	104.16	104.5706667	0	0	12	204.4941244	203.6910415	DK	0	0	0	0	0	0	0
1977-1979	Wet	7901	26-Jan-79	1979	1	Loita Plains	1775.009	104.16	104.5706667	2.697772657	2.687178049	12	204.4941244	203.6910415	DN	281	4788.570747	4769.765221	1791533.092	1774370.874	1338.481637	1332.055132	27.95158947	27.92705867
1977-1979	Wet	7901	26-Jan-79	1979	1	Loita Plains	1775.009	104.16	104.5706667	0.499231951	0.497271383	12	204.4941244	203.6910415	ED	52	886.1412058	882.6611797	573105.2591	569331.2059	757.0371583	754.5403938	85.43075904	85.484715
1977-1979	Wet	7901	26-Jan-79	1979	1	Loita Plains	1775.009	104.16	104.5706667	0	0	12	204.4941244	203.6910415	EL	0	0	0	0	0	0	0
1977-1979	Wet	7901	26-Jan-79	1979	1	Loita Plains	1775.009	104.16	104.5706667	0	0	12	204.4941244	203.6910415	FR	0	0	0	0	0	0	0
1977-1979	Wet	7901	26-Jan-79	1979	1	Loita Plains	1775.009	104.16	104.5706667	0.796850998	0.79372163	12	204.4941244	203.6910415	GF	83	1414.417694	1408.863037	101751.5277	102019.0339	318.9851527	319.4041858	22.55240118	22.6710601
1977-1979	Wet	7901	26-Jan-79	1979	1	Loita Plains	1775.009	104.16	104.5706667	9.216589862	9.180394757	12	204.4941244	203.6910415	GG	960	16359.52995	16295.28332	5105539.066	5213738.981	2259.543995	2283.361334	13.81179045	14.01240647
1977-1979	Wet	7901	26-Jan-79	1979	1	Loita Plains	1775.009	104.16	104.5706667	0	0	12	204.4941244	203.6910415	GH	0	0	0	0	0	0	0
1977-1979	Wet	7901	26-Jan-79	1979	1	Loita Plains	1775.009	104.16	104.5706667	0	0	12	204.4941244	203.6910415	GK	0	0	0	0	0	0	0
1977-1979	Wet	7901	26-Jan-79	1979	1	Loita Plains	1775.009	104.16	104.5706667	0	0	12	204.4941244	203.6910415	GN	0	0	0	0	0	0	0
1977-1979	Wet	7901	26-Jan-79	1979	1	Loita Plains	1775.009	104.16	104.5706667	0	0	12	204.4941244	203.6910415	GR	0	0	0	0	0	0	0
1977-1979	Wet	7901	26-Jan-79	1979	1	Loita Plains	1775.009	104.16	104.5706667	0	0	12	204.4941244	203.6910415	HD	0	0	0	0	0	0	0
1977-1979	Wet	7901	26-Jan-79	1979	1	Loita Plains	1775.009	104.16	104.5706667	0	0	12	204.4941244	203.6910415	HH	0	0	0	0	0	0	0
1977-1979	Wet	7901	26-Jan-79	1979	1	Loita Plains	1775.009	104.16	104.5706667	0	0	12	204.4941244	203.6910415	HP	0	0	0	0	0	0	0
1977-1979	Wet	7901	26-Jan-79	1979	1	Loita Plains	1775.009	104.16	104.5706667	0	0	12	204.4941244	203.6910415	HY	0	0	0	0	0	0	0
1977-1979	Wet	7901	26-Jan-79	1979	1	Loita Plains	1775.009	104.16	104.5706667	3.254608295	3.241826899	12	204.4941244	203.6910415	IM	339	5776.959015	5754.271921	1529803.872	1519013.567	1236.852405	1232.482684	21.41009486	21.41856869
1977-1979	Wet	7901	26-Jan-79	1979	1	Loita Plains	1775.009	104.16	104.5706667	0.336021505	0.334701892	12	204.4941244	203.6910415	KG	35	596.4411962	594.0988709	127084.0926	126240.0863	356.4885588	355.3028093	59.76927165	59.80533321
1977-1979	Wet	7901	26-Jan-79	1979	1	Loita Plains	1775.009	104.16	104.5706667	0	0	12	204.4941244	203.6910415	KP	0	0	0	0	0	0	0
1977-1979	Wet	7901	26-Jan-79	1979	1	Loita Plains	1775.009	104.16	104.5706667	0	0	12	204.4941244	203.6910415	LK	0	0	0	0	0	0	0
1977-1979	Wet	7901	26-Jan-79	1979	1	Loita Plains	1775.009	104.16	104.5706667	0	0	12	204.4941244	203.6910415	LN	0	0	0	0	0	0	0
1977-1979	Wet	7901	26-Jan-79	1979	1	Loita Plains	1775.009	104.16	104.5706667	0	0	12	204.4941244	203.6910415	LP	0	0	0	0	0	0	0
1977-1979	Wet	7901	26-Jan-79	1979	1	Loita Plains	1775.009	104.16	104.5706667	0	0	12	204.4941244	203.6910415	OR	0	0	0	0	0	0	0
1977-1979	Wet	7901	26-Jan-79	1979	1	Loita Plains	1775.009	104.16	104.5706667	0.028801843	0.028688734	12	204.4941244	203.6910415	OS	3	51.12353111	50.92276037	1366.621672	1350.030697	36.96784646	36.74276387	72.31082373	72.15391232
1977-1979	Wet	7901	26-Jan-79	1979	1	Loita Plains	1775.009	104.16	104.5706667	0	0	12	204.4941244	203.6910415	OX	0	0	0	0	0	0	0
1977-1979	Wet	7901	26-Jan-79	1979	1	Loita Plains	1775.009	104.16	104.5706667	0	0	12	204.4941244	203.6910415	RB	0	0	0	0	0	0	0
1977-1979	Wet	7901	26-Jan-79	1979	1	Loita Plains	1775.009	104.16	104.5706667	0	0	12	204.4941244	203.6910415	RH	0	0	0	0	0	0	0
1977-1979	Wet	7901	26-Jan-79	1979	1	Loita Plains	1775.009	104.16	104.5706667	0	0	12	204.4941244	203.6910415	SB	0	0	0	0	0	0	0
1977-1979	Wet	7901	26-Jan-79	1979	1	Loita Plains	1775.009	104.16	104.5706667	43.93241167	43.75988167	12	204.4941244	203.6910415	SH	4576	77980.42611	77674.18381	316340554.2	312979741.7	17785.96509	17691.23347	22.80824301	22.77620775
1977-1979	Wet	7901	26-Jan-79	1979	1	Loita Plains	1775.009	104.16	104.5706667	0	0	12	204.4941244	203.6910415	SP	0	0	0	0	0	0	0
1977-1979	Wet	7901	26-Jan-79	1979	1	Loita Plains	1775.009	104.16	104.5706667	0	0	12	204.4941244	203.6910415	ST	0	0	0	0	0	0	0
1977-1979	Wet	7901	26-Jan-79	1979	1	Loita Plains	1775.009	104.16	104.5706667	20.92933948	20.84714643	12	204.4941244	203.6910415	TG	2180	37149.76594	37003.87253	81014719.9	81209269.85	9000.817735	9011.618603	24.22846419	24.35317708
1977-1979	Wet	7901	26-Jan-79	1979	1	Loita Plains	1775.009	104.16	104.5706667	0.528033794	0.525960116	12	204.4941244	203.6910415	TP	55	937.2647369	933.58394	255509.7058	254156.5048	505.479679	504.1393704	53.93136635	54.00043304
1977-1979	Wet	7901	26-Jan-79	1979	1	Loita Plains	1775.009	104.16	104.5706667	0	0	12	204.4941244	203.6910415	WB	0	0	0	0	0	0	0
1977-1979	Wet	7901	26-Jan-79	1979	1	Loita Plains	1775.009	104.16	104.5706667	0.201612903	0.200821135	12	204.4941244	203.6910415	WH	21	357.8647177	356.4593226	26426.93798	26297.66266	162.5636429	162.1655409	45.42600452	45.49342117
1977-1979	Wet	7901	26-Jan-79	1979	1	Loita Plains	1775.009	104.16	104.5706667	34.18778802	34.0535268	12	204.4941244	203.6910415	WL	3561	60683.63142	60445.31655	324223572.8	324223547.5	18006.20928	18006.20858	29.67226723	29.78925351
1977-1979	Wet	7901	26-Jan-79	1979	1	Loita Plains	1775.009	104.16	104.5706667	4.128264209	4.112051818	12	204.4941244	203.6910415	ZB	430	7327.706125	7298.928986	5787215.239	5758938.272	2405.66316	2399.778796	32.82968938	32.87850589
1977-1979	Wet	7901	26-Jan-79	1979	1	Loita Plains	1775.009	104.16	104.5706667	0	0	12	204.4941244	203.6910415	ZG	0	0	0	0	0	0	0
1977-1979	Wet	7901	26-Jan-79	1979	1	Mara Reserve	1561.126	52.64	52.49066667	0.01899696	0.019051006	9	266.9098404	267.6691856	BB	1	29.65664894	29.74102063	874.2902909	878.5156559	29.56840021	29.63976478	99.7024319	99.65954144
1977-1979	Wet	7901	26-Jan-79	1979	1	Mara Reserve	1561.126	52.64	52.49066667	14.9506079	14.99314164	9	266.9098404	267.6691856	BF	787	23339.78271	23406.18323	208227244.6	208366742.4	14430.08124	14434.91401	61.82611646	61.67137061
1977-1979	Wet	7901	26-Jan-79	1979	1	Mara Reserve	1561.126	52.64	52.49066667	0	0	9	266.9098404	267.6691856	BG	0	0	0	0	0	0	0
1977-1979	Wet	7901	26-Jan-79	1979	1	Mara Reserve	1561.126	52.64	52.49066667	0	0	9	266.9098404	267.6691856	BP	0	0	0	0	0	0	0
1977-1979	Wet	7901	26-Jan-79	1979	1	Mara Reserve	1561.126	52.64	52.49066667	0	0	9	266.9098404	267.6691856	BR	0	0	0	0	0	0	0
1977-1979	Wet	7901	26-Jan-79	1979	1	Mara Reserve	1561.126	52.64	52.49066667	0	0	9	266.9098404	267.6691856	BW	0	0	0	0	0	0	0
1977-1979	Wet	7901	26-Jan-79	1979	1	Mara Reserve	1561.126	52.64	52.49066667	0	0	9	266.9098404	267.6691856	CF	0	0	0	0	0	0	0
1977-1979	Wet	7901	26-Jan-79	1979	1	Mara Reserve	1561.126	52.64	52.49066667	0	0	9	266.9098404	267.6691856	CH	0	0	0	0	0	0	0
1977-1979	Wet	7901	26-Jan-79	1979	1	Mara Reserve	1561.126	52.64	52.49066667	0	0	9	266.9098404	267.6691856	CL	0	0	0	0	0	0	0
1977-1979	Wet	7901	26-Jan-79	1979	1	Mara Reserve	1561.126	52.64	52.49066667	0	0	9	266.9098404	267.6691856	CM	0	0	0	0	0	0	0
1977-1979	Wet	7901	26-Jan-79	1979	1	Mara Reserve	1561.126	52.64	52.49066667	0	0	9	266.9098404	267.6691856	CP	0	0	0	0	0	0	0
1977-1979	Wet	7901	26-Jan-79	1979	1	Mara Reserve	1561.126	52.64	52.49066667	0.01899696	0.019051006	9	266.9098404	267.6691856	CT	1	29.65664894	29.74102063	833.6054952	836.1106678	28.87222706	28.91557829	97.35498815	97.22456621
1977-1979	Wet	7901	26-Jan-79	1979	1	Mara Reserve	1561.126	52.64	52.49066667	0.01899696	0.019051006	9	266.9098404	267.6691856	CX	1	29.65664894	29.74102063	833.6054952	836.1106678	28.87222706	28.91557829	97.35498815	97.22456621
1977-1979	Wet	7901	26-Jan-79	1979	1	Mara Reserve	1561.126	52.64	52.49066667	0	0	9	266.9098404	267.6691856	DD	0	0	0	0	0	0	0
1977-1979	Wet	7901	26-Jan-79	1979	1	Mara Reserve	1561.126	52.64	52.49066667	0	0	9	266.9098404	267.6691856	DK	0	0	0	0	0	0	0
1977-1979	Wet	7901	26-Jan-79	1979	1	Mara Reserve	1561.126	52.64	52.49066667	0	0	9	266.9098404	267.6691856	DN	0	0	0	0	0	0	0
1977-1979	Wet	7901	26-Jan-79	1979	1	Mara Reserve	1561.126	52.64	52.49066667	1.17781155	1.181162365	9	266.9098404	267.6691856	ED	62	1838.712234	1843.943279	1101992.705	1092802.47	1049.758403	1045.371929	57.0920443	56.69219552
1977-1979	Wet	7901	26-Jan-79	1979	1	Mara Reserve	1561.126	52.64	52.49066667	1.310790274	1.314519407	9	266.9098404	267.6691856	EL	69	2046.308777	2052.130423	2653374.948	2668257.046	1628.918337	1633.480041	79.60276354	79.59923127
1977-1979	Wet	7901	26-Jan-79	1979	1	Mara Reserve	1561.126	52.64	52.49066667	0	0	9	266.9098404	267.6691856	FR	0	0	0	0	0	0	0
1977-1979	Wet	7901	26-Jan-79	1979	1	Mara Reserve	1561.126	52.64	52.49066667	1.709726444	1.71459053	9	266.9098404	267.6691856	GF	90	2669.098404	2676.691856	1117360.304	1111238.99	1057.05265	1054.15321	39.60336	39.38268828
1977-1979	Wet	7901	26-Jan-79	1979	1	Mara Reserve	1561.126	52.64	52.49066667	0.949848024	0.952550295	9	266.9098404	267.6691856	GG	50	1482.832447	1487.051031	538154.24	530993.2764	733.5899672	728.6928546	49.472209	49.00254526
1977-1979	Wet	7901	26-Jan-79	1979	1	Mara Reserve	1561.126	52.64	52.49066667	0	0	9	266.9098404	267.6691856	GH	0	0	0	0	0	0	0
1977-1979	Wet	7901	26-Jan-79	1979	1	Mara Reserve	1561.126	52.64	52.49066667	0	0	9	266.9098404	267.6691856	GK	0	0	0	0	0	0	0
1977-1979	Wet	7901	26-Jan-79	1979	1	Mara Reserve	1561.126	52.64	52.49066667	0	0	9	266.9098404	267.6691856	GN	0	0	0	0	0	0	0
1977-1979	Wet	7901	26-Jan-79	1979	1	Mara Reserve	1561.126	52.64	52.49066667	0	0	9	266.9098404	267.6691856	GR	0	0	0	0	0	0	0
1977-1979	Wet	7901	26-Jan-79	1979	1	Mara Reserve	1561.126	52.64	52.49066667	0	0	9	266.9098404	267.6691856	HD	0	0	0	0	0	0	0
1977-1979	Wet	7901	26-Jan-79	1979	1	Mara Reserve	1561.126	52.64	52.49066667	0	0	9	266.9098404	267.6691856	HH	0	0	0	0	0	0	0
1977-1979	Wet	7901	26-Jan-79	1979	1	Mara Reserve	1561.126	52.64	52.49066667	1.101823708	1.104958342	9	266.9098404	267.6691856	HP	58	1720.085638	1724.979196	588514.2264	586129.8869	767.1468089	765.5912009	44.59933807	44.38263386
1977-1979	Wet	7901	26-Jan-79	1979	1	Mara Reserve	1561.126	52.64	52.49066667	0.151975684	0.152408047	9	266.9098404	267.6691856	HY	8	237.2531915	237.928165	27597.276	27649.5116	166.1242788	166.2814229	70.01982892	69.88723798
1977-1979	Wet	7901	26-Jan-79	1979	1	Mara Reserve	1561.126	52.64	52.49066667	13.75379939	13.79292827	9	266.9098404	267.6691856	IM	724	21471.41383	21532.49893	44458581.46	44649578.96	6667.726859	6682.034043	31.05397209	31.03232033
1977-1979	Wet	7901	26-Jan-79	1979	1	Mara Reserve	1561.126	52.64	52.49066667	1.690729483	1.695539524	9	266.9098404	267.6691856	KG	89	2639.441755	2646.950836	1227022.276	1240210.15	1107.710375	1113.647229	41.96760066	42.07283391
1977-1979	Wet	7901	26-Jan-79	1979	1	Mara Reserve	1561.126	52.64	52.49066667	0	0	9	266.9098404	267.6691856	KP	0	0	0	0	0	0	0
1977-1979	Wet	7901	26-Jan-79	1979	1	Mara Reserve	1561.126	52.64	52.49066667	0	0	9	266.9098404	267.6691856	LK	0	0	0	0	0	0	0
1977-1979	Wet	7901	26-Jan-79	1979	1	Mara Reserve	1561.126	52.64	52.49066667	0.322948328	0.3238671	9	266.9098404	267.6691856	LN	17	504.1630319	505.5973506	115236.6541	115716.4227	339.4652473	340.1711667	67.33243531	67.28104217
1977-1979	Wet	7901	26-Jan-79	1979	1	Mara Reserve	1561.126	52.64	52.49066667	0	0	9	266.9098404	267.6691856	LP	0	0	0	0	0	0	0
1977-1979	Wet	7901	26-Jan-79	1979	1	Mara Reserve	1561.126	52.64	52.49066667	0	0	9	266.9098404	267.6691856	OR	0	0	0	0	0	0	0
1977-1979	Wet	7901	26-Jan-79	1979	1	Mara Reserve	1561.126	52.64	52.49066667	0.246960486	0.247663077	9	266.9098404	267.6691856	OS	13	385.5364362	386.6332681	21794.93163	21686.43882	147.6310659	147.2631618	38.29237708	38.08859038
1977-1979	Wet	7901	26-Jan-79	1979	1	Mara Reserve	1561.126	52.64	52.49066667	0	0	9	266.9098404	267.6691856	OX	0	0	0	0	0	0	0
1977-1979	Wet	7901	26-Jan-79	1979	1	Mara Reserve	1561.126	52.64	52.49066667	0	0	9	266.9098404	267.6691856	RB	0	0	0	0	0	0	0
1977-1979	Wet	7901	26-Jan-79	1979	1	Mara Reserve	1561.126	52.64	52.49066667	0.037993921	0.038102012	9	266.9098404	267.6691856	RH	2	59.31329787	59.48204125	1747.714948	1754.939569	41.80568081	41.89199886	70.48281298	70.42797789
1977-1979	Wet	7901	26-Jan-79	1979	1	Mara Reserve	1561.126	52.64	52.49066667	0	0	9	266.9098404	267.6691856	SB	0	0	0	0	0	0	0
1977-1979	Wet	7901	26-Jan-79	1979	1	Mara Reserve	1561.126	52.64	52.49066667	2.450607903	2.45757976	9	266.9098404	267.6691856	SH	129	3825.707713	3836.591661	12517957.67	12730027.52	3538.072593	3567.916412	92.48151868	92.99703297
1977-1979	Wet	7901	26-Jan-79	1979	1	Mara Reserve	1561.126	52.64	52.49066667	0	0	9	266.9098404	267.6691856	SP	0	0	0	0	0	0	0
1977-1979	Wet	7901	26-Jan-79	1979	1	Mara Reserve	1561.126	52.64	52.49066667	0	0	9	266.9098404	267.6691856	ST	0	0	0	0	0	0	0
1977-1979	Wet	7901	26-Jan-79	1979	1	Mara Reserve	1561.126	52.64	52.49066667	23.84118541	23.9090124	9	266.9098404	267.6691856	TG	1255	37219.09441	37324.98089	101322184.8	99532602.08	10065.89215	9976.602732	27.04496794	26.72902302
1977-1979	Wet	7901	26-Jan-79	1979	1	Mara Reserve	1561.126	52.64	52.49066667	13.08890578	13.12614306	9	266.9098404	267.6691856	TP	689	20433.43112	20491.56321	64333536.12	63519208.17	8020.818918	7969.893862	39.25341208	38.8935377
1977-1979	Wet	7901	26-Jan-79	1979	1	Mara Reserve	1561.126	52.64	52.49066667	0.341945289	0.342918106	9	266.9098404	267.6691856	WB	18	533.8196809	535.3383713	45548.79289	46243.70097	213.4216317	215.0434862	39.98009803	40.16963808
1977-1979	Wet	7901	26-Jan-79	1979	1	Mara Reserve	1561.126	52.64	52.49066667	3.305471125	3.314875025	9	266.9098404	267.6691856	WH	174	5160.256915	5174.937589	1751721.102	1724457.066	1323.526011	1313.185846	25.64845187	25.37587794
1977-1979	Wet	7901	26-Jan-79	1979	1	Mara Reserve	1561.126	52.64	52.49066667	0.512917933	0.514377159	9	266.9098404	267.6691856	WL	27	800.7295213	803.0075569	89618.21736	90501.30139	299.3630194	300.8343421	37.38628481	37.46345094
1977-1979	Wet	7901	26-Jan-79	1979	1	Mara Reserve	1561.126	52.64	52.49066667	4.787234043	4.800853485	9	266.9098404	267.6691856	ZB	252	7473.475532	7494.737198	11052570.97	10945624.9	3324.540716	3308.41728	44.48453336	44.14320599
1977-1979	Wet	7901	26-Jan-79	1979	1	Mara Reserve	1561.126	52.64	52.49066667	0	0	9	266.9098404	267.6691856	ZG	0	0	0	0	0	0	0
1977-1979	Wet	7901	26-Jan-79	1979	1	Siana	1224.747	38.08	38.00533333	0	0	8	257.2997899	257.8052905	BB	0	0	0	0	0	0	0
1977-1979	Wet	7901	26-Jan-79	1979	1	Siana	1224.747	38.08	38.00533333	0	0	8	257.2997899	257.8052905	BF	0	0	0	0	0	0	0
1977-1979	Wet	7901	26-Jan-79	1979	1	Siana	1224.747	38.08	38.00533333	0	0	8	257.2997899	257.8052905	BG	0	0	0	0	0	0	0
1977-1979	Wet	7901	26-Jan-79	1979	1	Siana	1224.747	38.08	38.00533333	0	0	8	257.2997899	257.8052905	BP	0	0	0	0	0	0	0
1977-1979	Wet	7901	26-Jan-79	1979	1	Siana	1224.747	38.08	38.00533333	0	0	8	257.2997899	257.8052905	BR	0	0	0	0	0	0	0
1977-1979	Wet	7901	26-Jan-79	1979	1	Siana	1224.747	38.08	38.00533333	0	0	8	257.2997899	257.8052905	BW	0	0	0	0	0	0	0
1977-1979	Wet	7901	26-Jan-79	1979	1	Siana	1224.747	38.08	38.00533333	0	0	8	257.2997899	257.8052905	CF	0	0	0	0	0	0	0
1977-1979	Wet	7901	26-Jan-79	1979	1	Siana	1224.747	38.08	38.00533333	0	0	8	257.2997899	257.8052905	CH	0	0	0	0	0	0	0
1977-1979	Wet	7901	26-Jan-79	1979	1	Siana	1224.747	38.08	38.00533333	0	0	8	257.2997899	257.8052905	CL	0	0	0	0	0	0	0
1977-1979	Wet	7901	26-Jan-79	1979	1	Siana	1224.747	38.08	38.00533333	0	0	8	257.2997899	257.8052905	CM	0	0	0	0	0	0	0
1977-1979	Wet	7901	26-Jan-79	1979	1	Siana	1224.747	38.08	38.00533333	0	0	8	257.2997899	257.8052905	CP	0	0	0	0	0	0	0
1977-1979	Wet	7901	26-Jan-79	1979	1	Siana	1224.747	38.08	38.00533333	32.66806723	32.73224811	8	257.2997899	257.8052905	CT	1244	40010.11733	40088.72267	36976764.64	37684092.95	6080.852296	6138.737081	15.19828659	15.31287772
1977-1979	Wet	7901	26-Jan-79	1979	1	Siana	1224.747	38.08	38.00533333	32.66806723	32.73224811	8	257.2997899	257.8052905	CX	1244	40010.11733	40088.72267	36976764.64	37684092.95	6080.852296	6138.737081	15.19828659	15.31287772
1977-1979	Wet	7901	26-Jan-79	1979	1	Siana	1224.747	38.08	38.00533333	0	0	8	257.2997899	257.8052905	DD	0	0	0	0	0	0	0
1977-1979	Wet	7901	26-Jan-79	1979	1	Siana	1224.747	38.08	38.00533333	0	0	8	257.2997899	257.8052905	DK	0	0	0	0	0	0	0
1977-1979	Wet	7901	26-Jan-79	1979	1	Siana	1224.747	38.08	38.00533333	2.389705882	2.394400786	8	257.2997899	257.8052905	DN	91	2926.78511	2932.535179	3087475.033	3122459.665	1757.121235	1767.048292	60.0358813	60.25667839
1977-1979	Wet	7901	26-Jan-79	1979	1	Siana	1224.747	38.08	38.00533333	2.337184874	2.341776593	8	257.2997899	257.8052905	ED	89	2862.460163	2868.083857	4785472.748	4805533.678	2187.572341	2192.15275	76.42280475	76.43265885
1977-1979	Wet	7901	26-Jan-79	1979	1	Siana	1224.747	38.08	38.00533333	0	0	8	257.2997899	257.8052905	EL	0	0	0	0	0	0	0
1977-1979	Wet	7901	26-Jan-79	1979	1	Siana	1224.747	38.08	38.00533333	0	0	8	257.2997899	257.8052905	FR	0	0	0	0	0	0	0
1977-1979	Wet	7901	26-Jan-79	1979	1	Siana	1224.747	38.08	38.00533333	0.367647059	0.368369352	8	257.2997899	257.8052905	GF	14	450.2746324	451.1592583	59150.81253	59193.53604	243.2094006	243.2972175	54.0135693	53.92712507
1977-1979	Wet	7901	26-Jan-79	1979	1	Siana	1224.747	38.08	38.00533333	5.593487395	5.604476565	8	257.2997899	257.8052905	GG	213	6850.606907	6864.065859	10364162.49	10393696.35	3219.341934	3223.925612	46.99352887	46.96816257
1977-1979	Wet	7901	26-Jan-79	1979	1	Siana	1224.747	38.08	38.00533333	0	0	8	257.2997899	257.8052905	GH	0	0	0	0	0	0	0
1977-1979	Wet	7901	26-Jan-79	1979	1	Siana	1224.747	38.08	38.00533333	0	0	8	257.2997899	257.8052905	GK	0	0	0	0	0	0	0
1977-1979	Wet	7901	26-Jan-79	1979	1	Siana	1224.747	38.08	38.00533333	0	0	8	257.2997899	257.8052905	GN	0	0	0	0	0	0	0
1977-1979	Wet	7901	26-Jan-79	1979	1	Siana	1224.747	38.08	38.00533333	0	0	8	257.2997899	257.8052905	GR	0	0	0	0	0	0	0
1977-1979	Wet	7901	26-Jan-79	1979	1	Siana	1224.747	38.08	38.00533333	0	0	8	257.2997899	257.8052905	HD	0	0	0	0	0	0	0
1977-1979	Wet	7901	26-Jan-79	1979	1	Siana	1224.747	38.08	38.00533333	0	0	8	257.2997899	257.8052905	HH	0	0	0	0	0	0	0
1977-1979	Wet	7901	26-Jan-79	1979	1	Siana	1224.747	38.08	38.00533333	0	0	8	257.2997899	257.8052905	HP	0	0	0	0	0	0	0
1977-1979	Wet	7901	26-Jan-79	1979	1	Siana	1224.747	38.08	38.00533333	0	0	8	257.2997899	257.8052905	HY	0	0	0	0	0	0	0
1977-1979	Wet	7901	26-Jan-79	1979	1	Siana	1224.747	38.08	38.00533333	18.82878151	18.86577322	8	257.2997899	257.8052905	IM	717	23060.49367	23105.79916	20421076.86	20813837.18	4518.968561	4562.21845	19.5961484	19.74490654
1977-1979	Wet	7901	26-Jan-79	1979	1	Siana	1224.747	38.08	38.00533333	0.49894958	0.499929834	8	257.2997899	257.8052905	KG	19	611.0870011	612.2875649	154975.6045	155003.0393	393.6694101	393.7042536	64.42117234	64.30054703
1977-1979	Wet	7901	26-Jan-79	1979	1	Siana	1224.747	38.08	38.00533333	0	0	8	257.2997899	257.8052905	KP	0	0	0	0	0	0	0
1977-1979	Wet	7901	26-Jan-79	1979	1	Siana	1224.747	38.08	38.00533333	0	0	8	257.2997899	257.8052905	LK	0	0	0	0	0	0	0
1977-1979	Wet	7901	26-Jan-79	1979	1	Siana	1224.747	38.08	38.00533333	0	0	8	257.2997899	257.8052905	LN	0	0	0	0	0	0	0
1977-1979	Wet	7901	26-Jan-79	1979	1	Siana	1224.747	38.08	38.00533333	0	0	8	257.2997899	257.8052905	LP	0	0	0	0	0	0	0
1977-1979	Wet	7901	26-Jan-79	1979	1	Siana	1224.747	38.08	38.00533333	0	0	8	257.2997899	257.8052905	OR	0	0	0	0	0	0	0
1977-1979	Wet	7901	26-Jan-79	1979	1	Siana	1224.747	38.08	38.00533333	0.367647059	0.368369352	8	257.2997899	257.8052905	OS	14	450.2746324	451.1592583	85563.37047	85510.69537	292.5121715	292.4221185	64.9630582	64.8157193
1977-1979	Wet	7901	26-Jan-79	1979	1	Siana	1224.747	38.08	38.00533333	0	0	8	257.2997899	257.8052905	OX	0	0	0	0	0	0	0
1977-1979	Wet	7901	26-Jan-79	1979	1	Siana	1224.747	38.08	38.00533333	0	0	8	257.2997899	257.8052905	RB	0	0	0	0	0	0	0
1977-1979	Wet	7901	26-Jan-79	1979	1	Siana	1224.747	38.08	38.00533333	0	0	8	257.2997899	257.8052905	RH	0	0	0	0	0	0	0
1977-1979	Wet	7901	26-Jan-79	1979	1	Siana	1224.747	38.08	38.00533333	0	0	8	257.2997899	257.8052905	SB	0	0	0	0	0	0	0
1977-1979	Wet	7901	26-Jan-79	1979	1	Siana	1224.747	38.08	38.00533333	21.69117647	21.73379175	8	257.2997899	257.8052905	SH	826	26566.20331	26618.39624	316428944.2	317772768.3	17788.44974	17826.1821	66.95894605	66.96940694
1977-1979	Wet	7901	26-Jan-79	1979	1	Siana	1224.747	38.08	38.00533333	0	0	8	257.2997899	257.8052905	SP	0	0	0	0	0	0	0
1977-1979	Wet	7901	26-Jan-79	1979	1	Siana	1224.747	38.08	38.00533333	0	0	8	257.2997899	257.8052905	ST	0	0	0	0	0	0	0
1977-1979	Wet	7901	26-Jan-79	1979	1	Siana	1224.747	38.08	38.00533333	13.31407563	13.34023295	8	257.2997899	257.8052905	TG	507	16306.37419	16338.41028	43151778.13	43034242.74	6569.001304	6560.048989	40.28486792	40.15108493
1977-1979	Wet	7901	26-Jan-79	1979	1	Siana	1224.747	38.08	38.00533333	0	0	8	257.2997899	257.8052905	TP	0	0	0	0	0	0	0
1977-1979	Wet	7901	26-Jan-79	1979	1	Siana	1224.747	38.08	38.00533333	0.131302521	0.131560483	8	257.2997899	257.8052905	WB	5	160.8123687	161.1283066	23186.29411	23196.34362	152.2704637	152.303459	94.68827859	94.52309296
1977-1979	Wet	7901	26-Jan-79	1979	1	Siana	1224.747	38.08	38.00533333	0.341386555	0.342057255	8	257.2997899	257.8052905	WH	13	418.1121586	418.933597	54390.68617	54448.71605	233.2181086	233.3424866	55.77883919	55.69915811
1977-1979	Wet	7901	26-Jan-79	1979	1	Siana	1224.747	38.08	38.00533333	12.44747899	12.47193376	8	257.2997899	257.8052905	WL	474	15245.01255	15274.96346	84242116.35	84286213.31	9178.350415	9180.752328	60.20559435	60.10326867
1977-1979	Wet	7901	26-Jan-79	1979	1	Siana	1224.747	38.08	38.00533333	7.510504202	7.525259613	8	257.2997899	257.8052905	ZB	286	9198.467489	9216.539135	13393988.87	13436993.32	3659.779893	3665.650463	39.78684381	39.77252643
1977-1979	Wet	7901	26-Jan-79	1979	1	Siana	1224.747	38.08	38.00533333	0	0	8	257.2997899	257.8052905	ZG	0	0	0	0	0	0	0
1977-1979	Wet	7904	28-Feb-79	1979	2	Conservancies	1775.009	76.16	77.168	0	0	13	302.9821035	299.0244272	BB	0	0	0	0	0	0	0
1977-1979	Wet	7904	28-Feb-79	1979	2	Conservancies	1775.009	76.16	77.168	7.339810924	7.24393531	13	302.9821035	299.0244272	BF	559	13028.23045	12858.05037	95083067.69	92944939.63	9751.054696	9640.795591	74.84558041	74.97867339
1977-1979	Wet	7904	28-Feb-79	1979	2	Conservancies	1775.009	76.16	77.168	0	0	13	302.9821035	299.0244272	BG	0	0	0	0	0	0	0
1977-1979	Wet	7904	28-Feb-79	1979	2	Conservancies	1775.009	76.16	77.168	0	0	13	302.9821035	299.0244272	BP	0	0	0	0	0	0	0
1977-1979	Wet	7904	28-Feb-79	1979	2	Conservancies	1775.009	76.16	77.168	0	0	13	302.9821035	299.0244272	BR	0	0	0	0	0	0	0
1977-1979	Wet	7904	28-Feb-79	1979	2	Conservancies	1775.009	76.16	77.168	0	0	13	302.9821035	299.0244272	BW	0	0	0	0	0	0	0
1977-1979	Wet	7904	28-Feb-79	1979	2	Conservancies	1775.009	76.16	77.168	0	0	13	302.9821035	299.0244272	CF	0	0	0	0	0	0	0
1977-1979	Wet	7904	28-Feb-79	1979	2	Conservancies	1775.009	76.16	77.168	0.013130252	0.012958739	13	302.9821035	299.0244272	CH	1	23.30631565	23.00187902	582.689134	568.861416	24.1389547	23.85081583	103.5725898	103.6907281
1977-1979	Wet	7904	28-Feb-79	1979	2	Conservancies	1775.009	76.16	77.168	0	0	13	302.9821035	299.0244272	CL	0	0	0	0	0	0	0
1977-1979	Wet	7904	28-Feb-79	1979	2	Conservancies	1775.009	76.16	77.168	0	0	13	302.9821035	299.0244272	CM	0	0	0	0	0	0	0
1977-1979	Wet	7904	28-Feb-79	1979	2	Conservancies	1775.009	76.16	77.168	0	0	13	302.9821035	299.0244272	CP	0	0	0	0	0	0	0
1977-1979	Wet	7904	28-Feb-79	1979	2	Conservancies	1775.009	76.16	77.168	53.13813025	52.44401825	13	302.9821035	299.0244272	CT	4047	94320.65944	93088.60438	465445379.3	468582726.2	21574.18317	21646.77173	22.8732319	23.25394378
1977-1979	Wet	7904	28-Feb-79	1979	2	Conservancies	1775.009	76.16	77.168	53.13813025	52.44401825	13	302.9821035	299.0244272	CX	4047	94320.65944	93088.60438	465445379.3	468582726.2	21574.18317	21646.77173	22.8732319	23.25394378
1977-1979	Wet	7904	28-Feb-79	1979	2	Conservancies	1775.009	76.16	77.168	0	0	13	302.9821035	299.0244272	DD	0	0	0	0	0	0	0
1977-1979	Wet	7904	28-Feb-79	1979	2	Conservancies	1775.009	76.16	77.168	0	0	13	302.9821035	299.0244272	DK	0	0	0	0	0	0	0
1977-1979	Wet	7904	28-Feb-79	1979	2	Conservancies	1775.009	76.16	77.168	1.641281513	1.619842422	13	302.9821035	299.0244272	DN	125	2913.289456	2875.234877	1623483.008	1600135.892	1274.159726	1264.964779	43.73611841	43.99518068
1977-1979	Wet	7904	28-Feb-79	1979	2	Conservancies	1775.009	76.16	77.168	0.525210084	0.518349575	13	302.9821035	299.0244272	ED	40	932.2526261	920.0751607	162439.6992	160462.7957	403.0380866	400.5780769	43.23271132	43.53753846
1977-1979	Wet	7904	28-Feb-79	1979	2	Conservancies	1775.009	76.16	77.168	0.105042017	0.103669915	13	302.9821035	299.0244272	EL	8	186.4505252	184.0150321	19534.70194	19005.0364	139.7665981	137.8587553	74.96176152	74.9171161
1977-1979	Wet	7904	28-Feb-79	1979	2	Conservancies	1775.009	76.16	77.168	0	0	13	302.9821035	299.0244272	FR	0	0	0	0	0	0	0
1977-1979	Wet	7904	28-Feb-79	1979	2	Conservancies	1775.009	76.16	77.168	1.418067227	1.399543852	13	302.9821035	299.0244272	GF	108	2517.08209	2484.202934	619361.5223	595081.932	786.9952492	771.4155378	31.26617333	31.05283901
1977-1979	Wet	7904	28-Feb-79	1979	2	Conservancies	1775.009	76.16	77.168	1.142331933	1.127410326	13	302.9821035	299.0244272	GG	87	2027.649462	2001.163474	969777.9054	939164.3617	984.7730223	969.1049281	48.56722234	48.42707457
1977-1979	Wet	7904	28-Feb-79	1979	2	Conservancies	1775.009	76.16	77.168	0	0	13	302.9821035	299.0244272	GH	0	0	0	0	0	0	0
1977-1979	Wet	7904	28-Feb-79	1979	2	Conservancies	1775.009	76.16	77.168	0	0	13	302.9821035	299.0244272	GK	0	0	0	0	0	0	0
1977-1979	Wet	7904	28-Feb-79	1979	2	Conservancies	1775.009	76.16	77.168	0	0	13	302.9821035	299.0244272	GN	0	0	0	0	0	0	0
1977-1979	Wet	7904	28-Feb-79	1979	2	Conservancies	1775.009	76.16	77.168	0	0	13	302.9821035	299.0244272	GR	0	0	0	0	0	0	0
1977-1979	Wet	7904	28-Feb-79	1979	2	Conservancies	1775.009	76.16	77.168	0	0	13	302.9821035	299.0244272	HD	0	0	0	0	0	0	0
1977-1979	Wet	7904	28-Feb-79	1979	2	Conservancies	1775.009	76.16	77.168	0	0	13	302.9821035	299.0244272	HH	0	0	0	0	0	0	0
1977-1979	Wet	7904	28-Feb-79	1979	2	Conservancies	1775.009	76.16	77.168	0.078781513	0.077752436	13	302.9821035	299.0244272	HP	6	139.8378939	138.0112741	16802.49402	16373.04191	129.6244345	127.9571878	92.6962148	92.71502537
1977-1979	Wet	7904	28-Feb-79	1979	2	Conservancies	1775.009	76.16	77.168	0	0	13	302.9821035	299.0244272	HY	0	0	0	0	0	0	0
1977-1979	Wet	7904	28-Feb-79	1979	2	Conservancies	1775.009	76.16	77.168	16.91176471	16.69085631	13	302.9821035	299.0244272	IM	1288	30018.53456	29626.42017	27381696.6	25279035.77	5232.752297	5027.826147	17.431738	16.9707515
1977-1979	Wet	7904	28-Feb-79	1979	2	Conservancies	1775.009	76.16	77.168	2.153361345	2.125233257	13	302.9821035	299.0244272	KG	164	3822.235767	3772.308159	1405590.402	1354920.698	1185.575979	1164.010609	31.01786628	30.85672113
1977-1979	Wet	7904	28-Feb-79	1979	2	Conservancies	1775.009	76.16	77.168	0	0	13	302.9821035	299.0244272	KP	0	0	0	0	0	0	0
1977-1979	Wet	7904	28-Feb-79	1979	2	Conservancies	1775.009	76.16	77.168	0	0	13	302.9821035	299.0244272	LK	0	0	0	0	0	0	0
1977-1979	Wet	7904	28-Feb-79	1979	2	Conservancies	1775.009	76.16	77.168	0	0	13	302.9821035	299.0244272	LN	0	0	0	0	0	0	0
1977-1979	Wet	7904	28-Feb-79	1979	2	Conservancies	1775.009	76.16	77.168	0	0	13	302.9821035	299.0244272	LP	0	0	0	0	0	0	0
1977-1979	Wet	7904	28-Feb-79	1979	2	Conservancies	1775.009	76.16	77.168	0	0	13	302.9821035	299.0244272	OR	0	0	0	0	0	0	0
1977-1979	Wet	7904	28-Feb-79	1979	2	Conservancies	1775.009	76.16	77.168	0.065651261	0.064793697	13	302.9821035	299.0244272	OS	5	116.5315783	115.0093951	3816.711267	3696.143637	61.77953761	60.79591793	53.0152758	52.86169698
1977-1979	Wet	7904	28-Feb-79	1979	2	Conservancies	1775.009	76.16	77.168	0	0	13	302.9821035	299.0244272	OX	0	0	0	0	0	0	0
1977-1979	Wet	7904	28-Feb-79	1979	2	Conservancies	1775.009	76.16	77.168	0	0	13	302.9821035	299.0244272	RB	0	0	0	0	0	0	0
1977-1979	Wet	7904	28-Feb-79	1979	2	Conservancies	1775.009	76.16	77.168	0	0	13	302.9821035	299.0244272	RH	0	0	0	0	0	0	0
1977-1979	Wet	7904	28-Feb-79	1979	2	Conservancies	1775.009	76.16	77.168	0	0	13	302.9821035	299.0244272	SB	0	0	0	0	0	0	0
1977-1979	Wet	7904	28-Feb-79	1979	2	Conservancies	1775.009	76.16	77.168	31.14495798	30.73812979	13	302.9821035	299.0244272	SH	2372	55282.58072	54560.45703	446389882.6	432788780	21127.9408	20803.57613	38.21807978	38.12940226
1977-1979	Wet	7904	28-Feb-79	1979	2	Conservancies	1775.009	76.16	77.168	0	0	13	302.9821035	299.0244272	SP	0	0	0	0	0	0	0
1977-1979	Wet	7904	28-Feb-79	1979	2	Conservancies	1775.009	76.16	77.168	0	0	13	302.9821035	299.0244272	ST	0	0	0	0	0	0	0
1977-1979	Wet	7904	28-Feb-79	1979	2	Conservancies	1775.009	76.16	77.168	35.28098739	34.8201327	13	302.9821035	299.0244272	TG	2687	62624.07015	61806.04892	163043239.5	161623332.5	12768.83861	12713.11655	20.38966579	20.5693727
1977-1979	Wet	7904	28-Feb-79	1979	2	Conservancies	1775.009	76.16	77.168	9.926470588	9.796806967	13	302.9821035	299.0244272	TP	756	17619.57463	17389.42054	15248230.2	14930380.44	3904.898231	3863.985047	22.162273	22.2203209
1977-1979	Wet	7904	28-Feb-79	1979	2	Conservancies	1775.009	76.16	77.168	0.065651261	0.064793697	13	302.9821035	299.0244272	WB	5	116.5315783	115.0093951	7908.20236	7673.734859	88.92807408	87.5998565	76.31242571	76.16756564
1977-1979	Wet	7904	28-Feb-79	1979	2	Conservancies	1775.009	76.16	77.168	1.299894958	1.282915198	13	302.9821035	299.0244272	WH	99	2307.325249	2277.186023	820113.5193	814490.2705	905.6011922	902.491147	39.24896121	39.63185871
1977-1979	Wet	7904	28-Feb-79	1979	2	Conservancies	1775.009	76.16	77.168	2.757352941	2.721335269	13	302.9821035	299.0244272	WL	210	4894.326287	4830.394594	2645129.991	2579817.155	1626.38556	1606.180922	33.23001911	33.25154687
1977-1979	Wet	7904	28-Feb-79	1979	2	Conservancies	1775.009	76.16	77.168	0.919117647	0.907111756	13	302.9821035	299.0244272	ZB	70	1631.442096	1610.131531	468462.5758	464028.1044	684.4432597	681.1960837	41.95326709	42.30685944
1977-1979	Wet	7904	28-Feb-79	1979	2	Conservancies	1775.009	76.16	77.168	0	0	13	302.9821035	299.0244272	ZG	0	0	0	0	0	0	0
1977-1979	Wet	7904	28-Feb-79	1979	2	Loita Plains	1775.009	75.04	75.152	0	0	12	283.8500533	283.4270279	BB	0	0	0	0	0	0	0
1977-1979	Wet	7904	28-Feb-79	1979	2	Loita Plains	1775.009	75.04	75.152	1.97228145	1.969342133	12	283.8500533	283.4270279	BF	148	3500.817324	3495.600011	5930786.963	5929724.826	2435.320711	2435.102632	69.56434698	69.66193569
1977-1979	Wet	7904	28-Feb-79	1979	2	Loita Plains	1775.009	75.04	75.152	0	0	12	283.8500533	283.4270279	BG	0	0	0	0	0	0	0
1977-1979	Wet	7904	28-Feb-79	1979	2	Loita Plains	1775.009	75.04	75.152	0	0	12	283.8500533	283.4270279	BP	0	0	0	0	0	0	0
1977-1979	Wet	7904	28-Feb-79	1979	2	Loita Plains	1775.009	75.04	75.152	0	0	12	283.8500533	283.4270279	BR	0	0	0	0	0	0	0
1977-1979	Wet	7904	28-Feb-79	1979	2	Loita Plains	1775.009	75.04	75.152	0	0	12	283.8500533	283.4270279	BW	0	0	0	0	0	0	0
1977-1979	Wet	7904	28-Feb-79	1979	2	Loita Plains	1775.009	75.04	75.152	0	0	12	283.8500533	283.4270279	CF	0	0	0	0	0	0	0
1977-1979	Wet	7904	28-Feb-79	1979	2	Loita Plains	1775.009	75.04	75.152	0	0	12	283.8500533	283.4270279	CH	0	0	0	0	0	0	0
1977-1979	Wet	7904	28-Feb-79	1979	2	Loita Plains	1775.009	75.04	75.152	0	0	12	283.8500533	283.4270279	CL	0	0	0	0	0	0	0
1977-1979	Wet	7904	28-Feb-79	1979	2	Loita Plains	1775.009	75.04	75.152	0	0	12	283.8500533	283.4270279	CM	0	0	0	0	0	0	0
1977-1979	Wet	7904	28-Feb-79	1979	2	Loita Plains	1775.009	75.04	75.152	0	0	12	283.8500533	283.4270279	CP	0	0	0	0	0	0	0
1977-1979	Wet	7904	28-Feb-79	1979	2	Loita Plains	1775.009	75.04	75.152	17.87046908	17.84383649	12	283.8500533	283.4270279	CT	1341	31720.24346	31672.97037	70593539.76	68098716.94	8401.996177	8252.194674	26.48780483	26.05437564
1977-1979	Wet	7904	28-Feb-79	1979	2	Loita Plains	1775.009	75.04	75.152	17.87046908	17.84383649	12	283.8500533	283.4270279	CX	1341	31720.24346	31672.97037	70593539.76	68098716.94	8401.996177	8252.194674	26.48780483	26.05437564
1977-1979	Wet	7904	28-Feb-79	1979	2	Loita Plains	1775.009	75.04	75.152	0	0	12	283.8500533	283.4270279	DD	0	0	0	0	0	0	0
1977-1979	Wet	7904	28-Feb-79	1979	2	Loita Plains	1775.009	75.04	75.152	0	0	12	283.8500533	283.4270279	DK	0	0	0	0	0	0	0
1977-1979	Wet	7904	28-Feb-79	1979	2	Loita Plains	1775.009	75.04	75.152	0.986140725	0.984671067	12	283.8500533	283.4270279	DN	74	1750.408662	1747.800005	684739.7256	679813.3734	827.4900154	824.5079584	47.27410423	47.17404485
1977-1979	Wet	7904	28-Feb-79	1979	2	Loita Plains	1775.009	75.04	75.152	2.545309168	2.541515861	12	283.8500533	283.4270279	ED	191	4517.946682	4511.213527	3782214.196	3685066.241	1944.791556	1919.652635	43.04591649	42.55291007
1977-1979	Wet	7904	28-Feb-79	1979	2	Loita Plains	1775.009	75.04	75.152	0	0	12	283.8500533	283.4270279	EL	0	0	0	0	0	0	0
1977-1979	Wet	7904	28-Feb-79	1979	2	Loita Plains	1775.009	75.04	75.152	0	0	12	283.8500533	283.4270279	FR	0	0	0	0	0	0	0
1977-1979	Wet	7904	28-Feb-79	1979	2	Loita Plains	1775.009	75.04	75.152	1.599147122	1.596763892	12	283.8500533	283.4270279	GF	120	2838.500533	2834.270279	1178913.697	1197765.49	1085.777922	1094.42473	38.25181323	38.61398604
1977-1979	Wet	7904	28-Feb-79	1979	2	Loita Plains	1775.009	75.04	75.152	3.025053305	3.020545029	12	283.8500533	283.4270279	GG	227	5369.496842	5361.494611	1475931.219	1455557.608	1214.879096	1206.464922	22.62556683	22.50239923
1977-1979	Wet	7904	28-Feb-79	1979	2	Loita Plains	1775.009	75.04	75.152	0	0	12	283.8500533	283.4270279	GH	0	0	0	0	0	0	0
1977-1979	Wet	7904	28-Feb-79	1979	2	Loita Plains	1775.009	75.04	75.152	0	0	12	283.8500533	283.4270279	GK	0	0	0	0	0	0	0
1977-1979	Wet	7904	28-Feb-79	1979	2	Loita Plains	1775.009	75.04	75.152	0	0	12	283.8500533	283.4270279	GN	0	0	0	0	0	0	0
1977-1979	Wet	7904	28-Feb-79	1979	2	Loita Plains	1775.009	75.04	75.152	0	0	12	283.8500533	283.4270279	GR	0	0	0	0	0	0	0
1977-1979	Wet	7904	28-Feb-79	1979	2	Loita Plains	1775.009	75.04	75.152	0	0	12	283.8500533	283.4270279	HD	0	0	0	0	0	0	0
1977-1979	Wet	7904	28-Feb-79	1979	2	Loita Plains	1775.009	75.04	75.152	0	0	12	283.8500533	283.4270279	HH	0	0	0	0	0	0	0
1977-1979	Wet	7904	28-Feb-79	1979	2	Loita Plains	1775.009	75.04	75.152	0	0	12	283.8500533	283.4270279	HP	0	0	0	0	0	0	0
1977-1979	Wet	7904	28-Feb-79	1979	2	Loita Plains	1775.009	75.04	75.152	0.013326226	0.013306366	12	283.8500533	283.4270279	HY	1	23.65417111	23.61891899	516.9938451	515.7871613	22.73749866	22.71094805	96.12469002	96.15574726
1977-1979	Wet	7904	28-Feb-79	1979	2	Loita Plains	1775.009	75.04	75.152	3.864605544	3.858846072	12	283.8500533	283.4270279	IM	290	6859.709622	6849.486507	5012725.441	4988699.432	2238.911664	2233.539664	32.63857784	32.6088629
1977-1979	Wet	7904	28-Feb-79	1979	2	Loita Plains	1775.009	75.04	75.152	0.706289979	0.705237386	12	283.8500533	283.4270279	KG	53	1253.671069	1251.802707	317695.4525	309413.9515	563.6447929	556.2499002	44.95954377	44.4359081
1977-1979	Wet	7904	28-Feb-79	1979	2	Loita Plains	1775.009	75.04	75.152	0	0	12	283.8500533	283.4270279	KP	0	0	0	0	0	0	0
1977-1979	Wet	7904	28-Feb-79	1979	2	Loita Plains	1775.009	75.04	75.152	0	0	12	283.8500533	283.4270279	LK	0	0	0	0	0	0	0
1977-1979	Wet	7904	28-Feb-79	1979	2	Loita Plains	1775.009	75.04	75.152	0.013326226	0.013306366	12	283.8500533	283.4270279	LN	1	23.65417111	23.61891899	569.3443554	569.637643	23.86093786	23.86708283	100.8741238	101.0506994
1977-1979	Wet	7904	28-Feb-79	1979	2	Loita Plains	1775.009	75.04	75.152	0	0	12	283.8500533	283.4270279	LP	0	0	0	0	0	0	0
1977-1979	Wet	7904	28-Feb-79	1979	2	Loita Plains	1775.009	75.04	75.152	0	0	12	283.8500533	283.4270279	OR	0	0	0	0	0	0	0
1977-1979	Wet	7904	28-Feb-79	1979	2	Loita Plains	1775.009	75.04	75.152	0.013326226	0.013306366	12	283.8500533	283.4270279	OS	1	23.65417111	23.61891899	516.9938451	515.7871613	22.73749866	22.71094805	96.12469002	96.15574726
1977-1979	Wet	7904	28-Feb-79	1979	2	Loita Plains	1775.009	75.04	75.152	0	0	12	283.8500533	283.4270279	OX	0	0	0	0	0	0	0
1977-1979	Wet	7904	28-Feb-79	1979	2	Loita Plains	1775.009	75.04	75.152	0	0	12	283.8500533	283.4270279	RB	0	0	0	0	0	0	0
1977-1979	Wet	7904	28-Feb-79	1979	2	Loita Plains	1775.009	75.04	75.152	0	0	12	283.8500533	283.4270279	RH	0	0	0	0	0	0	0
1977-1979	Wet	7904	28-Feb-79	1979	2	Loita Plains	1775.009	75.04	75.152	0	0	12	283.8500533	283.4270279	SB	0	0	0	0	0	0	0
1977-1979	Wet	7904	28-Feb-79	1979	2	Loita Plains	1775.009	75.04	75.152	14.35234542	14.33095593	12	283.8500533	283.4270279	SH	1077	25475.54228	25437.57575	248948308.8	250344126	15778.09585	15822.26678	61.93428849	62.20037213
1977-1979	Wet	7904	28-Feb-79	1979	2	Loita Plains	1775.009	75.04	75.152	0	0	12	283.8500533	283.4270279	SP	0	0	0	0	0	0	0
1977-1979	Wet	7904	28-Feb-79	1979	2	Loita Plains	1775.009	75.04	75.152	0	0	12	283.8500533	283.4270279	ST	0	0	0	0	0	0	0
1977-1979	Wet	7904	28-Feb-79	1979	2	Loita Plains	1775.009	75.04	75.152	16.4445629	16.42005535	12	283.8500533	283.4270279	TG	1234	29189.24715	29145.74603	68180806.58	65544376.22	8257.166983	8095.948136	28.28838627	27.77746065
1977-1979	Wet	7904	28-Feb-79	1979	2	Loita Plains	1775.009	75.04	75.152	0.839552239	0.838301043	12	283.8500533	283.4270279	TP	63	1490.21278	1487.991896	715335.3432	699971.3215	845.7749956	836.6428876	56.75531757	56.22630672
1977-1979	Wet	7904	28-Feb-79	1979	2	Loita Plains	1775.009	75.04	75.152	0	0	12	283.8500533	283.4270279	WB	0	0	0	0	0	0	0
1977-1979	Wet	7904	28-Feb-79	1979	2	Loita Plains	1775.009	75.04	75.152	0.186567164	0.186289121	12	283.8500533	283.4270279	WH	14	331.1583955	330.6648659	35526.20224	35858.18886	188.4839575	189.3625857	56.91655717	57.26722287
1977-1979	Wet	7904	28-Feb-79	1979	2	Loita Plains	1775.009	75.04	75.152	38.63272921	38.57515435	12	283.8500533	283.4270279	WL	2899	68573.44204	68471.24615	313400519.5	321050632.5	17703.12175	17917.88583	25.8162945	26.16848215
1977-1979	Wet	7904	28-Feb-79	1979	2	Loita Plains	1775.009	75.04	75.152	32.03624733	31.9885033	12	283.8500533	283.4270279	ZB	2404	56864.62735	56779.88125	250656845.3	256396703.6	15832.14595	16012.39219	27.84181782	28.20082014
1977-1979	Wet	7904	28-Feb-79	1979	2	Loita Plains	1775.009	75.04	75.152	0	0	12	283.8500533	283.4270279	ZG	0	0	0	0	0	0	0
1977-1979	Wet	7904	28-Feb-79	1979	2	Mara Reserve	1561.126	52.64	51.93066667	0	0	9	266.9098404	270.5556254	BB	0	0	0	0	0	0	0
1977-1979	Wet	7904	28-Feb-79	1979	2	Mara Reserve	1561.126	52.64	51.93066667	9.859422492	9.99409469	9	266.9098404	270.5556254	BF	519	15391.8008	15602.04107	73750629.38	77798297.34	8587.818662	8820.33431	55.79476226	56.53320788
1977-1979	Wet	7904	28-Feb-79	1979	2	Mara Reserve	1561.126	52.64	51.93066667	0	0	9	266.9098404	270.5556254	BG	0	0	0	0	0	0	0
1977-1979	Wet	7904	28-Feb-79	1979	2	Mara Reserve	1561.126	52.64	51.93066667	0	0	9	266.9098404	270.5556254	BP	0	0	0	0	0	0	0
1977-1979	Wet	7904	28-Feb-79	1979	2	Mara Reserve	1561.126	52.64	51.93066667	0	0	9	266.9098404	270.5556254	BR	0	0	0	0	0	0	0
1977-1979	Wet	7904	28-Feb-79	1979	2	Mara Reserve	1561.126	52.64	51.93066667	0	0	9	266.9098404	270.5556254	BW	0	0	0	0	0	0	0
1977-1979	Wet	7904	28-Feb-79	1979	2	Mara Reserve	1561.126	52.64	51.93066667	0	0	9	266.9098404	270.5556254	CF	0	0	0	0	0	0	0
1977-1979	Wet	7904	28-Feb-79	1979	2	Mara Reserve	1561.126	52.64	51.93066667	0	0	9	266.9098404	270.5556254	CH	0	0	0	0	0	0	0
1977-1979	Wet	7904	28-Feb-79	1979	2	Mara Reserve	1561.126	52.64	51.93066667	0	0	9	266.9098404	270.5556254	CL	0	0	0	0	0	0	0
1977-1979	Wet	7904	28-Feb-79	1979	2	Mara Reserve	1561.126	52.64	51.93066667	0	0	9	266.9098404	270.5556254	CM	0	0	0	0	0	0	0
1977-1979	Wet	7904	28-Feb-79	1979	2	Mara Reserve	1561.126	52.64	51.93066667	0	0	9	266.9098404	270.5556254	CP	0	0	0	0	0	0	0
1977-1979	Wet	7904	28-Feb-79	1979	2	Mara Reserve	1561.126	52.64	51.93066667	3.742401216	3.793519565	9	266.9098404	270.5556254	CT	197	5842.35984	5922.162024	29193523.19	30146773.82	5403.103107	5490.607782	92.48151868	92.71289371
1977-1979	Wet	7904	28-Feb-79	1979	2	Mara Reserve	1561.126	52.64	51.93066667	3.742401216	3.793519565	9	266.9098404	270.5556254	CX	197	5842.35984	5922.162024	29193523.19	30146773.82	5403.103107	5490.607782	92.48151868	92.71289371
1977-1979	Wet	7904	28-Feb-79	1979	2	Mara Reserve	1561.126	52.64	51.93066667	0	0	9	266.9098404	270.5556254	DD	0	0	0	0	0	0	0
1977-1979	Wet	7904	28-Feb-79	1979	2	Mara Reserve	1561.126	52.64	51.93066667	0	0	9	266.9098404	270.5556254	DK	0	0	0	0	0	0	0
1977-1979	Wet	7904	28-Feb-79	1979	2	Mara Reserve	1561.126	52.64	51.93066667	0	0	9	266.9098404	270.5556254	DN	0	0	0	0	0	0	0
1977-1979	Wet	7904	28-Feb-79	1979	2	Mara Reserve	1561.126	52.64	51.93066667	0	0	9	266.9098404	270.5556254	ED	0	0	0	0	0	0	0
1977-1979	Wet	7904	28-Feb-79	1979	2	Mara Reserve	1561.126	52.64	51.93066667	0.227963526	0.231077334	9	266.9098404	270.5556254	EL	12	355.8797872	360.7408339	39279.87181	41273.11244	198.1915029	203.157851	55.69057586	56.31684354
1977-1979	Wet	7904	28-Feb-79	1979	2	Mara Reserve	1561.126	52.64	51.93066667	0	0	9	266.9098404	270.5556254	FR	0	0	0	0	0	0	0
1977-1979	Wet	7904	28-Feb-79	1979	2	Mara Reserve	1561.126	52.64	51.93066667	0.39893617	0.404385334	9	266.9098404	270.5556254	GF	21	622.7896277	631.2964594	48895.33375	48563.26199	221.1228929	220.3707376	35.5052305	34.90764669
1977-1979	Wet	7904	28-Feb-79	1979	2	Mara Reserve	1561.126	52.64	51.93066667	0.246960486	0.250333778	9	266.9098404	270.5556254	GG	13	385.5364362	390.8025701	67361.90283	70544.20627	259.5417169	265.6015931	67.31963379	67.96311321
1977-1979	Wet	7904	28-Feb-79	1979	2	Mara Reserve	1561.126	52.64	51.93066667	0	0	9	266.9098404	270.5556254	GH	0	0	0	0	0	0	0
1977-1979	Wet	7904	28-Feb-79	1979	2	Mara Reserve	1561.126	52.64	51.93066667	0	0	9	266.9098404	270.5556254	GK	0	0	0	0	0	0	0
1977-1979	Wet	7904	28-Feb-79	1979	2	Mara Reserve	1561.126	52.64	51.93066667	0	0	9	266.9098404	270.5556254	GN	0	0	0	0	0	0	0
1977-1979	Wet	7904	28-Feb-79	1979	2	Mara Reserve	1561.126	52.64	51.93066667	0	0	9	266.9098404	270.5556254	GR	0	0	0	0	0	0	0
1977-1979	Wet	7904	28-Feb-79	1979	2	Mara Reserve	1561.126	52.64	51.93066667	0	0	9	266.9098404	270.5556254	HD	0	0	0	0	0	0	0
1977-1979	Wet	7904	28-Feb-79	1979	2	Mara Reserve	1561.126	52.64	51.93066667	0	0	9	266.9098404	270.5556254	HH	0	0	0	0	0	0	0
1977-1979	Wet	7904	28-Feb-79	1979	2	Mara Reserve	1561.126	52.64	51.93066667	0.740881459	0.751001335	9	266.9098404	270.5556254	HP	39	1156.609309	1172.40771	555157.0221	557537.298	745.0886001	746.6842023	64.4200764	63.68810063
1977-1979	Wet	7904	28-Feb-79	1979	2	Mara Reserve	1561.126	52.64	51.93066667	0	0	9	266.9098404	270.5556254	HY	0	0	0	0	0	0	0
1977-1979	Wet	7904	28-Feb-79	1979	2	Mara Reserve	1561.126	52.64	51.93066667	9.802431611	9.936325357	9	266.9098404	270.5556254	IM	516	15302.83085	15511.85586	29415818.85	30737505.7	5423.635207	5544.141565	35.44203853	35.74131694
1977-1979	Wet	7904	28-Feb-79	1979	2	Mara Reserve	1561.126	52.64	51.93066667	3.13449848	3.177313341	9	266.9098404	270.5556254	KG	165	4893.347074	4960.186467	4016031.676	4332263.047	2004.003911	2081.408909	40.9536434	41.96231176
1977-1979	Wet	7904	28-Feb-79	1979	2	Mara Reserve	1561.126	52.64	51.93066667	0	0	9	266.9098404	270.5556254	KP	0	0	0	0	0	0	0
1977-1979	Wet	7904	28-Feb-79	1979	2	Mara Reserve	1561.126	52.64	51.93066667	0	0	9	266.9098404	270.5556254	LK	0	0	0	0	0	0	0
1977-1979	Wet	7904	28-Feb-79	1979	2	Mara Reserve	1561.126	52.64	51.93066667	0.265957447	0.269590223	9	266.9098404	270.5556254	LN	14	415.1930851	420.8643063	95321.01383	98805.42688	308.7410142	314.3333054	74.36082759	74.68756574
1977-1979	Wet	7904	28-Feb-79	1979	2	Mara Reserve	1561.126	52.64	51.93066667	0	0	9	266.9098404	270.5556254	LP	0	0	0	0	0	0	0
1977-1979	Wet	7904	28-Feb-79	1979	2	Mara Reserve	1561.126	52.64	51.93066667	0	0	9	266.9098404	270.5556254	OR	0	0	0	0	0	0	0
1977-1979	Wet	7904	28-Feb-79	1979	2	Mara Reserve	1561.126	52.64	51.93066667	0.683890578	0.693232002	9	266.9098404	270.5556254	OS	36	1067.639362	1082.222502	214783.6929	219902.3709	463.4476162	468.9374915	43.40862962	43.33096851
1977-1979	Wet	7904	28-Feb-79	1979	2	Mara Reserve	1561.126	52.64	51.93066667	0	0	9	266.9098404	270.5556254	OX	0	0	0	0	0	0	0
1977-1979	Wet	7904	28-Feb-79	1979	2	Mara Reserve	1561.126	52.64	51.93066667	0	0	9	266.9098404	270.5556254	RB	0	0	0	0	0	0	0
1977-1979	Wet	7904	28-Feb-79	1979	2	Mara Reserve	1561.126	52.64	51.93066667	0.01899696	0.019256444	9	266.9098404	270.5556254	RH	1	29.65664894	30.06173616	833.6054952	855.9354207	28.87222706	29.25637402	97.35498815	97.32097262
1977-1979	Wet	7904	28-Feb-79	1979	2	Mara Reserve	1561.126	52.64	51.93066667	0	0	9	266.9098404	270.5556254	SB	0	0	0	0	0	0	0
1977-1979	Wet	7904	28-Feb-79	1979	2	Mara Reserve	1561.126	52.64	51.93066667	0	0	9	266.9098404	270.5556254	SH	0	0	0	0	0	0	0
1977-1979	Wet	7904	28-Feb-79	1979	2	Mara Reserve	1561.126	52.64	51.93066667	0	0	9	266.9098404	270.5556254	SP	0	0	0	0	0	0	0
1977-1979	Wet	7904	28-Feb-79	1979	2	Mara Reserve	1561.126	52.64	51.93066667	0	0	9	266.9098404	270.5556254	ST	0	0	0	0	0	0	0
1977-1979	Wet	7904	28-Feb-79	1979	2	Mara Reserve	1561.126	52.64	51.93066667	10.3343465	10.4755058	9	266.9098404	270.5556254	TG	544	16133.21702	16353.58447	71796163.82	73710454.89	8473.261699	8585.479304	52.52059579	52.49906722
1977-1979	Wet	7904	28-Feb-79	1979	2	Mara Reserve	1561.126	52.64	51.93066667	6.287993921	6.373883126	9	266.9098404	270.5556254	TP	331	9816.350798	9950.434669	10077011.9	10208074.77	3174.430956	3195.007788	32.33819799	32.10922833
1977-1979	Wet	7904	28-Feb-79	1979	2	Mara Reserve	1561.126	52.64	51.93066667	0.664893617	0.673975557	9	266.9098404	270.5556254	WB	35	1037.982713	1052.160766	482784.8299	498337.1431	694.8271943	705.9299846	66.9401509	67.09335756
1977-1979	Wet	7904	28-Feb-79	1979	2	Mara Reserve	1561.126	52.64	51.93066667	2.108662614	2.137465338	9	266.9098404	270.5556254	WH	111	3291.888032	3336.852714	381396.5877	390398.5646	617.5731436	624.8188255	18.76045411	18.72479486
1977-1979	Wet	7904	28-Feb-79	1979	2	Mara Reserve	1561.126	52.64	51.93066667	0.322948328	0.327359556	9	266.9098404	270.5556254	WL	17	504.1630319	511.0495147	187492.8513	193499.9582	433.0044473	439.8863015	85.88579881	86.07508446
1977-1979	Wet	7904	28-Feb-79	1979	2	Mara Reserve	1561.126	52.64	51.93066667	1.006838906	1.020591558	9	266.9098404	270.5556254	ZB	53	1571.802394	1593.272017	686133.4983	712396.8883	828.3317562	844.0360705	52.69948434	52.97501379
1977-1979	Wet	7904	28-Feb-79	1979	2	Mara Reserve	1561.126	52.64	51.93066667	0	0	9	266.9098404	270.5556254	ZG	0	0	0	0	0	0	0
1977-1979	Wet	7904	28-Feb-79	1979	2	Siana	1224.747	34.72	35.24266667	0	0	7	246.9247984	243.2627781	BB	0	0	0	0	0	0	0
1977-1979	Wet	7904	28-Feb-79	1979	2	Siana	1224.747	34.72	35.24266667	1.929723502	1.901104722	7	246.9247984	243.2627781	BF	67	2363.42307	2328.372304	6079561.134	5920293.516	2465.676608	2433.165328	104.3265016	104.5006988
1977-1979	Wet	7904	28-Feb-79	1979	2	Siana	1224.747	34.72	35.24266667	0	0	7	246.9247984	243.2627781	BG	0	0	0	0	0	0	0
1977-1979	Wet	7904	28-Feb-79	1979	2	Siana	1224.747	34.72	35.24266667	0	0	7	246.9247984	243.2627781	BP	0	0	0	0	0	0	0
1977-1979	Wet	7904	28-Feb-79	1979	2	Siana	1224.747	34.72	35.24266667	0	0	7	246.9247984	243.2627781	BR	0	0	0	0	0	0	0
1977-1979	Wet	7904	28-Feb-79	1979	2	Siana	1224.747	34.72	35.24266667	0	0	7	246.9247984	243.2627781	BW	0	0	0	0	0	0	0
1977-1979	Wet	7904	28-Feb-79	1979	2	Siana	1224.747	34.72	35.24266667	0	0	7	246.9247984	243.2627781	CF	0	0	0	0	0	0	0
1977-1979	Wet	7904	28-Feb-79	1979	2	Siana	1224.747	34.72	35.24266667	0	0	7	246.9247984	243.2627781	CH	0	0	0	0	0	0	0
1977-1979	Wet	7904	28-Feb-79	1979	2	Siana	1224.747	34.72	35.24266667	0	0	7	246.9247984	243.2627781	CL	0	0	0	0	0	0	0
1977-1979	Wet	7904	28-Feb-79	1979	2	Siana	1224.747	34.72	35.24266667	0	0	7	246.9247984	243.2627781	CM	0	0	0	0	0	0	0
1977-1979	Wet	7904	28-Feb-79	1979	2	Siana	1224.747	34.72	35.24266667	0	0	7	246.9247984	243.2627781	CP	0	0	0	0	0	0	0
1977-1979	Wet	7904	28-Feb-79	1979	2	Siana	1224.747	34.72	35.24266667	55.81797235	54.99016344	7	246.9247984	243.2627781	CT	1938	68362.89418	67349.0377	321467342.6	317932043.8	17929.51038	17830.649	26.22696215	26.47498704
1977-1979	Wet	7904	28-Feb-79	1979	2	Siana	1224.747	34.72	35.24266667	55.81797235	54.99016344	7	246.9247984	243.2627781	CX	1938	68362.89418	67349.0377	321467342.6	317932043.8	17929.51038	17830.649	26.22696215	26.47498704
1977-1979	Wet	7904	28-Feb-79	1979	2	Siana	1224.747	34.72	35.24266667	0	0	7	246.9247984	243.2627781	DD	0	0	0	0	0	0	0
1977-1979	Wet	7904	28-Feb-79	1979	2	Siana	1224.747	34.72	35.24266667	0	0	7	246.9247984	243.2627781	DK	0	0	0	0	0	0	0
1977-1979	Wet	7904	28-Feb-79	1979	2	Siana	1224.747	34.72	35.24266667	2.361751152	2.326725182	7	246.9247984	243.2627781	DN	82	2892.547638	2849.649686	1715768.322	1679638.821	1309.873399	1296.008804	45.28441924	45.47958336
1977-1979	Wet	7904	28-Feb-79	1979	2	Siana	1224.747	34.72	35.24266667	1.843317972	1.81598063	7	246.9247984	243.2627781	ED	64	2257.598157	2224.116828	2618771.217	2589358.978	1618.261789	1609.148526	71.68068347	72.35000003
1977-1979	Wet	7904	28-Feb-79	1979	2	Siana	1224.747	34.72	35.24266667	0	0	7	246.9247984	243.2627781	EL	0	0	0	0	0	0	0
1977-1979	Wet	7904	28-Feb-79	1979	2	Siana	1224.747	34.72	35.24266667	0	0	7	246.9247984	243.2627781	FR	0	0	0	0	0	0	0
1977-1979	Wet	7904	28-Feb-79	1979	2	Siana	1224.747	34.72	35.24266667	0	0	7	246.9247984	243.2627781	GF	0	0	0	0	0	0	0
1977-1979	Wet	7904	28-Feb-79	1979	2	Siana	1224.747	34.72	35.24266667	3.657834101	3.603586562	7	246.9247984	243.2627781	GG	127	4479.921342	4413.481831	2876123.695	2887124.473	1695.913823	1699.154046	37.85588392	38.49917393
1977-1979	Wet	7904	28-Feb-79	1979	2	Siana	1224.747	34.72	35.24266667	0	0	7	246.9247984	243.2627781	GH	0	0	0	0	0	0	0
1977-1979	Wet	7904	28-Feb-79	1979	2	Siana	1224.747	34.72	35.24266667	0	0	7	246.9247984	243.2627781	GK	0	0	0	0	0	0	0
1977-1979	Wet	7904	28-Feb-79	1979	2	Siana	1224.747	34.72	35.24266667	0	0	7	246.9247984	243.2627781	GN	0	0	0	0	0	0	0
1977-1979	Wet	7904	28-Feb-79	1979	2	Siana	1224.747	34.72	35.24266667	0	0	7	246.9247984	243.2627781	GR	0	0	0	0	0	0	0
1977-1979	Wet	7904	28-Feb-79	1979	2	Siana	1224.747	34.72	35.24266667	0	0	7	246.9247984	243.2627781	HD	0	0	0	0	0	0	0
1977-1979	Wet	7904	28-Feb-79	1979	2	Siana	1224.747	34.72	35.24266667	0	0	7	246.9247984	243.2627781	HH	0	0	0	0	0	0	0
1977-1979	Wet	7904	28-Feb-79	1979	2	Siana	1224.747	34.72	35.24266667	0	0	7	246.9247984	243.2627781	HP	0	0	0	0	0	0	0
1977-1979	Wet	7904	28-Feb-79	1979	2	Siana	1224.747	34.72	35.24266667	0	0	7	246.9247984	243.2627781	HY	0	0	0	0	0	0	0
1977-1979	Wet	7904	28-Feb-79	1979	2	Siana	1224.747	34.72	35.24266667	12.09677419	11.91737288	7	246.9247984	243.2627781	IM	420	14815.4879	14595.76668	6597389.572	6182688.102	2568.538412	2486.501177	17.33684661	17.03576955
1977-1979	Wet	7904	28-Feb-79	1979	2	Siana	1224.747	34.72	35.24266667	0.08640553	0.085124092	7	246.9247984	243.2627781	KG	3	105.8249136	104.2554763	8507.374382	8271.584436	92.2354291	90.94825142	87.15852059	87.23594638
1977-1979	Wet	7904	28-Feb-79	1979	2	Siana	1224.747	34.72	35.24266667	0	0	7	246.9247984	243.2627781	KP	0	0	0	0	0	0	0
1977-1979	Wet	7904	28-Feb-79	1979	2	Siana	1224.747	34.72	35.24266667	0	0	7	246.9247984	243.2627781	LK	0	0	0	0	0	0	0
1977-1979	Wet	7904	28-Feb-79	1979	2	Siana	1224.747	34.72	35.24266667	0	0	7	246.9247984	243.2627781	LN	0	0	0	0	0	0	0
1977-1979	Wet	7904	28-Feb-79	1979	2	Siana	1224.747	34.72	35.24266667	0	0	7	246.9247984	243.2627781	LP	0	0	0	0	0	0	0
1977-1979	Wet	7904	28-Feb-79	1979	2	Siana	1224.747	34.72	35.24266667	0	0	7	246.9247984	243.2627781	OR	0	0	0	0	0	0	0
1977-1979	Wet	7904	28-Feb-79	1979	2	Siana	1224.747	34.72	35.24266667	0.316820276	0.312121671	7	246.9247984	243.2627781	OS	11	388.0246832	382.2700798	71605.20218	69980.09071	267.5914838	264.5375034	68.96249011	69.20172866
1977-1979	Wet	7904	28-Feb-79	1979	2	Siana	1224.747	34.72	35.24266667	0	0	7	246.9247984	243.2627781	OX	0	0	0	0	0	0	0
1977-1979	Wet	7904	28-Feb-79	1979	2	Siana	1224.747	34.72	35.24266667	0	0	7	246.9247984	243.2627781	RB	0	0	0	0	0	0	0
1977-1979	Wet	7904	28-Feb-79	1979	2	Siana	1224.747	34.72	35.24266667	0	0	7	246.9247984	243.2627781	RH	0	0	0	0	0	0	0
1977-1979	Wet	7904	28-Feb-79	1979	2	Siana	1224.747	34.72	35.24266667	0	0	7	246.9247984	243.2627781	SB	0	0	0	0	0	0	0
1977-1979	Wet	7904	28-Feb-79	1979	2	Siana	1224.747	34.72	35.24266667	16.8202765	16.57082324	7	246.9247984	243.2627781	SH	584	20600.58318	20295.06606	124851258.5	119592339.9	11173.68599	10935.82827	54.2396586	53.88417183
1977-1979	Wet	7904	28-Feb-79	1979	2	Siana	1224.747	34.72	35.24266667	0	0	7	246.9247984	243.2627781	SP	0	0	0	0	0	0	0
1977-1979	Wet	7904	28-Feb-79	1979	2	Siana	1224.747	34.72	35.24266667	0	0	7	246.9247984	243.2627781	ST	0	0	0	0	0	0	0
1977-1979	Wet	7904	28-Feb-79	1979	2	Siana	1224.747	34.72	35.24266667	6.307603687	6.214058717	7	246.9247984	243.2627781	TG	219	7725.218692	7610.649771	11811596.91	11845406.9	3436.800388	3441.715692	44.48806597	45.22236334
1977-1979	Wet	7904	28-Feb-79	1979	2	Siana	1224.747	34.72	35.24266667	0	0	7	246.9247984	243.2627781	TP	0	0	0	0	0	0	0
1977-1979	Wet	7904	28-Feb-79	1979	2	Siana	1224.747	34.72	35.24266667	0	0	7	246.9247984	243.2627781	WB	0	0	0	0	0	0	0
1977-1979	Wet	7904	28-Feb-79	1979	2	Siana	1224.747	34.72	35.24266667	0.34562212	0.340496368	7	246.9247984	243.2627781	WH	12	423.2996544	417.0219053	81879.80892	79834.85881	286.1464816	282.5506305	67.59903502	67.75438579
1977-1979	Wet	7904	28-Feb-79	1979	2	Siana	1224.747	34.72	35.24266667	9.533410138	9.392024818	7	246.9247984	243.2627781	WL	331	11676.01547	11502.85422	27988877.15	28134248.18	5290.451507	5304.172714	45.3104188	46.11179636
1977-1979	Wet	7904	28-Feb-79	1979	2	Siana	1224.747	34.72	35.24266667	4.233870968	4.171080508	7	246.9247984	243.2627781	ZB	147	5185.420766	5108.51834	10752152.85	10647550.22	3279.047552	3263.058415	63.23590119	63.87484977
1977-1979	Wet	7904	28-Feb-79	1979	2	Siana	1224.747	34.72	35.24266667	0	0	7	246.9247984	243.2627781	ZG	0	0	0	0	0	0	0
1977-1979	Wet	7906	30-Mar-79	1979	3	Conservancies	1775.009	76.16	76.86933333	0.013130252	0.013009089	14	326.2884191	323.2775012	BB	1	23.30631565	23.09125009	511.9214227	502.1947578	22.6256806	22.40970231	97.07961113	97.04845874
1977-1979	Wet	7906	30-Mar-79	1979	3	Conservancies	1775.009	76.16	76.86933333	6.473214286	6.413480885	14	326.2884191	323.2775012	BF	493	11490.01362	11383.98629	25315160.92	24970185.48	5031.417386	4997.017659	43.7894815	43.89514824
1977-1979	Wet	7906	30-Mar-79	1979	3	Conservancies	1775.009	76.16	76.86933333	0	0	14	326.2884191	323.2775012	BG	0	0	0	0	0	0	0
1977-1979	Wet	7906	30-Mar-79	1979	3	Conservancies	1775.009	76.16	76.86933333	0	0	14	326.2884191	323.2775012	BP	0	0	0	0	0	0	0
1977-1979	Wet	7906	30-Mar-79	1979	3	Conservancies	1775.009	76.16	76.86933333	0	0	14	326.2884191	323.2775012	BR	0	0	0	0	0	0	0
1977-1979	Wet	7906	30-Mar-79	1979	3	Conservancies	1775.009	76.16	76.86933333	0	0	14	326.2884191	323.2775012	BW	0	0	0	0	0	0	0
1977-1979	Wet	7906	30-Mar-79	1979	3	Conservancies	1775.009	76.16	76.86933333	0	0	14	326.2884191	323.2775012	CF	0	0	0	0	0	0	0
1977-1979	Wet	7906	30-Mar-79	1979	3	Conservancies	1775.009	76.16	76.86933333	0	0	14	326.2884191	323.2775012	CH	0	0	0	0	0	0	0
1977-1979	Wet	7906	30-Mar-79	1979	3	Conservancies	1775.009	76.16	76.86933333	0	0	14	326.2884191	323.2775012	CL	0	0	0	0	0	0	0
1977-1979	Wet	7906	30-Mar-79	1979	3	Conservancies	1775.009	76.16	76.86933333	0	0	14	326.2884191	323.2775012	CM	0	0	0	0	0	0	0
1977-1979	Wet	7906	30-Mar-79	1979	3	Conservancies	1775.009	76.16	76.86933333	0	0	14	326.2884191	323.2775012	CP	0	0	0	0	0	0	0
1977-1979	Wet	7906	30-Mar-79	1979	3	Conservancies	1775.009	76.16	76.86933333	39.67962185	39.31346701	14	326.2884191	323.2775012	CT	3022	70431.6859	69781.75776	456303941.1	450537566.8	21361.27199	21225.87022	30.32906528	30.41750581
1977-1979	Wet	7906	30-Mar-79	1979	3	Conservancies	1775.009	76.16	76.86933333	39.67962185	39.31346701	14	326.2884191	323.2775012	CX	3022	70431.6859	69781.75776	456303941.1	450537566.8	21361.27199	21225.87022	30.32906528	30.41750581
1977-1979	Wet	7906	30-Mar-79	1979	3	Conservancies	1775.009	76.16	76.86933333	0	0	14	326.2884191	323.2775012	DD	0	0	0	0	0	0	0
1977-1979	Wet	7906	30-Mar-79	1979	3	Conservancies	1775.009	76.16	76.86933333	0	0	14	326.2884191	323.2775012	DK	0	0	0	0	0	0	0
1977-1979	Wet	7906	30-Mar-79	1979	3	Conservancies	1775.009	76.16	76.86933333	2.245273109	2.224554222	14	326.2884191	323.2775012	DN	171	3985.379976	3948.603765	5770518.244	5639497.375	2402.190301	2374.762593	60.27506325	60.14183076
1977-1979	Wet	7906	30-Mar-79	1979	3	Conservancies	1775.009	76.16	76.86933333	0.919117647	0.910636231	14	326.2884191	323.2775012	ED	70	1631.442096	1616.387506	293475.7855	290357.1323	541.7340543	538.8479677	33.20584014	33.33655857
1977-1979	Wet	7906	30-Mar-79	1979	3	Conservancies	1775.009	76.16	76.86933333	0.052521008	0.052036356	14	326.2884191	323.2775012	EL	4	93.22526261	92.36500035	8454.210365	8291.250169	91.94678007	91.05630219	98.62860935	98.58312331
1977-1979	Wet	7906	30-Mar-79	1979	3	Conservancies	1775.009	76.16	76.86933333	0	0	14	326.2884191	323.2775012	FR	0	0	0	0	0	0	0
1977-1979	Wet	7906	30-Mar-79	1979	3	Conservancies	1775.009	76.16	76.86933333	1.523109244	1.509054326	14	326.2884191	323.2775012	GF	116	2703.532616	2678.58501	946166.3976	927585.1046	972.7108499	963.1121973	35.97925338	35.95600639
1977-1979	Wet	7906	30-Mar-79	1979	3	Conservancies	1775.009	76.16	76.86933333	2.586659664	2.562790536	14	326.2884191	323.2775012	GG	197	4591.344183	4548.976267	248290.6077	246582.2798	498.2876757	496.5705185	10.85276241	10.91609385
1977-1979	Wet	7906	30-Mar-79	1979	3	Conservancies	1775.009	76.16	76.86933333	0	0	14	326.2884191	323.2775012	GH	0	0	0	0	0	0	0
1977-1979	Wet	7906	30-Mar-79	1979	3	Conservancies	1775.009	76.16	76.86933333	0	0	14	326.2884191	323.2775012	GK	0	0	0	0	0	0	0
1977-1979	Wet	7906	30-Mar-79	1979	3	Conservancies	1775.009	76.16	76.86933333	0	0	14	326.2884191	323.2775012	GN	0	0	0	0	0	0	0
1977-1979	Wet	7906	30-Mar-79	1979	3	Conservancies	1775.009	76.16	76.86933333	0	0	14	326.2884191	323.2775012	GR	0	0	0	0	0	0	0
1977-1979	Wet	7906	30-Mar-79	1979	3	Conservancies	1775.009	76.16	76.86933333	0	0	14	326.2884191	323.2775012	HD	0	0	0	0	0	0	0
1977-1979	Wet	7906	30-Mar-79	1979	3	Conservancies	1775.009	76.16	76.86933333	0	0	14	326.2884191	323.2775012	HH	0	0	0	0	0	0	0
1977-1979	Wet	7906	30-Mar-79	1979	3	Conservancies	1775.009	76.16	76.86933333	0	0	14	326.2884191	323.2775012	HP	0	0	0	0	0	0	0
1977-1979	Wet	7906	30-Mar-79	1979	3	Conservancies	1775.009	76.16	76.86933333	0	0	14	326.2884191	323.2775012	HY	0	0	0	0	0	0	0
1977-1979	Wet	7906	30-Mar-79	1979	3	Conservancies	1775.009	76.16	76.86933333	24.40913866	24.18389648	14	326.2884191	323.2775012	IM	1859	43326.4408	42926.63391	107809191.4	105279058.3	10383.1205	10260.55838	23.96485913	23.90254591
1977-1979	Wet	7906	30-Mar-79	1979	3	Conservancies	1775.009	76.16	76.86933333	2.324054622	2.302608756	14	326.2884191	323.2775012	KG	177	4125.21787	4087.151265	1357373.94	1356843.601	1165.063921	1164.836298	28.24248216	28.49995564
1977-1979	Wet	7906	30-Mar-79	1979	3	Conservancies	1775.009	76.16	76.86933333	0	0	14	326.2884191	323.2775012	KP	0	0	0	0	0	0	0
1977-1979	Wet	7906	30-Mar-79	1979	3	Conservancies	1775.009	76.16	76.86933333	0	0	14	326.2884191	323.2775012	LK	0	0	0	0	0	0	0
1977-1979	Wet	7906	30-Mar-79	1979	3	Conservancies	1775.009	76.16	76.86933333	0.013130252	0.013009089	14	326.2884191	323.2775012	LN	1	23.30631565	23.09125009	462.5212476	451.5015615	21.50630716	21.24856611	92.27673512	92.01999037
1977-1979	Wet	7906	30-Mar-79	1979	3	Conservancies	1775.009	76.16	76.86933333	0	0	14	326.2884191	323.2775012	LP	0	0	0	0	0	0	0
1977-1979	Wet	7906	30-Mar-79	1979	3	Conservancies	1775.009	76.16	76.86933333	0	0	14	326.2884191	323.2775012	OR	0	0	0	0	0	0	0
1977-1979	Wet	7906	30-Mar-79	1979	3	Conservancies	1775.009	76.16	76.86933333	0.223214286	0.221154513	14	326.2884191	323.2775012	OS	17	396.2073661	392.5512515	54727.16069	53822.49823	233.9383694	231.9967634	59.0444271	59.09973858
1977-1979	Wet	7906	30-Mar-79	1979	3	Conservancies	1775.009	76.16	76.86933333	0	0	14	326.2884191	323.2775012	OX	0	0	0	0	0	0	0
1977-1979	Wet	7906	30-Mar-79	1979	3	Conservancies	1775.009	76.16	76.86933333	0	0	14	326.2884191	323.2775012	RB	0	0	0	0	0	0	0
1977-1979	Wet	7906	30-Mar-79	1979	3	Conservancies	1775.009	76.16	76.86933333	0	0	14	326.2884191	323.2775012	RH	0	0	0	0	0	0	0
1977-1979	Wet	7906	30-Mar-79	1979	3	Conservancies	1775.009	76.16	76.86933333	0	0	14	326.2884191	323.2775012	SB	0	0	0	0	0	0	0
1977-1979	Wet	7906	30-Mar-79	1979	3	Conservancies	1775.009	76.16	76.86933333	23.27993697	23.06511483	14	326.2884191	323.2775012	SH	1773	41322.09765	40940.7864	104880049.7	103549215.6	10241.09612	10175.9135	24.78358239	24.85519794
1977-1979	Wet	7906	30-Mar-79	1979	3	Conservancies	1775.009	76.16	76.86933333	0	0	14	326.2884191	323.2775012	SP	0	0	0	0	0	0	0
1977-1979	Wet	7906	30-Mar-79	1979	3	Conservancies	1775.009	76.16	76.86933333	0	0	14	326.2884191	323.2775012	ST	0	0	0	0	0	0	0
1977-1979	Wet	7906	30-Mar-79	1979	3	Conservancies	1775.009	76.16	76.86933333	29.83193277	29.55665025	14	326.2884191	323.2775012	TG	2272	52951.94916	52463.3202	48466267.73	47640152.45	6961.771882	6902.184614	13.14733828	13.15621007
1977-1979	Wet	7906	30-Mar-79	1979	3	Conservancies	1775.009	76.16	76.86933333	15.54621849	15.4027614	14	326.2884191	323.2775012	TP	1184	27594.67773	27340.0401	53705913.77	52990612.69	7328.431877	7279.465138	26.55741063	26.6256564
1977-1979	Wet	7906	30-Mar-79	1979	3	Conservancies	1775.009	76.16	76.86933333	0.105042017	0.104072712	14	326.2884191	323.2775012	WB	8	186.4505252	184.7300007	8523.951788	8382.964671	92.32525	91.55853139	49.51729146	49.56343369
1977-1979	Wet	7906	30-Mar-79	1979	3	Conservancies	1775.009	76.16	76.86933333	2.022058824	2.003399709	14	326.2884191	323.2775012	WH	154	3589.17261	3556.052513	588826.8405	570494.0747	767.350533	755.3105816	21.37959403	21.24014139
1977-1979	Wet	7906	30-Mar-79	1979	3	Conservancies	1775.009	76.16	76.86933333	3.834033613	3.798653993	14	326.2884191	323.2775012	WL	292	6805.44417	6742.645025	5028069.936	4945626.849	2242.335821	2223.876536	32.94914726	32.98225738
1977-1979	Wet	7906	30-Mar-79	1979	3	Conservancies	1775.009	76.16	76.86933333	6.144957983	6.08825366	14	326.2884191	323.2775012	ZB	468	10907.35572	10806.70504	13606745.49	13493316.07	3688.732234	3673.324934	33.81875798	33.99116493
1977-1979	Wet	7906	30-Mar-79	1979	3	Conservancies	1775.009	76.16	76.86933333	0	0	14	326.2884191	323.2775012	ZG	0	0	0	0	0	0	0
1977-1979	Wet	7906	30-Mar-79	1979	3	Loita Plains	1775.009	100.8	101.36	0	0	12	211.3105952	210.1431334	BB	0	0	0	0	0	0	0
1977-1979	Wet	7906	30-Mar-79	1979	3	Loita Plains	1775.009	100.8	101.36	1.25	1.243093923	12	211.3105952	210.1431334	BF	126	2218.76125	2206.502901	4348790.497	4311212.983	2085.375385	2076.346065	93.98827319	94.10121621
1977-1979	Wet	7906	30-Mar-79	1979	3	Loita Plains	1775.009	100.8	101.36	0	0	12	211.3105952	210.1431334	BG	0	0	0	0	0	0	0
1977-1979	Wet	7906	30-Mar-79	1979	3	Loita Plains	1775.009	100.8	101.36	0	0	12	211.3105952	210.1431334	BP	0	0	0	0	0	0	0
1977-1979	Wet	7906	30-Mar-79	1979	3	Loita Plains	1775.009	100.8	101.36	0	0	12	211.3105952	210.1431334	BR	0	0	0	0	0	0	0
1977-1979	Wet	7906	30-Mar-79	1979	3	Loita Plains	1775.009	100.8	101.36	0	0	12	211.3105952	210.1431334	BW	0	0	0	0	0	0	0
1977-1979	Wet	7906	30-Mar-79	1979	3	Loita Plains	1775.009	100.8	101.36	0	0	12	211.3105952	210.1431334	CF	0	0	0	0	0	0	0
1977-1979	Wet	7906	30-Mar-79	1979	3	Loita Plains	1775.009	100.8	101.36	0	0	12	211.3105952	210.1431334	CH	0	0	0	0	0	0	0
1977-1979	Wet	7906	30-Mar-79	1979	3	Loita Plains	1775.009	100.8	101.36	0	0	12	211.3105952	210.1431334	CL	0	0	0	0	0	0	0
1977-1979	Wet	7906	30-Mar-79	1979	3	Loita Plains	1775.009	100.8	101.36	0	0	12	211.3105952	210.1431334	CM	0	0	0	0	0	0	0
1977-1979	Wet	7906	30-Mar-79	1979	3	Loita Plains	1775.009	100.8	101.36	0	0	12	211.3105952	210.1431334	CP	0	0	0	0	0	0	0
1977-1979	Wet	7906	30-Mar-79	1979	3	Loita Plains	1775.009	100.8	101.36	30.07936508	29.91318074	12	211.3105952	210.1431334	CT	3032	53391.14373	53096.16504	165542615.4	167006378.5	12866.33652	12923.09477	24.09825979	24.33903609
1977-1979	Wet	7906	30-Mar-79	1979	3	Loita Plains	1775.009	100.8	101.36	30.07936508	29.91318074	12	211.3105952	210.1431334	CX	3032	53391.14373	53096.16504	165542615.4	167006378.5	12866.33652	12923.09477	24.09825979	24.33903609
1977-1979	Wet	7906	30-Mar-79	1979	3	Loita Plains	1775.009	100.8	101.36	0	0	12	211.3105952	210.1431334	DD	0	0	0	0	0	0	0
1977-1979	Wet	7906	30-Mar-79	1979	3	Loita Plains	1775.009	100.8	101.36	0	0	12	211.3105952	210.1431334	DK	0	0	0	0	0	0	0
1977-1979	Wet	7906	30-Mar-79	1979	3	Loita Plains	1775.009	100.8	101.36	3.878968254	3.85753749	12	211.3105952	210.1431334	DN	391	6885.203562	6847.163763	3158397.194	3204259.991	1777.188002	1790.04469	25.81169876	26.1428637
1977-1979	Wet	7906	30-Mar-79	1979	3	Loita Plains	1775.009	100.8	101.36	2.549603175	2.535516969	12	211.3105952	210.1431334	ED	257	4525.568581	4500.56544	4630568.155	4557402.263	2151.875497	2134.807313	47.54928488	47.43420224
1977-1979	Wet	7906	30-Mar-79	1979	3	Loita Plains	1775.009	100.8	101.36	0	0	12	211.3105952	210.1431334	EL	0	0	0	0	0	0	0
1977-1979	Wet	7906	30-Mar-79	1979	3	Loita Plains	1775.009	100.8	101.36	0	0	12	211.3105952	210.1431334	FR	0	0	0	0	0	0	0
1977-1979	Wet	7906	30-Mar-79	1979	3	Loita Plains	1775.009	100.8	101.36	0.307539683	0.305840568	12	211.3105952	210.1431334	GF	31	545.8857044	542.8697612	45814.98248	45639.54319	214.044347	213.634134	39.21046939	39.35274152
1977-1979	Wet	7906	30-Mar-79	1979	3	Loita Plains	1775.009	100.8	101.36	7.668650794	7.626282557	12	211.3105952	210.1431334	GG	773	13611.92418	13536.72018	6222158.369	5988337.029	2494.425459	2447.107891	18.32529646	18.07755393
1977-1979	Wet	7906	30-Mar-79	1979	3	Loita Plains	1775.009	100.8	101.36	0	0	12	211.3105952	210.1431334	GH	0	0	0	0	0	0	0
1977-1979	Wet	7906	30-Mar-79	1979	3	Loita Plains	1775.009	100.8	101.36	0	0	12	211.3105952	210.1431334	GK	0	0	0	0	0	0	0
1977-1979	Wet	7906	30-Mar-79	1979	3	Loita Plains	1775.009	100.8	101.36	0	0	12	211.3105952	210.1431334	GN	0	0	0	0	0	0	0
1977-1979	Wet	7906	30-Mar-79	1979	3	Loita Plains	1775.009	100.8	101.36	0	0	12	211.3105952	210.1431334	GR	0	0	0	0	0	0	0
1977-1979	Wet	7906	30-Mar-79	1979	3	Loita Plains	1775.009	100.8	101.36	0	0	12	211.3105952	210.1431334	HD	0	0	0	0	0	0	0
1977-1979	Wet	7906	30-Mar-79	1979	3	Loita Plains	1775.009	100.8	101.36	0	0	12	211.3105952	210.1431334	HH	0	0	0	0	0	0	0
1977-1979	Wet	7906	30-Mar-79	1979	3	Loita Plains	1775.009	100.8	101.36	0	0	12	211.3105952	210.1431334	HP	0	0	0	0	0	0	0
1977-1979	Wet	7906	30-Mar-79	1979	3	Loita Plains	1775.009	100.8	101.36	0.01984127	0.01973165	12	211.3105952	210.1431334	HY	2	35.21843254	35.02385556	1124.050455	1103.881598	33.52686169	33.22471367	95.19691615	94.86309583
1977-1979	Wet	7906	30-Mar-79	1979	3	Loita Plains	1775.009	100.8	101.36	5.208333333	5.179558011	12	211.3105952	210.1431334	IM	525	9244.838542	9193.762086	5402762.929	5418615.192	2324.384419	2327.791913	25.14250962	25.31925333
1977-1979	Wet	7906	30-Mar-79	1979	3	Loita Plains	1775.009	100.8	101.36	0.416666667	0.414364641	12	211.3105952	210.1431334	KG	42	739.5870833	735.5009669	230968.2615	228061.7407	480.5915745	477.5581019	64.98106651	64.92963618
1977-1979	Wet	7906	30-Mar-79	1979	3	Loita Plains	1775.009	100.8	101.36	0	0	12	211.3105952	210.1431334	KP	0	0	0	0	0	0	0
1977-1979	Wet	7906	30-Mar-79	1979	3	Loita Plains	1775.009	100.8	101.36	0	0	12	211.3105952	210.1431334	LK	0	0	0	0	0	0	0
1977-1979	Wet	7906	30-Mar-79	1979	3	Loita Plains	1775.009	100.8	101.36	0	0	12	211.3105952	210.1431334	LN	0	0	0	0	0	0	0
1977-1979	Wet	7906	30-Mar-79	1979	3	Loita Plains	1775.009	100.8	101.36	0	0	12	211.3105952	210.1431334	LP	0	0	0	0	0	0	0
1977-1979	Wet	7906	30-Mar-79	1979	3	Loita Plains	1775.009	100.8	101.36	0	0	12	211.3105952	210.1431334	OR	0	0	0	0	0	0	0
1977-1979	Wet	7906	30-Mar-79	1979	3	Loita Plains	1775.009	100.8	101.36	0.049603175	0.049329124	12	211.3105952	210.1431334	OS	5	88.04608135	87.55963891	4366.44915	4340.863917	66.07911281	65.88523292	75.05060055	75.24612224
1977-1979	Wet	7906	30-Mar-79	1979	3	Loita Plains	1775.009	100.8	101.36	0	0	12	211.3105952	210.1431334	OX	0	0	0	0	0	0	0
1977-1979	Wet	7906	30-Mar-79	1979	3	Loita Plains	1775.009	100.8	101.36	0	0	12	211.3105952	210.1431334	RB	0	0	0	0	0	0	0
1977-1979	Wet	7906	30-Mar-79	1979	3	Loita Plains	1775.009	100.8	101.36	0	0	12	211.3105952	210.1431334	RH	0	0	0	0	0	0	0
1977-1979	Wet	7906	30-Mar-79	1979	3	Loita Plains	1775.009	100.8	101.36	0	0	12	211.3105952	210.1431334	SB	0	0	0	0	0	0	0
1977-1979	Wet	7906	30-Mar-79	1979	3	Loita Plains	1775.009	100.8	101.36	65.38690476	65.02565114	12	211.3105952	210.1431334	SH	6591	116062.3444	115421.116	1528123852	1540198997	39091.22475	39245.36912	33.68122964	34.00189712
1977-1979	Wet	7906	30-Mar-79	1979	3	Loita Plains	1775.009	100.8	101.36	0	0	12	211.3105952	210.1431334	SP	0	0	0	0	0	0	0
1977-1979	Wet	7906	30-Mar-79	1979	3	Loita Plains	1775.009	100.8	101.36	0	0	12	211.3105952	210.1431334	ST	0	0	0	0	0	0	0
1977-1979	Wet	7906	30-Mar-79	1979	3	Loita Plains	1775.009	100.8	101.36	18.89880952	18.79439621	12	211.3105952	210.1431334	TG	1905	33545.55699	33360.22243	49058899.68	48032337.71	7004.205857	6930.53661	20.87968269	20.77485132
1977-1979	Wet	7906	30-Mar-79	1979	3	Loita Plains	1775.009	100.8	101.36	0.545634921	0.542620363	12	211.3105952	210.1431334	TP	55	968.5068948	963.156028	408726.82	405604.0812	639.3174642	636.8705372	66.010626	66.12329869
1977-1979	Wet	7906	30-Mar-79	1979	3	Loita Plains	1775.009	100.8	101.36	0.03968254	0.039463299	12	211.3105952	210.1431334	WB	4	70.43686508	70.04771113	4496.20182	4415.526393	67.05372339	66.44942734	95.19691615	94.86309583
1977-1979	Wet	7906	30-Mar-79	1979	3	Loita Plains	1775.009	100.8	101.36	0.138888889	0.138121547	12	211.3105952	210.1431334	WH	14	246.5290278	245.166989	19272.40755	19181.22085	138.825097	138.4962846	56.31186649	56.49059247
1977-1979	Wet	7906	30-Mar-79	1979	3	Loita Plains	1775.009	100.8	101.36	45.3968254	45.14601421	12	211.3105952	210.1431334	WL	4576	80579.77365	80134.58153	475794520.3	478914043.8	21812.71465	21884.10482	27.06971447	27.30918962
1977-1979	Wet	7906	30-Mar-79	1979	3	Loita Plains	1775.009	100.8	101.36	29.24603175	29.08445146	12	211.3105952	210.1431334	ZB	2948	51911.96956	51625.1631	137772622.8	137052634.2	11737.65832	11706.94811	22.61069733	22.67682543
1977-1979	Wet	7906	30-Mar-79	1979	3	Loita Plains	1775.009	100.8	101.36	0	0	12	211.3105952	210.1431334	ZG	0	0	0	0	0	0	0
1977-1979	Wet	7906	30-Mar-79	1979	3	Mara Reserve	1561.126	61.6	62.01066667	0	0	9	228.0865909	226.5760837	BB	0	0	0	0	0	0	0
1977-1979	Wet	7906	30-Mar-79	1979	3	Mara Reserve	1561.126	61.6	62.01066667	10.21103896	10.14341619	9	228.0865909	226.5760837	BF	629	15940.71841	15835.15074	196580578.2	193194853.4	14020.71961	13899.45515	87.95538096	87.77595728
1977-1979	Wet	7906	30-Mar-79	1979	3	Mara Reserve	1561.126	61.6	62.01066667	0	0	9	228.0865909	226.5760837	BG	0	0	0	0	0	0	0
1977-1979	Wet	7906	30-Mar-79	1979	3	Mara Reserve	1561.126	61.6	62.01066667	0	0	9	228.0865909	226.5760837	BP	0	0	0	0	0	0	0
1977-1979	Wet	7906	30-Mar-79	1979	3	Mara Reserve	1561.126	61.6	62.01066667	0	0	9	228.0865909	226.5760837	BR	0	0	0	0	0	0	0
1977-1979	Wet	7906	30-Mar-79	1979	3	Mara Reserve	1561.126	61.6	62.01066667	0	0	9	228.0865909	226.5760837	BW	0	0	0	0	0	0	0
1977-1979	Wet	7906	30-Mar-79	1979	3	Mara Reserve	1561.126	61.6	62.01066667	0	0	9	228.0865909	226.5760837	CF	0	0	0	0	0	0	0
1977-1979	Wet	7906	30-Mar-79	1979	3	Mara Reserve	1561.126	61.6	62.01066667	0	0	9	228.0865909	226.5760837	CH	0	0	0	0	0	0	0
1977-1979	Wet	7906	30-Mar-79	1979	3	Mara Reserve	1561.126	61.6	62.01066667	0	0	9	228.0865909	226.5760837	CL	0	0	0	0	0	0	0
1977-1979	Wet	7906	30-Mar-79	1979	3	Mara Reserve	1561.126	61.6	62.01066667	0	0	9	228.0865909	226.5760837	CM	0	0	0	0	0	0	0
1977-1979	Wet	7906	30-Mar-79	1979	3	Mara Reserve	1561.126	61.6	62.01066667	0	0	9	228.0865909	226.5760837	CP	0	0	0	0	0	0	0
1977-1979	Wet	7906	30-Mar-79	1979	3	Mara Reserve	1561.126	61.6	62.01066667	0	0	9	228.0865909	226.5760837	CT	0	0	0	0	0	0	0
1977-1979	Wet	7906	30-Mar-79	1979	3	Mara Reserve	1561.126	61.6	62.01066667	0	0	9	228.0865909	226.5760837	CX	0	0	0	0	0	0	0
1977-1979	Wet	7906	30-Mar-79	1979	3	Mara Reserve	1561.126	61.6	62.01066667	0	0	9	228.0865909	226.5760837	DD	0	0	0	0	0	0	0
1977-1979	Wet	7906	30-Mar-79	1979	3	Mara Reserve	1561.126	61.6	62.01066667	0	0	9	228.0865909	226.5760837	DK	0	0	0	0	0	0	0
1977-1979	Wet	7906	30-Mar-79	1979	3	Mara Reserve	1561.126	61.6	62.01066667	0	0	9	228.0865909	226.5760837	DN	0	0	0	0	0	0	0
1977-1979	Wet	7906	30-Mar-79	1979	3	Mara Reserve	1561.126	61.6	62.01066667	1.866883117	1.854519653	9	228.0865909	226.5760837	ED	115	2914.439773	2895.138847	6893721.501	6870590.074	2625.589743	2621.181046	90.08900331	90.53731735
1977-1979	Wet	7906	30-Mar-79	1979	3	Mara Reserve	1561.126	61.6	62.01066667	0.016233766	0.016126258	9	228.0865909	226.5760837	EL	1	25.34295455	25.17512041	702.9856133	697.4765845	26.51387586	26.40978198	104.6203031	104.9042926
1977-1979	Wet	7906	30-Mar-79	1979	3	Mara Reserve	1561.126	61.6	62.01066667	0	0	9	228.0865909	226.5760837	FR	0	0	0	0	0	0	0
1977-1979	Wet	7906	30-Mar-79	1979	3	Mara Reserve	1561.126	61.6	62.01066667	0.535714286	0.532166509	9	228.0865909	226.5760837	GF	33	836.3175	830.7789735	121761.9722	121023.7488	348.9440818	347.8846774	41.72387661	41.87451639
1977-1979	Wet	7906	30-Mar-79	1979	3	Mara Reserve	1561.126	61.6	62.01066667	0.438311688	0.435408962	9	228.0865909	226.5760837	GG	27	684.2597727	679.7282511	176410.844	174108.4351	420.0129094	417.2630286	61.38208413	61.38674213
1977-1979	Wet	7906	30-Mar-79	1979	3	Mara Reserve	1561.126	61.6	62.01066667	0	0	9	228.0865909	226.5760837	GH	0	0	0	0	0	0	0
1977-1979	Wet	7906	30-Mar-79	1979	3	Mara Reserve	1561.126	61.6	62.01066667	0	0	9	228.0865909	226.5760837	GK	0	0	0	0	0	0	0
1977-1979	Wet	7906	30-Mar-79	1979	3	Mara Reserve	1561.126	61.6	62.01066667	0	0	9	228.0865909	226.5760837	GN	0	0	0	0	0	0	0
1977-1979	Wet	7906	30-Mar-79	1979	3	Mara Reserve	1561.126	61.6	62.01066667	0	0	9	228.0865909	226.5760837	GR	0	0	0	0	0	0	0
1977-1979	Wet	7906	30-Mar-79	1979	3	Mara Reserve	1561.126	61.6	62.01066667	0	0	9	228.0865909	226.5760837	HD	0	0	0	0	0	0	0
1977-1979	Wet	7906	30-Mar-79	1979	3	Mara Reserve	1561.126	61.6	62.01066667	0	0	9	228.0865909	226.5760837	HH	0	0	0	0	0	0	0
1977-1979	Wet	7906	30-Mar-79	1979	3	Mara Reserve	1561.126	61.6	62.01066667	0.681818182	0.67730283	9	228.0865909	226.5760837	HP	42	1064.404091	1057.355057	225433.9955	223491.2694	474.7989	472.7486323	44.60701571	44.71049049
1977-1979	Wet	7906	30-Mar-79	1979	3	Mara Reserve	1561.126	61.6	62.01066667	0.016233766	0.016126258	9	228.0865909	226.5760837	HY	1	25.34295455	25.17512041	576.7969425	567.2168541	24.01659723	23.81631487	94.76636667	94.60258575
1977-1979	Wet	7906	30-Mar-79	1979	3	Mara Reserve	1561.126	61.6	62.01066667	10.17857143	10.11116367	9	228.0865909	226.5760837	IM	627	15890.0325	15784.8005	24487759.56	24049936.99	4948.510842	4904.07351	31.14223235	31.06832748
1977-1979	Wet	7906	30-Mar-79	1979	3	Mara Reserve	1561.126	61.6	62.01066667	2.597402597	2.580201256	9	228.0865909	226.5760837	KG	160	4054.872727	4028.019266	2043533.75	2002782.307	1429.52221	1415.196915	35.2544286	35.13381693
1977-1979	Wet	7906	30-Mar-79	1979	3	Mara Reserve	1561.126	61.6	62.01066667	0	0	9	228.0865909	226.5760837	KP	0	0	0	0	0	0	0
1977-1979	Wet	7906	30-Mar-79	1979	3	Mara Reserve	1561.126	61.6	62.01066667	0	0	9	228.0865909	226.5760837	LK	0	0	0	0	0	0	0
1977-1979	Wet	7906	30-Mar-79	1979	3	Mara Reserve	1561.126	61.6	62.01066667	0	0	9	228.0865909	226.5760837	LN	0	0	0	0	0	0	0
1977-1979	Wet	7906	30-Mar-79	1979	3	Mara Reserve	1561.126	61.6	62.01066667	0	0	9	228.0865909	226.5760837	LP	0	0	0	0	0	0	0
1977-1979	Wet	7906	30-Mar-79	1979	3	Mara Reserve	1561.126	61.6	62.01066667	0	0	9	228.0865909	226.5760837	OR	0	0	0	0	0	0	0
1977-1979	Wet	7906	30-Mar-79	1979	3	Mara Reserve	1561.126	61.6	62.01066667	0.048701299	0.048378774	9	228.0865909	226.5760837	OS	3	76.02886364	75.52536123	6326.87052	6247.609828	79.54162759	79.04182328	104.6203031	104.6560016
1977-1979	Wet	7906	30-Mar-79	1979	3	Mara Reserve	1561.126	61.6	62.01066667	0	0	9	228.0865909	226.5760837	OX	0	0	0	0	0	0	0
1977-1979	Wet	7906	30-Mar-79	1979	3	Mara Reserve	1561.126	61.6	62.01066667	0	0	9	228.0865909	226.5760837	RB	0	0	0	0	0	0	0
1977-1979	Wet	7906	30-Mar-79	1979	3	Mara Reserve	1561.126	61.6	62.01066667	0	0	9	228.0865909	226.5760837	RH	0	0	0	0	0	0	0
1977-1979	Wet	7906	30-Mar-79	1979	3	Mara Reserve	1561.126	61.6	62.01066667	0	0	9	228.0865909	226.5760837	SB	0	0	0	0	0	0	0
1977-1979	Wet	7906	30-Mar-79	1979	3	Mara Reserve	1561.126	61.6	62.01066667	0	0	9	228.0865909	226.5760837	SH	0	0	0	0	0	0	0
1977-1979	Wet	7906	30-Mar-79	1979	3	Mara Reserve	1561.126	61.6	62.01066667	0	0	9	228.0865909	226.5760837	SP	0	0	0	0	0	0	0
1977-1979	Wet	7906	30-Mar-79	1979	3	Mara Reserve	1561.126	61.6	62.01066667	0	0	9	228.0865909	226.5760837	ST	0	0	0	0	0	0	0
1977-1979	Wet	7906	30-Mar-79	1979	3	Mara Reserve	1561.126	61.6	62.01066667	9.902597403	9.837017287	9	228.0865909	226.5760837	TG	610	15459.20227	15356.82345	36099206.04	35908457.85	6008.261482	5992.366632	38.86527504	39.02087337
1977-1979	Wet	7906	30-Mar-79	1979	3	Mara Reserve	1561.126	61.6	62.01066667	13.8961039	13.80407672	9	228.0865909	226.5760837	TP	856	21693.56909	21549.90307	54428889.17	53685832.13	7377.593725	7327.06163	34.00820627	34.00043892
1977-1979	Wet	7906	30-Mar-79	1979	3	Mara Reserve	1561.126	61.6	62.01066667	0.292207792	0.290272641	9	228.0865909	226.5760837	WB	18	456.1731818	453.1521674	93931.63446	92424.14387	306.4826822	304.0133942	67.18559845	67.08858881
1977-1979	Wet	7906	30-Mar-79	1979	3	Mara Reserve	1561.126	61.6	62.01066667	2.435064935	2.418938677	9	228.0865909	226.5760837	WH	150	3801.443182	3776.268061	732582.5924	723049.4387	855.9103881	850.3231378	22.51540657	22.51755236
1977-1979	Wet	7906	30-Mar-79	1979	3	Mara Reserve	1561.126	61.6	62.01066667	0.081168831	0.080631289	9	228.0865909	226.5760837	WL	5	126.7147727	125.875602	2431.999837	2383.671467	49.31531037	48.82285803	38.91835917	38.78659346
1977-1979	Wet	7906	30-Mar-79	1979	3	Mara Reserve	1561.126	61.6	62.01066667	1.948051948	1.935150942	9	228.0865909	226.5760837	ZB	120	3041.154545	3021.014449	2993332.932	2991885.778	1730.12512	1729.706847	56.89040443	57.25582835
1977-1979	Wet	7906	30-Mar-79	1979	3	Mara Reserve	1561.126	61.6	62.01066667	0	0	9	228.0865909	226.5760837	ZG	0	0	0	0	0	0	0
1977-1979	Wet	7906	30-Mar-79	1979	3	Siana	1224.747	36.96	37.408	0	0	8	265.0967532	261.9219418	BB	0	0	0	0	0	0	0
1977-1979	Wet	7906	30-Mar-79	1979	3	Siana	1224.747	36.96	37.408	0.135281385	0.133661249	8	265.0967532	261.9219418	BF	5	165.6854708	163.7012136	14347.70589	14054.02864	119.7819097	118.5496885	72.29475773	72.41833205
1977-1979	Wet	7906	30-Mar-79	1979	3	Siana	1224.747	36.96	37.408	0	0	8	265.0967532	261.9219418	BG	0	0	0	0	0	0	0
1977-1979	Wet	7906	30-Mar-79	1979	3	Siana	1224.747	36.96	37.408	0	0	8	265.0967532	261.9219418	BP	0	0	0	0	0	0	0
1977-1979	Wet	7906	30-Mar-79	1979	3	Siana	1224.747	36.96	37.408	0	0	8	265.0967532	261.9219418	BR	0	0	0	0	0	0	0
1977-1979	Wet	7906	30-Mar-79	1979	3	Siana	1224.747	36.96	37.408	0	0	8	265.0967532	261.9219418	BW	0	0	0	0	0	0	0
1977-1979	Wet	7906	30-Mar-79	1979	3	Siana	1224.747	36.96	37.408	0	0	8	265.0967532	261.9219418	CF	0	0	0	0	0	0	0
1977-1979	Wet	7906	30-Mar-79	1979	3	Siana	1224.747	36.96	37.408	0	0	8	265.0967532	261.9219418	CH	0	0	0	0	0	0	0
1977-1979	Wet	7906	30-Mar-79	1979	3	Siana	1224.747	36.96	37.408	0	0	8	265.0967532	261.9219418	CL	0	0	0	0	0	0	0
1977-1979	Wet	7906	30-Mar-79	1979	3	Siana	1224.747	36.96	37.408	0	0	8	265.0967532	261.9219418	CM	0	0	0	0	0	0	0
1977-1979	Wet	7906	30-Mar-79	1979	3	Siana	1224.747	36.96	37.408	0	0	8	265.0967532	261.9219418	CP	0	0	0	0	0	0	0
1977-1979	Wet	7906	30-Mar-79	1979	3	Siana	1224.747	36.96	37.408	89.77272727	88.69760479	8	265.0967532	261.9219418	CT	3318	109948.8784	108632.1254	169714211.8	167690562.1	13027.44072	12949.53907	11.84863448	11.92054286
1977-1979	Wet	7906	30-Mar-79	1979	3	Siana	1224.747	36.96	37.408	89.77272727	88.69760479	8	265.0967532	261.9219418	CX	3318	109948.8784	108632.1254	169714211.8	167690562.1	13027.44072	12949.53907	11.84863448	11.92054286
1977-1979	Wet	7906	30-Mar-79	1979	3	Siana	1224.747	36.96	37.408	0	0	8	265.0967532	261.9219418	DD	0	0	0	0	0	0	0
1977-1979	Wet	7906	30-Mar-79	1979	3	Siana	1224.747	36.96	37.408	0	0	8	265.0967532	261.9219418	DK	0	0	0	0	0	0	0
1977-1979	Wet	7906	30-Mar-79	1979	3	Siana	1224.747	36.96	37.408	2.57034632	2.53956373	8	265.0967532	261.9219418	DN	95	3148.023945	3110.323059	2935479.38	2847519.884	1713.324073	1687.459595	54.42538251	54.25351523
1977-1979	Wet	7906	30-Mar-79	1979	3	Siana	1224.747	36.96	37.408	0.811688312	0.801967494	8	265.0967532	261.9219418	ED	30	994.1128247	982.2072819	369584.7442	365305.9344	607.9348191	604.4054387	61.1535033	61.53542637
1977-1979	Wet	7906	30-Mar-79	1979	3	Siana	1224.747	36.96	37.408	0	0	8	265.0967532	261.9219418	EL	0	0	0	0	0	0	0
1977-1979	Wet	7906	30-Mar-79	1979	3	Siana	1224.747	36.96	37.408	0	0	8	265.0967532	261.9219418	FR	0	0	0	0	0	0	0
1977-1979	Wet	7906	30-Mar-79	1979	3	Siana	1224.747	36.96	37.408	0.162337662	0.160393499	8	265.0967532	261.9219418	GF	6	198.8225649	196.4414564	28706.58774	27880.21622	169.4301855	166.9736992	85.21677884	84.99921669
1977-1979	Wet	7906	30-Mar-79	1979	3	Siana	1224.747	36.96	37.408	0.865800866	0.855431993	8	265.0967532	261.9219418	GG	32	1060.387013	1047.687767	487862.2337	476017.7229	698.4713549	689.9403763	65.86947467	65.85362527
1977-1979	Wet	7906	30-Mar-79	1979	3	Siana	1224.747	36.96	37.408	0	0	8	265.0967532	261.9219418	GH	0	0	0	0	0	0	0
1977-1979	Wet	7906	30-Mar-79	1979	3	Siana	1224.747	36.96	37.408	0	0	8	265.0967532	261.9219418	GK	0	0	0	0	0	0	0
1977-1979	Wet	7906	30-Mar-79	1979	3	Siana	1224.747	36.96	37.408	0	0	8	265.0967532	261.9219418	GN	0	0	0	0	0	0	0
1977-1979	Wet	7906	30-Mar-79	1979	3	Siana	1224.747	36.96	37.408	0	0	8	265.0967532	261.9219418	GR	0	0	0	0	0	0	0
1977-1979	Wet	7906	30-Mar-79	1979	3	Siana	1224.747	36.96	37.408	0	0	8	265.0967532	261.9219418	HD	0	0	0	0	0	0	0
1977-1979	Wet	7906	30-Mar-79	1979	3	Siana	1224.747	36.96	37.408	0	0	8	265.0967532	261.9219418	HH	0	0	0	0	0	0	0
1977-1979	Wet	7906	30-Mar-79	1979	3	Siana	1224.747	36.96	37.408	0	0	8	265.0967532	261.9219418	HP	0	0	0	0	0	0	0
1977-1979	Wet	7906	30-Mar-79	1979	3	Siana	1224.747	36.96	37.408	0	0	8	265.0967532	261.9219418	HY	0	0	0	0	0	0	0
1977-1979	Wet	7906	30-Mar-79	1979	3	Siana	1224.747	36.96	37.408	21.56385281	21.30560308	8	265.0967532	261.9219418	IM	797	26410.26404	26093.97345	40456015.51	39064431.44	6360.504344	6250.154513	24.08345609	23.95248284
1977-1979	Wet	7906	30-Mar-79	1979	3	Siana	1224.747	36.96	37.408	0.946969697	0.935628743	8	265.0967532	261.9219418	KG	35	1159.798295	1145.908496	645208.6671	628943.1103	803.2488201	793.0593359	69.25763068	69.20791137
1977-1979	Wet	7906	30-Mar-79	1979	3	Siana	1224.747	36.96	37.408	0	0	8	265.0967532	261.9219418	KP	0	0	0	0	0	0	0
1977-1979	Wet	7906	30-Mar-79	1979	3	Siana	1224.747	36.96	37.408	0	0	8	265.0967532	261.9219418	LK	0	0	0	0	0	0	0
1977-1979	Wet	7906	30-Mar-79	1979	3	Siana	1224.747	36.96	37.408	0	0	8	265.0967532	261.9219418	LN	0	0	0	0	0	0	0
1977-1979	Wet	7906	30-Mar-79	1979	3	Siana	1224.747	36.96	37.408	0	0	8	265.0967532	261.9219418	LP	0	0	0	0	0	0	0
1977-1979	Wet	7906	30-Mar-79	1979	3	Siana	1224.747	36.96	37.408	0	0	8	265.0967532	261.9219418	OR	0	0	0	0	0	0	0
1977-1979	Wet	7906	30-Mar-79	1979	3	Siana	1224.747	36.96	37.408	0.054112554	0.0534645	8	265.0967532	261.9219418	OS	2	66.27418831	65.48048546	4148.518792	4038.113992	64.40899621	63.54615639	97.18564323	97.04594574
1977-1979	Wet	7906	30-Mar-79	1979	3	Siana	1224.747	36.96	37.408	0	0	8	265.0967532	261.9219418	OX	0	0	0	0	0	0	0
1977-1979	Wet	7906	30-Mar-79	1979	3	Siana	1224.747	36.96	37.408	0	0	8	265.0967532	261.9219418	RB	0	0	0	0	0	0	0
1977-1979	Wet	7906	30-Mar-79	1979	3	Siana	1224.747	36.96	37.408	0	0	8	265.0967532	261.9219418	RH	0	0	0	0	0	0	0
1977-1979	Wet	7906	30-Mar-79	1979	3	Siana	1224.747	36.96	37.408	0	0	8	265.0967532	261.9219418	SB	0	0	0	0	0	0	0
1977-1979	Wet	7906	30-Mar-79	1979	3	Siana	1224.747	36.96	37.408	33.03571429	32.64007699	8	265.0967532	261.9219418	SH	1221	40460.39196	39975.83637	274691064.9	266428607.9	16573.80659	16322.64096	40.96304011	40.83126819
1977-1979	Wet	7906	30-Mar-79	1979	3	Siana	1224.747	36.96	37.408	0	0	8	265.0967532	261.9219418	SP	0	0	0	0	0	0	0
1977-1979	Wet	7906	30-Mar-79	1979	3	Siana	1224.747	36.96	37.408	0	0	8	265.0967532	261.9219418	ST	0	0	0	0	0	0	0
1977-1979	Wet	7906	30-Mar-79	1979	3	Siana	1224.747	36.96	37.408	12.20238095	12.05624465	8	265.0967532	261.9219418	TG	451	14944.82946	14765.84947	22162442.4	21514490.69	4707.70033	4638.371556	31.50052894	31.41283246
1977-1979	Wet	7906	30-Mar-79	1979	3	Siana	1224.747	36.96	37.408	0	0	8	265.0967532	261.9219418	TP	0	0	0	0	0	0	0
1977-1979	Wet	7906	30-Mar-79	1979	3	Siana	1224.747	36.96	37.408	0.027056277	0.02673225	8	265.0967532	261.9219418	WB	1	33.13709416	32.74024273	889.6069393	867.296402	29.82627934	29.44989647	90.00873523	89.95014702
1977-1979	Wet	7906	30-Mar-79	1979	3	Siana	1224.747	36.96	37.408	0.378787879	0.374251497	8	265.0967532	261.9219418	WH	14	463.9193182	458.3633982	131065.0304	128396.6889	362.0290464	358.3248371	78.03707071	78.17483649
1977-1979	Wet	7906	30-Mar-79	1979	3	Siana	1224.747	36.96	37.408	8.468614719	8.367194183	8	265.0967532	261.9219418	WL	313	10371.91047	10247.69597	28894140.58	28180882.74	5375.327021	5308.566919	51.82581392	51.80254111
1977-1979	Wet	7906	30-Mar-79	1979	3	Siana	1224.747	36.96	37.408	2.922077922	2.887082977	8	265.0967532	261.9219418	ZB	108	3578.806169	3535.946215	4146784.282	4100495.626	2036.365459	2024.968056	56.90069154	57.26806724
1977-1979	Wet	7906	30-Mar-79	1979	3	Siana	1224.747	36.96	37.408	0	0	8	265.0967532	261.9219418	ZG	0	0	0	0	0	0	0
1977-1979	Wet	7908	28-Apr-79	1979	4	Conservancies	1775.009	78.4	78.69866667	0	0	14	316.9658929	315.7629862	BB	0	0	0	0	0	0	0
1977-1979	Wet	7908	28-Apr-79	1979	4	Conservancies	1775.009	78.4	78.69866667	8.635204082	8.602432909	14	316.9658929	315.7629862	BF	677	15327.56496	15269.39583	84009681.09	82963758.64	9165.679522	9108.444359	59.79866694	59.65163558
1977-1979	Wet	7908	28-Apr-79	1979	4	Conservancies	1775.009	78.4	78.69866667	0	0	14	316.9658929	315.7629862	BG	0	0	0	0	0	0	0
1977-1979	Wet	7908	28-Apr-79	1979	4	Conservancies	1775.009	78.4	78.69866667	0	0	14	316.9658929	315.7629862	BP	0	0	0	0	0	0	0
1977-1979	Wet	7908	28-Apr-79	1979	4	Conservancies	1775.009	78.4	78.69866667	0	0	14	316.9658929	315.7629862	BR	0	0	0	0	0	0	0
1977-1979	Wet	7908	28-Apr-79	1979	4	Conservancies	1775.009	78.4	78.69866667	0	0	14	316.9658929	315.7629862	BW	0	0	0	0	0	0	0
1977-1979	Wet	7908	28-Apr-79	1979	4	Conservancies	1775.009	78.4	78.69866667	0	0	14	316.9658929	315.7629862	CF	0	0	0	0	0	0	0
1977-1979	Wet	7908	28-Apr-79	1979	4	Conservancies	1775.009	78.4	78.69866667	0	0	14	316.9658929	315.7629862	CH	0	0	0	0	0	0	0
1977-1979	Wet	7908	28-Apr-79	1979	4	Conservancies	1775.009	78.4	78.69866667	0	0	14	316.9658929	315.7629862	CL	0	0	0	0	0	0	0
1977-1979	Wet	7908	28-Apr-79	1979	4	Conservancies	1775.009	78.4	78.69866667	0	0	14	316.9658929	315.7629862	CM	0	0	0	0	0	0	0
1977-1979	Wet	7908	28-Apr-79	1979	4	Conservancies	1775.009	78.4	78.69866667	0	0	14	316.9658929	315.7629862	CP	0	0	0	0	0	0	0
1977-1979	Wet	7908	28-Apr-79	1979	4	Conservancies	1775.009	78.4	78.69866667	39.06887755	38.92060857	14	316.9658929	315.7629862	CT	3063	69347.60927	69084.43049	168481333.8	168201704.2	12980.03597	12969.25997	18.71735177	18.77305766
1977-1979	Wet	7908	28-Apr-79	1979	4	Conservancies	1775.009	78.4	78.69866667	39.06887755	38.92060857	14	316.9658929	315.7629862	CX	3063	69347.60927	69084.43049	168481333.8	168201704.2	12980.03597	12969.25997	18.71735177	18.77305766
1977-1979	Wet	7908	28-Apr-79	1979	4	Conservancies	1775.009	78.4	78.69866667	0	0	14	316.9658929	315.7629862	DD	0	0	0	0	0	0	0
1977-1979	Wet	7908	28-Apr-79	1979	4	Conservancies	1775.009	78.4	78.69866667	0	0	14	316.9658929	315.7629862	DK	0	0	0	0	0	0	0
1977-1979	Wet	7908	28-Apr-79	1979	4	Conservancies	1775.009	78.4	78.69866667	0.586734694	0.584507997	14	316.9658929	315.7629862	DN	46	1041.459362	1037.506955	224855.014	223074.6684	474.1887957	472.3078111	45.53118565	45.52333928
1977-1979	Wet	7908	28-Apr-79	1979	4	Conservancies	1775.009	78.4	78.69866667	1.275510204	1.270669558	14	316.9658929	315.7629862	ED	100	2264.042092	2255.449902	3057621.587	3040648.942	1748.605612	1743.745664	77.2337943	77.31254252
1977-1979	Wet	7908	28-Apr-79	1979	4	Conservancies	1775.009	78.4	78.69866667	0.344387755	0.343080781	14	316.9658929	315.7629862	EL	27	611.2913648	608.9714735	321062.5422	319280.2575	566.6238102	565.0488983	92.69291909	92.78741664
1977-1979	Wet	7908	28-Apr-79	1979	4	Conservancies	1775.009	78.4	78.69866667	0	0	14	316.9658929	315.7629862	FR	0	0	0	0	0	0	0
1977-1979	Wet	7908	28-Apr-79	1979	4	Conservancies	1775.009	78.4	78.69866667	1.109693878	1.105482516	14	316.9658929	315.7629862	GF	87	1969.71662	1962.241415	195691.7873	193584.2905	442.3706447	439.9821479	22.45859329	22.42242696
1977-1979	Wet	7908	28-Apr-79	1979	4	Conservancies	1775.009	78.4	78.69866667	1.479591837	1.473976687	14	316.9658929	315.7629862	GG	116	2626.288827	2616.321886	702320.8788	692081.4271	838.0458692	831.9143147	31.90988975	31.79709344
1977-1979	Wet	7908	28-Apr-79	1979	4	Conservancies	1775.009	78.4	78.69866667	0	0	14	316.9658929	315.7629862	GH	0	0	0	0	0	0	0
1977-1979	Wet	7908	28-Apr-79	1979	4	Conservancies	1775.009	78.4	78.69866667	0	0	14	316.9658929	315.7629862	GK	0	0	0	0	0	0	0
1977-1979	Wet	7908	28-Apr-79	1979	4	Conservancies	1775.009	78.4	78.69866667	0	0	14	316.9658929	315.7629862	GN	0	0	0	0	0	0	0
1977-1979	Wet	7908	28-Apr-79	1979	4	Conservancies	1775.009	78.4	78.69866667	0	0	14	316.9658929	315.7629862	GR	0	0	0	0	0	0	0
1977-1979	Wet	7908	28-Apr-79	1979	4	Conservancies	1775.009	78.4	78.69866667	0	0	14	316.9658929	315.7629862	HD	0	0	0	0	0	0	0
1977-1979	Wet	7908	28-Apr-79	1979	4	Conservancies	1775.009	78.4	78.69866667	0	0	14	316.9658929	315.7629862	HH	0	0	0	0	0	0	0
1977-1979	Wet	7908	28-Apr-79	1979	4	Conservancies	1775.009	78.4	78.69866667	0.025510204	0.025413391	14	316.9658929	315.7629862	HP	2	45.28084184	45.10899803	1761.66004	1751.8807	41.97213409	41.85547395	92.69291909	92.78741664
1977-1979	Wet	7908	28-Apr-79	1979	4	Conservancies	1775.009	78.4	78.69866667	0	0	14	316.9658929	315.7629862	HY	0	0	0	0	0	0	0
1977-1979	Wet	7908	28-Apr-79	1979	4	Conservancies	1775.009	78.4	78.69866667	21.05867347	20.9787544	14	316.9658929	315.7629862	IM	1651	37379.33494	37237.47788	52737745.19	51769425.06	7262.075818	7195.097293	19.42804983	19.32219286
1977-1979	Wet	7908	28-Apr-79	1979	4	Conservancies	1775.009	78.4	78.69866667	0.471938776	0.470147737	14	316.9658929	315.7629862	KG	37	837.695574	834.5164636	117442.208	116538.8836	342.6984213	341.377919	40.90966121	40.90727192
1977-1979	Wet	7908	28-Apr-79	1979	4	Conservancies	1775.009	78.4	78.69866667	0	0	14	316.9658929	315.7629862	KP	0	0	0	0	0	0	0
1977-1979	Wet	7908	28-Apr-79	1979	4	Conservancies	1775.009	78.4	78.69866667	0	0	14	316.9658929	315.7629862	LK	0	0	0	0	0	0	0
1977-1979	Wet	7908	28-Apr-79	1979	4	Conservancies	1775.009	78.4	78.69866667	0.038265306	0.038120087	14	316.9658929	315.7629862	LN	3	67.92126276	67.66349705	2350.674735	2333.33909	48.48375744	48.30464874	71.3822969	71.3895244
1977-1979	Wet	7908	28-Apr-79	1979	4	Conservancies	1775.009	78.4	78.69866667	0	0	14	316.9658929	315.7629862	LP	0	0	0	0	0	0	0
1977-1979	Wet	7908	28-Apr-79	1979	4	Conservancies	1775.009	78.4	78.69866667	0	0	14	316.9658929	315.7629862	OR	0	0	0	0	0	0	0
1977-1979	Wet	7908	28-Apr-79	1979	4	Conservancies	1775.009	78.4	78.69866667	0	0	14	316.9658929	315.7629862	OS	0	0	0	0	0	0	0
1977-1979	Wet	7908	28-Apr-79	1979	4	Conservancies	1775.009	78.4	78.69866667	0	0	14	316.9658929	315.7629862	OX	0	0	0	0	0	0	0
1977-1979	Wet	7908	28-Apr-79	1979	4	Conservancies	1775.009	78.4	78.69866667	0	0	14	316.9658929	315.7629862	RB	0	0	0	0	0	0	0
1977-1979	Wet	7908	28-Apr-79	1979	4	Conservancies	1775.009	78.4	78.69866667	0	0	14	316.9658929	315.7629862	RH	0	0	0	0	0	0	0
1977-1979	Wet	7908	28-Apr-79	1979	4	Conservancies	1775.009	78.4	78.69866667	0	0	14	316.9658929	315.7629862	SB	0	0	0	0	0	0	0
1977-1979	Wet	7908	28-Apr-79	1979	4	Conservancies	1775.009	78.4	78.69866667	42.88265306	42.71991054	14	316.9658929	315.7629862	SH	3362	76117.09513	75828.2257	620844149.4	617332692	24916.74436	24846.18063	32.73475468	32.76640117
1977-1979	Wet	7908	28-Apr-79	1979	4	Conservancies	1775.009	78.4	78.69866667	0	0	14	316.9658929	315.7629862	SP	0	0	0	0	0	0	0
1977-1979	Wet	7908	28-Apr-79	1979	4	Conservancies	1775.009	78.4	78.69866667	0	0	14	316.9658929	315.7629862	ST	0	0	0	0	0	0	0
1977-1979	Wet	7908	28-Apr-79	1979	4	Conservancies	1775.009	78.4	78.69866667	29.45153061	29.3397601	14	316.9658929	315.7629862	TG	2309	52276.7319	52078.33823	100365251.6	101721491.8	10018.24594	10085.7073	19.1638719	19.36641538
1977-1979	Wet	7908	28-Apr-79	1979	4	Conservancies	1775.009	78.4	78.69866667	11.70918367	11.66474654	14	316.9658929	315.7629862	TP	918	20783.9064	20705.0301	23113612.89	23328605.71	4807.661894	4829.969535	23.13165678	23.32751757
1977-1979	Wet	7908	28-Apr-79	1979	4	Conservancies	1775.009	78.4	78.69866667	0.114795918	0.11436026	14	316.9658929	315.7629862	WB	9	203.7637883	202.9904912	31980.15985	31766.04894	178.8299747	178.2303255	87.76337358	87.80230271
1977-1979	Wet	7908	28-Apr-79	1979	4	Conservancies	1775.009	78.4	78.69866667	1.709183673	1.702697208	14	316.9658929	315.7629862	WH	134	3033.816403	3022.302868	573581.8643	573717.8988	757.3518762	757.4416802	24.96366871	25.06173978
1977-1979	Wet	7908	28-Apr-79	1979	4	Conservancies	1775.009	78.4	78.69866667	3.06122449	3.04960694	14	316.9658929	315.7629862	WL	240	5433.70102	5413.079764	2522748.864	2462433.302	1588.316361	1569.214231	29.23083834	28.98930552
1977-1979	Wet	7908	28-Apr-79	1979	4	Conservancies	1775.009	78.4	78.69866667	4.553571429	4.536290323	14	316.9658929	315.7629862	ZB	357	8082.630268	8051.956149	5099871.214	5101117.118	2258.289444	2258.565279	27.94003152	28.04989541
1977-1979	Wet	7908	28-Apr-79	1979	4	Conservancies	1775.009	78.4	78.69866667	0	0	14	316.9658929	315.7629862	ZG	0	0	0	0	0	0	0
1977-1979	Wet	7908	28-Apr-79	1979	4	Loita Plains	1775.009	105.28	105.504	0	0	12	202.318655	201.8891037	BB	0	0	0	0	0	0	0
1977-1979	Wet	7908	28-Apr-79	1979	4	Loita Plains	1775.009	105.28	105.504	0.075987842	0.075826509	12	202.318655	201.8891037	BF	8	134.8791033	134.5927358	18153.56368	18110.71175	134.7351613	134.5760445	99.89328067	99.98759865
1977-1979	Wet	7908	28-Apr-79	1979	4	Loita Plains	1775.009	105.28	105.504	0	0	12	202.318655	201.8891037	BG	0	0	0	0	0	0	0
1977-1979	Wet	7908	28-Apr-79	1979	4	Loita Plains	1775.009	105.28	105.504	0	0	12	202.318655	201.8891037	BP	0	0	0	0	0	0	0
1977-1979	Wet	7908	28-Apr-79	1979	4	Loita Plains	1775.009	105.28	105.504	0	0	12	202.318655	201.8891037	BR	0	0	0	0	0	0	0
1977-1979	Wet	7908	28-Apr-79	1979	4	Loita Plains	1775.009	105.28	105.504	0	0	12	202.318655	201.8891037	BW	0	0	0	0	0	0	0
1977-1979	Wet	7908	28-Apr-79	1979	4	Loita Plains	1775.009	105.28	105.504	0	0	12	202.318655	201.8891037	CF	0	0	0	0	0	0	0
1977-1979	Wet	7908	28-Apr-79	1979	4	Loita Plains	1775.009	105.28	105.504	0	0	12	202.318655	201.8891037	CH	0	0	0	0	0	0	0
1977-1979	Wet	7908	28-Apr-79	1979	4	Loita Plains	1775.009	105.28	105.504	0	0	12	202.318655	201.8891037	CL	0	0	0	0	0	0	0
1977-1979	Wet	7908	28-Apr-79	1979	4	Loita Plains	1775.009	105.28	105.504	0	0	12	202.318655	201.8891037	CM	0	0	0	0	0	0	0
1977-1979	Wet	7908	28-Apr-79	1979	4	Loita Plains	1775.009	105.28	105.504	0	0	12	202.318655	201.8891037	CP	0	0	0	0	0	0	0
1977-1979	Wet	7908	28-Apr-79	1979	4	Loita Plains	1775.009	105.28	105.504	17.74316109	17.70548984	12	202.318655	201.8891037	CT	1868	31494.27063	31427.40381	126396030.6	126000747.9	11242.59893	11225.00547	35.69728303	35.71725345
1977-1979	Wet	7908	28-Apr-79	1979	4	Loita Plains	1775.009	105.28	105.504	17.74316109	17.70548984	12	202.318655	201.8891037	CX	1868	31494.27063	31427.40381	126396030.6	126000747.9	11242.59893	11225.00547	35.69728303	35.71725345
1977-1979	Wet	7908	28-Apr-79	1979	4	Loita Plains	1775.009	105.28	105.504	0	0	12	202.318655	201.8891037	DD	0	0	0	0	0	0	0
1977-1979	Wet	7908	28-Apr-79	1979	4	Loita Plains	1775.009	105.28	105.504	0	0	12	202.318655	201.8891037	DK	0	0	0	0	0	0	0
1977-1979	Wet	7908	28-Apr-79	1979	4	Loita Plains	1775.009	105.28	105.504	2.070668693	2.066272369	12	202.318655	201.8891037	DN	218	3675.455566	3667.652051	928054.7247	928643.8057	963.3559699	963.6616656	26.21051874	26.27462072
1977-1979	Wet	7908	28-Apr-79	1979	4	Loita Plains	1775.009	105.28	105.504	1.035334347	1.033136184	12	202.318655	201.8891037	ED	109	1837.727783	1833.826026	256495.1494	253553.681	506.4535017	503.5411413	27.55867906	27.45850121
1977-1979	Wet	7908	28-Apr-79	1979	4	Loita Plains	1775.009	105.28	105.504	0	0	12	202.318655	201.8891037	EL	0	0	0	0	0	0	0
1977-1979	Wet	7908	28-Apr-79	1979	4	Loita Plains	1775.009	105.28	105.504	0	0	12	202.318655	201.8891037	FR	0	0	0	0	0	0	0
1977-1979	Wet	7908	28-Apr-79	1979	4	Loita Plains	1775.009	105.28	105.504	1.424772036	1.421747043	12	202.318655	201.8891037	GF	150	2528.983188	2523.613797	259020.5273	257753.1499	508.9405931	507.693953	20.12431698	20.11773567
1977-1979	Wet	7908	28-Apr-79	1979	4	Loita Plains	1775.009	105.28	105.504	6.325987842	6.31255687	12	202.318655	201.8891037	GG	666	11228.68535	11204.84526	5448912.201	5367448.309	2334.290514	2316.775412	20.78863589	20.67654982
1977-1979	Wet	7908	28-Apr-79	1979	4	Loita Plains	1775.009	105.28	105.504	0	0	12	202.318655	201.8891037	GH	0	0	0	0	0	0	0
1977-1979	Wet	7908	28-Apr-79	1979	4	Loita Plains	1775.009	105.28	105.504	0	0	12	202.318655	201.8891037	GK	0	0	0	0	0	0	0
1977-1979	Wet	7908	28-Apr-79	1979	4	Loita Plains	1775.009	105.28	105.504	0	0	12	202.318655	201.8891037	GN	0	0	0	0	0	0	0
1977-1979	Wet	7908	28-Apr-79	1979	4	Loita Plains	1775.009	105.28	105.504	0	0	12	202.318655	201.8891037	GR	0	0	0	0	0	0	0
1977-1979	Wet	7908	28-Apr-79	1979	4	Loita Plains	1775.009	105.28	105.504	0	0	12	202.318655	201.8891037	HD	0	0	0	0	0	0	0
1977-1979	Wet	7908	28-Apr-79	1979	4	Loita Plains	1775.009	105.28	105.504	0	0	12	202.318655	201.8891037	HH	0	0	0	0	0	0	0
1977-1979	Wet	7908	28-Apr-79	1979	4	Loita Plains	1775.009	105.28	105.504	0	0	12	202.318655	201.8891037	HP	0	0	0	0	0	0	0
1977-1979	Wet	7908	28-Apr-79	1979	4	Loita Plains	1775.009	105.28	105.504	0.028495441	0.028434941	12	202.318655	201.8891037	HY	3	50.57966375	50.47227593	1274.309601	1267.947549	35.69747332	35.60825113	70.57673118	70.55011979
1977-1979	Wet	7908	28-Apr-79	1979	4	Loita Plains	1775.009	105.28	105.504	7.142857143	7.127691841	12	202.318655	201.8891037	IM	752	12678.63571	12651.71717	9157192.493	9039315.412	3026.085341	3006.545428	23.86759435	23.76393171
1977-1979	Wet	7908	28-Apr-79	1979	4	Loita Plains	1775.009	105.28	105.504	0.968844985	0.966787989	12	202.318655	201.8891037	KG	102	1719.708568	1716.057382	438580.6541	436264.6092	662.2542217	660.5032999	38.5096774	38.48958123
1977-1979	Wet	7908	28-Apr-79	1979	4	Loita Plains	1775.009	105.28	105.504	0	0	12	202.318655	201.8891037	KP	0	0	0	0	0	0	0
1977-1979	Wet	7908	28-Apr-79	1979	4	Loita Plains	1775.009	105.28	105.504	0	0	12	202.318655	201.8891037	LK	0	0	0	0	0	0	0
1977-1979	Wet	7908	28-Apr-79	1979	4	Loita Plains	1775.009	105.28	105.504	0	0	12	202.318655	201.8891037	LN	0	0	0	0	0	0	0
1977-1979	Wet	7908	28-Apr-79	1979	4	Loita Plains	1775.009	105.28	105.504	0	0	12	202.318655	201.8891037	LP	0	0	0	0	0	0	0
1977-1979	Wet	7908	28-Apr-79	1979	4	Loita Plains	1775.009	105.28	105.504	0	0	12	202.318655	201.8891037	OR	0	0	0	0	0	0	0
1977-1979	Wet	7908	28-Apr-79	1979	4	Loita Plains	1775.009	105.28	105.504	0.218465046	0.218001213	12	202.318655	201.8891037	OS	23	387.7774221	386.9541155	57518.10972	56919.80977	239.8293346	238.5787287	61.84716306	61.65556047
1977-1979	Wet	7908	28-Apr-79	1979	4	Loita Plains	1775.009	105.28	105.504	0	0	12	202.318655	201.8891037	OX	0	0	0	0	0	0	0
1977-1979	Wet	7908	28-Apr-79	1979	4	Loita Plains	1775.009	105.28	105.504	0	0	12	202.318655	201.8891037	RB	0	0	0	0	0	0	0
1977-1979	Wet	7908	28-Apr-79	1979	4	Loita Plains	1775.009	105.28	105.504	0	0	12	202.318655	201.8891037	RH	0	0	0	0	0	0	0
1977-1979	Wet	7908	28-Apr-79	1979	4	Loita Plains	1775.009	105.28	105.504	0	0	12	202.318655	201.8891037	SB	0	0	0	0	0	0	0
1977-1979	Wet	7908	28-Apr-79	1979	4	Loita Plains	1775.009	105.28	105.504	24.30661094	24.25500455	12	202.318655	201.8891037	SH	2559	43144.45318	43052.85137	145945080.5	146137984.3	12080.77318	12088.75446	28.00075626	28.07887067
1977-1979	Wet	7908	28-Apr-79	1979	4	Loita Plains	1775.009	105.28	105.504	0	0	12	202.318655	201.8891037	SP	0	0	0	0	0	0	0
1977-1979	Wet	7908	28-Apr-79	1979	4	Loita Plains	1775.009	105.28	105.504	0	0	12	202.318655	201.8891037	ST	0	0	0	0	0	0	0
1977-1979	Wet	7908	28-Apr-79	1979	4	Loita Plains	1775.009	105.28	105.504	15.90045593	15.866697	12	202.318655	201.8891037	TG	1674	28223.45237	28163.52997	19840332.31	19672294.61	4454.248793	4435.346054	15.7820834	15.74854451
1977-1979	Wet	7908	28-Apr-79	1979	4	Loita Plains	1775.009	105.28	105.504	0.40843465	0.407567486	12	202.318655	201.8891037	TP	43	724.9751805	723.435955	101843.6157	101455.07	319.1294654	318.5201249	44.01936424	44.0287938
1977-1979	Wet	7908	28-Apr-79	1979	4	Loita Plains	1775.009	105.28	105.504	0	0	12	202.318655	201.8891037	WB	0	0	0	0	0	0	0
1977-1979	Wet	7908	28-Apr-79	1979	4	Loita Plains	1775.009	105.28	105.504	0.113981763	0.113739763	12	202.318655	201.8891037	WH	12	202.318655	201.8891037	12903.93633	12869.21399	113.5954943	113.4425581	56.14682162	56.19053035
1977-1979	Wet	7908	28-Apr-79	1979	4	Loita Plains	1775.009	105.28	105.504	43.85448328	43.76137398	12	202.318655	201.8891037	WL	4617	77842.10252	77676.83266	264127237	263731265.9	16251.99178	16239.80498	20.8781511	20.90688359
1977-1979	Wet	7908	28-Apr-79	1979	4	Loita Plains	1775.009	105.28	105.504	25.83586626	25.78101304	12	202.318655	201.8891037	ZB	2720	45858.89514	45761.53018	88053676.82	87716119.54	9383.692068	9365.688418	20.46209801	20.46629206
1977-1979	Wet	7908	28-Apr-79	1979	4	Loita Plains	1775.009	105.28	105.504	0	0	12	202.318655	201.8891037	ZG	0	0	0	0	0	0	0
1977-1979	Wet	7908	28-Apr-79	1979	4	Mara Reserve	1561.126	56	56.18666667	0.017857143	0.017797817	9	250.89525	250.061711	BB	1	27.87725	27.78463455	745.817204	741.075836	27.30965404	27.22270809	97.96394567	97.97756398
1977-1979	Wet	7908	28-Apr-79	1979	4	Mara Reserve	1561.126	56	56.18666667	21.23214286	21.16160418	9	250.89525	250.061711	BF	1189	33146.05025	33035.93048	245159606.9	242963457.5	15657.57347	15587.28512	47.23812747	47.18282456
1977-1979	Wet	7908	28-Apr-79	1979	4	Mara Reserve	1561.126	56	56.18666667	0	0	9	250.89525	250.061711	BG	0	0	0	0	0	0	0
1977-1979	Wet	7908	28-Apr-79	1979	4	Mara Reserve	1561.126	56	56.18666667	0	0	9	250.89525	250.061711	BP	0	0	0	0	0	0	0
1977-1979	Wet	7908	28-Apr-79	1979	4	Mara Reserve	1561.126	56	56.18666667	0	0	9	250.89525	250.061711	BR	0	0	0	0	0	0	0
1977-1979	Wet	7908	28-Apr-79	1979	4	Mara Reserve	1561.126	56	56.18666667	0	0	9	250.89525	250.061711	BW	0	0	0	0	0	0	0
1977-1979	Wet	7908	28-Apr-79	1979	4	Mara Reserve	1561.126	56	56.18666667	0	0	9	250.89525	250.061711	CF	0	0	0	0	0	0	0
1977-1979	Wet	7908	28-Apr-79	1979	4	Mara Reserve	1561.126	56	56.18666667	0	0	9	250.89525	250.061711	CH	0	0	0	0	0	0	0
1977-1979	Wet	7908	28-Apr-79	1979	4	Mara Reserve	1561.126	56	56.18666667	0	0	9	250.89525	250.061711	CL	0	0	0	0	0	0	0
1977-1979	Wet	7908	28-Apr-79	1979	4	Mara Reserve	1561.126	56	56.18666667	0	0	9	250.89525	250.061711	CM	0	0	0	0	0	0	0
1977-1979	Wet	7908	28-Apr-79	1979	4	Mara Reserve	1561.126	56	56.18666667	0	0	9	250.89525	250.061711	CP	0	0	0	0	0	0	0
1977-1979	Wet	7908	28-Apr-79	1979	4	Mara Reserve	1561.126	56	56.18666667	0	0	9	250.89525	250.061711	CT	0	0	0	0	0	0	0
1977-1979	Wet	7908	28-Apr-79	1979	4	Mara Reserve	1561.126	56	56.18666667	0	0	9	250.89525	250.061711	CX	0	0	0	0	0	0	0
1977-1979	Wet	7908	28-Apr-79	1979	4	Mara Reserve	1561.126	56	56.18666667	0	0	9	250.89525	250.061711	DD	0	0	0	0	0	0	0
1977-1979	Wet	7908	28-Apr-79	1979	4	Mara Reserve	1561.126	56	56.18666667	0	0	9	250.89525	250.061711	DK	0	0	0	0	0	0	0
1977-1979	Wet	7908	28-Apr-79	1979	4	Mara Reserve	1561.126	56	56.18666667	0	0	9	250.89525	250.061711	DN	0	0	0	0	0	0	0
1977-1979	Wet	7908	28-Apr-79	1979	4	Mara Reserve	1561.126	56	56.18666667	1.482142857	1.477218794	9	250.89525	250.061711	ED	83	2313.81175	2306.124668	2155542.541	2162034.974	1468.176604	1470.385995	63.45272489	63.76003931
1977-1979	Wet	7908	28-Apr-79	1979	4	Mara Reserve	1561.126	56	56.18666667	1.160714286	1.156858092	9	250.89525	250.061711	EL	65	1812.02125	1806.001246	1295806.817	1299338.587	1138.335107	1139.885339	62.82128906	63.11653118
1977-1979	Wet	7908	28-Apr-79	1979	4	Mara Reserve	1561.126	56	56.18666667	0	0	9	250.89525	250.061711	FR	0	0	0	0	0	0	0
1977-1979	Wet	7908	28-Apr-79	1979	4	Mara Reserve	1561.126	56	56.18666667	0.678571429	0.676317038	9	250.89525	250.061711	GF	38	1059.3355	1055.816113	227699.4759	225284.7144	477.1786625	474.6416694	45.04509312	44.95495604
1977-1979	Wet	7908	28-Apr-79	1979	4	Mara Reserve	1561.126	56	56.18666667	0.107142857	0.106786901	9	250.89525	250.061711	GG	6	167.2635	166.7078073	11069.92335	10987.82707	105.2137032	104.8228366	62.90296641	62.87818087
1977-1979	Wet	7908	28-Apr-79	1979	4	Mara Reserve	1561.126	56	56.18666667	0	0	9	250.89525	250.061711	GH	0	0	0	0	0	0	0
1977-1979	Wet	7908	28-Apr-79	1979	4	Mara Reserve	1561.126	56	56.18666667	0	0	9	250.89525	250.061711	GK	0	0	0	0	0	0	0
1977-1979	Wet	7908	28-Apr-79	1979	4	Mara Reserve	1561.126	56	56.18666667	0	0	9	250.89525	250.061711	GN	0	0	0	0	0	0	0
1977-1979	Wet	7908	28-Apr-79	1979	4	Mara Reserve	1561.126	56	56.18666667	0	0	9	250.89525	250.061711	GR	0	0	0	0	0	0	0
1977-1979	Wet	7908	28-Apr-79	1979	4	Mara Reserve	1561.126	56	56.18666667	0	0	9	250.89525	250.061711	HD	0	0	0	0	0	0	0
1977-1979	Wet	7908	28-Apr-79	1979	4	Mara Reserve	1561.126	56	56.18666667	0	0	9	250.89525	250.061711	HH	0	0	0	0	0	0	0
1977-1979	Wet	7908	28-Apr-79	1979	4	Mara Reserve	1561.126	56	56.18666667	1.482142857	1.477218794	9	250.89525	250.061711	HP	83	2313.81175	2306.124668	327380.0357	331698.8686	572.1713342	575.9330418	24.7285171	24.97406362
1977-1979	Wet	7908	28-Apr-79	1979	4	Mara Reserve	1561.126	56	56.18666667	0.267857143	0.266967252	9	250.89525	250.061711	HY	15	418.15875	416.7695183	167808.8709	166742.0631	409.6448107	408.3406214	97.96394567	97.97756398
1977-1979	Wet	7908	28-Apr-79	1979	4	Mara Reserve	1561.126	56	56.18666667	14.66071429	14.61200759	9	250.89525	250.061711	IM	821	22887.22225	22811.18497	32178536.82	31938289.75	5672.612874	5651.39715	24.78506484	24.77467593
1977-1979	Wet	7908	28-Apr-79	1979	4	Mara Reserve	1561.126	56	56.18666667	2	1.993355482	9	250.89525	250.061711	KG	112	3122.252	3111.87907	2231830.335	2199739.533	1493.931168	1483.151891	47.84787289	47.66097455
1977-1979	Wet	7908	28-Apr-79	1979	4	Mara Reserve	1561.126	56	56.18666667	0	0	9	250.89525	250.061711	KP	0	0	0	0	0	0	0
1977-1979	Wet	7908	28-Apr-79	1979	4	Mara Reserve	1561.126	56	56.18666667	0	0	9	250.89525	250.061711	LK	0	0	0	0	0	0	0
1977-1979	Wet	7908	28-Apr-79	1979	4	Mara Reserve	1561.126	56	56.18666667	0.196428571	0.195775985	9	250.89525	250.061711	LN	11	306.64975	305.6309801	19101.28221	19118.41111	138.2073884	138.2693426	45.07011285	45.24061749
1977-1979	Wet	7908	28-Apr-79	1979	4	Mara Reserve	1561.126	56	56.18666667	0	0	9	250.89525	250.061711	LP	0	0	0	0	0	0	0
1977-1979	Wet	7908	28-Apr-79	1979	4	Mara Reserve	1561.126	56	56.18666667	0	0	9	250.89525	250.061711	OR	0	0	0	0	0	0	0
1977-1979	Wet	7908	28-Apr-79	1979	4	Mara Reserve	1561.126	56	56.18666667	0.303571429	0.302562886	9	250.89525	250.061711	OS	17	473.91325	472.3387874	87787.94474	87048.23366	296.2903048	295.0393765	62.51994534	62.46350805
1977-1979	Wet	7908	28-Apr-79	1979	4	Mara Reserve	1561.126	56	56.18666667	0	0	9	250.89525	250.061711	OX	0	0	0	0	0	0	0
1977-1979	Wet	7908	28-Apr-79	1979	4	Mara Reserve	1561.126	56	56.18666667	0	0	9	250.89525	250.061711	RB	0	0	0	0	0	0	0
1977-1979	Wet	7908	28-Apr-79	1979	4	Mara Reserve	1561.126	56	56.18666667	0.017857143	0.017797817	9	250.89525	250.061711	RH	1	27.87725	27.78463455	745.817204	741.075836	27.30965404	27.22270809	97.96394567	97.97756398
1977-1979	Wet	7908	28-Apr-79	1979	4	Mara Reserve	1561.126	56	56.18666667	0	0	9	250.89525	250.061711	SB	0	0	0	0	0	0	0
1977-1979	Wet	7908	28-Apr-79	1979	4	Mara Reserve	1561.126	56	56.18666667	0	0	9	250.89525	250.061711	SH	0	0	0	0	0	0	0
1977-1979	Wet	7908	28-Apr-79	1979	4	Mara Reserve	1561.126	56	56.18666667	0	0	9	250.89525	250.061711	SP	0	0	0	0	0	0	0
1977-1979	Wet	7908	28-Apr-79	1979	4	Mara Reserve	1561.126	56	56.18666667	0	0	9	250.89525	250.061711	ST	0	0	0	0	0	0	0
1977-1979	Wet	7908	28-Apr-79	1979	4	Mara Reserve	1561.126	56	56.18666667	20.875	20.80564784	9	250.89525	250.061711	TG	1169	32588.50525	32480.23779	168651837.2	167624400.2	12986.60222	12946.98421	39.85025431	39.86111276
1977-1979	Wet	7908	28-Apr-79	1979	4	Mara Reserve	1561.126	56	56.18666667	10.875	10.83887043	9	250.89525	250.061711	TP	609	16977.24525	16920.84244	39358807.66	39742356.99	6273.65983	6304.153947	36.95334394	37.25673807
1977-1979	Wet	7908	28-Apr-79	1979	4	Mara Reserve	1561.126	56	56.18666667	1.196428571	1.192453726	9	250.89525	250.061711	WB	67	1867.77575	1861.570515	575805.947	565924.9407	758.8187841	752.2798288	40.62686776	40.41103051
1977-1979	Wet	7908	28-Apr-79	1979	4	Mara Reserve	1561.126	56	56.18666667	2.017857143	2.011153299	9	250.89525	250.061711	WH	113	3150.12925	3139.663704	1837241.785	1821465.539	1355.448924	1349.616812	43.02835903	42.98603096
1977-1979	Wet	7908	28-Apr-79	1979	4	Mara Reserve	1561.126	56	56.18666667	0	0	9	250.89525	250.061711	WL	0	0	0	0	0	0	0
1977-1979	Wet	7908	28-Apr-79	1979	4	Mara Reserve	1561.126	56	56.18666667	6.464285714	6.442809682	9	250.89525	250.061711	ZB	362	10091.5645	10058.03771	65676058.78	65790780.02	8104.076676	8111.151584	80.30545389	80.64347957
1977-1979	Wet	7908	28-Apr-79	1979	4	Mara Reserve	1561.126	56	56.18666667	0	0	9	250.89525	250.061711	ZG	0	0	0	0	0	0	0
1977-1979	Wet	7908	28-Apr-79	1979	4	Siana	1224.747	42.56	42	0	0	8	230.2156015	233.2851429	BB	0	0	0	0	0	0	0
1977-1979	Wet	7908	28-Apr-79	1979	4	Siana	1224.747	42.56	42	0	0	8	230.2156015	233.2851429	BF	0	0	0	0	0	0	0
1977-1979	Wet	7908	28-Apr-79	1979	4	Siana	1224.747	42.56	42	0	0	8	230.2156015	233.2851429	BG	0	0	0	0	0	0	0
1977-1979	Wet	7908	28-Apr-79	1979	4	Siana	1224.747	42.56	42	0	0	8	230.2156015	233.2851429	BP	0	0	0	0	0	0	0
1977-1979	Wet	7908	28-Apr-79	1979	4	Siana	1224.747	42.56	42	0	0	8	230.2156015	233.2851429	BR	0	0	0	0	0	0	0
1977-1979	Wet	7908	28-Apr-79	1979	4	Siana	1224.747	42.56	42	0	0	8	230.2156015	233.2851429	BW	0	0	0	0	0	0	0
1977-1979	Wet	7908	28-Apr-79	1979	4	Siana	1224.747	42.56	42	0	0	8	230.2156015	233.2851429	CF	0	0	0	0	0	0	0
1977-1979	Wet	7908	28-Apr-79	1979	4	Siana	1224.747	42.56	42	0	0	8	230.2156015	233.2851429	CH	0	0	0	0	0	0	0
1977-1979	Wet	7908	28-Apr-79	1979	4	Siana	1224.747	42.56	42	0	0	8	230.2156015	233.2851429	CL	0	0	0	0	0	0	0
1977-1979	Wet	7908	28-Apr-79	1979	4	Siana	1224.747	42.56	42	0	0	8	230.2156015	233.2851429	CM	0	0	0	0	0	0	0
1977-1979	Wet	7908	28-Apr-79	1979	4	Siana	1224.747	42.56	42	0	0	8	230.2156015	233.2851429	CP	0	0	0	0	0	0	0
1977-1979	Wet	7908	28-Apr-79	1979	4	Siana	1224.747	42.56	42	34.93890977	35.4047619	8	230.2156015	233.2851429	CT	1487	42791.32493	43361.87593	154481060.3	156368468.6	12429.041	12504.73785	29.04570266	28.8380924
1977-1979	Wet	7908	28-Apr-79	1979	4	Siana	1224.747	42.56	42	34.93890977	35.4047619	8	230.2156015	233.2851429	CX	1487	42791.32493	43361.87593	154481060.3	156368468.6	12429.041	12504.73785	29.04570266	28.8380924
1977-1979	Wet	7908	28-Apr-79	1979	4	Siana	1224.747	42.56	42	0	0	8	230.2156015	233.2851429	DD	0	0	0	0	0	0	0
1977-1979	Wet	7908	28-Apr-79	1979	4	Siana	1224.747	42.56	42	0	0	8	230.2156015	233.2851429	DK	0	0	0	0	0	0	0
1977-1979	Wet	7908	28-Apr-79	1979	4	Siana	1224.747	42.56	42	1.010338346	1.023809524	8	230.2156015	233.2851429	DN	43	1237.408858	1253.907643	357605.2364	370279.7595	598.0010338	608.5061704	48.32687514	48.5287871
1977-1979	Wet	7908	28-Apr-79	1979	4	Siana	1224.747	42.56	42	1.292293233	1.30952381	8	230.2156015	233.2851429	ED	55	1582.73226	1603.835357	731715.9529	741073.0081	855.4039706	860.8559741	54.04603116	53.67483453
1977-1979	Wet	7908	28-Apr-79	1979	4	Siana	1224.747	42.56	42	0	0	8	230.2156015	233.2851429	EL	0	0	0	0	0	0	0
1977-1979	Wet	7908	28-Apr-79	1979	4	Siana	1224.747	42.56	42	0	0	8	230.2156015	233.2851429	FR	0	0	0	0	0	0	0
1977-1979	Wet	7908	28-Apr-79	1979	4	Siana	1224.747	42.56	42	1.292293233	1.30952381	8	230.2156015	233.2851429	GF	55	1582.73226	1603.835357	1471336.063	1492752.66	1212.986423	1221.782575	76.63876283	76.17880285
1977-1979	Wet	7908	28-Apr-79	1979	4	Siana	1224.747	42.56	42	1.691729323	1.714285714	8	230.2156015	233.2851429	GG	72	2071.940414	2099.566286	430147.1056	443556.8178	655.8560098	666.0006139	31.65419264	31.72086628
1977-1979	Wet	7908	28-Apr-79	1979	4	Siana	1224.747	42.56	42	0	0	8	230.2156015	233.2851429	GH	0	0	0	0	0	0	0
1977-1979	Wet	7908	28-Apr-79	1979	4	Siana	1224.747	42.56	42	0	0	8	230.2156015	233.2851429	GK	0	0	0	0	0	0	0
1977-1979	Wet	7908	28-Apr-79	1979	4	Siana	1224.747	42.56	42	0	0	8	230.2156015	233.2851429	GN	0	0	0	0	0	0	0
1977-1979	Wet	7908	28-Apr-79	1979	4	Siana	1224.747	42.56	42	0	0	8	230.2156015	233.2851429	GR	0	0	0	0	0	0	0
1977-1979	Wet	7908	28-Apr-79	1979	4	Siana	1224.747	42.56	42	0	0	8	230.2156015	233.2851429	HD	0	0	0	0	0	0	0
1977-1979	Wet	7908	28-Apr-79	1979	4	Siana	1224.747	42.56	42	0	0	8	230.2156015	233.2851429	HH	0	0	0	0	0	0	0
1977-1979	Wet	7908	28-Apr-79	1979	4	Siana	1224.747	42.56	42	0	0	8	230.2156015	233.2851429	HP	0	0	0	0	0	0	0
1977-1979	Wet	7908	28-Apr-79	1979	4	Siana	1224.747	42.56	42	0	0	8	230.2156015	233.2851429	HY	0	0	0	0	0	0	0
1977-1979	Wet	7908	28-Apr-79	1979	4	Siana	1224.747	42.56	42	21.78101504	22.07142857	8	230.2156015	233.2851429	IM	927	26676.23282	27031.91593	35926166.8	36217617.95	5993.844075	6018.107506	22.46885501	22.26297064
1977-1979	Wet	7908	28-Apr-79	1979	4	Siana	1224.747	42.56	42	0	0	8	230.2156015	233.2851429	KG	0	0	0	0	0	0	0
1977-1979	Wet	7908	28-Apr-79	1979	4	Siana	1224.747	42.56	42	0	0	8	230.2156015	233.2851429	KP	0	0	0	0	0	0	0
1977-1979	Wet	7908	28-Apr-79	1979	4	Siana	1224.747	42.56	42	0	0	8	230.2156015	233.2851429	LK	0	0	0	0	0	0	0
1977-1979	Wet	7908	28-Apr-79	1979	4	Siana	1224.747	42.56	42	0.023496241	0.023809524	8	230.2156015	233.2851429	LN	1	28.77695019	29.16064286	770.5509622	797.650946	27.75879973	28.24271492	96.46192367	96.85216837
1977-1979	Wet	7908	28-Apr-79	1979	4	Siana	1224.747	42.56	42	0	0	8	230.2156015	233.2851429	LP	0	0	0	0	0	0	0
1977-1979	Wet	7908	28-Apr-79	1979	4	Siana	1224.747	42.56	42	0	0	8	230.2156015	233.2851429	OR	0	0	0	0	0	0	0
1977-1979	Wet	7908	28-Apr-79	1979	4	Siana	1224.747	42.56	42	0	0	8	230.2156015	233.2851429	OS	0	0	0	0	0	0	0
1977-1979	Wet	7908	28-Apr-79	1979	4	Siana	1224.747	42.56	42	0	0	8	230.2156015	233.2851429	OX	0	0	0	0	0	0	0
1977-1979	Wet	7908	28-Apr-79	1979	4	Siana	1224.747	42.56	42	0	0	8	230.2156015	233.2851429	RB	0	0	0	0	0	0	0
1977-1979	Wet	7908	28-Apr-79	1979	4	Siana	1224.747	42.56	42	0	0	8	230.2156015	233.2851429	RH	0	0	0	0	0	0	0
1977-1979	Wet	7908	28-Apr-79	1979	4	Siana	1224.747	42.56	42	0	0	8	230.2156015	233.2851429	SB	0	0	0	0	0	0	0
1977-1979	Wet	7908	28-Apr-79	1979	4	Siana	1224.747	42.56	42	28.05451128	28.42857143	8	230.2156015	233.2851429	SH	1194	34359.67852	34817.80757	295532960.9	301152149.3	17191.07213	17353.73589	50.032692	49.84155264
1977-1979	Wet	7908	28-Apr-79	1979	4	Siana	1224.747	42.56	42	0	0	8	230.2156015	233.2851429	SP	0	0	0	0	0	0	0
1977-1979	Wet	7908	28-Apr-79	1979	4	Siana	1224.747	42.56	42	0	0	8	230.2156015	233.2851429	ST	0	0	0	0	0	0	0
1977-1979	Wet	7908	28-Apr-79	1979	4	Siana	1224.747	42.56	42	8.317669173	8.428571429	8	230.2156015	233.2851429	TG	354	10187.04037	10322.86757	11862375.21	12304316.43	3444.179904	3507.750908	33.80942629	33.9803924
1977-1979	Wet	7908	28-Apr-79	1979	4	Siana	1224.747	42.56	42	0	0	8	230.2156015	233.2851429	TP	0	0	0	0	0	0	0
1977-1979	Wet	7908	28-Apr-79	1979	4	Siana	1224.747	42.56	42	0.023496241	0.023809524	8	230.2156015	233.2851429	WB	1	28.77695019	29.16064286	674.390251	695.8764609	25.96902484	26.37947044	90.24244983	90.46258195
1977-1979	Wet	7908	28-Apr-79	1979	4	Siana	1224.747	42.56	42	0.516917293	0.523809524	8	230.2156015	233.2851429	WH	22	633.0929041	641.5341429	157738.994	163378.816	397.1636867	404.2014547	62.73387114	63.00544706
1977-1979	Wet	7908	28-Apr-79	1979	4	Siana	1224.747	42.56	42	8.388157895	8.5	8	230.2156015	233.2851429	WL	357	10273.37122	10410.3495	30715842.9	31683463.46	5542.187555	5628.806575	53.94711666	54.06933336
1977-1979	Wet	7908	28-Apr-79	1979	4	Siana	1224.747	42.56	42	9.281015038	9.404761905	8	230.2156015	233.2851429	ZB	395	11366.89532	11518.45393	39756488.33	40649382.97	6305.274643	6375.686863	55.47050855	55.35193266
1977-1979	Wet	7908	28-Apr-79	1979	4	Siana	1224.747	42.56	42	0	0	8	230.2156015	233.2851429	ZG	0	0	0	0	0	0	0
1977-1979	Wet	7909	07-Jun-79	1979	6	Conservancies	1775.009	77.28	78.176	0	0	13	298.5910585	295.1688114	BB	0	0	0	0	0	0	0
1977-1979	Wet	7909	07-Jun-79	1979	6	Conservancies	1775.009	77.28	78.176	2.57505176	2.545538273	13	298.5910585	295.1688114	BF	199	4570.740049	4518.353344	9778766.788	9642504.838	3127.101979	3105.23829	68.41566017	68.724999
1977-1979	Wet	7909	07-Jun-79	1979	6	Conservancies	1775.009	77.28	78.176	0	0	13	298.5910585	295.1688114	BG	0	0	0	0	0	0	0
1977-1979	Wet	7909	07-Jun-79	1979	6	Conservancies	1775.009	77.28	78.176	0	0	13	298.5910585	295.1688114	BP	0	0	0	0	0	0	0
1977-1979	Wet	7909	07-Jun-79	1979	6	Conservancies	1775.009	77.28	78.176	0	0	13	298.5910585	295.1688114	BR	0	0	0	0	0	0	0
1977-1979	Wet	7909	07-Jun-79	1979	6	Conservancies	1775.009	77.28	78.176	0	0	13	298.5910585	295.1688114	BW	0	0	0	0	0	0	0
1977-1979	Wet	7909	07-Jun-79	1979	6	Conservancies	1775.009	77.28	78.176	0	0	13	298.5910585	295.1688114	CF	0	0	0	0	0	0	0
1977-1979	Wet	7909	07-Jun-79	1979	6	Conservancies	1775.009	77.28	78.176	0	0	13	298.5910585	295.1688114	CH	0	0	0	0	0	0	0
1977-1979	Wet	7909	07-Jun-79	1979	6	Conservancies	1775.009	77.28	78.176	0	0	13	298.5910585	295.1688114	CL	0	0	0	0	0	0	0
1977-1979	Wet	7909	07-Jun-79	1979	6	Conservancies	1775.009	77.28	78.176	0	0	13	298.5910585	295.1688114	CM	0	0	0	0	0	0	0
1977-1979	Wet	7909	07-Jun-79	1979	6	Conservancies	1775.009	77.28	78.176	0	0	13	298.5910585	295.1688114	CP	0	0	0	0	0	0	0
1977-1979	Wet	7909	07-Jun-79	1979	6	Conservancies	1775.009	77.28	78.176	55.81004141	55.17038477	13	298.5910585	295.1688114	CT	4313	99063.32579	97927.92951	710295732.3	676204339.7	26651.37393	26003.92931	26.90337087	26.55415002
1977-1979	Wet	7909	07-Jun-79	1979	6	Conservancies	1775.009	77.28	78.176	55.81004141	55.17038477	13	298.5910585	295.1688114	CX	4313	99063.32579	97927.92951	710295732.3	676204339.7	26651.37393	26003.92931	26.90337087	26.55415002
1977-1979	Wet	7909	07-Jun-79	1979	6	Conservancies	1775.009	77.28	78.176	0	0	13	298.5910585	295.1688114	DD	0	0	0	0	0	0	0
1977-1979	Wet	7909	07-Jun-79	1979	6	Conservancies	1775.009	77.28	78.176	0	0	13	298.5910585	295.1688114	DK	0	0	0	0	0	0	0
1977-1979	Wet	7909	07-Jun-79	1979	6	Conservancies	1775.009	77.28	78.176	2.031573499	2.008288989	13	298.5910585	295.1688114	DN	157	3606.061245	3564.73103	1720710.339	1656047.752	1311.758491	1286.875189	36.37648952	36.10020443
1977-1979	Wet	7909	07-Jun-79	1979	6	Conservancies	1775.009	77.28	78.176	0.582298137	0.575624233	13	298.5910585	295.1688114	ED	45	1033.584433	1021.738193	265744.8252	256837.0504	515.5044376	506.7909336	49.8754065	49.60086027
1977-1979	Wet	7909	07-Jun-79	1979	6	Conservancies	1775.009	77.28	78.176	0.012939959	0.01279165	13	298.5910585	295.1688114	EL	1	22.96854296	22.70529318	455.5859142	445.7211975	21.34445863	21.11211021	92.92909292	92.98320897
1977-1979	Wet	7909	07-Jun-79	1979	6	Conservancies	1775.009	77.28	78.176	0	0	13	298.5910585	295.1688114	FR	0	0	0	0	0	0	0
1977-1979	Wet	7909	07-Jun-79	1979	6	Conservancies	1775.009	77.28	78.176	1.733954451	1.714081048	13	298.5910585	295.1688114	GF	134	3077.784757	3042.509287	668479.0993	660079.2649	817.6057114	812.4526232	26.56474627	26.70337365
1977-1979	Wet	7909	07-Jun-79	1979	6	Conservancies	1775.009	77.28	78.176	1.462215321	1.445456406	13	298.5910585	295.1688114	GG	113	2595.445355	2565.69813	183415.812	175117.6829	428.2707228	418.4706476	16.50085686	16.31020589
1977-1979	Wet	7909	07-Jun-79	1979	6	Conservancies	1775.009	77.28	78.176	0	0	13	298.5910585	295.1688114	GH	0	0	0	0	0	0	0
1977-1979	Wet	7909	07-Jun-79	1979	6	Conservancies	1775.009	77.28	78.176	0	0	13	298.5910585	295.1688114	GK	0	0	0	0	0	0	0
1977-1979	Wet	7909	07-Jun-79	1979	6	Conservancies	1775.009	77.28	78.176	0	0	13	298.5910585	295.1688114	GN	0	0	0	0	0	0	0
1977-1979	Wet	7909	07-Jun-79	1979	6	Conservancies	1775.009	77.28	78.176	0	0	13	298.5910585	295.1688114	GR	0	0	0	0	0	0	0
1977-1979	Wet	7909	07-Jun-79	1979	6	Conservancies	1775.009	77.28	78.176	0	0	13	298.5910585	295.1688114	HD	0	0	0	0	0	0	0
1977-1979	Wet	7909	07-Jun-79	1979	6	Conservancies	1775.009	77.28	78.176	0	0	13	298.5910585	295.1688114	HH	0	0	0	0	0	0	0
1977-1979	Wet	7909	07-Jun-79	1979	6	Conservancies	1775.009	77.28	78.176	0.012939959	0.01279165	13	298.5910585	295.1688114	HP	1	22.96854296	22.70529318	455.5859142	445.7211975	21.34445863	21.11211021	92.92909292	92.98320897
1977-1979	Wet	7909	07-Jun-79	1979	6	Conservancies	1775.009	77.28	78.176	0.103519669	0.102333197	13	298.5910585	295.1688114	HY	8	183.7483437	181.6423455	31185.59064	30386.37114	176.5944242	174.3168699	96.10667536	95.96708822
1977-1979	Wet	7909	07-Jun-79	1979	6	Conservancies	1775.009	77.28	78.176	12.24120083	12.10090053	13	298.5910585	295.1688114	IM	946	21728.24164	21479.20735	8093695.025	7766303.928	2844.942007	2786.808915	13.09329146	12.97444952
1977-1979	Wet	7909	07-Jun-79	1979	6	Conservancies	1775.009	77.28	78.176	1.643374741	1.624539501	13	298.5910585	295.1688114	KG	127	2917.004956	2883.572234	638741.0961	627894.4238	799.2127978	792.3978949	27.39840384	27.47973106
1977-1979	Wet	7909	07-Jun-79	1979	6	Conservancies	1775.009	77.28	78.176	0	0	13	298.5910585	295.1688114	KP	0	0	0	0	0	0	0
1977-1979	Wet	7909	07-Jun-79	1979	6	Conservancies	1775.009	77.28	78.176	0	0	13	298.5910585	295.1688114	LK	0	0	0	0	0	0	0
1977-1979	Wet	7909	07-Jun-79	1979	6	Conservancies	1775.009	77.28	78.176	0	0	13	298.5910585	295.1688114	LN	0	0	0	0	0	0	0
1977-1979	Wet	7909	07-Jun-79	1979	6	Conservancies	1775.009	77.28	78.176	0	0	13	298.5910585	295.1688114	LP	0	0	0	0	0	0	0
1977-1979	Wet	7909	07-Jun-79	1979	6	Conservancies	1775.009	77.28	78.176	0	0	13	298.5910585	295.1688114	OR	0	0	0	0	0	0	0
1977-1979	Wet	7909	07-Jun-79	1979	6	Conservancies	1775.009	77.28	78.176	0.025879917	0.025583299	13	298.5910585	295.1688114	OS	2	45.93708592	45.41058637	1949.099415	1899.148196	44.14860604	43.57921748	96.10667536	95.96708822
1977-1979	Wet	7909	07-Jun-79	1979	6	Conservancies	1775.009	77.28	78.176	0	0	13	298.5910585	295.1688114	OX	0	0	0	0	0	0	0
1977-1979	Wet	7909	07-Jun-79	1979	6	Conservancies	1775.009	77.28	78.176	0	0	13	298.5910585	295.1688114	RB	0	0	0	0	0	0	0
1977-1979	Wet	7909	07-Jun-79	1979	6	Conservancies	1775.009	77.28	78.176	0	0	13	298.5910585	295.1688114	RH	0	0	0	0	0	0	0
1977-1979	Wet	7909	07-Jun-79	1979	6	Conservancies	1775.009	77.28	78.176	0	0	13	298.5910585	295.1688114	SB	0	0	0	0	0	0	0
1977-1979	Wet	7909	07-Jun-79	1979	6	Conservancies	1775.009	77.28	78.176	23.74482402	23.47267704	13	298.5910585	295.1688114	SH	1835	42147.27633	41664.21299	130403295.4	124237323.4	11419.42623	11146.17977	27.09410245	26.75240684
1977-1979	Wet	7909	07-Jun-79	1979	6	Conservancies	1775.009	77.28	78.176	0	0	13	298.5910585	295.1688114	SP	0	0	0	0	0	0	0
1977-1979	Wet	7909	07-Jun-79	1979	6	Conservancies	1775.009	77.28	78.176	0	0	13	298.5910585	295.1688114	ST	0	0	0	0	0	0	0
1977-1979	Wet	7909	07-Jun-79	1979	6	Conservancies	1775.009	77.28	78.176	25.81521739	25.51934097	13	298.5910585	295.1688114	TG	1995	45822.24321	45297.0599	64367891.26	64537821.44	8022.960256	8033.543517	17.50887712	17.73524272
1977-1979	Wet	7909	07-Jun-79	1979	6	Conservancies	1775.009	77.28	78.176	8.73447205	8.634363488	13	298.5910585	295.1688114	TP	675	15503.7665	15326.0729	23900013.18	23863895.2	4888.763972	4885.068597	31.53275027	31.87423568
1977-1979	Wet	7909	07-Jun-79	1979	6	Conservancies	1775.009	77.28	78.176	0.232919255	0.230249693	13	298.5910585	295.1688114	WB	18	413.4337733	408.6952773	183545.0937	179935.1981	428.4216307	424.1876921	103.6252136	103.7907007
1977-1979	Wet	7909	07-Jun-79	1979	6	Conservancies	1775.009	77.28	78.176	1.306935818	1.291956611	13	298.5910585	295.1688114	WH	101	2319.822839	2293.234612	639795.0978	629908.6904	799.8719259	793.6678716	34.47987115	34.60910051
1977-1979	Wet	7909	07-Jun-79	1979	6	Conservancies	1775.009	77.28	78.176	2.678571429	2.64787147	13	298.5910585	295.1688114	WL	207	4754.488393	4699.995689	2854523.834	2791134.136	1689.533614	1670.668769	35.5355503	35.54617662
1977-1979	Wet	7909	07-Jun-79	1979	6	Conservancies	1775.009	77.28	78.176	10.11904762	10.00307	13	298.5910585	295.1688114	ZB	782	17961.4006	17755.53927	17014293.41	16970711.72	4124.838592	4119.552368	22.9650164	23.20150521
1977-1979	Wet	7909	07-Jun-79	1979	6	Conservancies	1775.009	77.28	78.176	0	0	13	298.5910585	295.1688114	ZG	0	0	0	0	0	0	0
1977-1979	Wet	7909	07-Jun-79	1979	6	Loita Plains	1775.009	100.8	100.8	0	0	12	211.3105952	211.3105952	BB	0	0	0	0	0	0	0
1977-1979	Wet	7909	07-Jun-79	1979	6	Loita Plains	1775.009	100.8	100.8	0	0	12	211.3105952	211.3105952	BF	0	0	0	0	0	0	0
1977-1979	Wet	7909	07-Jun-79	1979	6	Loita Plains	1775.009	100.8	100.8	0	0	12	211.3105952	211.3105952	BG	0	0	0	0	0	0	0
1977-1979	Wet	7909	07-Jun-79	1979	6	Loita Plains	1775.009	100.8	100.8	0	0	12	211.3105952	211.3105952	BP	0	0	0	0	0	0	0
1977-1979	Wet	7909	07-Jun-79	1979	6	Loita Plains	1775.009	100.8	100.8	0	0	12	211.3105952	211.3105952	BR	0	0	0	0	0	0	0
1977-1979	Wet	7909	07-Jun-79	1979	6	Loita Plains	1775.009	100.8	100.8	0	0	12	211.3105952	211.3105952	BW	0	0	0	0	0	0	0
1977-1979	Wet	7909	07-Jun-79	1979	6	Loita Plains	1775.009	100.8	100.8	0	0	12	211.3105952	211.3105952	CF	0	0	0	0	0	0	0
1977-1979	Wet	7909	07-Jun-79	1979	6	Loita Plains	1775.009	100.8	100.8	0	0	12	211.3105952	211.3105952	CH	0	0	0	0	0	0	0
1977-1979	Wet	7909	07-Jun-79	1979	6	Loita Plains	1775.009	100.8	100.8	0	0	12	211.3105952	211.3105952	CL	0	0	0	0	0	0	0
1977-1979	Wet	7909	07-Jun-79	1979	6	Loita Plains	1775.009	100.8	100.8	0	0	12	211.3105952	211.3105952	CM	0	0	0	0	0	0	0
1977-1979	Wet	7909	07-Jun-79	1979	6	Loita Plains	1775.009	100.8	100.8	0	0	12	211.3105952	211.3105952	CP	0	0	0	0	0	0	0
1977-1979	Wet	7909	07-Jun-79	1979	6	Loita Plains	1775.009	100.8	100.8	34.13690476	34.13690476	12	211.3105952	211.3105952	CT	3441	60593.31318	60593.31318	171766024.1	173661619.5	13105.95376	13178.07344	21.62937307	21.74839556
1977-1979	Wet	7909	07-Jun-79	1979	6	Loita Plains	1775.009	100.8	100.8	34.13690476	34.13690476	12	211.3105952	211.3105952	CX	3441	60593.31318	60593.31318	171766024.1	173661619.5	13105.95376	13178.07344	21.62937307	21.74839556
1977-1979	Wet	7909	07-Jun-79	1979	6	Loita Plains	1775.009	100.8	100.8	0	0	12	211.3105952	211.3105952	DD	0	0	0	0	0	0	0
1977-1979	Wet	7909	07-Jun-79	1979	6	Loita Plains	1775.009	100.8	100.8	0	0	12	211.3105952	211.3105952	DK	0	0	0	0	0	0	0
1977-1979	Wet	7909	07-Jun-79	1979	6	Loita Plains	1775.009	100.8	100.8	4.692460317	4.692460317	12	211.3105952	211.3105952	DN	473	8329.159296	8329.159296	2303168.117	2328706.13	1517.619227	1526.009872	18.22055711	18.32129532
1977-1979	Wet	7909	07-Jun-79	1979	6	Loita Plains	1775.009	100.8	100.8	1.984126984	1.984126984	12	211.3105952	211.3105952	ED	200	3521.843254	3521.843254	1033042.389	1020046.989	1016.386929	1009.973757	28.85951633	28.67741929
1977-1979	Wet	7909	07-Jun-79	1979	6	Loita Plains	1775.009	100.8	100.8	0	0	12	211.3105952	211.3105952	EL	0	0	0	0	0	0	0
1977-1979	Wet	7909	07-Jun-79	1979	6	Loita Plains	1775.009	100.8	100.8	0	0	12	211.3105952	211.3105952	FR	0	0	0	0	0	0	0
1977-1979	Wet	7909	07-Jun-79	1979	6	Loita Plains	1775.009	100.8	100.8	0.56547619	0.56547619	12	211.3105952	211.3105952	GF	57	1003.725327	1003.725327	76958.93216	76682.10598	277.4147295	276.9153408	27.63851045	27.58875693
1977-1979	Wet	7909	07-Jun-79	1979	6	Loita Plains	1775.009	100.8	100.8	8.373015873	8.373015873	12	211.3105952	211.3105952	GG	844	14862.17853	14862.17853	5096927.22	5326695.911	2257.637531	2307.963585	15.19048857	15.52910686
1977-1979	Wet	7909	07-Jun-79	1979	6	Loita Plains	1775.009	100.8	100.8	0	0	12	211.3105952	211.3105952	GH	0	0	0	0	0	0	0
1977-1979	Wet	7909	07-Jun-79	1979	6	Loita Plains	1775.009	100.8	100.8	0	0	12	211.3105952	211.3105952	GK	0	0	0	0	0	0	0
1977-1979	Wet	7909	07-Jun-79	1979	6	Loita Plains	1775.009	100.8	100.8	0	0	12	211.3105952	211.3105952	GN	0	0	0	0	0	0	0
1977-1979	Wet	7909	07-Jun-79	1979	6	Loita Plains	1775.009	100.8	100.8	0	0	12	211.3105952	211.3105952	GR	0	0	0	0	0	0	0
1977-1979	Wet	7909	07-Jun-79	1979	6	Loita Plains	1775.009	100.8	100.8	0	0	12	211.3105952	211.3105952	HD	0	0	0	0	0	0	0
1977-1979	Wet	7909	07-Jun-79	1979	6	Loita Plains	1775.009	100.8	100.8	0	0	12	211.3105952	211.3105952	HH	0	0	0	0	0	0	0
1977-1979	Wet	7909	07-Jun-79	1979	6	Loita Plains	1775.009	100.8	100.8	0	0	12	211.3105952	211.3105952	HP	0	0	0	0	0	0	0
1977-1979	Wet	7909	07-Jun-79	1979	6	Loita Plains	1775.009	100.8	100.8	0.119047619	0.119047619	12	211.3105952	211.3105952	HY	12	211.3105952	211.3105952	20473.97873	20456.63425	143.0873116	143.0266907	67.71421537	67.68552734
1977-1979	Wet	7909	07-Jun-79	1979	6	Loita Plains	1775.009	100.8	100.8	7.470238095	7.470238095	12	211.3105952	211.3105952	IM	753	13259.73985	13259.73985	7489686.443	7391582.06	2736.729151	2718.746413	20.63938796	20.50376888
1977-1979	Wet	7909	07-Jun-79	1979	6	Loita Plains	1775.009	100.8	100.8	0.416666667	0.416666667	12	211.3105952	211.3105952	KG	42	739.5870833	739.5870833	121595.9778	122961.811	348.7061482	350.6591094	47.14876126	47.41282228
1977-1979	Wet	7909	07-Jun-79	1979	6	Loita Plains	1775.009	100.8	100.8	0	0	12	211.3105952	211.3105952	KP	0	0	0	0	0	0	0
1977-1979	Wet	7909	07-Jun-79	1979	6	Loita Plains	1775.009	100.8	100.8	0	0	12	211.3105952	211.3105952	LK	0	0	0	0	0	0	0
1977-1979	Wet	7909	07-Jun-79	1979	6	Loita Plains	1775.009	100.8	100.8	0	0	12	211.3105952	211.3105952	LN	0	0	0	0	0	0	0
1977-1979	Wet	7909	07-Jun-79	1979	6	Loita Plains	1775.009	100.8	100.8	0	0	12	211.3105952	211.3105952	LP	0	0	0	0	0	0	0
1977-1979	Wet	7909	07-Jun-79	1979	6	Loita Plains	1775.009	100.8	100.8	0	0	12	211.3105952	211.3105952	OR	0	0	0	0	0	0	0
1977-1979	Wet	7909	07-Jun-79	1979	6	Loita Plains	1775.009	100.8	100.8	0.148809524	0.148809524	12	211.3105952	211.3105952	OS	15	264.138244	264.138244	10334.12661	10124.45039	101.6569063	100.6203279	38.48625053	38.09381268
1977-1979	Wet	7909	07-Jun-79	1979	6	Loita Plains	1775.009	100.8	100.8	0	0	12	211.3105952	211.3105952	OX	0	0	0	0	0	0	0
1977-1979	Wet	7909	07-Jun-79	1979	6	Loita Plains	1775.009	100.8	100.8	0	0	12	211.3105952	211.3105952	RB	0	0	0	0	0	0	0
1977-1979	Wet	7909	07-Jun-79	1979	6	Loita Plains	1775.009	100.8	100.8	0	0	12	211.3105952	211.3105952	RH	0	0	0	0	0	0	0
1977-1979	Wet	7909	07-Jun-79	1979	6	Loita Plains	1775.009	100.8	100.8	0	0	12	211.3105952	211.3105952	SB	0	0	0	0	0	0	0
1977-1979	Wet	7909	07-Jun-79	1979	6	Loita Plains	1775.009	100.8	100.8	21.65674603	21.65674603	12	211.3105952	211.3105952	SH	2183	38440.91912	38440.91912	459743286	459834596	21441.62508	21443.75424	55.77812802	55.78366682
1977-1979	Wet	7909	07-Jun-79	1979	6	Loita Plains	1775.009	100.8	100.8	0	0	12	211.3105952	211.3105952	SP	0	0	0	0	0	0	0
1977-1979	Wet	7909	07-Jun-79	1979	6	Loita Plains	1775.009	100.8	100.8	0	0	12	211.3105952	211.3105952	ST	0	0	0	0	0	0	0
1977-1979	Wet	7909	07-Jun-79	1979	6	Loita Plains	1775.009	100.8	100.8	18.58134921	18.58134921	12	211.3105952	211.3105952	TG	1873	32982.06207	32982.06207	13664264.66	13054689.69	3696.520615	3613.127411	11.20766981	10.9548257
1977-1979	Wet	7909	07-Jun-79	1979	6	Loita Plains	1775.009	100.8	100.8	0.704365079	0.704365079	12	211.3105952	211.3105952	TP	71	1250.254355	1250.254355	249446.6331	249905.0115	499.4463265	499.9050025	39.94757743	39.98426403
1977-1979	Wet	7909	07-Jun-79	1979	6	Loita Plains	1775.009	100.8	100.8	0	0	12	211.3105952	211.3105952	WB	0	0	0	0	0	0	0
1977-1979	Wet	7909	07-Jun-79	1979	6	Loita Plains	1775.009	100.8	100.8	0.208333333	0.208333333	12	211.3105952	211.3105952	WH	21	369.7935417	369.7935417	14328.80718	14347.65637	119.7029957	119.781703	32.37022344	32.39150756
1977-1979	Wet	7909	07-Jun-79	1979	6	Loita Plains	1775.009	100.8	100.8	45.71428571	45.71428571	12	211.3105952	211.3105952	WL	4608	81143.26857	81143.26857	400870687.6	399181131	20021.75536	19979.51779	24.67457339	24.62252031
1977-1979	Wet	7909	07-Jun-79	1979	6	Loita Plains	1775.009	100.8	100.8	17.18253968	17.18253968	12	211.3105952	211.3105952	ZB	1732	30499.16258	30499.16258	59583352.97	59000983.48	7719.02539	7681.209766	25.30897486	25.18498581
1977-1979	Wet	7909	07-Jun-79	1979	6	Loita Plains	1775.009	100.8	100.8	0	0	12	211.3105952	211.3105952	ZG	0	0	0	0	0	0	0
1977-1979	Wet	7909	07-Jun-79	1979	6	Mara Reserve	1561.126	52.64	53.312	0	0	9	266.9098404	263.5454307	BB	0	0	0	0	0	0	0
1977-1979	Wet	7909	07-Jun-79	1979	6	Mara Reserve	1561.126	52.64	53.312	21.18161094	20.91461585	9	266.9098404	263.5454307	BF	1115	33067.16356	32650.35058	113201078.7	110504579.7	10639.59955	10512.11585	32.17572482	32.1960275
1977-1979	Wet	7909	07-Jun-79	1979	6	Mara Reserve	1561.126	52.64	53.312	0	0	9	266.9098404	263.5454307	BG	0	0	0	0	0	0	0
1977-1979	Wet	7909	07-Jun-79	1979	6	Mara Reserve	1561.126	52.64	53.312	0	0	9	266.9098404	263.5454307	BP	0	0	0	0	0	0	0
1977-1979	Wet	7909	07-Jun-79	1979	6	Mara Reserve	1561.126	52.64	53.312	0	0	9	266.9098404	263.5454307	BR	0	0	0	0	0	0	0
1977-1979	Wet	7909	07-Jun-79	1979	6	Mara Reserve	1561.126	52.64	53.312	0	0	9	266.9098404	263.5454307	BW	0	0	0	0	0	0	0
1977-1979	Wet	7909	07-Jun-79	1979	6	Mara Reserve	1561.126	52.64	53.312	0	0	9	266.9098404	263.5454307	CF	0	0	0	0	0	0	0
1977-1979	Wet	7909	07-Jun-79	1979	6	Mara Reserve	1561.126	52.64	53.312	0	0	9	266.9098404	263.5454307	CH	0	0	0	0	0	0	0
1977-1979	Wet	7909	07-Jun-79	1979	6	Mara Reserve	1561.126	52.64	53.312	0	0	9	266.9098404	263.5454307	CL	0	0	0	0	0	0	0
1977-1979	Wet	7909	07-Jun-79	1979	6	Mara Reserve	1561.126	52.64	53.312	0	0	9	266.9098404	263.5454307	CM	0	0	0	0	0	0	0
1977-1979	Wet	7909	07-Jun-79	1979	6	Mara Reserve	1561.126	52.64	53.312	0	0	9	266.9098404	263.5454307	CP	0	0	0	0	0	0	0
1977-1979	Wet	7909	07-Jun-79	1979	6	Mara Reserve	1561.126	52.64	53.312	0	0	9	266.9098404	263.5454307	CT	0	0	0	0	0	0	0
1977-1979	Wet	7909	07-Jun-79	1979	6	Mara Reserve	1561.126	52.64	53.312	0	0	9	266.9098404	263.5454307	CX	0	0	0	0	0	0	0
1977-1979	Wet	7909	07-Jun-79	1979	6	Mara Reserve	1561.126	52.64	53.312	0	0	9	266.9098404	263.5454307	DD	0	0	0	0	0	0	0
1977-1979	Wet	7909	07-Jun-79	1979	6	Mara Reserve	1561.126	52.64	53.312	0	0	9	266.9098404	263.5454307	DK	0	0	0	0	0	0	0
1977-1979	Wet	7909	07-Jun-79	1979	6	Mara Reserve	1561.126	52.64	53.312	0	0	9	266.9098404	263.5454307	DN	0	0	0	0	0	0	0
1977-1979	Wet	7909	07-Jun-79	1979	6	Mara Reserve	1561.126	52.64	53.312	0.835866261	0.825330132	9	266.9098404	263.5454307	ED	44	1304.892553	1288.444328	858099.4735	830434.0096	926.3365876	911.2815205	70.98949146	70.72727171
1977-1979	Wet	7909	07-Jun-79	1979	6	Mara Reserve	1561.126	52.64	53.312	0.569908815	0.56272509	9	266.9098404	263.5454307	EL	30	889.6994681	878.4847689	101892.0412	99795.00637	319.2053276	315.9034763	35.87788225	35.96004023
1977-1979	Wet	7909	07-Jun-79	1979	6	Mara Reserve	1561.126	52.64	53.312	0	0	9	266.9098404	263.5454307	FR	0	0	0	0	0	0	0
1977-1979	Wet	7909	07-Jun-79	1979	6	Mara Reserve	1561.126	52.64	53.312	1.462765957	1.444327731	9	266.9098404	263.5454307	GF	77	2283.561968	2254.777574	1221700.358	1193818.009	1105.30555	1092.619791	48.40269567	48.45798558
1977-1979	Wet	7909	07-Jun-79	1979	6	Mara Reserve	1561.126	52.64	53.312	0.37993921	0.37515006	9	266.9098404	263.5454307	GG	20	593.1329787	585.6565126	100765.8514	99475.68386	317.4363738	315.3976599	53.51858439	53.85369292
1977-1979	Wet	7909	07-Jun-79	1979	6	Mara Reserve	1561.126	52.64	53.312	0	0	9	266.9098404	263.5454307	GH	0	0	0	0	0	0	0
1977-1979	Wet	7909	07-Jun-79	1979	6	Mara Reserve	1561.126	52.64	53.312	0	0	9	266.9098404	263.5454307	GK	0	0	0	0	0	0	0
1977-1979	Wet	7909	07-Jun-79	1979	6	Mara Reserve	1561.126	52.64	53.312	0	0	9	266.9098404	263.5454307	GN	0	0	0	0	0	0	0
1977-1979	Wet	7909	07-Jun-79	1979	6	Mara Reserve	1561.126	52.64	53.312	0	0	9	266.9098404	263.5454307	GR	0	0	0	0	0	0	0
1977-1979	Wet	7909	07-Jun-79	1979	6	Mara Reserve	1561.126	52.64	53.312	0	0	9	266.9098404	263.5454307	HD	0	0	0	0	0	0	0
1977-1979	Wet	7909	07-Jun-79	1979	6	Mara Reserve	1561.126	52.64	53.312	0	0	9	266.9098404	263.5454307	HH	0	0	0	0	0	0	0
1977-1979	Wet	7909	07-Jun-79	1979	6	Mara Reserve	1561.126	52.64	53.312	0.721884498	0.712785114	9	266.9098404	263.5454307	HP	38	1126.95266	1112.747374	500489.6411	495544.2422	707.452925	703.9490338	62.77574475	63.26225074
1977-1979	Wet	7909	07-Jun-79	1979	6	Mara Reserve	1561.126	52.64	53.312	0.056990881	0.056272509	9	266.9098404	263.5454307	HY	3	88.96994681	87.84847689	3189.861111	3113.438276	56.47885543	55.79819241	63.4808241	63.51640277
1977-1979	Wet	7909	07-Jun-79	1979	6	Mara Reserve	1561.126	52.64	53.312	14.1337386	13.95558223	9	266.9098404	263.5454307	IM	744	22064.54681	21786.42227	100567254.2	98325340.53	10028.3226	9915.913499	45.44993689	45.51418942
1977-1979	Wet	7909	07-Jun-79	1979	6	Mara Reserve	1561.126	52.64	53.312	3.837386018	3.789015606	9	266.9098404	263.5454307	KG	202	5990.643085	5915.130777	10589191.06	10280063.34	3254.103726	3206.253786	54.31977301	54.20427555
1977-1979	Wet	7909	07-Jun-79	1979	6	Mara Reserve	1561.126	52.64	53.312	0	0	9	266.9098404	263.5454307	KP	0	0	0	0	0	0	0
1977-1979	Wet	7909	07-Jun-79	1979	6	Mara Reserve	1561.126	52.64	53.312	0	0	9	266.9098404	263.5454307	LK	0	0	0	0	0	0	0
1977-1979	Wet	7909	07-Jun-79	1979	6	Mara Reserve	1561.126	52.64	53.312	0.056990881	0.056272509	9	266.9098404	263.5454307	LN	3	88.96994681	87.84847689	3433.969885	3344.412414	58.60008435	57.83089498	65.86503246	65.8302762
1977-1979	Wet	7909	07-Jun-79	1979	6	Mara Reserve	1561.126	52.64	53.312	0	0	9	266.9098404	263.5454307	LP	0	0	0	0	0	0	0
1977-1979	Wet	7909	07-Jun-79	1979	6	Mara Reserve	1561.126	52.64	53.312	0	0	9	266.9098404	263.5454307	OR	0	0	0	0	0	0	0
1977-1979	Wet	7909	07-Jun-79	1979	6	Mara Reserve	1561.126	52.64	53.312	0.189969605	0.18757503	9	266.9098404	263.5454307	OS	10	296.5664894	292.8282563	45157.52634	44003.23611	212.5030031	209.7694833	71.65442178	71.63566997
1977-1979	Wet	7909	07-Jun-79	1979	6	Mara Reserve	1561.126	52.64	53.312	0	0	9	266.9098404	263.5454307	OX	0	0	0	0	0	0	0
1977-1979	Wet	7909	07-Jun-79	1979	6	Mara Reserve	1561.126	52.64	53.312	0	0	9	266.9098404	263.5454307	RB	0	0	0	0	0	0	0
1977-1979	Wet	7909	07-Jun-79	1979	6	Mara Reserve	1561.126	52.64	53.312	0	0	9	266.9098404	263.5454307	RH	0	0	0	0	0	0	0
1977-1979	Wet	7909	07-Jun-79	1979	6	Mara Reserve	1561.126	52.64	53.312	0	0	9	266.9098404	263.5454307	SB	0	0	0	0	0	0	0
1977-1979	Wet	7909	07-Jun-79	1979	6	Mara Reserve	1561.126	52.64	53.312	0	0	9	266.9098404	263.5454307	SH	0	0	0	0	0	0	0
1977-1979	Wet	7909	07-Jun-79	1979	6	Mara Reserve	1561.126	52.64	53.312	0	0	9	266.9098404	263.5454307	SP	0	0	0	0	0	0	0
1977-1979	Wet	7909	07-Jun-79	1979	6	Mara Reserve	1561.126	52.64	53.312	0	0	9	266.9098404	263.5454307	ST	0	0	0	0	0	0	0
1977-1979	Wet	7909	07-Jun-79	1979	6	Mara Reserve	1561.126	52.64	53.312	16.86930091	16.65666267	9	266.9098404	263.5454307	TG	888	26335.10426	26003.14916	61858190.05	58901761.99	7864.997778	7674.748334	29.86507174	29.51468796
1977-1979	Wet	7909	07-Jun-79	1979	6	Mara Reserve	1561.126	52.64	53.312	11.28419453	11.14195678	9	266.9098404	263.5454307	TP	594	17616.04947	17393.99842	32459486.51	32153349.7	5697.322749	5670.392376	32.34165957	32.59970616
1977-1979	Wet	7909	07-Jun-79	1979	6	Mara Reserve	1561.126	52.64	53.312	0.208966565	0.206332533	9	266.9098404	263.5454307	WB	11	326.2231383	322.1110819	35404.42861	34846.57769	188.1606458	186.6723806	57.6785101	57.95279675
1977-1979	Wet	7909	07-Jun-79	1979	6	Mara Reserve	1561.126	52.64	53.312	0.987841945	0.975390156	9	266.9098404	263.5454307	WH	52	1542.145745	1522.706933	167183.3476	159329.951	408.8806031	399.1615601	26.51374583	26.21394515
1977-1979	Wet	7909	07-Jun-79	1979	6	Mara Reserve	1561.126	52.64	53.312	1.899696049	1.8757503	9	266.9098404	263.5454307	WL	100	2965.664894	2928.282563	1546088.025	1496824.718	1243.41788	1223.447881	41.92712006	41.7803902
1977-1979	Wet	7909	07-Jun-79	1979	6	Mara Reserve	1561.126	52.64	53.312	7.541793313	7.446728691	9	266.9098404	263.5454307	ZB	397	11773.68963	11625.28178	53252402.69	51878171.83	7297.424388	7202.650333	61.98077764	61.95678069
1977-1979	Wet	7909	07-Jun-79	1979	6	Mara Reserve	1561.126	52.64	53.312	0	0	9	266.9098404	263.5454307	ZG	0	0	0	0	0	0	0
1977-1979	Wet	7909	07-Jun-79	1979	6	Siana	1224.747	38.08	39.05066667	0	0	8	257.2997899	250.9041928	BB	0	0	0	0	0	0	0
1977-1979	Wet	7909	07-Jun-79	1979	6	Siana	1224.747	38.08	39.05066667	0.472689076	0.460939634	8	257.2997899	250.9041928	BF	18	578.9245273	564.5344339	300494.3717	284078.3704	548.1736693	532.9900285	94.68827859	94.41231508
1977-1979	Wet	7909	07-Jun-79	1979	6	Siana	1224.747	38.08	39.05066667	0	0	8	257.2997899	250.9041928	BG	0	0	0	0	0	0	0
1977-1979	Wet	7909	07-Jun-79	1979	6	Siana	1224.747	38.08	39.05066667	0	0	8	257.2997899	250.9041928	BP	0	0	0	0	0	0	0
1977-1979	Wet	7909	07-Jun-79	1979	6	Siana	1224.747	38.08	39.05066667	0	0	8	257.2997899	250.9041928	BR	0	0	0	0	0	0	0
1977-1979	Wet	7909	07-Jun-79	1979	6	Siana	1224.747	38.08	39.05066667	0	0	8	257.2997899	250.9041928	BW	0	0	0	0	0	0	0
1977-1979	Wet	7909	07-Jun-79	1979	6	Siana	1224.747	38.08	39.05066667	0	0	8	257.2997899	250.9041928	CF	0	0	0	0	0	0	0
1977-1979	Wet	7909	07-Jun-79	1979	6	Siana	1224.747	38.08	39.05066667	0.078781513	0.076823272	8	257.2997899	250.9041928	CH	3	96.48742122	94.08907232	9559.887418	9052.213404	97.77467677	95.14312063	101.3341175	101.1202665
1977-1979	Wet	7909	07-Jun-79	1979	6	Siana	1224.747	38.08	39.05066667	0	0	8	257.2997899	250.9041928	CL	0	0	0	0	0	0	0
1977-1979	Wet	7909	07-Jun-79	1979	6	Siana	1224.747	38.08	39.05066667	0	0	8	257.2997899	250.9041928	CM	0	0	0	0	0	0	0
[truncated: 13,250 more rows]
