# Supplementary material for: Hierarchical Bayesian Integrated Modeling of Age- and Sex-Structured Wildlife Population Dynamics
Source: J Agric Biol Environ Stat. 2024 Jul 2;30(4):1068–93. doi: 10.1007/s13253-024-00634-w (PMC12559060; doi:10.1007/s13253-024-00634-w)
Supplement: Supplementary file 5 — (zip 1301 KB) [file 13253_2024_634_MOESM5_ESM.zip › R code_Input_Output_Data_Subroutines_Function_Descriptions/Input/Mara_newborns_ birthrate_interpolation.csv]

Year	Month2	Species	age	Count	Breeders	ratio
1989	7	Giraffe	1	2	50	0.04
1989	8	Giraffe	1	3	30	0.1
1989	9	Giraffe	1	7	53	0.1320754717
1989	10	Giraffe	1	0	16	0
1989	11	Giraffe	1	0	27	0
1989	12	Giraffe	1	0	47	0
1990	1	Giraffe	1	1	33	0.0303030303
1990	2	Giraffe	1	0	41	0
1990	3	Giraffe	1	0	52	0
1990	4	Giraffe	1	0	61	0
1990	5	Giraffe	1	0	10	0
1990	6	Giraffe	1	0	31	0
1990	7	Giraffe	1	2	45	0.0444444444
1990	8	Giraffe	1	1	32	0.03125
1990	9	Giraffe	1	2	21	0.0952380952
1990	10	Giraffe	1	7	16	0.4375
1990	11	Giraffe	1	4	44	0.0909090909
1990	12	Giraffe	1	1	31	0.0322580645
1991	1	Giraffe	1	1	52	0.0192307692
1991	2	Giraffe	1	2	32	0.0625
1991	3	Giraffe	1	0	24	0
1991	4	Giraffe	1	0	38	0
1991	5	Giraffe	1	3	23	0.1304347826
1991	6	Giraffe	1	0	17	0
1991	7	Giraffe	1	0	28	0
1991	8	Giraffe	1	0	12	0
1991	9	Giraffe	1	0.724289433	18.6604655385	0.0388141138
1991	10	Giraffe	1	0	27	0
1991	11	Giraffe	1	0	37	0
1991	12	Giraffe	1	0	41	0
1992	1	Giraffe	1	2	26	0.0769230769
1992	2	Giraffe	1	1	19	0.0526315789
1992	3	Giraffe	1	3	28	0.1071428571
1992	4	Giraffe	1	0	24	0
1992	5	Giraffe	1	0	48	0
1992	6	Giraffe	1	0	25	0
1992	7	Giraffe	1	0	18	0
1992	8	Giraffe	1	2	13	0.1538461538
1992	9	Giraffe	1	6	26	0.2307692308
1992	10	Giraffe	1	4	17	0.2352941176
1992	11	Giraffe	1	4	20	0.2
1992	12	Giraffe	1	3	31	0.0967741935
1993	1	Giraffe	1	3	29	0.1034482759
1993	2	Giraffe	1	0	8	0
1993	3	Giraffe	1	0	7	0
1993	4	Giraffe	1	1	45	0.0222222222
1993	5	Giraffe	1	1	26	0.0384615385
1993	6	Giraffe	1	0	38	0
1993	7	Giraffe	1	1	18	0.0555555556
1993	8	Giraffe	1	0	14	0
1993	9	Giraffe	1	0	18	0
1993	10	Giraffe	1	0	8	0
1993	11	Giraffe	1	1	14	0.0714285714
1993	12	Giraffe	1	0	6	0
1994	1	Giraffe	1	6	13	0.4615384615
1994	2	Giraffe	1	2	30	0.0666666667
1994	3	Giraffe	1	2	40	0.05
1994	4	Giraffe	1	0	16	0
1994	5	Giraffe	1	8	20	0.4
1994	6	Giraffe	1	0	10	0
1994	7	Giraffe	1	1	11	0.0909090909
1994	8	Giraffe	1	2	23	0.0869565217
1994	9	Giraffe	1	3	22	0.1363636364
1994	10	Giraffe	1	3	31	0.0967741935
1994	11	Giraffe	1	4	18	0.2222222222
1994	12	Giraffe	1	2	25	0.08
1995	1	Giraffe	1	1	34	0.0294117647
1995	2	Giraffe	1	2	12	0.1666666667
1995	3	Giraffe	1	9	25	0.36
1995	4	Giraffe	1	3	19	0.1578947368
1995	5	Giraffe	1	3	9	0.3333333333
1995	6	Giraffe	1	3	22	0.1363636364
1995	7	Giraffe	1	1	24	0.0416666667
1995	8	Giraffe	1	7	38	0.1842105263
1995	9	Giraffe	1	1	26	0.0384615385
1995	10	Giraffe	1	4	28	0.1428571429
1995	11	Giraffe	1	6	50	0.12
1995	12	Giraffe	1	3.1161587674	26.4692557	0.1177274799
1996	1	Giraffe	1	0	12	0
1996	2	Giraffe	1	2.8062399549	9.5997420941	0.2923245153
1996	3	Giraffe	1	6	5	1.2
1996	4	Giraffe	1	3	17	0.1764705882
1996	5	Giraffe	1	0.5597278721	16.7966480839	0.033323784
1996	6	Giraffe	1	2	31	0.064516129
1996	7	Giraffe	1	0	20	0
1996	8	Giraffe	1	4	20	0.2
1996	9	Giraffe	1	7	38	0.1842105263
1996	10	Giraffe	1	6	38	0.1578947368
1996	11	Giraffe	1	3.224496757	20.5057828908	0.1572481662
1996	12	Giraffe	1	6	25	0.24
1997	1	Giraffe	1	3	20	0.15
1997	2	Giraffe	1	4	27	0.1481481481
1997	3	Giraffe	1	6.1725791101	13.158382377	0.4690986273
1997	4	Giraffe	1	1	5	0.2
1997	5	Giraffe	1	2.0268383425	15.4226114383	0.1314199188
1997	6	Giraffe	1	2	31	0.064516129
1997	7	Giraffe	1	1.2564213284	17.335843626	0.0724753497
1997	8	Giraffe	1	0	3	0
1997	9	Giraffe	1	0.1914692629	9.2447086592	0.0207112274
1997	10	Giraffe	1	1	9	0.1111111111
1997	11	Giraffe	1	3	10	0.3
1997	12	Giraffe	1	1.4328267101	8.1682532284	0.1754140904
1998	1	Giraffe	1	1.3912267763	7.3936410521	0.1881653121
1998	2	Giraffe	1	1	6	0.1666666667
1998	3	Giraffe	1	1	3	0.3333333333
1998	4	Giraffe	1	2	25	0.08
1998	5	Giraffe	1	2.0369727461	23.0456513917	0.0883885949
1998	6	Giraffe	1	3	25	0.12
1998	7	Giraffe	1	4	43	0.0930232558
1998	8	Giraffe	1	1	11	0.0909090909
1998	9	Giraffe	1	6	18	0.3333333333
1998	10	Giraffe	1	9	21	0.4285714286
1998	11	Giraffe	1	0	19	0
1998	12	Giraffe	1	2	11	0.1818181818
1999	1	Giraffe	1	1	26	0.0384615385
1999	2	Giraffe	1	0	29	0
1999	3	Giraffe	1	3	20	0.15
1999	4	Giraffe	1	4	20	0.2
1999	5	Giraffe	1	0	8	0
1999	6	Giraffe	1	0	22	0
1999	7	Giraffe	1	0	8	0
1999	8	Giraffe	1	9	34	0.2647058824
1999	9	Giraffe	1	5	22	0.2272727273
1999	10	Giraffe	1	1	39	0.0256410256
1999	11	Giraffe	1	0	12	0
1999	12	Giraffe	1	0.9622570935	7.5711404908	0.1270953953
2000	1	Giraffe	1	0	2	0
2000	2	Giraffe	1	0	3	0
2000	3	Giraffe	1	1	31	0.0322580645
2000	4	Giraffe	1	1.175731578	28.627055592	0.0410706429
2000	5	Giraffe	1	0	32	0
2000	6	Giraffe	1	3	15	0.2
2000	7	Giraffe	1	4	15	0.2666666667
2000	8	Giraffe	1	0	8	0
2000	9	Giraffe	1	1	24	0.0416666667
2000	10	Giraffe	1	6	30	0.2
2000	11	Giraffe	1	4	25	0.16
2000	12	Giraffe	1	0	19	0
2001	1	Giraffe	1	2	22	0.0909090909
2001	2	Giraffe	1	3	14	0.2142857143
2001	3	Giraffe	1	0	6	0
2001	4	Giraffe	1	2	19	0.1052631579
2001	5	Giraffe	1	2	7	0.2857142857
2001	6	Giraffe	1	3	19	0.1578947368
2001	7	Giraffe	1	2	19	0.1052631579
2001	8	Giraffe	1	1	37	0.027027027
2001	9	Giraffe	1	2.8342847004	31.7219187172	0.0893478331
2001	10	Giraffe	1	3.0265856249	29.7026263589	0.1018962293
2001	11	Giraffe	1	3.0211051724	27.7113576849	0.1090204676
2001	12	Giraffe	1	3.0210527658	25.3339454439	0.1192492015
2002	1	Giraffe	1	3.126160457	22.4144843264	0.13947055
2002	2	Giraffe	1	3.3483677814	19.2222577913	0.1741922212
2002	3	Giraffe	1	6	16	0.375
2002	4	Giraffe	1	0	12	0
2002	5	Giraffe	1	3	23	0.1304347826
2002	6	Giraffe	1	0	14	0
2002	7	Giraffe	1	6	23	0.2608695652
2002	8	Giraffe	1	0	16	0
2002	9	Giraffe	1	2	4	0.5
2002	10	Giraffe	1	0	7	0
2002	11	Giraffe	1	1.7250239274	11.8017475499	0.1461668215
2002	12	Giraffe	1	1.8968708946	17.5021393805	0.1083793731
2003	1	Giraffe	1	2	28	0.0714285714
2003	2	Giraffe	1	2	7	0.2857142857
2003	3	Giraffe	1	11	44	0.25
2003	4	Giraffe	1	0.2945249487	9.8067769482	0.0300327978
2003	5	Giraffe	1	1	21	0.0476190476
2003	6	Giraffe	1	4	14	0.2857142857
2003	7	Giraffe	1	3	19	0.1578947368
2003	8	Giraffe	1	4	14	0.2857142857
2003	9	Giraffe	1	0	11	0
2003	10	Giraffe	1	0	9	0
2003	11	Giraffe	1	8	44	0.1818181818
2003	12	Giraffe	1	11	45	0.2444444444
1989	7	Impala	1	14	689	0.0203193033
1989	8	Impala	1	40	787	0.0508259212
1989	9	Impala	1	10	964	0.010373444
1989	10	Impala	1	2	440	0.0045454545
1989	11	Impala	1	11	960	0.0114583333
1989	12	Impala	1	12	898	0.013363029
1990	1	Impala	1	7	723	0.0096818811
1990	2	Impala	1	0	959	0
1990	3	Impala	1	0	967	0
1990	4	Impala	1	2	858	0.0023310023
1990	5	Impala	1	7	1375	0.0050909091
1990	6	Impala	1	32	786	0.0407124682
1990	7	Impala	1	26	524	0.0496183206
1990	8	Impala	1	41	539	0.0760667904
1990	9	Impala	1	18	398	0.0452261307
1990	10	Impala	1	40	347	0.1152737752
1990	11	Impala	1	13	550	0.0236363636
1990	12	Impala	1	43	565	0.0761061947
1991	1	Impala	1	9	538	0.0167286245
1991	2	Impala	1	35	421	0.0831353919
1991	3	Impala	1	30	727	0.0412654746
1991	4	Impala	1	37	1178	0.0314091681
1991	5	Impala	1	28	950	0.0294736842
1991	6	Impala	1	39	856	0.0455607477
1991	7	Impala	1	13	229	0.056768559
1991	8	Impala	1	24	487	0.0492813142
1991	9	Impala	1	35.092369714	435.4136786351	0.0805954692
1991	10	Impala	1	52	369	0.1409214092
1991	11	Impala	1	40	500	0.08
1991	12	Impala	1	35	443	0.079006772
1992	1	Impala	1	38	475	0.08
1992	2	Impala	1	47	782	0.0601023018
1992	3	Impala	1	30	259	0.1158301158
1992	4	Impala	1	12	730	0.0164383562
1992	5	Impala	1	69	928	0.0743534483
1992	6	Impala	1	22	518	0.0424710425
1992	7	Impala	1	6	431	0.0139211137
1992	8	Impala	1	12	309	0.0388349515
1992	9	Impala	1	15	354	0.0423728814
1992	10	Impala	1	46	1005	0.0457711443
1992	11	Impala	1	18	296	0.0608108108
1992	12	Impala	1	62	949	0.0653319283
1993	1	Impala	1	73	725	0.1006896552
1993	2	Impala	1	22	651	0.0337941628
1993	3	Impala	1	6	507	0.0118343195
1993	4	Impala	1	17	435	0.0390804598
1993	5	Impala	1	15	612	0.0245098039
1993	6	Impala	1	17	609	0.0279146141
1993	7	Impala	1	12	287	0.0418118467
1993	8	Impala	1	5	122	0.0409836066
1993	9	Impala	1	4	154	0.025974026
1993	10	Impala	1	4	85	0.0470588235
1993	11	Impala	1	26	388	0.0670103093
1993	12	Impala	1	3	185	0.0162162162
1994	1	Impala	1	21	635	0.0330708661
1994	2	Impala	1	48	721	0.0665742025
1994	3	Impala	1	54	640	0.084375
1994	4	Impala	1	9	573	0.0157068063
1994	5	Impala	1	27	703	0.0384068279
1994	6	Impala	1	30	962	0.0311850312
1994	7	Impala	1	15	711	0.0210970464
1994	8	Impala	1	16	339	0.0471976401
1994	9	Impala	1	17	270	0.062962963
1994	10	Impala	1	23	671	0.0342771982
1994	11	Impala	1	91	866	0.1050808314
1994	12	Impala	1	50	597	0.0837520938
1995	1	Impala	1	23	503	0.0457256461
1995	2	Impala	1	27	680	0.0397058824
1995	3	Impala	1	29	1525	0.0190163934
1995	4	Impala	1	28	932	0.0300429185
1995	5	Impala	1	20	1279	0.0156372166
1995	6	Impala	1	6	916	0.0065502183
1995	7	Impala	1	26	684	0.0380116959
1995	8	Impala	1	29	726	0.0399449036
1995	9	Impala	1	31	632	0.0490506329
1995	10	Impala	1	34	922	0.0368763557
1995	11	Impala	1	36	1071	0.0336134454
1995	12	Impala	1	21.7580290221	563.2757624606	0.0386276678
1996	1	Impala	1	10	525	0.019047619
1996	2	Impala	1	15.7351992416	626.9454528546	0.025098195
1996	3	Impala	1	18	595	0.0302521008
1996	4	Impala	1	28	948	0.029535865
1996	5	Impala	1	42.7848434495	1058.916840194	0.040404347
1996	6	Impala	1	33	1189	0.0277544155
1996	7	Impala	1	46	1026	0.044834308
1996	8	Impala	1	23	423	0.0543735225
1996	9	Impala	1	32	1386	0.0230880231
1996	10	Impala	1	10	412	0.0242718447
1996	11	Impala	1	20.0373236663	424.4786465518	0.0472045504
1996	12	Impala	1	16	510	0.031372549
1997	1	Impala	1	10	613	0.0163132137
1997	2	Impala	1	13	560	0.0232142857
1997	3	Impala	1	8.3671729656	307.2911203229	0.0272288147
1997	4	Impala	1	11	601	0.0183028286
1997	5	Impala	1	9.8290637293	573.7576566216	0.0171310371
1997	6	Impala	1	12	606	0.0198019802
1997	7	Impala	1	2.3777917151	422.68750798	0.0056254128
1997	8	Impala	1	17	485	0.0350515464
1997	9	Impala	1	1.2475996394	56.4038069497	0.022119068
1997	10	Impala	1	12	174	0.0689655172
1997	11	Impala	1	26	643	0.0404354588
1997	12	Impala	1	21.3691305387	376.9551830507	0.0566887829
1998	1	Impala	1	19.2122817816	412.1821183521	0.0466111481
1998	2	Impala	1	21	621	0.0338164251
1998	3	Impala	1	6	392	0.0153061224
1998	4	Impala	1	16	701	0.0228245364
1998	5	Impala	1	8.7827961359	504.0613202413	0.0174240629
1998	6	Impala	1	3	579	0.0051813472
1998	7	Impala	1	10	608	0.0164473684
1998	8	Impala	1	7	257	0.0272373541
1998	9	Impala	1	8	312	0.0256410256
1998	10	Impala	1	27	494	0.0546558704
1998	11	Impala	1	50	756	0.0661375661
1998	12	Impala	1	13	207	0.0628019324
1999	1	Impala	1	23	730	0.0315068493
1999	2	Impala	1	3	217	0.0138248848
1999	3	Impala	1	5	560	0.0089285714
1999	4	Impala	1	17	762	0.0223097113
1999	5	Impala	1	20	531	0.0376647834
1999	6	Impala	1	13	367	0.0354223433
1999	7	Impala	1	6	180	0.0333333333
1999	8	Impala	1	21	406	0.0517241379
1999	9	Impala	1	19	274	0.0693430657
1999	10	Impala	1	19	582	0.0326460481
1999	11	Impala	1	9	217	0.0414746544
1999	12	Impala	1	8.8191851337	363.2040125629	0.0242816291
2000	1	Impala	1	7	300	0.0233333333
2000	2	Impala	1	9	328	0.0274390244
2000	3	Impala	1	40	833	0.0480192077
2000	4	Impala	1	31.9202330922	506.8570237692	0.0629767994
2000	5	Impala	1	32	855	0.0374269006
2000	6	Impala	1	27	639	0.0422535211
2000	7	Impala	1	12	505	0.0237623762
2000	8	Impala	1	7	435	0.016091954
2000	9	Impala	1	28	827	0.0338573156
2000	10	Impala	1	33	636	0.0518867925
2000	11	Impala	1	20	668	0.0299401198
2000	12	Impala	1	40	966	0.0414078675
2001	1	Impala	1	19	354	0.0536723164
2001	2	Impala	1	17	617	0.0275526742
2001	3	Impala	1	23	505	0.0455445545
2001	4	Impala	1	33	894	0.0369127517
2001	5	Impala	1	15	414	0.0362318841
2001	6	Impala	1	23	454	0.050660793
2001	7	Impala	1	27	413	0.0653753027
2001	8	Impala	1	17	291	0.058419244
2001	9	Impala	1	20.7597213659	311.8359922771	0.0665725634
2001	10	Impala	1	21.7176565411	325.9368650418	0.0666314826
2001	11	Impala	1	21.7571971679	355.4034426272	0.0612183073
2001	12	Impala	1	21.3733636568	395.1217481631	0.0540931087
2002	1	Impala	1	20.9541276097	434.3448194483	0.0482430702
2002	2	Impala	1	20.8169113918	472.4761107558	0.0440591829
2002	3	Impala	1	21	583	0.0360205832
2002	4	Impala	1	18	437	0.0411899314
2002	5	Impala	1	25	734	0.0340599455
2002	6	Impala	1	25	983	0.0254323499
2002	7	Impala	1	28	576	0.0486111111
2002	8	Impala	1	22	287	0.0766550523
2002	9	Impala	1	20	335	0.0597014925
2002	10	Impala	1	19	346	0.0549132948
2002	11	Impala	1	22.7793248768	375.75528329	0.0606227667
2002	12	Impala	1	27.3993950011	421.5062971144	0.0650035247
2003	1	Impala	1	36	773	0.0465717982
2003	2	Impala	1	35	718	0.0487465181
2003	3	Impala	1	38	644	0.0590062112
2003	4	Impala	1	18.7254104518	318.5523045167	0.0587828441
2003	5	Impala	1	24	826	0.0290556901
2003	6	Impala	1	32	922	0.0347071584
2003	7	Impala	1	16	472	0.0338983051
2003	8	Impala	1	16	385	0.0415584416
2003	9	Impala	1	26	722	0.0360110803
2003	10	Impala	1	29	534	0.0543071161
2003	11	Impala	1	24	441	0.0544217687
2003	12	Impala	1	45	482	0.0933609959
1989	7	Kongoni	1	2	125	0.016
1989	8	Kongoni	1	5	118	0.0423728814
1989	9	Kongoni	1	5	130	0.0384615385
1989	10	Kongoni	1	0	91	0
1989	11	Kongoni	1	1	174	0.0057471264
1989	12	Kongoni	1	5	149	0.033557047
1990	1	Kongoni	1	5	162	0.0308641975
1990	2	Kongoni	1	0	163	0
1990	3	Kongoni	1	2	148	0.0135135135
1990	4	Kongoni	1	7	271	0.0258302583
1990	5	Kongoni	1	4	202	0.0198019802
1990	6	Kongoni	1	1	96	0.0104166667
1990	7	Kongoni	1	3	43	0.0697674419
1990	8	Kongoni	1	2	85	0.0235294118
1990	9	Kongoni	1	3	105	0.0285714286
1990	10	Kongoni	1	2	45	0.0444444444
1990	11	Kongoni	1	6	76	0.0789473684
1990	12	Kongoni	1	7	119	0.0588235294
1991	1	Kongoni	1	1	82	0.012195122
1991	2	Kongoni	1	0	105	0
1991	3	Kongoni	1	5	98	0.0510204082
1991	4	Kongoni	1	3	108	0.0277777778
1991	5	Kongoni	1	4	90	0.0444444444
1991	6	Kongoni	1	4	126	0.0317460317
1991	7	Kongoni	1	6	100	0.06
1991	8	Kongoni	1	3	56	0.0535714286
1991	9	Kongoni	1	3.2613814844	57.0493675953	0.0571677062
1991	10	Kongoni	1	1	50	0.02
1991	11	Kongoni	1	10	49	0.2040816327
1991	12	Kongoni	1	12	68	0.1764705882
1992	1	Kongoni	1	8	102	0.0784313725
1992	2	Kongoni	1	4	64	0.0625
1992	3	Kongoni	1	0	55	0
1992	4	Kongoni	1	0	40	0
1992	5	Kongoni	1	5	92	0.0543478261
1992	6	Kongoni	1	3	37	0.0810810811
1992	7	Kongoni	1	3	50	0.06
1992	8	Kongoni	1	2	37	0.0540540541
1992	9	Kongoni	1	5	51	0.0980392157
1992	10	Kongoni	1	14	38	0.3684210526
1992	11	Kongoni	1	0	85	0
1992	12	Kongoni	1	21	58	0.3620689655
1993	1	Kongoni	1	7	49	0.1428571429
1993	2	Kongoni	1	0	49	0
1993	3	Kongoni	1	3	80	0.0375
1993	4	Kongoni	1	3	103	0.0291262136
1993	5	Kongoni	1	0	74	0
1993	6	Kongoni	1	9	77	0.1168831169
1993	7	Kongoni	1	3	57	0.0526315789
1993	8	Kongoni	1	0	35	0
1993	9	Kongoni	1	1	39	0.0256410256
1993	10	Kongoni	1	0	4	0
1993	11	Kongoni	1	1	11	0.0909090909
1993	12	Kongoni	1	0	27	0
1994	1	Kongoni	1	4	64	0.0625
1994	2	Kongoni	1	6	95	0.0631578947
1994	3	Kongoni	1	10	92	0.1086956522
1994	4	Kongoni	1	11	72	0.1527777778
1994	5	Kongoni	1	5	102	0.0490196078
1994	6	Kongoni	1	5	109	0.0458715596
1994	7	Kongoni	1	3	77	0.038961039
1994	8	Kongoni	1	0	18	0
1994	9	Kongoni	1	0	16	0
1994	10	Kongoni	1	5	30	0.1666666667
1994	11	Kongoni	1	15	57	0.2631578947
1994	12	Kongoni	1	9	67	0.1343283582
1995	1	Kongoni	1	5	88	0.0568181818
1995	2	Kongoni	1	3	67	0.0447761194
1995	3	Kongoni	1	3	50	0.06
1995	4	Kongoni	1	2	69	0.0289855072
1995	5	Kongoni	1	2	84	0.0238095238
1995	6	Kongoni	1	1	66	0.0151515152
1995	7	Kongoni	1	0	22	0
1995	8	Kongoni	1	8	81	0.0987654321
1995	9	Kongoni	1	2	40	0.05
1995	10	Kongoni	1	3	22	0.1363636364
1995	11	Kongoni	1	9	70	0.1285714286
1995	12	Kongoni	1	3.1755646721	40.0061838668	0.0793768454
1996	1	Kongoni	1	3	20	0.15
1996	2	Kongoni	1	2.4783068753	44.4471542673	0.055758505
1996	3	Kongoni	1	3	51	0.0588235294
1996	4	Kongoni	1	1	52	0.0192307692
1996	5	Kongoni	1	2.862539602	71.9525948299	0.0397836883
1996	6	Kongoni	1	2	32	0.0625
1996	7	Kongoni	1	6	62	0.0967741935
1996	8	Kongoni	1	2	24	0.0833333333
1996	9	Kongoni	1	15	82	0.1829268293
1996	10	Kongoni	1	2	21	0.0952380952
1996	11	Kongoni	1	6.1993313614	33.3879965821	0.1856754521
1996	12	Kongoni	1	3	35	0.0857142857
1997	1	Kongoni	1	0	8	0
1997	2	Kongoni	1	3	36	0.0833333333
1997	3	Kongoni	1	2.2904372965	39.4220738327	0.0581003756
1997	4	Kongoni	1	3	28	0.1071428571
1997	5	Kongoni	1	1.8869877218	37.0095371581	0.0509865258
1997	6	Kongoni	1	2	62	0.0322580645
1997	7	Kongoni	1	3.0298563552	88.3573659687	0.0342909312
1997	8	Kongoni	1	9	38	0.2368421053
1997	9	Kongoni	1	0.0993887069	4.3002129559	0.0231125081
1997	10	Kongoni	1	0	13	0
1997	11	Kongoni	1	7	28	0.25
1997	12	Kongoni	1	2.1351837562	22.6683141275	0.0941924373
1998	1	Kongoni	1	1.8503078362	24.5364189087	0.0754106719
1998	2	Kongoni	1	0	9	0
1998	3	Kongoni	1	1	31	0.0322580645
1998	4	Kongoni	1	3	46	0.0652173913
1998	5	Kongoni	1	1.507920447	30.7864186032	0.048980054
1998	6	Kongoni	1	0	43	0
1998	7	Kongoni	1	0	16	0
1998	8	Kongoni	1	0	27	0
1998	9	Kongoni	1	2	13	0.1538461538
1998	10	Kongoni	1	1	31	0.0322580645
1998	11	Kongoni	1	1	34	0.0294117647
1998	12	Kongoni	1	2	39	0.0512820513
1999	1	Kongoni	1	0	17	0
1999	2	Kongoni	1	0	25	0
1999	3	Kongoni	1	4	60	0.0666666667
1999	4	Kongoni	1	0	32	0
1999	5	Kongoni	1	1	18	0.0555555556
1999	6	Kongoni	1	0	15	0
1999	7	Kongoni	1	0	26	0
1999	8	Kongoni	1	2	20	0.1
1999	9	Kongoni	1	0	13	0
1999	10	Kongoni	1	1	15	0.0666666667
1999	11	Kongoni	1	1	40	0.025
1999	12	Kongoni	1	1.9119894708	20.8171075698	0.0918470284
2000	1	Kongoni	1	0	23	0
2000	2	Kongoni	1	3	40	0.075
2000	3	Kongoni	1	2	43	0.0465116279
2000	4	Kongoni	1	1.4718670468	33.8942996887	0.043425209
2000	5	Kongoni	1	6	49	0.1224489796
2000	6	Kongoni	1	0	31	0
2000	7	Kongoni	1	4	49	0.0816326531
2000	8	Kongoni	1	9	76	0.1184210526
2000	9	Kongoni	1	3	26	0.1153846154
2000	10	Kongoni	1	0	27	0
2000	11	Kongoni	1	8	78	0.1025641026
2000	12	Kongoni	1	5	58	0.0862068966
2001	1	Kongoni	1	4	21	0.1904761905
2001	2	Kongoni	1	1	36	0.0277777778
2001	3	Kongoni	1	1	36	0.0277777778
2001	4	Kongoni	1	3	39	0.0769230769
2001	5	Kongoni	1	4	41	0.0975609756
2001	6	Kongoni	1	1	21	0.0476190476
2001	7	Kongoni	1	0	37	0
2001	8	Kongoni	1	4	47	0.085106383
2001	9	Kongoni	1	2.4544339322	21.2336495633	0.1155917133
2001	10	Kongoni	1	2.5615115806	20.746021696	0.1234700136
2001	11	Kongoni	1	2.6083890386	21.5437218861	0.1210742068
2001	12	Kongoni	1	2.6372903846	23.1519440987	0.1139122647
2002	1	Kongoni	1	2.3136535623	25.2109206657	0.0917718791
2002	2	Kongoni	1	2.2024946605	27.3583089962	0.0805055115
2002	3	Kongoni	1	0	1	0
2002	4	Kongoni	1	2	45	0.0444444444
2002	5	Kongoni	1	2	31	0.064516129
2002	6	Kongoni	1	1	55	0.0181818182
2002	7	Kongoni	1	1	48	0.0208333333
2002	8	Kongoni	1	9	27	0.3333333333
2002	9	Kongoni	1	3	19	0.1578947368
2002	10	Kongoni	1	14	29	0.4827586207
2002	11	Kongoni	1	3.1573845652	24.6133355162	0.1282794265
2002	12	Kongoni	1	3.1968356136	26.853000797	0.1190494738
2003	1	Kongoni	1	1	23	0.0434782609
2003	2	Kongoni	1	5	60	0.0833333333
2003	3	Kongoni	1	13	43	0.3023255814
2003	4	Kongoni	1	3.0576680468	22.7089982061	0.1346456598
2003	5	Kongoni	1	4	36	0.1111111111
2003	6	Kongoni	1	5	37	0.1351351351
2003	7	Kongoni	1	1	38	0.0263157895
2003	8	Kongoni	1	5	42	0.119047619
2003	9	Kongoni	1	4	47	0.085106383
2003	10	Kongoni	1	5	31	0.1612903226
2003	11	Kongoni	1	3	25	0.12
2003	12	Kongoni	1	3	49	0.0612244898
1989	7	Topi	1	0	391	0
1989	8	Topi	1	4	558	0.0071684588
1989	9	Topi	1	8	378	0.0211640212
1989	10	Topi	1	72	286	0.2517482517
1989	11	Topi	1	114	630	0.180952381
1989	12	Topi	1	23	426	0.0539906103
1990	1	Topi	1	2	331	0.0060422961
1990	2	Topi	1	1	571	0.0017513135
1990	3	Topi	1	3	408	0.0073529412
1990	4	Topi	1	0	687	0
1990	5	Topi	1	0	920	0
1990	6	Topi	1	0	701	0
1990	7	Topi	1	0	239	0
1990	8	Topi	1	1	549	0.0018214936
1990	9	Topi	1	48	373	0.1286863271
1990	10	Topi	1	90	165	0.5454545455
1990	11	Topi	1	85	227	0.3744493392
1990	12	Topi	1	18	234	0.0769230769
1991	1	Topi	1	0	230	0
1991	2	Topi	1	1	299	0.0033444816
1991	3	Topi	1	1	383	0.0026109661
1991	4	Topi	1	0	275	0
1991	5	Topi	1	1	203	0.0049261084
1991	6	Topi	1	0	427	0
1991	7	Topi	1	0	500	0
1991	8	Topi	1	0	93	0
1991	9	Topi	1	10.1156883596	121.8065475642	0.0830471642
1991	10	Topi	1	66	146	0.4520547945
1991	11	Topi	1	116	221	0.5248868778
1991	12	Topi	1	105	236	0.4449152542
1992	1	Topi	1	11	210	0.0523809524
1992	2	Topi	1	0	341	0
1992	3	Topi	1	0	175	0
1992	4	Topi	1	0	256	0
1992	5	Topi	1	0	647	0
1992	6	Topi	1	0	450	0
1992	7	Topi	1	0	68	0
1992	8	Topi	1	0	290	0
1992	9	Topi	1	1	178	0.0056179775
1992	10	Topi	1	43	431	0.0997679814
1992	11	Topi	1	109	202	0.5396039604
1992	12	Topi	1	136	238	0.5714285714
1993	1	Topi	1	151	323	0.4674922601
1993	2	Topi	1	3	275	0.0109090909
1993	3	Topi	1	1	258	0.003875969
1993	4	Topi	1	0	189	0
1993	5	Topi	1	0	221	0
1993	6	Topi	1	0	231	0
1993	7	Topi	1	0	94	0
1993	8	Topi	1	2	191	0.0104712042
1993	9	Topi	1	11	321	0.0342679128
1993	10	Topi	1	33	92	0.3586956522
1993	11	Topi	1	41	158	0.2594936709
1993	12	Topi	1	9	171	0.0526315789
1994	1	Topi	1	20	225	0.0888888889
1994	2	Topi	1	41	290	0.1413793103
1994	3	Topi	1	5	245	0.0204081633
1994	4	Topi	1	0	218	0
1994	5	Topi	1	0	351	0
1994	6	Topi	1	0	257	0
1994	7	Topi	1	0	85	0
1994	8	Topi	1	0	462	0
1994	9	Topi	1	0	306	0
1994	10	Topi	1	0	292	0
1994	11	Topi	1	35	143	0.2447552448
1994	12	Topi	1	73	273	0.2673992674
1995	1	Topi	1	46	491	0.0936863544
1995	2	Topi	1	8	312	0.0256410256
1995	3	Topi	1	8	442	0.0180995475
1995	4	Topi	1	1	664	0.0015060241
1995	5	Topi	1	1	956	0.0010460251
1995	6	Topi	1	0	951	0
1995	7	Topi	1	1	586	0.0017064846
1995	8	Topi	1	0	441	0
1995	9	Topi	1	20	335	0.0597014925
1995	10	Topi	1	87	245	0.3551020408
1995	11	Topi	1	142	332	0.4277108434
1995	12	Topi	1	64.2136341562	379.3746227823	0.1692618069
1996	1	Topi	1	15	425	0.0352941176
1996	2	Topi	1	3.4719127512	434.0069880197	0.0079996702
1996	3	Topi	1	0	458	0
1996	4	Topi	1	0	512	0
1996	5	Topi	1	3.09896415813447E-005	139.8772207336	2.21548879930685E-007
1996	6	Topi	1	0	431	0
1996	7	Topi	1	2	307	0.006514658
1996	8	Topi	1	0	128	0
1996	9	Topi	1	1	325	0.0030769231
1996	10	Topi	1	43	432	0.099537037
1996	11	Topi	1	142.1597476162	454.4287850342	0.3128317402
1996	12	Topi	1	45	339	0.1327433628
1997	1	Topi	1	1	511	0.0019569472
1997	2	Topi	1	6	490	0.012244898
1997	3	Topi	1	0.0193231372	120.9642405655	0.0001597426
1997	4	Topi	1	0	250	0
1997	5	Topi	1	0.0255228024	375.5712845364	6.79572786062075E-005
1997	6	Topi	1	0	509	0
1997	7	Topi	1	0.0066762923	112.257091282	5.94732346337401E-005
1997	8	Topi	1	1	331	0.003021148
1997	9	Topi	1	0.3737375003	62.5922652833	0.0059709854
1997	10	Topi	1	8	256	0.03125
1997	11	Topi	1	27	108	0.25
1997	12	Topi	1	32.5505323235	109.8944685193	0.2961980959
1998	1	Topi	1	21.8286139943	112.473315923	0.1940781581
1998	2	Topi	1	10	117	0.0854700855
1998	3	Topi	1	0	373	0
1998	4	Topi	1	0	280	0
1998	5	Topi	1	0.0663727637	263.4867867398	0.0002519017
1998	6	Topi	1	0	220	0
1998	7	Topi	1	0	199	0
1998	8	Topi	1	3	92	0.0326086957
1998	9	Topi	1	21	104	0.2019230769
1998	10	Topi	1	54	204	0.2647058824
1998	11	Topi	1	8	182	0.043956044
1998	12	Topi	1	1	114	0.0087719298
1999	1	Topi	1	6	286	0.020979021
1999	2	Topi	1	1	268	0.0037313433
1999	3	Topi	1	1	213	0.0046948357
1999	4	Topi	1	0	606	0
1999	5	Topi	1	0	819	0
1999	6	Topi	1	0	83	0
1999	7	Topi	1	0	151	0
1999	8	Topi	1	0	127	0
1999	9	Topi	1	1	96	0.0104166667
1999	10	Topi	1	4	134	0.0298507463
1999	11	Topi	1	20	113	0.1769911504
1999	12	Topi	1	25.8512100792	134.7083939339	0.1919049684
2000	1	Topi	1	19	165	0.1151515152
2000	2	Topi	1	6	95	0.0631578947
2000	3	Topi	1	4	263	0.0152091255
2000	4	Topi	1	0.2443827468	359.7562391768	0.0006793009
2000	5	Topi	1	0	468	0
2000	6	Topi	1	0	263	0
2000	7	Topi	1	0	52	0
2000	8	Topi	1	0	135	0
2000	9	Topi	1	0	130	0
2000	10	Topi	1	0	158	0
2000	11	Topi	1	12	175	0.0685714286
2000	12	Topi	1	40	134	0.2985074627
2001	1	Topi	1	69	209	0.3301435407
2001	2	Topi	1	14	188	0.0744680851
2001	3	Topi	1	0	371	0
2001	4	Topi	1	1	315	0.0031746032
2001	5	Topi	1	1	62	0.0161290323
2001	6	Topi	1	0	209	0
2001	7	Topi	1	0	64	0
2001	8	Topi	1	1	113	0.0088495575
2001	9	Topi	1	9.1518941787	123.5110112607	0.0740977997
2001	10	Topi	1	30.6225522648	131.0029941962	0.2337545981
2001	11	Topi	1	48.6074611492	137.2682530879	0.3541056293
2001	12	Topi	1	40.2365868393	144.6697600192	0.2781271417
2002	1	Topi	1	18.3378802274	156.0568537067	0.117507689
2002	2	Topi	1	5.1748037381	174.6171689042	0.0296351371
2002	3	Topi	1	1	202	0.004950495
2002	4	Topi	1	0	213	0
2002	5	Topi	1	0	82	0
2002	6	Topi	1	0	131	0
2002	7	Topi	1	0	324	0
2002	8	Topi	1	0	338	0
2002	9	Topi	1	39	180	0.2166666667
2002	10	Topi	1	72	173	0.4161849711
2002	11	Topi	1	83.5814074094	216.9019114039	0.3853419588
2002	12	Topi	1	50.4674067914	272.5108238446	0.1851941368
2003	1	Topi	1	17	351	0.0484330484
2003	2	Topi	1	1	366	0.0027322404
2003	3	Topi	1	3	319	0.0094043887
2003	4	Topi	1	0.0168871988	90.572873596	0.0001864487
2003	5	Topi	1	1	455	0.0021978022
2003	6	Topi	1	0	394	0
2003	7	Topi	1	0	114	0
2003	8	Topi	1	0	178	0
2003	9	Topi	1	50	118	0.4237288136
2003	10	Topi	1	83	199	0.4170854271
2003	11	Topi	1	85	227	0.3744493392
2003	12	Topi	1	17	227	0.0748898678
1989	7	Warthog	1	0	61	0
1989	8	Warthog	1	0	53	0
1989	9	Warthog	1	15	83	0.1807228916
1989	10	Warthog	1	21	52	0.4038461538
1989	11	Warthog	1	61	103	0.5922330097
1989	12	Warthog	1	28	120	0.2333333333
1990	1	Warthog	1	0	79	0
1990	2	Warthog	1	0	43	0
1990	3	Warthog	1	5	46	0.1086956522
1990	4	Warthog	1	0	39	0
1990	5	Warthog	1	0	43	0
1990	6	Warthog	1	0	30	0
1990	7	Warthog	1	0	44	0
1990	8	Warthog	1	0	31	0
1990	9	Warthog	1	3	51	0.0588235294
1990	10	Warthog	1	65	81	0.8024691358
1990	11	Warthog	1	29	58	0.5
1990	12	Warthog	1	28	55	0.5090909091
1991	1	Warthog	1	10	78	0.1282051282
1991	2	Warthog	1	4	68	0.0588235294
1991	3	Warthog	1	0	93	0
1991	4	Warthog	1	0	86	0
1991	5	Warthog	1	0	30	0
1991	6	Warthog	1	0	45	0
1991	7	Warthog	1	0	25	0
1991	8	Warthog	1	22	46	0.4782608696
1991	9	Warthog	1	50.0701056245	52.091165485	0.9612014851
1991	10	Warthog	1	38	60	0.6333333333
1991	11	Warthog	1	27	77	0.3506493506
1991	12	Warthog	1	11	73	0.1506849315
1992	1	Warthog	1	0	70	0
1992	2	Warthog	1	1	88	0.0113636364
1992	3	Warthog	1	0	57	0
1992	4	Warthog	1	0	40	0
1992	5	Warthog	1	0	28	0
1992	6	Warthog	1	0	62	0
1992	7	Warthog	1	0	26	0
1992	8	Warthog	1	0	39	0
1992	9	Warthog	1	7	71	0.0985915493
1992	10	Warthog	1	16	137	0.1167883212
1992	11	Warthog	1	60	126	0.4761904762
1992	12	Warthog	1	22	117	0.188034188
1993	1	Warthog	1	7	89	0.0786516854
1993	2	Warthog	1	1	68	0.0147058824
1993	3	Warthog	1	0	64	0
1993	4	Warthog	1	0	56	0
1993	5	Warthog	1	0	52	0
1993	6	Warthog	1	0	39	0
1993	7	Warthog	1	0	26	0
1993	8	Warthog	1	2	58	0.0344827586
1993	9	Warthog	1	0	31	0
1993	10	Warthog	1	9	21	0.4285714286
1993	11	Warthog	1	14	49	0.2857142857
1993	12	Warthog	1	0	65	0
1994	1	Warthog	1	11	94	0.1170212766
1994	2	Warthog	1	3	86	0.0348837209
1994	3	Warthog	1	0	83	0
1994	4	Warthog	1	0	53	0
1994	5	Warthog	1	0	26	0
1994	6	Warthog	1	0	25	0
1994	7	Warthog	1	0	47	0
1994	8	Warthog	1	0	24	0
1994	9	Warthog	1	0	26	0
1994	10	Warthog	1	16	65	0.2461538462
1994	11	Warthog	1	33	63	0.5238095238
1994	12	Warthog	1	7	58	0.1206896552
1995	1	Warthog	1	13	64	0.203125
1995	2	Warthog	1	6	36	0.1666666667
1995	3	Warthog	1	4	91	0.043956044
1995	4	Warthog	1	0	135	0
1995	5	Warthog	1	0	89	0
1995	6	Warthog	1	0	66	0
1995	7	Warthog	1	0	53	0
1995	8	Warthog	1	0	80	0
1995	9	Warthog	1	1	64	0.015625
1995	10	Warthog	1	31	84	0.369047619
1995	11	Warthog	1	23	106	0.2169811321
1995	12	Warthog	1	8.2164622186	94.6982541934	0.0867646641
1996	1	Warthog	1	1	79	0.0126582278
1996	2	Warthog	1	0.3406841875	45.4287869582	0.0074993019
1996	3	Warthog	1	0	21	0
1996	4	Warthog	1	0	32	0
1996	5	Warthog	1	0.0001697711	48.5183593479	3.49910969367157E-006
1996	6	Warthog	1	0	42	0
1996	7	Warthog	1	0	58	0
1996	8	Warthog	1	0	46	0
1996	9	Warthog	1	4	58	0.0689655172
1996	10	Warthog	1	24	76	0.3157894737
1996	11	Warthog	1	12.0727926784	66.643416811	0.1811550676
1996	12	Warthog	1	0	92	0
1997	1	Warthog	1	0	69	0
1997	2	Warthog	1	0	89	0
1997	3	Warthog	1	2.0023273622	48.1696174499	0.0415682637
1997	4	Warthog	1	0	22	0
1997	5	Warthog	1	0.0474745453	22.4636588231	0.0021133933
1997	6	Warthog	1	0	18	0
1997	7	Warthog	1	3.0011265822	45.7504836379	0.0655977018
1997	8	Warthog	1	0	46	0
1997	9	Warthog	1	0.2707209977	11.2392252379	0.0240871583
1997	10	Warthog	1	2	28	0.0714285714
1997	11	Warthog	1	20	70	0.2857142857
1997	12	Warthog	1	7.7484517248	46.5370588887	0.1665006752
1998	1	Warthog	1	1.764575227	31.557849408	0.0559155728
1998	2	Warthog	1	0	14	0
1998	3	Warthog	1	0	41	0
1998	4	Warthog	1	0	46	0
1998	5	Warthog	1	0.006473827	36.0231312501	0.0001797131
1998	6	Warthog	1	0	31	0
1998	7	Warthog	1	0	34	0
1998	8	Warthog	1	2	13	0.1538461538
1998	9	Warthog	1	3	24	0.125
1998	10	Warthog	1	22	54	0.4074074074
1998	11	Warthog	1	4	26	0.1538461538
1998	12	Warthog	1	0	12	0
1999	1	Warthog	1	0	44	0
1999	2	Warthog	1	0	18	0
1999	3	Warthog	1	0	59	0
1999	4	Warthog	1	0	24	0
1999	5	Warthog	1	0	12	0
1999	6	Warthog	1	0	15	0
1999	7	Warthog	1	0	15	0
1999	8	Warthog	1	0	22	0
1999	9	Warthog	1	0	46	0
1999	10	Warthog	1	15	55	0.2727272727
1999	11	Warthog	1	15	38	0.3947368421
1999	12	Warthog	1	3.2633507695	49.1549731013	0.0663890256
2000	1	Warthog	1	0	58	0
2000	2	Warthog	1	0	34	0
2000	3	Warthog	1	0	58	0
2000	4	Warthog	1	0.0052870403	53.2090311567	9.93635897403011E-005
2000	5	Warthog	1	0	53	0
2000	6	Warthog	1	0	40	0
2000	7	Warthog	1	0	48	0
2000	8	Warthog	1	0	43	0
2000	9	Warthog	1	0	55	0
2000	10	Warthog	1	17	39	0.4358974359
2000	11	Warthog	1	23	47	0.4893617021
2000	12	Warthog	1	11	30	0.3666666667
2001	1	Warthog	1	1	5	0.2
2001	2	Warthog	1	0	22	0
2001	3	Warthog	1	0	16	0
2001	4	Warthog	1	0	18	0
2001	5	Warthog	1	0	14	0
2001	6	Warthog	1	0	12	0
2001	7	Warthog	1	0	11	0
2001	8	Warthog	1	0	17	0
2001	9	Warthog	1	1.3134876484	19.2592492782	0.0682003555
2001	10	Warthog	1	5.0484743157	22.7592069913	0.2218211872
2001	11	Warthog	1	8.641671901	25.8544560076	0.3342430372
2001	12	Warthog	1	4.9272956748	27.726410421	0.1777112724
2002	1	Warthog	1	1.5873228893	27.8869384381	0.056919941
2002	2	Warthog	1	0.4265970413	26.4303429961	0.0161404277
2002	3	Warthog	1	0	24	0
2002	4	Warthog	1	0	20	0
2002	5	Warthog	1	0	25	0
2002	6	Warthog	1	0	24	0
2002	7	Warthog	1	0	16	0
2002	8	Warthog	1	2	34	0.0588235294
2002	9	Warthog	1	9	52	0.1730769231
2002	10	Warthog	1	16	45	0.3555555556
2002	11	Warthog	1	17.9416443559	50.0926909621	0.3581689067
2002	12	Warthog	1	5.1780888489	51.4300750532	0.1006821173
2003	1	Warthog	1	0	46	0
2003	2	Warthog	1	0	90	0
2003	3	Warthog	1	0	73	0
2003	4	Warthog	1	0.0061970248	7.9022495254	0.0007842102
2003	5	Warthog	1	0	67	0
2003	6	Warthog	1	0	58	0
2003	7	Warthog	1	0	22	0
2003	8	Warthog	1	3	32	0.09375
2003	9	Warthog	1	15	35	0.4285714286
2003	10	Warthog	1	21	33	0.6363636364
2003	11	Warthog	1	23	32	0.71875
2003	12	Warthog	1	11	76	0.1447368421
1989	7	Zebra	1	6	1717	0.0034944671
1989	8	Zebra	1	1	1928	0.0005186722
1989	9	Zebra	1	1	1082	0.0009242144
1989	10	Zebra	1	7	772	0.0090673575
1989	11	Zebra	1	15	1542	0.0097276265
1989	12	Zebra	1	8	982	0.0081466395
1990	1	Zebra	1	0	115	0
1990	2	Zebra	1	0	81	0
1990	3	Zebra	1	0	331	0
1990	4	Zebra	1	0	172	0
1990	5	Zebra	1	0	292	0
1990	6	Zebra	1	0	2355	0
1990	7	Zebra	1	4	2919	0.0013703323
1990	8	Zebra	1	0	1348	0
1990	9	Zebra	1	6	1758	0.0034129693
1990	10	Zebra	1	12	2119	0.0056630486
1990	11	Zebra	1	20	1823	0.010970927
1990	12	Zebra	1	29	1278	0.0226917058
1991	1	Zebra	1	8	423	0.0189125296
1991	2	Zebra	1	4	239	0.0167364017
1991	3	Zebra	1	12	970	0.012371134
1991	4	Zebra	1	2	490	0.0040816327
1991	5	Zebra	1	17	1030	0.0165048544
1991	6	Zebra	1	1	478	0.0020920502
1991	7	Zebra	1	3	1669	0.0017974835
1991	8	Zebra	1	9	1358	0.0066273932
1991	9	Zebra	1	8.8270484863	1379.3038219109	0.0063996404
1991	10	Zebra	1	9	1258	0.007154213
1991	11	Zebra	1	75	2629	0.0285279574
1991	12	Zebra	1	69	1564	0.0441176471
1992	1	Zebra	1	26	1506	0.0172642762
1992	2	Zebra	1	9	398	0.0226130653
1992	3	Zebra	1	5	865	0.0057803468
1992	4	Zebra	1	1	196	0.0051020408
1992	5	Zebra	1	0	434	0
1992	6	Zebra	1	1	437	0.0022883295
1992	7	Zebra	1	7	2702	0.0025906736
1992	8	Zebra	1	3	2627	0.0011419871
1992	9	Zebra	1	4	1923	0.0020800832
1992	10	Zebra	1	37	2363	0.0156580618
1992	11	Zebra	1	14	1010	0.0138613861
1992	12	Zebra	1	6	391	0.0153452685
1993	1	Zebra	1	3	247	0.012145749
1993	2	Zebra	1	1	82	0.012195122
1993	3	Zebra	1	3	333	0.009009009
1993	4	Zebra	1	1	1579	0.0006333122
1993	5	Zebra	1	4	598	0.0066889632
1993	6	Zebra	1	1	1201	0.0008326395
1993	7	Zebra	1	2	2163	0.0009246417
1993	8	Zebra	1	3	1979	0.0015159171
1993	9	Zebra	1	0	2200	0
1993	10	Zebra	1	0	365	0
1993	11	Zebra	1	2	828	0.0024154589
1993	12	Zebra	1	3	1154	0.0025996534
1994	1	Zebra	1	25	1406	0.0177809388
1994	2	Zebra	1	19	950	0.02
1994	3	Zebra	1	9	284	0.0316901408
1994	4	Zebra	1	4	244	0.0163934426
1994	5	Zebra	1	0	159	0
1994	6	Zebra	1	0	139	0
1994	7	Zebra	1	1	2515	0.0003976143
1994	8	Zebra	1	2	2484	0.000805153
1994	9	Zebra	1	4	2600	0.0015384615
1994	10	Zebra	1	0	1725	0
1994	11	Zebra	1	1	710	0.0014084507
1994	12	Zebra	1	1	323	0.0030959752
1995	1	Zebra	1	27	237	0.1139240506
1995	2	Zebra	1	1	41	0.0243902439
1995	3	Zebra	1	3	208	0.0144230769
1995	4	Zebra	1	4	443	0.0090293454
1995	5	Zebra	1	0	201	0
1995	6	Zebra	1	1	491	0.0020366599
1995	7	Zebra	1	2	4330	0.0004618938
1995	8	Zebra	1	36	8078	0.0044565487
1995	9	Zebra	1	3	2688	0.0011160714
1995	10	Zebra	1	19	2784	0.0068247126
1995	11	Zebra	1	29	2020	0.0143564356
1995	12	Zebra	1	17.0149059438	895.8758862874	0.0189924812
1996	1	Zebra	1	8	407	0.0196560197
1996	2	Zebra	1	3.950564182	139.5171145282	0.0283159826
1996	3	Zebra	1	1	53	0.0188679245
1996	4	Zebra	1	1	170	0.0058823529
1996	5	Zebra	1	28.1798164525	3652.2004964801	0.007715846
1996	6	Zebra	1	20	4512	0.0044326241
1996	7	Zebra	1	6	3059	0.0019614253
1996	8	Zebra	1	22	2577	0.0085370586
1996	9	Zebra	1	7	2493	0.002807862
1996	10	Zebra	1	9	2925	0.0030769231
1996	11	Zebra	1	28.8971511478	2427.9617068218	0.011901815
1996	12	Zebra	1	12	1628	0.0073710074
1997	1	Zebra	1	4	330	0.0121212121
1997	2	Zebra	1	25	1778	0.0140607424
1997	3	Zebra	1	28.0012894707	1428.6723943471	0.0195995174
1997	4	Zebra	1	1	188	0.0053191489
1997	5	Zebra	1	2.6499145628	107.0355011248	0.0247573425
1997	6	Zebra	1	3	70	0.0428571429
1997	7	Zebra	1	47.4368299769	2606.3449016592	0.018200519
1997	8	Zebra	1	4	1925	0.0020779221
1997	9	Zebra	1	1.9376085938	500.9765914237	0.0038676629
1997	10	Zebra	1	14	1793	0.0078081428
1997	11	Zebra	1	7	222	0.0315315315
1997	12	Zebra	1	4.8064426844	147.3082233872	0.032628475
1998	1	Zebra	1	2.6576066103	103.2607054626	0.0257368628
1998	2	Zebra	1	1	80	0.0125
1998	3	Zebra	1	0	105	0
1998	4	Zebra	1	2	201	0.0099502488
1998	5	Zebra	1	1.2628885655	234.1043248978	0.0053945546
1998	6	Zebra	1	1	328	0.0030487805
1998	7	Zebra	1	12	3372	0.0035587189
1998	8	Zebra	1	27	4511	0.0059853691
1998	9	Zebra	1	5	1232	0.0040584416
1998	10	Zebra	1	13	2716	0.0047864507
1998	11	Zebra	1	20	3381	0.0059154096
1998	12	Zebra	1	50	2164	0.0231053604
1999	1	Zebra	1	30	1695	0.017699115
1999	2	Zebra	1	5	1085	0.0046082949
1999	3	Zebra	1	3	542	0.0055350554
1999	4	Zebra	1	0	72	0
1999	5	Zebra	1	21	1850	0.0113513514
1999	6	Zebra	1	21	3238	0.0064854849
1999	7	Zebra	1	13	4147	0.0031347962
1999	8	Zebra	1	7	1676	0.004176611
1999	9	Zebra	1	2	1328	0.0015060241
1999	10	Zebra	1	19	3031	0.0062685582
1999	11	Zebra	1	12	1259	0.0095313741
1999	12	Zebra	1	9.6630132179	933.5711801499	0.0103505907
2000	1	Zebra	1	5	735	0.0068027211
2000	2	Zebra	1	25	2294	0.0108979948
2000	3	Zebra	1	9	1583	0.0056854075
2000	4	Zebra	1	4.4973752075	2111.7582949304	0.0021296827
2000	5	Zebra	1	2	3343	0.000598265
2000	6	Zebra	1	7	3420	0.0020467836
2000	7	Zebra	1	0	2419	0
2000	8	Zebra	1	3	2133	0.0014064698
2000	9	Zebra	1	7	2268	0.0030864198
2000	10	Zebra	1	3	1291	0.00232378
2000	11	Zebra	1	3	799	0.0037546934
2000	12	Zebra	1	2	136	0.0147058824
2001	1	Zebra	1	0	27	0
2001	2	Zebra	1	0	18	0
2001	3	Zebra	1	0	244	0
2001	4	Zebra	1	1	66	0.0151515152
2001	5	Zebra	1	9	1781	0.0050533408
2001	6	Zebra	1	3	2889	0.0010384216
2001	7	Zebra	1	5	3104	0.0016108247
2001	8	Zebra	1	1	1858	0.0005382131
2001	9	Zebra	1	1.9679585781	1352.9613485363	0.0014545564
2001	10	Zebra	1	2.5475919078	884.4375755961	0.0028804655
2001	11	Zebra	1	3.1371615023	549.6581150393	0.0057074778
2001	12	Zebra	1	3.3330404954	344.6308968056	0.009671334
2002	1	Zebra	1	2.9397614422	229.9005752933	0.0127870991
2002	2	Zebra	1	2.202717829	170.2812534565	0.0129357624
2002	3	Zebra	1	2	144	0.0138888889
2002	4	Zebra	1	0	236	0
2002	5	Zebra	1	0	111	0
2002	6	Zebra	1	1	213	0.0046948357
2002	7	Zebra	1	13	6053	0.0021476954
2002	8	Zebra	1	6	2633	0.0022787695
2002	9	Zebra	1	8	2621	0.0030522701
2002	10	Zebra	1	28	2540	0.011023622
2002	11	Zebra	1	15.6234700507	1256.3290533275	0.0124358105
2002	12	Zebra	1	7.8495333608	627.0628364887	0.0125179374
2003	1	Zebra	1	2	332	0.0060240964
2003	2	Zebra	1	6	556	0.0107913669
2003	3	Zebra	1	47	2498	0.018815052
2003	4	Zebra	1	9.3592627081	1880.2538435334	0.0049776591
2003	5	Zebra	1	2	131	0.0152671756
2003	6	Zebra	1	0	136	0
2003	7	Zebra	1	10	2138	0.0046772685
2003	8	Zebra	1	11	5101	0.0021564399
2003	9	Zebra	1	7	3031	0.0023094688
2003	10	Zebra	1	17	3038	0.0055957867
2003	11	Zebra	1	81	3714	0.02180937
2003	12	Zebra	1	62	2842	0.0218156228
