# Supplementary material for: Hierarchical Bayesian Integrated Modeling of Age- and Sex-Structured Wildlife Population Dynamics
Source: J Agric Biol Environ Stat. 2024 Jul 2;30(4):1068–93. doi: 10.1007/s13253-024-00634-w (PMC12559060; doi:10.1007/s13253-024-00634-w)
Supplement: Supplementary file 5 — (zip 1301 KB) [file 13253_2024_634_MOESM5_ESM.zip › R code_Input_Output_Data_Subroutines_Function_Descriptions/Input/pop_prop_file.csv]

Year	Month	mara_pop	mara_low	conserv_pop	conserv_low	conserv_up	loita_pop	loita_low	loita_up	siana_pop	siana_low	siana_up	total
1989	7	8517.066635	7069.282302	6351.407306	5486.591493	7352.538424	253.0989865	157.2022274	407.4948432	51.90754183	22.9612327	117.3453069	15173.48046933
1989	8	8488.737456	7046.203161	6330.377551	5466.851347	7330.303569	252.2054087	156.3862892	406.7336623	51.78502709	22.85942852	117.3121641	15123.10544279
1989	9	8419.948787	6990.155114	6279.431545	5419.089717	7276.362375	250.0408046	154.4228724	404.8649208	51.48212955	22.61217066	117.2116425	15000.90326615
1989	10	8373.423254	6952.235568	6245.066362	5386.920922	7239.915795	248.5808027	153.1091682	403.5840324	51.27287869	22.44488522	117.1272681	14918.34329739
1989	11	8325.668044	6913.299521	6209.867944	5354.012807	7202.534114	247.085489	151.7726497	402.2545499	51.05437722	22.27312995	117.0266343	14833.67585422
1989	12	8279.764956	6875.855952	6176.104244	5322.48492	7166.626907	245.6512041	150.4992838	400.9621346	50.84076385	22.10798491	116.9162761	14752.36116795
1990	1	8232.654581	6837.405635	6141.521338	5290.231733	7129.798136	244.1821936	149.203908	399.6205225	50.61784152	21.93843909	116.7888868	14668.97595412
1990	2	8188.881297	6801.655546	6109.448704	5260.355764	7095.596789	242.8198766	148.0106647	398.3597572	50.40732707	21.78084605	116.6574804	14591.55720467
1990	3	8143.90207	6764.893619	6076.551352	5229.747792	7060.469798	241.4225859	146.7949074	397.0496389	50.18758559	21.61884875	116.5091526	14512.06359349
1990	4	8097.748397	6727.139885	6042.855033	5198.434686	7024.440848	239.9914142	145.5582673	395.6895059	49.95846015	21.45254964	116.342709	14430.55330435
1990	5	8053.398506	6690.827842	6010.530948	5168.43331	6989.832337	238.6185713	144.3802711	394.3670569	49.73477536	21.29267522	116.1689574	14352.28280066
1990	6	8007.896287	6653.534515	5977.421312	5137.74013	6954.334908	237.2124065	143.1821187	392.9940857	49.5016632	21.12856435	115.9763919	14272.0316687
1990	7	7964.177848	6617.663986	5945.659534	5108.332099	6920.236705	235.8635192	142.0408563	391.6591404	49.27420559	20.97080186	115.7775155	14194.97510679
1990	8	7939.542186	6597.432637	5927.782361	5091.795164	6901.024606	235.1043081	141.4020103	390.8999285	49.14451449	20.88186235	115.6593825	14151.57336959
1990	9	7874.813052	6544.209183	5880.879469	5048.461652	6850.550863	233.1124618	139.7380391	388.8806528	48.79849193	20.64803265	115.3278307	14037.60347473
1990	10	7832.050182	6508.991163	5849.945563	5019.924171	6817.207178	231.798798	138.6502639	387.5267254	48.56566746	20.49343086	115.0917126	13962.36021046
1990	11	7788.189941	6472.81958	5818.25871	4990.727154	6783.00644	230.4531687	137.5440346	386.1211659	48.3233325	20.33475093	114.8351643	13885.2251522
1990	12	7746.062289	6438.026752	5787.860675	4962.751224	6750.153228	229.1622748	136.4904761	384.7546707	48.0871641	20.18222638	114.5748396	13811.1724029
1991	1	7702.858951	6402.291785	5756.722288	4934.128161	6716.455352	227.8399385	135.4190976	383.3361653	47.84146217	20.02568461	114.2934959	13735.26263967
1991	2	7662.745351	6369.060603	5727.84159	4907.611482	6685.160267	226.6134704	134.4325275	382.0032692	47.61012404	19.88021939	114.0190591	13664.81053544
1991	3	7621.556169	6334.882809	5698.215671	4880.441711	6653.017034	225.355341	133.4276608	380.6184523	47.36933687	19.73072676	113.7238432	13592.49651787
1991	4	7587.470823	6306.554444	5673.720418	4858.001104	6626.409236	224.3150812	132.6023178	379.4598501	47.16756773	19.60691368	113.4691305	13532.67388993
1991	5	7538.769518	6266.003404	5638.752582	4826.003846	6588.376573	222.8300415	131.4327746	377.7842138	46.87529454	19.42983644	113.0886122	13447.22743604
1991	6	7497.193094	6231.310692	5608.927402	4798.747294	6555.8915	221.5633664	130.4433195	376.33453	46.62203251	19.2784946	112.7481145	13374.30589491
1991	7	7457.275621	6197.934308	5580.313778	4772.628251	6524.686235	220.3481065	129.5010853	374.9257228	46.3755922	19.13303433	112.4074475	13304.3130977
1991	8	7429.519288	6174.685285	5560.428987	4754.494558	6502.977371	219.5035457	128.8503555	373.9361555	46.20231783	19.03179417	112.1625294	13255.65413853
1991	9	7375.769328	6129.563621	5521.946573	4719.441867	6460.911018	217.8690225	127.6005302	371.9961889	45.86226221	18.83550831	111.6692505	13161.44718571
1991	10	7336.80935	6096.771643	5494.071114	4694.084545	6430.394918	216.6849583	126.70306	370.5701435	45.61201842	18.69302882	111.2958335	13093.17744072
1991	11	7296.878264	6063.08381	5465.514544	4668.137135	6399.094192	215.4718966	125.7905419	369.0908515	45.35221968	18.54680949	110.8990649	13023.21692428
1991	12	7258.552005	6030.67239	5438.116966	4643.270958	6369.026577	214.3079984	124.9216297	367.6538504	45.09966978	18.40627833	110.5046973	12956.07663918
1992	1	7219.27519	5997.375606	5410.049544	4617.825485	6338.185834	213.1155659	124.0381713	366.1634477	44.83757634	18.26206087	110.0866034	12887.27787624
1992	2	7182.832942	5966.405693	5384.01482	4594.248831	6309.544095	212.0094146	123.2247771	364.7642374	44.59139651	18.12806108	109.6858971	12823.44857311
1992	3	7150.407363	5938.785948	5360.854094	4573.29593	6284.036078	211.0253046	122.5061119	363.5057752	44.36989632	18.00866997	109.3188838	12766.65665792
1992	4	7105.895155	5900.771126	5329.064885	4544.569532	6248.981857	209.674454	121.5273073	361.7571855	44.06202605	17.84451812	108.798799	12688.69652005
1992	5	7069.142538	5869.293938	5302.819475	4520.881209	6220.002934	208.5590758	120.7258488	360.2947383	43.80446827	17.70874724	108.3550075	12624.32555707
1992	6	7031.489958	5836.960097	5275.931448	4496.639632	6190.278724	207.4162804	119.9110285	358.7786204	43.53741654	17.56942133	107.8866858	12558.37510294
1992	7	6995.366188	5805.855655	5250.133429	4473.406328	6161.725316	206.3197034	119.1352197	357.3067655	43.27814117	17.43552401	107.4242163	12495.09746157
1992	8	6960.73991	5775.962413	5225.401606	4451.156808	6134.320386	205.2683393	118.3969922	355.8797429	43.02676244	17.30695868	106.9686662	12434.43661774
1992	9	6921.687873	5742.154801	5197.502837	4426.086029	6103.368883	204.0822124	117.5707414	354.2509719	42.73986489	17.1616933	106.4403156	12366.01278729
1992	10	6886.50909	5711.613938	5172.36392	4403.520721	6075.44513	203.0132922	116.8321585	352.7658597	42.47830975	17.03058296	105.9509708	12304.36461195
1992	11	6850.480384	5680.249025	5146.608624	4380.427194	6046.803007	201.9180282	116.0813207	351.2269663	42.20733939	16.89604654	105.4364697	12241.21437559
1992	12	6815.925669	5650.084223	5121.896607	4358.293071	6019.288841	200.8669943	115.3664884	349.7337048	41.94447568	16.76675882	104.9301811	12180.63374598
1993	1	6780.540711	5619.109157	5096.578355	4335.64038	5991.066752	199.7900306	114.63982	348.1866627	41.67223582	16.63409536	104.3985381	12118.58133242
1993	2	6747.733813	5590.31182	5073.091825	4314.648714	5964.856554	198.7908439	113.9708987	346.7358777	41.41703244	16.51084479	103.893568	12061.03351434
1993	3	6714.095022	5560.703197	5048.995246	4293.133984	5937.935572	197.7655576	113.2897931	345.2315932	41.15253073	16.38420721	103.3636089	12002.00835633
1993	4	6679.653846	5530.301128	5024.306965	4271.114276	5910.321955	196.7149337	112.5974305	343.6736075	40.87872058	16.25426438	102.8080851	11941.55446528
1993	5	6646.631373	5501.066527	5000.617858	4250.007964	5883.79579	195.7066693	111.9383069	342.1625848	40.61330649	16.12939389	102.2630283	11883.56920679
1993	6	6612.825131	5471.050021	4976.346676	4228.405642	5856.587173	194.673459	111.2683034	340.5979466	40.33863495	16.00126507	101.6923014	11824.18390095
1993	7	6580.415232	5442.187902	4953.057429	4207.69882	5830.450074	193.6818785	110.6304794	339.0807872	40.07246537	15.87813864	101.1329172	11767.22700487
1993	8	6547.240033	5412.555905	4929.195567	4186.504791	5803.640543	192.6657365	109.9821423	337.5101197	39.79709314	15.75180035	100.5477842	11708.89842964
1993	9	6514.384023	5383.119266	4905.538794	4165.514855	5777.031579	191.6581388	109.3445583	335.9366276	39.52142544	15.62636324	99.95563554	11651.10238124
1993	10	6482.890833	5354.818356	4882.838585	4145.394222	5751.470516	190.6910984	108.7376202	334.4113559	39.25440694	15.50582508	99.37610259	11595.67492334
1993	11	6469.336087	5342.61156	4873.060472	4136.733481	5740.451609	190.274488	108.4776537	333.7496671	39.13863386	15.453851	99.12303801	11571.80968086
1993	12	6419.769737	5297.839159	4837.261008	4105.056949	5700.065639	188.748892	107.5334563	331.3028842	38.71088222	15.26329559	98.1788234	11484.49051922
1994	1	6388.159936	5269.174329	4814.392699	4084.848729	5674.231433	187.7740929	106.9365732	329.7198416	38.43443966	15.14134984	97.5610608	11428.76116756
1994	2	6358.873868	5242.537694	4793.176977	4066.119333	5650.238877	186.8695446	106.3872055	328.2370897	38.17574052	15.02806253	96.97771494	11377.09613012
1994	3	6328.866306	5215.165256	4771.408309	4046.920326	5625.595617	185.9412199	105.827918	326.7014782	37.9080617	14.91166865	96.36890243	11324.1238966
1994	4	6298.165586	5187.076534	4749.103129	4027.267677	5600.318215	184.9897962	105.2594836	325.112983	37.63143324	14.79224457	95.73427221	11269.88994444
1994	5	6277.545142	5168.162498	4734.101472	4014.061174	5583.30224	184.3497738	104.8798237	324.0360055	37.44404297	14.71183241	95.30127278	11233.44043077
1994	6	6238.66189	5132.391577	4705.766648	3989.14158	5551.129059	183.1406183	104.1685621	321.9828075	37.08716279	14.55975052	94.46986346	11164.65631909
1994	7	6209.83725	5105.784957	4684.72	3970.652597	5527.202629	182.2422188	103.6452034	320.4415182	36.819588	14.44661681	93.84079877	11113.6190568
1994	8	6180.354859	5078.492471	4663.154054	3951.725984	5502.660311	181.3214148	103.113331	318.8477685	36.54320956	14.33054207	93.18601895	11061.37353736
1994	9	6151.179478	5051.405786	4641.771651	3932.979086	5478.301205	180.4082014	102.5903986	317.2530722	36.26698382	14.21530622	92.52661144	11009.62631422
1994	10	6123.236576	5025.390291	4621.252158	3915.006271	5454.90097	179.5316029	102.0927181	315.7090637	35.99984718	14.10458186	91.88425504	10960.02018408
1994	11	6094.662285	4998.713207	4600.225967	3896.60755	5430.898204	178.633107	101.5869795	314.112961	35.72402438	13.9909827	91.21631729	10909.24538338
1994	12	6067.299145	4973.097198	4580.048056	3878.968241	5407.840151	177.7706127	101.1056875	312.5678835	35.45734241	13.88183332	90.56607307	10860.57515611
1995	1	6039.321898	4946.836026	4559.371623	3860.910625	5384.188244	176.8865494	100.6166284	310.9709782	35.18205549	13.76985238	89.89036297	10810.76212589
1995	2	6013.422633	4922.461523	4540.187865	3844.172501	5362.221867	176.0660659	100.1666204	309.4769438	34.92482043	13.66583357	89.25493466	10764.60138433
1995	3	5986.906667	4897.442225	4520.502561	3827.012674	5339.659192	175.2238813	99.7086051	307.9313822	34.65904153	13.55897306	88.59440566	10717.29215083
1995	4	5959.800698	4871.798072	4500.33041	3809.445192	5316.51534	174.3605976	99.24322233	306.3344506	34.38478346	13.44934125	87.9086426	10668.87648906
1995	5	5933.852131	4847.183628	4480.971323	3792.601739	5294.282232	173.5318442	98.80037747	304.7893311	34.11977065	13.34400596	87.24207355	10622.47506885
1995	6	5907.329647	4821.958104	4461.133126	3775.357668	5271.476379	172.6823026	98.35042491	303.1931753	33.84636682	13.23593944	86.55045239	10574.99144242
1995	7	5881.943032	4797.749193	4442.094217	3758.823849	5249.567904	171.8667171	97.92227839	301.6491132	33.58224035	13.13210867	85.87858167	10529.48620645
1995	8	5855.998454	4772.943294	4422.583802	3741.896328	5227.094972	171.0306485	97.48727616	300.0543648	33.3098131	13.02558636	85.18185805	10482.9227176
1995	9	5830.345461	4748.351226	4403.237641	3725.127115	5204.789294	170.2013257	97.0596927	298.4605706	33.03792778	12.91984092	84.48282599	10436.82235548
1995	10	5805.796291	4724.756518	4384.670492	3709.047981	5183.361181	169.4051148	96.65285479	296.9192477	32.7753573	12.81824138	83.80432342	10392.6472551
1995	11	5780.712983	4700.586757	4365.643058	3692.585364	5161.380831	168.5888706	96.2395269	295.3277952	32.50462576	12.71400945	83.10129862	10347.44953736
1995	12	5756.712535	4677.401901	4347.381513	3676.799843	5140.265129	167.8051927	95.84626893	293.7890333	32.24322682	12.61386505	82.41927998	10304.14246752
1996	1	5732.193593	4653.657018	4328.666967	3660.637481	5118.605108	167.0017727	95.44675422	292.2005292	31.97376168	12.51112704	81.71297698	10259.83609438
1996	2	5709.514383	4631.640591	4311.301802	3645.653882	5098.48818	166.2560011	95.07922237	290.7160703	31.72230143	12.41569806	81.05097298	10218.79448753
1996	3	5685.545476	4608.316718	4292.88944	3629.780865	5077.138382	165.4649525	94.69287604	289.1310482	31.45418802	12.31441091	80.34212531	10175.35405652
1996	4	5661.858813	4585.211746	4274.631081	3614.055077	5055.946986	164.6802033	94.3131749	287.5480482	31.18681299	12.21386631	79.6322213	10132.35691029
1996	5	5639.203745	4563.061485	4257.106986	3598.975333	5035.588802	163.9267079	93.95194956	286.0181794	30.92879104	12.11726765	78.94437451	10091.16622994
1996	6	5616.06868	4540.390308	4239.147508	3583.534871	5014.705378	163.1541735	93.58501679	284.4395955	30.66294607	12.01817047	78.23289441	10049.03330757
1996	7	5593.94502	4518.661931	4221.910021	3568.728489	4994.642848	162.4123843	93.23595381	282.9142783	30.40645318	11.92296384	77.54383955	10008.67387848
1996	8	5587.358599	4512.18414	4216.765946	3564.312461	4988.652155	162.1909565	93.13237813	282.457153	30.3296577	11.89453431	77.33704509	9996.6451592
1996	9	5549.044212	4474.420431	4186.725114	3538.546917	4953.634245	160.8972739	92.53296524	279.7698384	29.8788859	11.7283483	76.11880205	9926.5454858
1996	10	5527.713155	4453.336771	4169.910131	3524.142683	4934.008654	160.1727157	92.20152926	278.2524224	29.62487559	11.63520879	75.42909365	9887.42087729
1996	11	5505.940212	4431.773616	4152.676763	3509.393378	4913.876115	159.4297946	91.86489224	276.6874132	29.36329522	11.53966401	74.71648268	9847.41006482
1996	12	5496.890754	4422.798846	4145.492541	3503.248721	4905.477679	159.1199844	91.72546758	276.0320563	29.25387701	11.49980733	74.41770939	9830.75715641
1997	1	5463.890829	4390.010191	4119.182644	3480.766237	4874.692669	157.9848776	91.21946008	273.6172909	28.85132231	11.35371484	73.3151053	9769.90967291
1997	2	5444.267027	4370.466614	4103.450668	3467.338199	4856.26334	157.3057367	90.92034143	272.1623611	28.60924381	11.26626126	72.64955184	9733.63267551
1997	3	5424.213461	4350.459725	4087.304466	3453.568587	4837.331988	156.6083903	90.61603079	270.6605852	28.35973798	11.17642877	71.96169318	9696.48605528
1997	4	5403.753735	4330.010558	4070.755829	3439.468421	4817.911081	155.8933152	90.30695626	269.1124441	28.10291869	11.0842769	71.25174204	9658.50579789
1997	5	5383.559054	4309.789337	4054.343902	3425.497433	4798.632841	155.1837915	90.00325435	267.5682044	27.84713984	10.99280574	70.54279091	9620.93388734
1997	6	5364.266726	4290.437151	4038.590346	3412.098839	4780.111232	154.5023898	89.71437491	266.0776324	27.60062171	10.90492831	69.85780166	9584.96008351
1997	7	5345.219808	4271.297909	4022.962463	3398.818744	4761.721115	153.8260866	89.43035229	264.5909841	27.35511499	10.81767846	69.17402094	9549.36347259
1997	8	5328.286288	4254.254503	4009.003875	3386.966993	4745.281577	153.2217326	89.17881457	263.2564635	27.1350382	10.7396862	68.55975901	9517.6469338
1997	9	5306.628069	4232.417528	3991.058193	3371.743638	4724.1271	152.444341	88.85840052	261.5315714	26.85101427	10.63933023	67.76525893	9476.98161727
1997	10	5288.325401	4213.930377	3975.808641	3358.819605	4706.133763	151.7833716	88.58874833	260.057765	26.60871662	10.55397513	67.0859834	9442.52613022
1997	11	5269.664807	4195.050254	3960.177986	3345.58429	4687.674355	151.1055208	88.31485328	258.5395045	26.35947713	10.46641381	66.38587456	9407.30779093
1997	12	5251.848893	4176.995273	3945.173535	3332.890442	4669.938749	150.454473	88.05430251	257.0748708	26.11939195	10.38229062	65.71022343	9373.59629295
1998	1	5233.688593	4158.561878	3929.793829	3319.890629	4651.743466	149.7867755	87.78963952	255.5663544	25.87247187	10.29599236	65.014112	9339.14166937
1998	2	5216.928299	4141.523463	3915.52025	3307.836284	4634.842088	149.1667598	87.54618211	254.1598239	25.64257117	10.21583613	64.36491815	9307.25787997
1998	3	5199.821188	4124.107003	3900.869289	3295.473844	4617.478981	148.5300036	87.29845359	252.7096536	25.40586492	10.1334957	63.69548982	9274.62634552
1998	4	5182.389521	4106.334084	3885.851521	3282.813159	4599.665383	147.8769319	87.04679093	251.2164636	25.16248199	10.0490253	63.00616039	9241.28045589
1998	5	5165.756726	4089.351674	3871.434771	3270.669998	4582.549506	147.2496329	86.80735039	249.7767101	24.92813849	9.967869986	62.34151223	9209.36926839
1998	6	5148.812722	4072.028007	3856.656821	3258.233741	4564.989198	146.6062398	86.56408626	248.2945351	24.68722572	9.884614597	61.65734716	9176.76300852
1998	7	5132.649517	4055.481164	3842.470045	3246.305714	4548.116334	145.9882174	86.33261411	246.8656815	24.45529958	9.804625853	60.99790919	9145.56307898
1998	8	5116.188381	4038.608506	3827.92758	3234.089674	4530.804966	145.3543182	86.09742057	245.3950152	24.21691161	9.722566378	60.31934214	9113.68719081
1998	9	5099.970858	4021.965826	3813.503158	3221.98398	4513.61845	144.7251743	85.86620412	243.9303833	23.97982654	9.641107363	59.64377943	9082.17901684
1998	10	5084.50733	4006.079512	3799.655412	3210.372882	4497.104163	144.1208095	85.64615464	242.5188595	23.75164193	9.562843138	58.99296748	9052.03519343
1998	11	5068.765781	3989.89105	3785.460116	3198.481317	4480.160074	143.5008884	85.4225216	241.066461	23.51715743	9.482551288	58.32361742	9021.24394283
1998	12	5053.760747	3974.445423	3771.832108	3187.07555	4463.878321	142.9053638	85.2096562	239.6670038	23.29151212	9.405407321	57.6790051	8991.78973092
1999	1	5038.490743	3958.713236	3757.861827	3175.394214	4447.1724	142.2944903	84.99328673	238.227309	23.05967411	9.32626328	57.01625123	8961.70673441
1999	2	5024.421031	3944.205422	3744.894967	3164.561837	4431.652481	141.7271313	84.79410621	236.8865082	22.84402579	9.252745903	56.3994213	8933.88715509
1999	3	5010.083644	3929.409443	3731.5839	3153.451928	4415.706573	141.1443424	84.59126604	235.5057008	22.62220445	9.177217602	55.76462894	8905.43409085
1999	4	4995.499283	3914.34595	3717.93809	3142.073229	4399.344838	140.5465022	84.38501099	234.0856397	22.39434828	9.0997259	55.11230123	8876.37822348
1999	5	4981.607513	3899.985926	3704.836941	3131.158867	4383.621958	139.9721404	84.18856841	232.7180573	22.17516681	9.025264615	54.48461006	8848.59176121
1999	6	4967.48082	3885.371196	3691.40604	3119.980202	4367.488788	139.3829243	83.98875951	231.3119005	21.95005709	8.948863773	53.83979672	8820.21984139
1999	7	4954.029293	3871.443899	3678.510946	3109.257483	4351.985273	138.816828	83.79839643	229.958001	21.73355069	8.875446832	53.21954314	8793.09061769
1999	8	4940.354822	3857.274835	3665.291003	3098.274878	4336.076902	138.2360707	83.60470638	228.5662145	21.51122218	8.800113467	52.58258104	8765.39311788
1999	9	4926.908149	3843.331235	3652.176782	3087.390426	4320.281341	137.6595501	83.41400134	227.181905	21.29031937	8.725313663	51.94973115	8738.03480047
1999	10	4914.110886	3830.051547	3639.585332	3076.949615	4305.101819	137.1056217	83.23221153	225.8494778	21.07790724	8.653429129	51.34128529	8711.87974694
1999	11	4901.10862	3816.549957	3626.67627	3066.255453	4289.525437	136.5373174	83.04713665	224.4802144	20.85983213	8.579661735	50.71675434	8685.18203953
1999	12	4888.739021	3803.697129	3614.281538	3055.997	4274.556236	135.9912641	82.87063973	223.1625577	20.6501699	8.508765105	50.11649889	8659.661993
2000	1	4876.176237	3790.635861	3601.57389	3045.489448	4259.195346	135.4310195	82.69087387	221.8087702	20.43494948	8.436006991	49.50057067	8633.61609598
2000	2	4864.624523	3778.619432	3589.777497	3035.74443	4244.92337	134.9105751	82.52503913	220.5495868	20.234936	8.368399406	48.92842886	8609.5475311
2000	3	4852.489411	3765.99021	3577.264383	3025.416946	4229.77087	134.3581085	82.35018392	219.2114268	20.02254693	8.296611531	48.32121933	8584.13444943
2000	4	4840.573536	3753.583989	3564.850413	3015.181178	4214.724661	133.8096033	82.17774544	217.8814939	19.81162892	8.225316216	47.71860801	8559.04518122
2000	5	4829.249711	3741.790246	3552.930427	3005.36209	4200.264141	133.2825276	82.01309349	216.6023914	19.60892017	8.156784135	47.13987078	8535.07158577
2000	6	4817.761928	3729.822747	3540.708875	2995.304231	4185.424374	132.741706	81.84517181	215.2889429	19.40091137	8.08644069	46.54648151	8510.61342037
2000	7	4806.850318	3718.453668	3528.973407	2985.655695	4171.161908	132.2219953	81.68473814	214.0259788	19.20102654	8.018818621	45.97677509	8487.24674684
2000	8	4795.786403	3706.925216	3516.940792	2975.772423	4156.525022	131.6887117	81.52101769	212.7293953	18.99594394	7.949403983	45.39282276	8463.41185064
2000	9	4784.936339	3695.62016	3505.002885	2965.97663	4141.989892	131.1592042	81.35931164	211.4415241	18.79235405	7.880452496	44.81374275	8439.89078225
2000	10	4774.638936	3684.892729	3493.539424	2956.579344	4128.019677	130.6503386	81.20466341	210.20358	18.596756	7.814160582	44.25802749	8417.4254546
2000	11	4772.264793	3682.419828	3490.877178	2954.398241	4124.773465	130.5321037	81.16883145	209.9159219	18.55131836	7.798753489	44.12902823	8412.22539306
2000	12	4754.311885	3663.727389	3470.498167	2937.718729	4099.901536	129.6263104	80.89549043	207.7122009	18.20337178	7.680664698	43.14245668	8372.63973418
2001	1	4744.293706	3653.304027	3458.924598	2928.259235	4085.758266	129.1113132	80.74092293	206.4595078	18.00568568	7.613477221	42.58300216	8350.33530288
2001	2	4735.110715	3643.755296	3448.179627	2919.485495	4072.615796	128.6328011	80.5977865	205.2959296	17.8221168	7.551015826	42.06425394	8329.7452599
2001	3	4725.801982	3634.081927	3437.14671	2910.48516	4059.109343	128.1410729	80.45112292	204.1007504	17.63360622	7.486792426	41.53234799	8308.72337112
2001	4	4716.385668	3624.3037	3425.833439	2901.265086	4045.247297	127.6364299	80.30099488	202.8749239	17.44029643	7.42084013	40.98780385	8287.29583333
2001	5	4707.468076	3615.050518	3414.968924	2892.419277	4031.923326	127.1513977	80.15700937	201.6976189	17.25466004	7.35740735	40.46578895	8266.84305774
2001	6	4698.453469	3605.704576	3403.828059	2883.357136	4018.24849	126.6536078	80.00948529	200.4904333	17.06432204	7.292258387	39.93153713	8245.99945784
2001	7	4689.922285	3596.868025	3393.128848	2874.66249	4005.104398	126.1751446	79.86786194	199.3313297	16.88156275	7.229589874	39.41954742	8226.10784035
2001	8	4681.304601	3587.950986	3382.157221	2865.754833	3991.614124	125.6840782	79.72261602	198.1431154	16.69419842	7.165217119	38.8957175	8205.84009862
2001	9	4672.886863	3579.250818	3371.270406	2856.92438	3978.216656	125.1963796	79.57840343	196.9646636	16.50834532	7.101228517	38.37722788	8185.86199392
2001	10	4664.929951	3571.037204	3360.814784	2848.451466	3965.339112	124.7275893	79.43974794	195.8335963	16.32992602	7.039663328	37.88057345	8166.80225032
2001	11	4656.902304	3562.762052	3350.092547	2839.770389	3952.122367	124.2464232	79.29732463	194.674584	16.14704529	6.976410531	37.37266755	8147.38831949
2001	12	4649.320806	3554.958832	3339.794729	2831.440416	3939.418526	123.7838947	79.16024451	193.5624718	15.97150104	6.915544604	36.88629891	8128.87093074
2002	1	4641.678971	3547.106991	3329.23406	2822.905384	3926.380065	123.3091379	79.019288	192.4231901	15.79158918	6.853001233	36.38906232	8110.01375808
2002	2	4634.706253	3539.956094	3319.428044	2814.987062	3914.264009	122.8679177	78.88799041	191.3665834	15.62464868	6.794810393	35.92883869	8092.62686338
2002	3	4627.671308	3532.756191	3309.357802	2806.862142	3901.812241	122.4144128	78.75266624	190.282935	15.45333779	6.734929979	35.45777751	8074.89686059
2002	4	4620.591303	3525.527303	3299.030139	2798.536579	3889.032555	121.9488921	78.61328778	189.1732646	15.27779563	6.673385936	34.97640353	8056.84812973
2002	5	4613.922097	3518.735819	3289.110667	2790.546723	3876.748914	121.5013609	78.47877037	188.1092254	15.10934552	6.614142739	34.515784	8039.64347042
2002	6	4607.218144	3511.929067	3278.937373	2782.359102	3864.141868	121.0419546	78.34006608	187.0199441	14.93675512	6.553244518	34.04522034	8022.13422672
2002	7	4600.911088	3505.546358	3269.165926	2774.501171	3852.024271	120.6002847	78.20604708	185.9757553	14.77115685	6.494614194	33.59507868	8005.44845555
2002	8	4594.579571	3499.162426	3259.144195	2766.448255	3839.587769	120.1468779	78.06769898	184.9071058	14.60150806	6.434336876	33.13535518	7988.47215196
2002	9	4588.435999	3492.993822	3249.19843	2758.462556	3827.237173	119.6964767	77.92941042	183.8490303	14.43334974	6.374365707	32.68114733	7971.76425544
2002	10	4582.668741	3487.229594	3239.645162	2750.797673	3815.366313	119.2634392	77.79556255	182.8352089	14.27203191	6.316614709	32.24684491	7955.84937411
2002	11	4576.892497	3481.485904	3229.84683	2742.941799	3803.183337	118.8188684	77.65715286	181.7981083	14.10679663	6.25722781	31.80349467	7939.66499203
2002	12	4575.613879	3480.218909	3227.644555	2741.17688	3800.444052	118.7188867	77.62587673	181.5654091	14.06969042	6.243857918	31.70414687	7936.04701112
2003	1	4566.066981	3470.816546	3210.781365	2727.671645	3779.456737	117.9525704	77.38418867	179.78878	13.78597416	6.141204271	30.94720108	7908.58689056
2003	2	4561.170069	3466.037974	3201.81629	2720.497963	3768.29084	117.5446291	77.2539891	178.848238	13.63545288	6.086422215	30.54759738	7894.16644098
2003	3	4556.272244	3461.29288	3192.608285	2713.134018	3756.816874	117.1252366	77.11890932	177.8853094	13.4810929	6.029998648	30.139288	7879.4868585
2003	4	4551.389524	3456.600702	3183.16344	2705.584694	3745.042433	116.6946331	76.97883049	176.901069	13.32302727	5.971952543	29.72278401	7864.57062437
2003	5	4546.835905	3452.263515	3174.090475	2698.336135	3733.72695	116.2805746	76.84271289	175.9590666	13.17144927	5.916022882	29.32495012	7850.37840387
2003	6	4542.30677	3447.991565	3164.78388	2690.904151	3722.115856	115.8554313	76.70140188	174.9965533	13.01624887	5.858474985	28.91925544	7835.96233017
2003	7	4538.093347	3444.059954	3155.843468	2683.767313	3710.958079	115.4466072	76.56393797	174.0756741	12.86743418	5.803015998	28.53186386	7822.25085638
2003	8	4533.913744	3440.206121	3146.672577	2676.448875	3699.509599	115.0268221	76.42107761	173.1350854	12.71507906	5.745942959	28.13693707	7808.32822216
2003	9	4529.910273	3436.564167	3137.56969	2669.186678	3688.143524	114.6097216	76.27730945	172.2057107	12.56416185	5.689102739	27.74746216	7794.65384645
2003	10	4526.202725	3433.241157	3128.824593	2662.211363	3677.222428	114.2086081	76.1372388	171.317037	12.41947672	5.634312596	27.37572672	7781.65540282
2003	11	4522.542998	3430.01536	3119.853664	2655.056945	3666.018124	113.7967159	75.99144974	170.4098631	12.27137235	5.577914724	26.99693108	7768.46475025
2003	12	4519.166331	3427.094788	3111.235088	2648.184072	3655.253378	113.4005955	75.84927402	169.5427574	12.12939835	5.523542981	26.6354955	7755.93141285
