# Supplementary material for: Hierarchical Bayesian Integrated Modeling of Age- and Sex-Structured Wildlife Population Dynamics
Source: J Agric Biol Environ Stat. 2024 Jul 2;30(4):1068–93. doi: 10.1007/s13253-024-00634-w (PMC12559060; doi:10.1007/s13253-024-00634-w)
Supplement: Supplementary file 5 — (zip 1301 KB) [file 13253_2024_634_MOESM5_ESM.zip › R code_Input_Output_Data_Subroutines_Function_Descriptions/Input/Predicted3.csv]

Year	Month2	pred	lower	upper	lag3	lag4	lag5	lag6	lag7	dry1	D1
1989	7	14715.51092	12800.50721	16917.00634	1.144518308	1.454431221	1.515129795	1.78944066	0.888300288	1.042385125	14715.51092
1989	8	14670.90717	12759.27585	16868.94459	1.649367027	1.144518308	1.454431221	1.515129795	1.78944066	1.042385125	14670.90717
1989	9	14562.82702	12659.46599	16752.35994	0.454072027	1.649367027	1.144518308	1.454431221	1.515129795	1.042385125	14562.82702
1989	10	14489.90381	12592.20051	16673.59985	0.352810463	0.454072027	1.649367027	1.144518308	1.454431221	1.042385125	14489.90381
1989	11	14415.19779	12523.35428	16592.83309	0.647402822	0.352810463	0.454072027	1.649367027	1.144518308	1.042385125	14415.19779
1989	12	14343.52365	12457.36183	16515.26812	0.673520718	0.647402822	0.352810463	0.454072027	1.649367027	1.042385125	14343.52365
1990	1	14270.09791	12389.81635	16435.73147	0.550956289	0.673520718	0.647402822	0.352810463	0.454072027	0.863951185	14270.09791
1990	2	14201.99132	12327.21725	16361.88876	0.524254753	0.550956289	0.673520718	0.647402822	0.352810463	0.863951185	14201.99132
1990	3	14132.12356	12263.05187	16286.06961	2.073195883	0.524254753	0.550956289	0.673520718	0.647402822	0.863951185	14132.12356
1990	4	14060.54943	12197.37366	16208.32942	0.71929478	2.073195883	0.524254753	0.550956289	0.673520718	0.863951185	14060.54943
1990	5	13991.88181	12134.41342	16133.68111	1.915423552	0.71929478	2.073195883	0.524254753	0.550956289	0.863951185	13991.88181
1990	6	13921.53788	12069.96712	16057.1454	1.78118632	1.915423552	0.71929478	2.073195883	0.524254753	0.863951185	13921.53788
1990	7	13854.05127	12008.18632	15983.65744	1.832546652	1.78118632	1.915423552	0.71929478	2.073195883	0.863951185	13854.05127
1990	8	13816.0639	11973.431	15942.26599	1.223059595	1.832546652	1.78118632	1.915423552	0.71929478	0.863951185	13816.0639
1990	9	13716.39258	11882.30848	15833.57524	0.565547293	1.223059595	1.832546652	1.78118632	1.915423552	0.863951185	13716.39258
1990	10	13650.65181	11822.25986	15761.81687	0.42489002	0.565547293	1.223059595	1.832546652	1.78118632	0.863951185	13650.65181
1990	11	13583.30823	11760.79062	15688.25333	1.099828149	0.42489002	0.565547293	1.223059595	1.832546652	0.863951185	13583.30823
1990	12	13518.70212	11701.86076	15617.62788	0.388787708	1.099828149	0.42489002	0.565547293	1.223059595	0.863951185	13518.70212
1991	1	13452.52173	11641.53566	15545.22928	0.544452871	0.388787708	1.099828149	0.42489002	0.565547293	0.954540226	13452.52173
1991	2	13391.13984	11585.62058	15478.03375	0.60998732	0.544452871	0.388787708	1.099828149	0.42489002	0.954540226	13391.13984
1991	3	13328.17493	11528.29865	15409.06011	1.190292371	0.60998732	0.544452871	0.388787708	1.099828149	0.954540226	13328.17493
1991	4	13276.11558	11480.93122	15351.99903	1.106414945	1.190292371	0.60998732	0.544452871	0.388787708	0.954540226	13276.11558
1991	5	13201.80187	11413.35528	15270.49393	0.887133008	1.106414945	1.190292371	0.60998732	0.544452871	0.954540226	13201.80187
1991	6	13138.42092	11355.75721	15200.93296	1.088322101	0.887133008	1.106414945	1.190292371	0.60998732	0.954540226	13138.42092
1991	7	13077.61858	11300.53304	15134.1629	1.12800963	1.088322101	0.887133008	1.106414945	1.190292371	0.954540226	13077.61858
1991	8	13035.36725	11262.17513	15087.74259	1.623019843	1.12800963	1.088322101	0.887133008	1.106414945	0.954540226	13035.36725
1991	9	12953.60708	11187.98801	14997.86524	1.173950447	1.623019843	1.12800963	1.088322101	0.887133008	0.954540226	12953.60708
1991	10	12894.38973	11134.28682	14932.7289	0.138322712	1.173950447	1.623019843	1.12800963	1.088322101	0.954540226	12894.38973
1991	11	12833.73268	11079.30631	14865.97536	0.55829348	0.138322712	1.173950447	1.623019843	1.12800963	0.954540226	12833.73268
1991	12	12775.54518	11026.58852	14801.90852	0.586725092	0.55829348	0.138322712	1.173950447	1.623019843	0.954540226	12775.54518
1992	1	12715.94378	10972.61369	14736.25434	1.150854973	0.586725092	0.55829348	0.138322712	1.173950447	0.94531214	12715.94378
1992	2	12660.66755	10922.57676	14675.33772	0.290736165	1.150854973	0.586725092	0.55829348	0.138322712	0.94531214	12660.66755
1992	3	12611.50101	10878.08697	14621.13313	0.903058046	0.290736165	1.150854973	0.586725092	0.55829348	0.94531214	12611.50101
1992	4	12544.03045	10817.05887	14546.71753	0.516104635	0.903058046	0.290736165	1.150854973	0.586725092	0.94531214	12544.03045
1992	5	12488.33843	10766.70546	14485.26639	1.275003567	0.516104635	0.903058046	0.290736165	1.150854973	0.94531214	12488.33843
1992	6	12431.29521	10715.14929	14422.30029	0.964507015	1.275003567	0.516104635	0.903058046	0.290736165	0.94531214	12431.29521
1992	7	12376.57716	10665.71207	14361.87862	1.90224996	0.964507015	1.275003567	0.516104635	0.903058046	0.94531214	12376.57716
1992	8	12324.13305	10618.3449	14303.9482	1.379225021	1.90224996	0.964507015	1.275003567	0.516104635	0.94531214	12324.13305
1992	9	12264.98914	10564.94422	14238.59467	1.456682404	1.379225021	1.90224996	0.964507015	1.275003567	0.94531214	12264.98914
1992	10	12211.71121	10516.85549	14179.70332	0.612277413	1.456682404	1.379225021	1.90224996	0.964507015	0.94531214	12211.71121
1992	11	12157.14295	10467.6169	14119.367	0.491814089	0.612277413	1.456682404	1.379225021	1.90224996	0.94531214	12157.14295
1992	12	12104.80123	10420.40103	14061.47541	0.84441055	0.491814089	0.612277413	1.456682404	1.379225021	0.94531214	12104.80123
1993	1	12051.19283	10372.05589	14002.16604	0.963473138	0.84441055	0.491814089	0.612277413	1.456682404	1.130856023	12051.19283
1993	2	12001.4794	10327.2348	13947.15146	0.926353625	0.963473138	0.84441055	0.491814089	0.612277413	1.130856023	12001.4794
1993	3	11950.49201	10281.27593	13890.7136	0.868612161	0.926353625	0.963473138	0.84441055	0.491814089	1.130856023	11950.49201
1993	4	11898.27163	10234.2163	13832.89777	1.279261361	0.868612161	0.926353625	0.963473138	0.84441055	1.130856023	11898.27163
1993	5	11848.18365	10189.08777	13777.43121	1.389141345	1.279261361	0.868612161	0.926353625	0.963473138	1.130856023	11848.18365
1993	6	11796.88506	10142.87737	13720.6132	0.772972997	1.389141345	1.279261361	0.868612161	0.926353625	1.130856023	11796.88506
1993	7	11747.68185	10098.5623	13666.10659	0.626751688	0.772972997	1.389141345	1.279261361	0.868612161	1.130856023	11747.68185
1993	8	11697.29009	10053.18402	13610.27463	0.840908709	0.626751688	0.772972997	1.389141345	1.279261361	1.130856023	11697.29009
1993	9	11647.35354	10008.22226	13554.93922	1.095064534	0.840908709	0.626751688	0.772972997	1.389141345	1.130856023	11647.35354
1993	10	11599.45775	9965.103544	13501.85871	0.076028855	1.095064534	0.840908709	0.626751688	0.772972997	1.130856023	11599.45775
1993	11	11578.83337	9946.537762	13478.99996	0.468157209	0.076028855	1.095064534	0.840908709	0.626751688	1.130856023	11578.83337
1993	12	11503.35969	9878.60448	13395.34186	0.195791811	0.468157209	0.076028855	1.095064534	0.840908709	1.130856023	11503.35969
1994	1	11455.17868	9835.24225	13341.9305	0.374152237	0.195791811	0.468157209	0.076028855	1.095064534	0.432668778	11455.17868
1994	2	11410.50194	9795.036835	13292.4007	0.267540639	0.374152237	0.195791811	0.468157209	0.076028855	0.432668778	11410.50194
1994	3	11364.6841	9753.807112	13241.60332	0.535859464	0.267540639	0.374152237	0.195791811	0.468157209	0.432668778	11364.6841
1994	4	11317.76244	9711.586389	13189.58011	0.972422287	0.535859464	0.267540639	0.374152237	0.195791811	0.432668778	11317.76244
1994	5	11286.21959	9683.204797	13154.60691	0.573523708	0.972422287	0.535859464	0.267540639	0.374152237	0.432668778	11286.21959
1994	6	11226.67615	9629.63072	13088.58679	2.137212362	0.573523708	0.972422287	0.535859464	0.267540639	0.432668778	11226.67615
1994	7	11182.47812	9589.86481	13039.58078	1.781580973	2.137212362	0.573523708	0.972422287	0.535859464	0.432668778	11182.47812
1994	8	11137.21704	9549.143115	12989.3962	1.261129608	1.781580973	2.137212362	0.573523708	0.972422287	0.432668778	11137.21704
1994	9	11092.3696	9508.793934	12939.67082	1.169770471	1.261129608	1.781580973	2.137212362	0.573523708	0.432668778	11092.3696
1994	10	11049.35962	9470.097953	12891.98365	0.54379697	1.169770471	1.261129608	1.781580973	2.137212362	0.432668778	11049.35962
1994	11	11005.31658	9430.472332	12843.15235	0.861297205	0.54379697	1.169770471	1.261129608	1.781580973	0.432668778	11005.31658
1994	12	10963.07897	9392.470647	12796.3243	0.337499636	0.861297205	0.54379697	1.169770471	1.261129608	0.432668778	10963.07897
1995	1	10919.82783	9353.556416	12748.37447	0.406758266	0.337499636	0.861297205	0.54379697	1.169770471	0.834693836	10919.82783
1995	2	10879.72707	9317.475699	12703.91949	2.079626536	0.406758266	0.337499636	0.861297205	0.54379697	0.834693836	10879.72707
1995	3	10838.60673	9280.476207	12658.33705	0.743946628	2.079626536	0.406758266	0.337499636	0.861297205	0.834693836	10838.60673
1995	4	10796.50059	9242.587783	12611.66545	0.571889515	0.743946628	2.079626536	0.406758266	0.337499636	0.834693836	10796.50059
1995	5	10756.12212	9206.251726	12566.91284	1.786016638	0.571889515	0.743946628	2.079626536	0.406758266	0.834693836	10756.12212
1995	6	10714.77626	9169.042442	12521.09269	0.972577924	1.786016638	0.571889515	0.743946628	2.079626536	0.834693836	10714.77626
1995	7	10675.1275	9133.357542	12477.15823	1.08113499	0.972577924	1.786016638	0.571889515	0.743946628	0.834693836	10675.1275
1995	8	10634.52951	9096.814983	12432.17743	1.773565648	1.08113499	0.972577924	1.786016638	0.571889515	0.834693836	10634.52951
1995	9	10594.30691	9060.606667	12387.61852	1.283230114	1.773565648	1.08113499	0.972577924	1.786016638	0.834693836	10594.30691
1995	10	10555.73632	9025.881789	12344.89569	0.497261397	1.283230114	1.773565648	1.08113499	0.972577924	0.834693836	10555.73632
1995	11	10516.24337	8990.322514	12301.15767	0.575624812	0.497261397	1.283230114	1.773565648	1.08113499	0.834693836	10516.24337
1995	12	10478.37319	8956.220335	12259.22326	0.602483376	0.575624812	0.497261397	1.283230114	1.773565648	0.834693836	10478.37319
1996	1	10439.59816	8921.299073	12216.29371	0.460075182	0.602483376	0.575624812	0.497261397	1.283230114	0.829292978	10439.59816
1996	2	10403.6511	8888.920717	12176.50148	0.869623804	0.460075182	0.602483376	0.575624812	0.497261397	0.829292978	10403.6511
1996	3	10365.57102	8854.616795	12134.35488	0.889467569	0.869623804	0.460075182	0.602483376	0.575624812	0.829292978	10365.57102
1996	4	10327.84572	8820.628036	12092.60801	1.230396786	0.889467569	0.869623804	0.460075182	0.602483376	0.829292978	10327.84572
1996	5	10291.67247	8788.033421	12052.58527	1.395650322	1.230396786	0.889467569	0.869623804	0.460075182	0.829292978	10291.67247
1996	6	10254.63695	8754.657616	12011.61525	1.016784496	1.395650322	1.230396786	0.889467569	0.869623804	0.829292978	10254.63695
1996	7	10219.12594	8722.651708	11972.33805	0.962108318	1.016784496	1.395650322	1.230396786	0.889467569	0.829292978	10219.12594
1996	8	10208.53551	8713.105867	11960.62562	0.700906909	0.962108318	1.016784496	1.395650322	1.230396786	0.829292978	10208.53551
1996	9	10146.75368	8657.411322	11892.30897	0.788991674	0.700906909	0.962108318	1.016784496	1.395650322	0.829292978	10146.75368
1996	10	10112.22189	8626.27725	11854.13227	1.278351481	0.788991674	0.700906909	0.962108318	1.016784496	0.829292978	10112.22189
1996	11	10076.86923	8594.399886	11815.05339	0.971177188	1.278351481	0.788991674	0.700906909	0.962108318	0.829292978	10076.86923
1996	12	10062.14318	8581.12056	11798.7767	1.255813993	0.971177188	1.278351481	0.788991674	0.700906909	0.829292978	10062.14318
1997	1	10008.27411	8532.539679	11739.24229	0.535512273	1.255813993	0.971177188	1.278351481	0.788991674	1.569252773	10008.27411
1997	2	9976.109561	8503.5297	11703.70017	0.388704331	0.535512273	1.255813993	0.971177188	1.278351481	1.569252773	9976.109561
1997	3	9943.135234	8473.787102	11667.2672	0.955104636	0.388704331	0.535512273	1.255813993	0.971177188	1.569252773	9943.135234
1997	4	9909.378966	8443.336878	11629.97437	1.012750324	0.955104636	0.388704331	0.535512273	1.255813993	1.569252773	9909.378966
1997	5	9875.942427	8413.172838	11593.03876	0.321361238	1.012750324	0.955104636	0.388704331	0.535512273	1.569252773	9875.942427
1997	6	9843.886392	8384.252219	11557.63171	0.342372283	0.321361238	1.012750324	0.955104636	0.388704331	1.569252773	9843.886392
1997	7	9812.124891	8355.595574	11522.55324	2.146359051	0.342372283	0.321361238	1.012750324	0.955104636	1.569252773	9812.124891
1997	8	9783.78941	8330.028715	11491.26113	1.761605515	2.146359051	0.342372283	0.321361238	1.012750324	1.569252773	9783.78941
1997	9	9747.407661	8297.200228	11451.08633	0.566490096	1.761605515	2.146359051	0.342372283	0.321361238	1.569252773	9747.407661
1997	10	9716.534744	8269.341475	11416.99707	0.60779386	0.566490096	1.761605515	2.146359051	0.342372283	1.569252773	9716.534744
1997	11	9684.932181	8240.823643	11382.10395	0.686809755	0.60779386	0.566490096	1.761605515	2.146359051	1.569252773	9684.932181
1997	12	9654.636521	8213.484878	11348.65501	0.104247108	0.686809755	0.60779386	0.566490096	1.761605515	1.569252773	9654.636521
1998	1	9623.62565	8185.500874	11314.41705	0.345784333	0.104247108	0.686809755	0.60779386	0.566490096	0.677523307	9623.62565
1998	2	9594.88446	8159.565602	11282.68492	2.051629768	0.345784333	0.104247108	0.686809755	0.60779386	0.677523307	9594.88446
1998	3	9565.423661	8132.982059	11250.15759	2.400220063	2.051629768	0.345784333	0.104247108	0.686809755	0.677523307	9565.423661
1998	4	9535.268586	8105.773764	11216.86216	1.91725785	2.400220063	2.051629768	0.345784333	0.104247108	0.677523307	9535.268586
1998	5	9506.362527	8079.694685	11184.94349	1.611333145	1.91725785	2.400220063	2.051629768	0.345784333	0.677523307	9506.362527
1998	6	9476.776141	8053.004807	11152.27026	0.479557646	1.611333145	1.91725785	2.400220063	2.051629768	0.677523307	9476.776141
1998	7	9448.41608	8027.424769	11120.94713	1.495091484	0.479557646	1.611333145	1.91725785	2.400220063	0.677523307	9448.41608
1998	8	9419.389453	8001.247946	11088.88242	1.554914598	1.495091484	0.479557646	1.611333145	1.91725785	0.677523307	9419.389453
1998	9	9390.643934	7975.329951	11057.12165	1.301031138	1.554914598	1.495091484	0.479557646	1.611333145	0.677523307	9390.643934
1998	10	9363.091244	7950.493324	11026.67144	0.580138296	1.301031138	1.554914598	1.495091484	0.479557646	0.677523307	9363.091244
1998	11	9334.892392	7925.081172	10995.49823	0.546481715	0.580138296	1.301031138	1.554914598	1.495091484	0.677523307	9334.892392
1998	12	9307.864629	7900.731964	10965.60981	0.874973839	0.546481715	0.580138296	1.301031138	1.554914598	0.677523307	9307.864629
1999	1	9280.203976	7875.821303	10935.01014	1.119032689	0.874973839	0.546481715	0.580138296	1.301031138	1.211885091	9280.203976
1999	2	9254.572513	7852.746679	10906.64399	0.544730794	1.119032689	0.874973839	0.546481715	0.580138296	1.211885091	9254.572513
1999	3	9228.304014	7829.107846	10877.56059	0.303006504	0.544730794	1.119032689	0.874973839	0.546481715	1.211885091	9228.304014
1999	4	9201.421424	7804.926915	10847.78335	1.130997312	0.303006504	0.544730794	1.119032689	0.874973839	1.211885091	9201.421424
1999	5	9175.657018	7781.762597	10819.23031	0.205830422	1.130997312	0.303006504	0.544730794	1.119032689	1.211885091	9175.657018
1999	6	9149.291015	7758.06924	10789.99471	2.316759523	0.205830422	1.130997312	0.303006504	0.544730794	1.211885091	9149.291015
1999	7	9124.022409	7735.374195	10761.95964	1.209399637	2.316759523	0.205830422	1.130997312	0.303006504	1.211885091	9124.022409
1999	8	9098.16452	7712.163197	10733.25285	0.436465549	1.209399637	2.316759523	0.205830422	1.130997312	1.211885091	9098.16452
1999	9	9072.561668	7689.195465	10704.80983	0.5133115	0.436465549	1.209399637	2.316759523	0.205830422	1.211885091	9072.561668
1999	10	9048.025552	7667.199131	10677.5323	0.148147321	0.5133115	0.436465549	1.209399637	2.316759523	1.211885091	9048.025552
1999	11	9022.918395	7644.706674	10649.59845	0.793458766	0.148147321	0.5133115	0.436465549	1.209399637	1.211885091	9022.918395
1999	12	8998.858088	7623.168215	10622.80729	0.574204621	0.793458766	0.148147321	0.5133115	0.436465549	1.211885091	8998.858088
2000	1	8974.238622	7601.146863	10595.3694	0.621382199	0.574204621	0.793458766	0.148147321	0.5133115	0.829971863	8974.238622
2000	2	8951.429198	7580.761678	10569.9253	0.353491376	0.621382199	0.574204621	0.793458766	0.148147321	0.829971863	8951.429198
2000	3	8927.281794	7559.200043	10542.96219	1.422331014	0.353491376	0.621382199	0.574204621	0.793458766	0.829971863	8927.281794
2000	4	8903.375379	7537.874633	10516.23926	0.69618541	1.422331014	0.353491376	0.621382199	0.574204621	0.829971863	8903.375379
2000	5	8880.467749	7517.461288	10490.60373	0.518953355	0.69618541	1.422331014	0.353491376	0.621382199	0.829971863	8880.467749
2000	6	8857.029851	7496.598373	10464.34314	1.885254915	0.518953355	0.69618541	1.422331014	0.353491376	0.829971863	8857.029851
2000	7	8834.572026	7476.631209	10439.14842	1.35297511	1.885254915	0.518953355	0.69618541	1.422331014	0.829971863	8834.572026
2000	8	8811.595249	7456.227996	10413.33646	0.815247998	1.35297511	1.885254915	0.518953355	0.69618541	0.829971863	8811.595249
2000	9	8788.85003	7436.05744	10387.7472	0.45679568	0.815247998	1.35297511	1.885254915	0.518953355	0.829971863	8788.85003
2000	10	8767.057262	7416.758506	10363.19208	0.58286195	0.45679568	0.815247998	1.35297511	1.885254915	0.829971863	8767.057262
2000	11	8762.00306	7412.286638	10357.49174	0.614378517	0.58286195	0.45679568	0.815247998	1.35297511	0.829971863	8762.00306
2000	12	8723.401898	7378.185487	10313.88284	0.592978379	0.614378517	0.58286195	0.45679568	0.815247998	0.829971863	8723.401898
2001	1	8701.550198	7358.924938	10289.1355	0.34113766	0.592978379	0.614378517	0.58286195	0.45679568	0.827705315	8701.550198
2001	2	8681.309715	7341.114623	10266.17104	1.472037698	0.34113766	0.592978379	0.614378517	0.58286195	0.827705315	8681.309715
2001	3	8660.574478	7322.900378	10242.60149	1.718625656	1.472037698	0.34113766	0.592978379	0.614378517	0.827705315	8660.574478
2001	4	8639.363349	7304.302557	10218.44297	2.5578029	1.718625656	1.472037698	0.34113766	0.592978379	0.827705315	8639.363349
2001	5	8619.043042	7286.520037	10195.25131	0.674979818	2.5578029	1.718625656	1.472037698	0.34113766	0.827705315	8619.043042
2001	6	8598.257066	7268.366319	10171.47751	0.842873631	0.674979818	2.5578029	1.718625656	1.472037698	0.827705315	8598.257066
2001	7	8578.344744	7251.011675	10148.65261	2.127465572	0.842873631	0.674979818	2.5578029	1.718625656	0.827705315	8578.344744
2001	8	8557.976822	7233.29818	10125.25206	1.018938406	2.127465572	0.842873631	0.674979818	2.5578029	0.827705315	8557.976822
2001	9	8537.818684	7215.806979	10102.03683	0.543271694	1.018938406	2.127465572	0.842873631	0.674979818	0.827705315	8537.818684
2001	10	8518.50888	7199.090791	10079.74419	0.942189728	0.543271694	1.018938406	2.127465572	0.842873631	0.827705315	8518.50888
2001	11	8498.758382	7182.034322	10056.88511	0.700368164	0.942189728	0.543271694	1.018938406	2.127465572	0.827705315	8498.758382
2001	12	8479.839799	7165.737168	10034.93169	0.758245811	0.700368164	0.942189728	0.543271694	1.018938406	0.827705315	8479.839799
2002	1	8460.490222	7149.112013	10012.41758	0.618755818	0.758245811	0.700368164	0.942189728	0.543271694	1.172636046	8460.490222
2002	2	8442.571202	7133.75676	9991.510909	0.872639278	0.618755818	0.758245811	0.700368164	0.942189728	1.172636046	8442.571202
2002	3	8424.218125	7118.071991	9970.038391	1.020397506	0.872639278	0.618755818	0.758245811	0.700368164	1.172636046	8424.218125
2002	4	8405.448106	7102.077267	9948.013123	1.378071636	1.020397506	0.872639278	0.618755818	0.758245811	1.172636046	8405.448106
2002	5	8387.47058	7086.803757	9926.853506	0.888300288	1.378071636	1.020397506	0.872639278	0.618755818	1.172636046	8387.47058
2002	6	8369.085462	7071.232452	9905.146231	1.159790225	0.888300288	1.378071636	1.020397506	0.872639278	1.172636046	8369.085462
2002	7	8351.47739	7056.367216	9884.289247	1.205216883	1.159790225	0.888300288	1.378071636	1.020397506	1.172636046	8351.47739
2002	8	8333.470942	7041.21626	9862.889502	1.964046334	1.205216883	1.159790225	0.888300288	1.378071636	1.172636046	8333.470942
2002	9	8315.654586	7026.277746	9841.642145	0.477612179	1.964046334	1.205216883	1.159790225	0.888300288	1.172636046	8315.654586
2002	10	8298.592477	7012.022634	9821.222874	0.425570933	0.477612179	1.964046334	1.205216883	1.159790225	1.172636046	8298.592477
2002	11	8281.145639	6997.499787	9800.267979	0.657081521	0.425570933	0.477612179	1.964046334	1.205216883	1.172636046	8281.145639
2002	12	8277.23176	6994.249529	9795.556381	0.15563737	0.657081521	0.425570933	0.477612179	1.964046334	1.172636046	8277.23176
2003	1	8247.35499	6969.534774	9759.455477	0.260692594	0.15563737	0.657081521	0.425570933	0.477612179	0.58212491	8247.35499
2003	2	8231.539034	6956.522427	9740.245298	0.940925174	0.260692594	0.15563737	0.657081521	0.425570933	0.58212491	8231.539034
2003	3	8215.344274	6943.251123	9720.501296	1.143545575	0.940925174	0.260692594	0.15563737	0.657081521	0.58212491	8215.344274
2003	4	8198.786131	6929.738642	9700.235103	1.116211762	1.143545575	0.940925174	0.260692594	0.15563737	0.58212491	8198.786131
2003	5	8182.931402	6916.855249	9680.752874	0.451834739	1.116211762	1.143545575	0.940925174	0.260692594	0.58212491	8182.931402
2003	6	8166.721585	6903.74045	9660.754474	0.778673216	0.451834739	1.116211762	1.143545575	0.940925174	0.58212491	8166.721585
2003	7	8151.201032	6891.238798	9641.528933	1.662109837	0.778673216	0.451834739	1.116211762	1.143545575	0.58212491	8151.201032
2003	8	8135.33355	6878.51519	9621.793386	1.712302889	1.662109837	0.778673216	0.451834739	1.116211762	0.58212491	8135.33355
2003	9	8119.637785	6865.98782	9602.189734	1.004347402	1.712302889	1.662109837	0.778673216	0.451834739	0.58212491	8119.637785
2003	10	8104.610421	6854.049737	9583.343074	0.167796539	1.004347402	1.712302889	1.662109837	0.778673216	0.58212491	8104.610421
2003	11	8089.248187	6841.90331	9563.99605	1.127884565	0.167796539	1.004347402	1.712302889	1.662109837	0.58212491	8089.248187
2003	12	8074.540825	6830.330463	9545.396067	0.550080829	1.127884565	0.167796539	1.004347402	1.712302889	0.58212491	8074.540825
