# Supplementary material for: Hierarchical Bayesian Integrated Modeling of Age- and Sex-Structured Wildlife Population Dynamics
Source: J Agric Biol Environ Stat. 2024 Jul 2;30(4):1068–93. doi: 10.1007/s13253-024-00634-w (PMC12559060; doi:10.1007/s13253-024-00634-w)
Supplement: Supplementary file 5 — (zip 1301 KB) [file 13253_2024_634_MOESM5_ESM.zip › R code_Input_Output_Data_Subroutines_Function_Descriptions/Input/Predicted5_sex.csv]

Year	Month2	Month2_fem	dry1	max_1	wet1	min_2	lag0	min	rain7_11
1989	6	Dry	NA	23.06783555	NA	11.18573156	NA	9.760217654	NA
1989	7	Dry	1.042385125	22.59093108	1.270940092	11.30798065	0.352810463	9.351753325	0.876277302
1989	8	Dry	1.042385125	22.12587666	1.270940092	9.760217654	0.647402822	9.740386941	1.031058666
1989	9	Dry	1.042385125	22.62116082	1.270940092	9.351753325	0.673520718	9.695525998	1.239885107
1989	10	Wet	1.042385125	24.39008464	1.270940092	9.740386941	0.550956289	10.0643289	1.358364055
1989	11	Wet	1.042385125	25.16070133	1.270940092	9.695525998	0.524254753	10.08053204	1.510577402
1989	12	Wet	1.042385125	24.75235792	1.270940092	10.0643289	2.073195883	10.76191052	1.243503676
1990	1	Wet	0.863951185	24.19189843	1.007379653	10.08053204	0.71929478	9.624788392	1.011039809
1990	2	Wet	0.863951185	25.52962515	1.007379653	10.76191052	1.915423552	11.58415961	0.849634129
1990	3	Wet	0.863951185	26.21257557	1.007379653	9.624788392	1.781186321	11.80991536	0.755434611
1990	4	Wet	0.863951185	24.82285369	1.007379653	11.58415961	1.832546653	11.99915357	0.535752464
1990	5	Wet	0.863951185	24.41172914	1.007379653	11.80991536	1.223059595	11.91898428	0.549789009
1990	6	Dry	0.863951185	24.0076179	1.007379653	11.99915357	0.565547293	9.600604595	0.893866093
1990	7	Dry	0.863951185	23.15356711	1.007379653	11.91898428	0.42489002	8.919226119	0.908244485
1990	8	Dry	0.863951185	22.78246675	1.007379653	9.600604595	1.099828149	9.828778718	1.156625051
1990	9	Dry	0.863951185	22.51451028	1.007379653	8.919226119	0.388787708	8.718258767	1.402671058
1990	10	Wet	0.863951185	24.38198307	1.007379653	9.828778718	0.544452871	10.2280532	1.664329438
1990	11	Wet	0.863951185	25.57110036	1.007379653	8.718258767	0.60998732	10.89480048	1.49430218
1990	12	Wet	0.863951185	23.78452237	1.007379653	10.2280532	1.190292371	10.57920193	1.463552683
1991	1	Wet	0.954540226	24.77243047	1.133963547	10.89480048	1.106414945	9.700362757	1.165445976
1991	2	Wet	0.954540226	26.06311971	1.133963547	10.57920193	0.887133008	10.09020556	1.029174342
1991	3	Wet	0.954540226	27.18766626	1.133963547	9.700362757	1.088322101	11.17992745	0.740422553
1991	4	Wet	0.954540226	26.99455865	1.133963547	10.09020556	1.12800963	11.47775091	0.604701208
1991	5	Wet	0.954540226	25.22998791	1.133963547	11.17992745	1.623019844	11.55006046	0.613589214
1991	6	Dry	0.954540226	24.03905683	1.133963547	11.47775091	1.173950447	10.49842805	0.766669684
1991	7	Dry	0.954540226	24.05211608	1.133963547	11.55006046	0.138322712	8.721765417	0.767987043
1991	8	Dry	0.954540226	22.84655381	1.133963547	10.49842805	0.55829348	8.575211608	0.867656103
1991	9	Dry	0.954540226	23.29721886	1.133963547	8.721765417	0.586725092	8.473639661	0.976429949
1991	10	Wet	0.954540226	25.3688029	1.133963547	8.575211608	1.150854973	10.02478839	1.080034411
1991	11	Wet	0.954540226	26.20338573	1.133963547	8.473639661	0.290736165	9.301088271	1.166579906
1991	12	Wet	0.954540226	25.73579202	1.133963547	10.02478839	0.903058046	9.351027811	1.180087006
1992	1	Wet	0.94531214	25.391052	0.939109098	9.301088271	0.516104635	9.350302297	1.030324947
1992	2	Wet	0.94531214	26.99915357	0.939109098	9.351027811	1.275003568	10.6885127	0.924319223
1992	3	Wet	0.94531214	27.56444982	0.939109098	9.350302297	0.964507015	11.68875453	0.816062315
1992	4	Wet	0.94531214	26.6758162	0.939109098	10.6885127	1.902249961	13.09540508	0.721629341
1992	5	Wet	0.94531214	24.19165659	0.939109098	11.68875453	1.379225021	11.74147521	0.544986484
1992	6	Dry	0.94531214	23.00785973	0.939109098	13.09540508	1.456682405	11.80471584	0.697933551
1992	7	Dry	0.94531214	22.2758162	0.939109098	11.74147521	0.612277413	10.56299879	0.689495782
1992	8	Dry	0.94531214	21.42490931	0.939109098	11.80471584	0.491814089	9.123579202	0.827151477
1992	9	Dry	0.94531214	22.09467956	0.939109098	10.56299879	0.84441055	10.07243047	0.789881886
1992	10	Wet	0.94531214	23.67158404	0.939109098	9.123579202	0.963473138	10.30338573	1.112184645
1992	11	Wet	0.94531214	25.69129383	0.939109098	10.07243047	0.926353625	10.27400242	1.20741804
1992	12	Wet	0.94531214	24.47533253	0.939109098	10.30338573	0.868612161	10.06868198	1.395533594
1993	1	Wet	1.130856023	24.795526	0.926360045	10.27400242	1.279261361	9.035550181	1.262988363
1993	2	Wet	1.130856023	24.95441354	0.926360045	10.06868198	1.389141345	8.802781137	1.168449777
1993	3	Wet	1.130856023	24.83107618	0.926360045	9.035550181	0.772972997	10.3949214	0.956881895
1993	4	Wet	1.130856023	25.4503023	0.926360045	8.802781137	0.626751688	12.30628779	0.873731519
1993	5	Wet	1.130856023	24.92249093	0.926360045	10.3949214	0.840908709	12.18186215	0.767665763
1993	6	Dry	1.130856023	23.98125756	0.926360045	12.30628779	1.095064534	10.8637243	0.818932713
1993	7	Dry	1.130856023	23.5241838	0.926360045	12.18186215	0.076028855	9.350302297	0.976422167
1993	8	Dry	1.130856023	22.13022975	0.926360045	10.8637243	0.468157208	10.21729141	1.085368326
1993	9	Dry	1.130856023	23.51837969	0.926360045	9.350302297	0.195791811	9.273035067	1.047268298
1993	10	Wet	1.130856023	24.52636034	0.926360045	10.21729141	0.374152237	10.20665054	0.987347911
1993	11	Wet	1.130856023	25.61632406	0.926360045	9.273035067	0.267540639	11.91983071	0.98180722
1993	12	Wet	1.130856023	26.15767836	0.926360045	10.20665054	0.535859464	10.55973398	0.944967855
1994	1	Wet	0.432668778	25.29770254	0.831618758	11.91983071	0.972422287	8.228899637	0.682345357
1994	2	Wet	0.432668778	24.17787183	0.831618758	10.55973398	0.573523708	10.45912938	0.621382199
1994	3	Wet	0.432668778	26.51886336	0.831618758	8.228899637	2.137212363	8.910157195	0.535190224
1994	4	Wet	0.432668778	23.98694075	0.831618758	10.45912938	1.781580973	11.60870617	0.441838929
1994	5	Wet	0.432668778	24.24316808	0.831618758	8.910157195	1.261129608	11.88113664	0.27633415
1994	6	Dry	0.432668778	23.69201935	0.831618758	11.60870617	1.169770472	10.45308343	0.368300272
1994	7	Dry	0.432668778	23.11801693	0.831618758	11.88113664	0.54379697	10.17061669	0.469153288
1994	8	Dry	0.432668778	22.44909311	0.831618758	10.45308343	0.861297205	10.08887545	0.544699667
1994	9	Dry	0.432668778	22.9471584	0.831618758	10.17061669	0.337499637	9.661426844	0.897311692
1994	10	Wet	0.432668778	24.91487304	0.831618758	10.08887545	0.406758266	11.09226119	1.200119759
1994	11	Wet	0.432668778	25.54873035	0.831618758	9.661426844	2.079626536	10.66287787	1.345173788
1994	12	Wet	0.432668778	23.78174123	0.831618758	11.09226119	0.743946628	10.53047158	1.384643425
1995	1	Wet	0.834693836	24.61475212	0.927583385	10.66287787	0.571889515	9.733615478	1.378698077
1995	2	Wet	0.834693836	26.48972189	0.927583385	10.53047158	1.786016638	10.22950423	1.123515045
1995	3	Wet	0.834693836	26.94449819	0.927583385	9.733615478	0.972577924	10.0617896	0.834698778
1995	4	Wet	0.834693836	26.54619105	0.927583385	10.22950423	1.08113499	11.93905683	0.66382451
1995	5	Wet	0.834693836	25.92720677	0.927583385	10.0617896	1.773565648	12.22237001	0.845795723
1995	6	Dry	0.834693836	23.64111245	0.927583385	11.93905683	1.283230114	11.82817412	0.885825654
1995	7	Dry	0.834693836	23.23530834	0.927583385	12.22237001	0.497261397	10.48548972	0.827944116
1995	8	Dry	0.834693836	21.67775091	0.927583385	11.82817412	0.575624812	10.27762999	1.117647517
1995	9	Dry	0.834693836	23.3783555	0.927583385	10.48548972	0.602483376	10.42478839	1.230811448
1995	10	Wet	0.834693836	24.38113664	0.927583385	10.27762999	0.460075182	10.9617896	1.031113139
1995	11	Wet	0.834693836	25.86711004	0.927583385	10.42478839	0.869623804	11.22539299	1.237036943
1995	12	Wet	0.834693836	25.7305925	0.927583385	10.9617896	0.889467569	10.95235792	1.379305063
1996	1	Wet	0.829292978	25.69733978	1.097440361	11.22539299	1.230396786	10.952237	1.121554015
1996	2	Wet	0.829292978	26.90314389	1.097440361	10.95235792	1.395650322	10.82599758	1.042163392
1996	3	Wet	0.829292978	28.47110036	1.097440361	10.952237	1.016784496	11.08948005	0.946433069
1996	4	Wet	0.829292978	27.34401451	1.097440361	10.82599758	0.962108318	12.24727932	0.683734976
1996	5	Wet	0.829292978	24.8637243	1.097440361	11.08948005	0.700906909	12.11692866	0.601013714
1996	6	Dry	0.829292978	23.89407497	1.097440361	12.24727932	0.788991674	10.00048368	0.679454949
1996	7	Dry	0.829292978	24.1185006	1.097440361	12.11692866	1.278351481	9.892623942	0.810409343
1996	8	Dry	0.829292978	22.67666264	1.097440361	10.00048368	0.971177188	9.304836759	0.969042732
1996	9	Dry	0.829292978	23.7407497	1.097440361	9.892623942	1.255813993	9.010399033	1.080384595
1996	10	Wet	0.829292978	25.65852479	1.097440361	9.304836759	0.535512273	10.46469166	1.098881498
1996	11	Wet	0.829292978	25.85586457	1.097440361	9.010399033	0.388704331	10.34679565	1.061169366
1996	12	Wet	0.829292978	24.58706167	1.097440361	10.46469166	0.955104636	10.62756953	0.972888344
1997	1	Wet	1.569252773	25.33288996	0.837468878	10.34679565	1.012750324	11.14764208	0.949428576
1997	2	Wet	1.569252773	27.09141475	0.837468878	10.62756953	0.321361238	11.17110036	0.940307114
1997	3	Wet	1.569252773	27.21704958	0.837468878	11.14764208	0.342372283	10.45235792	0.999048249
1997	4	Wet	1.569252773	25.44510278	0.837468878	11.17110036	2.146359051	12.25574365	0.965969322
1997	5	Wet	1.569252773	24.86904474	0.837468878	10.45235792	1.761605515	12.26166868	0.885911853
1997	6	Dry	1.569252773	24.06457074	0.837468878	12.25574365	0.566490096	11.33688029	0.821262484
1997	7	Dry	1.569252773	23.24026602	0.837468878	12.26166868	0.60779386	10.11039903	0.829577112
1997	8	Dry	1.569252773	22.87049577	0.837468878	11.33688029	0.686809755	10.10979444	0.642686561
1997	9	Dry	1.569252773	23.43808948	0.837468878	10.11039903	0.104247108	10.86263603	0.604058563
1997	10	Wet	1.569252773	26.12285369	0.837468878	10.10979444	0.345784333	10.5859734	0.955589507
1997	11	Wet	1.569252773	25.91330109	0.837468878	10.86263603	2.051629767	10.07218863	1.116889682
1997	12	Wet	1.569252773	25.81451028	0.837468878	10.5859734	2.400220063	10.42430472	1.027637637
1998	1	Wet	0.677523307	26.61704958	0.79916906	10.07218863	1.91725785	10.10096735	1.084924161
1998	2	Wet	0.677523307	27.45272068	0.79916906	10.42430472	1.611333145	10.58004837	1.153811655
1998	3	Wet	0.677523307	28.34957678	0.79916906	10.10096735	0.479557646	11.69649335	0.745389267
1998	4	Wet	0.677523307	26.74340992	0.79916906	10.58004837	1.495091484	11.408948	0.46222503
1998	5	Wet	0.677523307	24.00870617	0.79916906	11.69649335	1.554914598	10.81088271	0.759252965
1998	6	Dry	0.677523307	22.65163241	0.79916906	11.408948	1.301031139	10.7541717	1.117738205
1998	7	Dry	0.677523307	23.41934704	0.79916906	10.81088271	0.580138296	10.10737606	1.363827824
1998	8	Dry	0.677523307	22.88972189	0.79916906	10.7541717	0.546481715	10.26602177	1.665245032
1998	9	Dry	0.677523307	21.78887545	0.79916906	10.10737606	0.874973839	9.4904474	1.691999694
1998	10	Wet	0.677523307	24.65187424	0.79916906	10.26602177	1.119032689	11.27956469	1.580692037
1998	11	Wet	0.677523307	26.5688029	0.79916906	9.4904474	0.544730794	11.76723096	1.411630944
1998	12	Wet	0.677523307	26.08875453	0.79916906	11.27956469	0.303006504	10.9076179	1.288385602
1999	1	Wet	1.211885091	25.86844015	1.366047807	11.76723096	1.130997312	11.43107618	1.082146633
1999	2	Wet	1.211885091	27.33446191	1.366047807	10.9076179	0.205830422	10.91221282	1.095531446
1999	3	Wet	1.211885091	27.0637243	1.366047807	11.43107618	2.316759523	11.58355502	0.971507917
1999	4	Wet	1.211885091	26.6267231	1.366047807	10.91221282	1.209399637	12.38512696	0.884331535
1999	5	Wet	1.211885091	26.22019347	1.366047807	11.58355502	0.436465549	10.89008464	0.733071467
1999	6	Dry	1.211885091	23.89709794	1.366047807	12.38512696	0.5133115	11.6547763	0.677645108
1999	7	Dry	1.211885091	25.31946796	1.366047807	10.89008464	0.148147321	9.633978235	0.794548228
1999	8	Dry	1.211885091	23.21076179	1.366047807	11.6547763	0.793458766	11.05538089	0.660719544
1999	9	Dry	1.211885091	24.55779927	1.366047807	9.633978235	0.574204621	10.67255139	0.900264911
1999	10	Wet	1.211885091	26.62478839	1.366047807	11.05538089	0.621382199	9.935550181	1.03319868
1999	11	Wet	1.211885091	25.71390568	1.366047807	10.67255139	0.353491376	10.76964933	1.059890489
1999	12	Wet	1.211885091	25.17339782	1.366047807	9.935550181	1.422331014	10.17992745	0.936353326
2000	1	Wet	0.829971863	24.91559855	0.710212924	10.76964933	0.69618541	9.279322854	0.924816706
2000	2	Wet	0.829971863	25.7267231	0.710212924	10.17992745	0.518953355	9.835187424	0.620156555
2000	3	Wet	0.829971863	27.07267231	0.710212924	9.279322854	1.885254916	12.21124547	0.493117552
2000	4	Wet	0.829971863	27.29625151	0.710212924	9.835187424	1.352975111	13.48428053	0.530100882
2000	5	Wet	0.829971863	27.02744861	0.710212924	12.21124547	0.815247998	13.39032648	0.498136857
2000	6	Dry	0.829971863	26.1808948	0.710212924	13.48428053	0.45679568	10.19347037	0.752973595
2000	7	Dry	0.829971863	23.45719468	0.710212924	13.39032648	0.58286195	10.90386941	0.733518924
2000	8	Dry	0.829971863	24.10326481	0.710212924	10.19347037	0.614378517	11.6814994	0.722468671
2000	9	Dry	0.829971863	25.35743652	0.710212924	10.90386941	0.592978379	9.565054414	0.975243214
2000	10	Wet	0.829971863	24.9719468	0.710212924	11.6814994	0.34113766	9.91547763	1.175139961
2000	11	Wet	0.829971863	25.89879081	0.710212924	9.565054414	1.472037699	12.23288996	1.053723358
2000	12	Wet	0.829971863	26.34389359	0.710212924	9.91547763	1.718625656	10.43131802	1.005845412
2001	1	Wet	0.827705315	24.74123337	0.799860814	12.23288996	2.5578029	11.24377267	1.018627131
2001	2	Wet	0.827705315	26.3974607	0.799860814	10.43131802	0.674979818	12.89697703	0.764451851
2001	3	Wet	0.827705315	28.63603386	0.799860814	11.24377267	0.842873631	12.77218863	0.612452505
2001	4	Wet	0.827705315	27.69504232	0.799860814	12.89697703	2.127465572	12.07823458	0.517630437
2001	5	Wet	0.827705315	24.73180169	0.799860814	12.77218863	1.018938406	11.72140266	0.720678841
2001	6	Dry	0.827705315	23.54171705	0.799860814	12.07823458	0.543271694	10.48041112	0.947831582
2001	7	Dry	0.827705315	23.04691657	0.799860814	11.72140266	0.942189728	9.609310762	1.336516459
2001	8	Dry	0.827705315	22.29528416	0.799860814	10.48041112	0.700368164	10.77412334	1.352916747
2001	9	Dry	0.827705315	24.08077388	0.799860814	9.609310762	0.758245811	10.65937122	1.453263941
2001	10	Wet	0.827705315	25.51438936	0.799860814	10.77412334	0.618755818	10.93288996	1.584349516
2001	11	Wet	0.827705315	26.3528416	0.799860814	10.65937122	0.872639278	10.48548972	1.444412066
2001	12	Wet	0.827705315	24.83168077	0.799860814	10.93288996	1.020397506	10.53978235	1.041505824
2002	1	Wet	1.172636046	25.61813785	1.168243835	10.48548972	1.378071637	10.59891173	1.094947806
2002	2	Wet	1.172636046	26.56215236	1.168243835	10.53978235	0.888300288	11.43385732	1.066446713
2002	3	Wet	1.172636046	27.50568319	1.168243835	10.59891173	1.159790225	12.65139057	0.792602761
2002	4	Wet	1.172636046	27.73736397	1.168243835	11.43385732	1.205216883	13.48113664	0.712566243
2002	5	Wet	1.172636046	26.12067715	1.168243835	12.65139057	1.964046334	13.15163241	0.77843976
2002	6	Dry	1.172636046	24.96614268	1.168243835	13.48113664	0.477612179	11.74679565	0.794081316
2002	7	Dry	1.172636046	24.08996372	1.168243835	13.15163241	0.425570933	10.77980653	0.92962201
2002	8	Dry	1.172636046	23.50157195	1.168243835	11.74679565	0.657081521	11.28016929	0.955632906
2002	9	Dry	1.172636046	24.23857316	1.168243835	10.77980653	0.15563737	11.48500605	1.063839787
2002	10	Wet	1.172636046	26.83252721	1.168243835	11.28016929	0.260692594	11.91922612	1.130355308
2002	11	Wet	1.172636046	27.12478839	1.168243835	11.48500605	0.940925174	12.6191052	1.319085073
2002	12	Wet	1.172636046	26.52007255	1.168243835	11.91922612	1.143545575	11.88246675	1.138993182
2003	1	Wet	0.58212491	26.51547763	0.956057455	12.6191052	1.116211762	11.47920193	1.046447311
2003	2	Wet	0.58212491	27.19359129	0.956057455	11.88246675	0.451834739	11.13035067	0.94590557
2003	3	Wet	0.58212491	27.11257557	0.956057455	11.47920193	0.778673216	12.38367594	0.735989667
2003	4	Wet	0.58212491	27.52648126	0.956057455	11.13035067	1.662109837	13.48016929	0.395318919
2003	5	Wet	0.58212491	25.92345828	0.956057455	12.38367594	1.712302888	13.58935913	0.487981518
2003	6	Dry	0.58212491	24.35816203	0.956057455	13.48016929	1.004347402	12.04981862	0.631576447
2003	7	Dry	0.58212491	23.93724305	0.956057455	13.58935913	0.167796539	10.46650544	0.723402495
2003	8	Dry	0.58212491	22.96058041	0.956057455	12.04981862	1.127884565	10.22043531	0.782641969
2003	9	Dry	0.58212491	23.52587666	0.956057455	10.46650544	0.550080829	10.552237	0.886238093
2003	10	Wet	0.58212491	25	0.956057455	10.22043531	0.682372593	11.53688029	1.030475026
2003	11	Wet	0.58212491	26.8458283	0.956057455	10.552237	0.555430864	12.4407497	1.144226488
2003	12	Wet	0.58212491	26.37363966	0.956057455	11.53688029	0.787427818	12.94727932	1.121853617
