# Supplementary material for: Hierarchical Bayesian Integrated Modeling of Age- and Sex-Structured Wildlife Population Dynamics
Source: J Agric Biol Environ Stat. 2024 Jul 2;30(4):1068–93. doi: 10.1007/s13253-024-00634-w (PMC12559060; doi:10.1007/s13253-024-00634-w)
Supplement: Supplementary file 5 — (zip 1301 KB) [file 13253_2024_634_MOESM5_ESM.zip › R code_Input_Output_Data_Subroutines_Function_Descriptions/Input/rainfall_mav_new.txt]

year	month	rain	newborn_rain	quarter_rain	half_rain	lagrain0	lagrain1	lagrain2	lagrain3	lagrain4	lagrain5	lagrain6	lagrain7	lagrain8	lagrain9	lagrain10	lagrain11	lagrain12	earlydry3	wet1	dry1	annual1	earlywet1	latewet1	earlydry1	latedry1	mavearlydry3	mavlatewet3	mavlatewet2
1965	1	106.8	NA	NA	NA	106.8	NA	NA	NA	NA	NA	NA	NA	NA	NA	NA	NA	NA	NA	NA	NA	NA	NA	NA	NA	NA	NA	NA	NA
1965	2	66	NA	NA	NA	66	106.8	NA	NA	NA	NA	NA	NA	NA	NA	NA	NA	NA	NA	NA	NA	NA	NA	NA	NA	NA	NA	NA	NA
1965	3	98.2	NA	NA	NA	98.2	66	106.8	NA	NA	NA	NA	NA	NA	NA	NA	NA	NA	NA	NA	NA	NA	NA	NA	NA	NA	NA	NA	NA
1965	4	114.8	NA	96.45	NA	114.8	98.2	66	106.8	NA	NA	NA	NA	NA	NA	NA	NA	NA	NA	NA	NA	NA	NA	NA	NA	NA	NA	NA	NA
1965	5	147.2	NA	106.55	NA	147.2	114.8	98.2	66	106.8	NA	NA	NA	NA	NA	NA	NA	NA	NA	NA	NA	NA	NA	NA	NA	NA	NA	NA	NA
1965	6	58.3	NA	104.625	98.55	58.3	147.2	114.8	98.2	66	106.8	NA	NA	NA	NA	NA	NA	NA	NA	NA	NA	NA	NA	NA	NA	NA	NA	NA	NA
1965	7	28.1	NA	87.1	85.43333333	28.1	58.3	147.2	114.8	98.2	66	106.8	NA	NA	NA	NA	NA	NA	NA	NA	NA	NA	NA	NA	NA	NA	NA	NA	NA
1965	8	21.9	NA	63.875	78.08333333	21.9	28.1	58.3	147.2	114.8	98.2	66	106.8	NA	NA	NA	NA	NA	NA	NA	NA	NA	NA	NA	NA	NA	NA	NA	NA
1965	9	38.4	NA	36.675	68.11666667	38.4	21.9	28.1	58.3	147.2	114.8	98.2	66	106.8	NA	NA	NA	NA	NA	NA	NA	NA	NA	NA	NA	NA	NA	NA	NA
1965	10	65.2	NA	38.4	59.85	65.2	38.4	21.9	28.1	58.3	147.2	114.8	98.2	66	106.8	NA	NA	NA	NA	NA	NA	NA	NA	NA	NA	NA	NA	NA	NA
1965	11	58.6	106.6	46.025	45.08333333	58.6	65.2	38.4	21.9	28.1	58.3	147.2	114.8	98.2	66	106.8	NA	NA	NA	NA	NA	NA	NA	NA	NA	NA	NA	NA	NA
1965	12	92.6	96.9	63.7	50.8	92.6	58.6	65.2	38.4	21.9	28.1	58.3	147.2	114.8	98.2	66	106.8	NA	NA	NA	NA	NA	NA	NA	NA	NA	NA	NA	NA
1966	1	73.1	89.32	72.375	58.3	73.1	92.6	58.6	65.2	38.4	21.9	28.1	58.3	147.2	114.8	98.2	66	106.8	NA	NA	153.6	NA	NA	418.5	50	103.6	NA	NA	NA
1966	2	70.6	74.06	73.725	66.41666667	70.6	73.1	92.6	58.6	65.2	38.4	21.9	28.1	58.3	147.2	114.8	98.2	66	NA	NA	153.6	NA	NA	418.5	50	103.6	NA	NA	NA
1966	3	183	58.78	104.825	90.51666667	183	70.6	73.1	92.6	58.6	65.2	38.4	21.9	28.1	58.3	147.2	114.8	98.2	NA	NA	153.6	NA	NA	418.5	50	103.6	NA	NA	NA
1966	4	164.8	42.38	122.875	107.1166667	164.8	183	70.6	73.1	92.6	58.6	65.2	38.4	21.9	28.1	58.3	147.2	114.8	NA	NA	153.6	NA	NA	418.5	50	103.6	NA	NA	NA
1966	5	36.1	42.44	113.625	103.3666667	36.1	164.8	183	70.6	73.1	92.6	58.6	65.2	38.4	21.9	28.1	58.3	147.2	NA	NA	153.6	NA	NA	418.5	50	103.6	NA	NA	NA
1966	6	40.4	55.34	106.075	94.66666667	40.4	36.1	164.8	183	70.6	73.1	92.6	58.6	65.2	38.4	21.9	28.1	58.3	NA	NA	153.6	NA	NA	418.5	50	103.6	NA	NA	NA
1966	7	32.7	65.58	68.5	87.93333333	32.7	40.4	36.1	164.8	183	70.6	73.1	92.6	58.6	65.2	38.4	21.9	28.1	NA	NA	153.6	NA	NA	418.5	50	103.6	NA	NA	NA
1966	8	30.4	72.02	34.9	81.23333333	30.4	32.7	40.4	36.1	164.8	183	70.6	73.1	92.6	58.6	65.2	38.4	21.9	NA	NA	153.6	NA	NA	418.5	50	103.6	NA	NA	NA
1966	9	190.5	95.58	73.5	82.48333333	190.5	30.4	32.7	40.4	36.1	164.8	183	70.6	73.1	92.6	58.6	65.2	38.4	NA	NA	153.6	NA	NA	418.5	50	103.6	NA	NA	NA
1966	10	30	116.82	70.9	60.01666667	30	190.5	30.4	32.7	40.4	36.1	164.8	183	70.6	73.1	92.6	58.6	65.2	NA	NA	153.6	NA	NA	418.5	50	103.6	NA	NA	NA
1966	11	45.4	105.52	74.075	61.56666667	45.4	30	190.5	30.4	32.7	40.4	36.1	164.8	183	70.6	73.1	92.6	58.6	NA	NA	153.6	NA	NA	418.5	50	103.6	NA	NA	NA
1966	12	26.7	98.98	73.15	59.28333333	26.7	45.4	30	190.5	30.4	32.7	40.4	36.1	164.8	183	70.6	73.1	92.6	NA	NA	153.6	NA	NA	418.5	50	103.6	NA	NA	NA
1967	1	42.9	91.4	36.25	60.98333333	42.9	26.7	45.4	30	190.5	30.4	32.7	40.4	36.1	164.8	183	70.6	73.1	NA	719.2	283.6	1002.8	294.9	424.3	63.1	220.5	NA	NA	421.4
1967	2	54.3	60.88	42.325	64.96666667	54.3	42.9	26.7	45.4	30	190.5	30.4	32.7	40.4	36.1	164.8	183	70.6	NA	719.2	283.6	1002.8	294.9	424.3	63.1	220.5	NA	NA	421.4
1967	3	85.1	66.02	52.25	47.4	85.1	54.3	42.9	26.7	45.4	30	190.5	30.4	32.7	40.4	36.1	164.8	183	NA	719.2	283.6	1002.8	294.9	424.3	63.1	220.5	NA	NA	421.4
1967	4	232.9	64.8	103.8	81.21666667	232.9	85.1	54.3	42.9	26.7	45.4	30	190.5	30.4	32.7	40.4	36.1	164.8	NA	719.2	283.6	1002.8	294.9	424.3	63.1	220.5	NA	NA	421.4
1967	5	141.7	65.8	128.5	97.26666667	141.7	232.9	85.1	54.3	42.9	26.7	45.4	30	190.5	30.4	32.7	40.4	36.1	NA	719.2	283.6	1002.8	294.9	424.3	63.1	220.5	NA	NA	421.4
1967	6	79	64.6	134.675	105.9833333	79	141.7	232.9	85.1	54.3	42.9	26.7	45.4	30	190.5	30.4	32.7	40.4	NA	719.2	283.6	1002.8	294.9	424.3	63.1	220.5	NA	NA	421.4
1967	7	46	67.1	124.9	106.5	46	79	141.7	232.9	85.1	54.3	42.9	26.7	45.4	30	190.5	30.4	32.7	NA	719.2	283.6	1002.8	294.9	424.3	63.1	220.5	NA	NA	421.4
1967	8	18.3	39.86	71.25	100.5	18.3	46	79	141.7	232.9	85.1	54.3	42.9	26.7	45.4	30	190.5	30.4	NA	719.2	283.6	1002.8	294.9	424.3	63.1	220.5	NA	NA	421.4
1967	9	10.3	50.88	38.4	88.03333333	10.3	18.3	46	79	141.7	232.9	85.1	54.3	42.9	26.7	45.4	30	190.5	NA	719.2	283.6	1002.8	294.9	424.3	63.1	220.5	NA	NA	421.4
1967	10	60.2	88.38	33.7	59.25	60.2	10.3	18.3	46	79	141.7	232.9	85.1	54.3	42.9	26.7	45.4	30	NA	719.2	283.6	1002.8	294.9	424.3	63.1	220.5	NA	NA	421.4
1967	11	71.8	111.38	40.15	47.6	71.8	60.2	10.3	18.3	46	79	141.7	232.9	85.1	54.3	42.9	26.7	45.4	NA	719.2	283.6	1002.8	294.9	424.3	63.1	220.5	NA	NA	421.4
1967	12	158.5	118.6	75.2	60.85	158.5	71.8	60.2	10.3	18.3	46	79	141.7	232.9	85.1	54.3	42.9	26.7	NA	719.2	283.6	1002.8	294.9	424.3	63.1	220.5	NA	NA	421.4
1968	1	91.1	116.94	95.4	68.36666667	91.1	158.5	71.8	60.2	10.3	18.3	46	79	141.7	232.9	85.1	54.3	42.9	50	708	134.8	842.8	169.3	538.7	64.3	70.5	59.13333333	460.5	481.5
1968	2	84.8	103.58	101.55	79.45	84.8	91.1	158.5	71.8	60.2	10.3	18.3	46	79	141.7	232.9	85.1	54.3	50	708	134.8	842.8	169.3	538.7	64.3	70.5	59.13333333	460.5	481.5
1968	3	108.5	59.06	110.725	95.81666667	108.5	84.8	91.1	158.5	71.8	60.2	10.3	18.3	46	79	141.7	232.9	85.1	50	708	134.8	842.8	169.3	538.7	64.3	70.5	59.13333333	460.5	481.5
1968	4	143.5	42.76	106.975	109.7	143.5	108.5	84.8	91.1	158.5	71.8	60.2	10.3	18.3	46	79	141.7	232.9	50	708	134.8	842.8	169.3	538.7	64.3	70.5	59.13333333	460.5	481.5
1968	5	96.7	41.32	108.375	113.85	96.7	143.5	108.5	84.8	91.1	158.5	71.8	60.2	10.3	18.3	46	79	141.7	50	708	134.8	842.8	169.3	538.7	64.3	70.5	59.13333333	460.5	481.5
1968	6	79.6	63.82	107.075	100.7	79.6	96.7	143.5	108.5	84.8	91.1	158.5	71.8	60.2	10.3	18.3	46	79	50	708	134.8	842.8	169.3	538.7	64.3	70.5	59.13333333	460.5	481.5
1968	7	52.1	78.38	92.975	94.2	52.1	79.6	96.7	143.5	108.5	84.8	91.1	158.5	71.8	60.2	10.3	18.3	46	50	708	134.8	842.8	169.3	538.7	64.3	70.5	59.13333333	460.5	481.5
1968	8	57.4	93.28	71.45	89.63333333	57.4	52.1	79.6	96.7	143.5	108.5	84.8	91.1	158.5	71.8	60.2	10.3	18.3	50	708	134.8	842.8	169.3	538.7	64.3	70.5	59.13333333	460.5	481.5
1968	9	56.5	102.94	61.4	80.96666667	56.5	57.4	52.1	79.6	96.7	143.5	108.5	84.8	91.1	158.5	71.8	60.2	10.3	50	708	134.8	842.8	169.3	538.7	64.3	70.5	59.13333333	460.5	481.5
1968	10	49.8	117.28	53.95	65.35	49.8	56.5	57.4	52.1	79.6	96.7	143.5	108.5	84.8	91.1	158.5	71.8	60.2	50	708	134.8	842.8	169.3	538.7	64.3	70.5	59.13333333	460.5	481.5
1968	11	85	104.92	62.175	63.4	85	49.8	56.5	57.4	52.1	79.6	96.7	143.5	108.5	84.8	91.1	158.5	71.8	50	708	134.8	842.8	169.3	538.7	64.3	70.5	59.13333333	460.5	481.5
1968	12	101.6	102.62	73.225	67.06666667	101.6	85	49.8	56.5	57.4	52.1	79.6	96.7	143.5	108.5	84.8	91.1	158.5	50	708	134.8	842.8	169.3	538.7	64.3	70.5	59.13333333	460.5	481.5
1969	1	91.1	96.08	81.875	73.56666667	91.1	101.6	85	49.8	56.5	57.4	52.1	79.6	96.7	143.5	108.5	84.8	91.1	63.1	834.5	215.8	1050.3	406.2	428.3	109.5	106.3	78.96666667	463.7666667	483.5
1969	2	84.8	85.86	90.625	78.13333333	84.8	91.1	101.6	85	49.8	56.5	57.4	52.1	79.6	96.7	143.5	108.5	84.8	63.1	834.5	215.8	1050.3	406.2	428.3	109.5	106.3	78.96666667	463.7666667	483.5
1969	3	108.5	68.46	96.5	86.8	108.5	84.8	91.1	101.6	85	49.8	56.5	57.4	52.1	79.6	96.7	143.5	108.5	63.1	834.5	215.8	1050.3	406.2	428.3	109.5	106.3	78.96666667	463.7666667	483.5
1969	4	143.5	59.08	106.975	102.4166667	143.5	108.5	84.8	91.1	101.6	85	49.8	56.5	57.4	52.1	79.6	96.7	143.5	63.1	834.5	215.8	1050.3	406.2	428.3	109.5	106.3	78.96666667	463.7666667	483.5
1969	5	96.7	60.16	108.375	104.3666667	96.7	143.5	108.5	84.8	91.1	101.6	85	49.8	56.5	57.4	52.1	79.6	96.7	63.1	834.5	215.8	1050.3	406.2	428.3	109.5	106.3	78.96666667	463.7666667	483.5
1969	6	79.6	70.06	107.075	100.7	79.6	96.7	143.5	108.5	84.8	91.1	101.6	85	49.8	56.5	57.4	52.1	79.6	63.1	834.5	215.8	1050.3	406.2	428.3	109.5	106.3	78.96666667	463.7666667	483.5
1969	7	52.1	76.8	92.975	94.2	52.1	79.6	96.7	143.5	108.5	84.8	91.1	101.6	85	49.8	56.5	57.4	52.1	63.1	834.5	215.8	1050.3	406.2	428.3	109.5	106.3	78.96666667	463.7666667	483.5
1969	8	57.4	82.46	71.45	89.63333333	57.4	52.1	79.6	96.7	143.5	108.5	84.8	91.1	101.6	85	49.8	56.5	57.4	63.1	834.5	215.8	1050.3	406.2	428.3	109.5	106.3	78.96666667	463.7666667	483.5
1969	9	56.5	94.2	61.4	80.96666667	56.5	57.4	52.1	79.6	96.7	143.5	108.5	84.8	91.1	101.6	85	49.8	56.5	63.1	834.5	215.8	1050.3	406.2	428.3	109.5	106.3	78.96666667	463.7666667	483.5
1969	10	49.9	105.9	53.975	65.36666667	49.9	56.5	57.4	52.1	79.6	96.7	143.5	108.5	84.8	91.1	101.6	85	49.8	63.1	834.5	215.8	1050.3	406.2	428.3	109.5	106.3	78.96666667	463.7666667	483.5
1969	11	85.1	104.92	62.225	63.43333333	85.1	49.9	56.5	57.4	52.1	79.6	96.7	143.5	108.5	84.8	91.1	101.6	85	63.1	834.5	215.8	1050.3	406.2	428.3	109.5	106.3	78.96666667	463.7666667	483.5
1969	12	101.6	102.62	73.275	67.1	101.6	85.1	49.9	56.5	57.4	52.1	79.6	96.7	143.5	108.5	84.8	91.1	101.6	63.1	834.5	215.8	1050.3	406.2	428.3	109.5	106.3	78.96666667	463.7666667	483.5
1970	1	206.4	96.08	110.75	92.81666667	206.4	101.6	85.1	49.9	56.5	57.4	52.1	79.6	96.7	143.5	108.5	84.8	91.1	64.3	790.8	215.9	1006.7	362.5	428.3	109.5	106.4	94.43333333	465.1	428.3
1970	2	81.6	85.86	118.675	96.85	81.6	206.4	101.6	85.1	49.9	56.5	57.4	52.1	79.6	96.7	143.5	108.5	84.8	64.3	790.8	215.9	1006.7	362.5	428.3	109.5	106.4	94.43333333	465.1	428.3
1970	3	137.3	68.46	131.725	110.3166667	137.3	81.6	206.4	101.6	85.1	49.9	56.5	57.4	52.1	79.6	96.7	143.5	108.5	64.3	790.8	215.9	1006.7	362.5	428.3	109.5	106.4	94.43333333	465.1	428.3
1970	4	65	59.1	122.575	112.8333333	65	137.3	81.6	206.4	101.6	85.1	49.9	56.5	57.4	52.1	79.6	96.7	143.5	64.3	790.8	215.9	1006.7	362.5	428.3	109.5	106.4	94.43333333	465.1	428.3
1970	5	112.3	60.2	99.05	117.3666667	112.3	65	137.3	81.6	206.4	101.6	85.1	49.9	56.5	57.4	52.1	79.6	96.7	64.3	790.8	215.9	1006.7	362.5	428.3	109.5	106.4	94.43333333	465.1	428.3
1970	6	51.7	70.1	91.575	109.05	51.7	112.3	65	137.3	81.6	206.4	101.6	85.1	49.9	56.5	57.4	52.1	79.6	64.3	790.8	215.9	1006.7	362.5	428.3	109.5	106.4	94.43333333	465.1	428.3
1970	7	35.3	99.9	66.075	80.53333333	35.3	51.7	112.3	65	137.3	81.6	206.4	101.6	85.1	49.9	56.5	57.4	52.1	64.3	790.8	215.9	1006.7	362.5	428.3	109.5	106.4	94.43333333	465.1	428.3
1970	8	49	104.92	62.075	75.1	49	35.3	51.7	112.3	65	137.3	81.6	206.4	101.6	85.1	49.9	56.5	57.4	64.3	790.8	215.9	1006.7	362.5	428.3	109.5	106.4	94.43333333	465.1	428.3
1970	9	69.4	122.4	51.35	63.78333333	69.4	49	35.3	51.7	112.3	65	137.3	81.6	206.4	101.6	85.1	49.9	56.5	64.3	790.8	215.9	1006.7	362.5	428.3	109.5	106.4	94.43333333	465.1	428.3
1970	10	45	118.38	49.675	60.45	45	69.4	49	35.3	51.7	112.3	65	137.3	81.6	206.4	101.6	85.1	49.9	64.3	790.8	215.9	1006.7	362.5	428.3	109.5	106.4	94.43333333	465.1	428.3
1970	11	67.1	120.52	57.625	52.91666667	67.1	45	69.4	49	35.3	51.7	112.3	65	137.3	81.6	206.4	101.6	85.1	64.3	790.8	215.9	1006.7	362.5	428.3	109.5	106.4	94.43333333	465.1	428.3
1970	12	83.4	89.58	66.225	58.2	83.4	67.1	45	69.4	49	35.3	51.7	112.3	65	137.3	81.6	206.4	101.6	64.3	790.8	215.9	1006.7	362.5	428.3	109.5	106.4	94.43333333	465.1	428.3
1971	1	73.5	80.32	67.25	64.56666667	73.5	83.4	67.1	45	69.4	49	35.3	51.7	112.3	65	137.3	81.6	206.4	109.5	841	198.7	1039.7	474.7	366.3	84.3	114.4	101.1	407.6333333	397.3
1971	2	54.2	62.66	69.55	65.43333333	54.2	73.5	83.4	67.1	45	69.4	49	35.3	51.7	112.3	65	137.3	81.6	109.5	841	198.7	1039.7	474.7	366.3	84.3	114.4	101.1	407.6333333	397.3
1971	3	37.5	63.54	62.15	60.11666667	37.5	54.2	73.5	83.4	67.1	45	69.4	49	35.3	51.7	112.3	65	137.3	109.5	841	198.7	1039.7	474.7	366.3	84.3	114.4	101.1	407.6333333	397.3
1971	4	196.6	50.08	90.45	85.38333333	196.6	37.5	54.2	73.5	83.4	67.1	45	69.4	49	35.3	51.7	112.3	65	109.5	841	198.7	1039.7	474.7	366.3	84.3	114.4	101.1	407.6333333	397.3
1971	5	127.5	53.16	103.95	95.45	127.5	196.6	37.5	54.2	73.5	83.4	67.1	45	69.4	49	35.3	51.7	112.3	109.5	841	198.7	1039.7	474.7	366.3	84.3	114.4	101.1	407.6333333	397.3
1971	6	39.9	62.78	100.375	88.2	39.9	127.5	196.6	37.5	54.2	73.5	83.4	67.1	45	69.4	49	35.3	51.7	109.5	841	198.7	1039.7	474.7	366.3	84.3	114.4	101.1	407.6333333	397.3
1971	7	73	67.68	109.25	88.11666667	73	39.9	127.5	196.6	37.5	54.2	73.5	83.4	67.1	45	69.4	49	35.3	109.5	841	198.7	1039.7	474.7	366.3	84.3	114.4	101.1	407.6333333	397.3
1971	8	242.3	64.64	120.675	119.4666667	242.3	73	39.9	127.5	196.6	37.5	54.2	73.5	83.4	67.1	45	69.4	49	109.5	841	198.7	1039.7	474.7	366.3	84.3	114.4	101.1	407.6333333	397.3
1971	9	25.4	63.14	95.15	117.45	25.4	242.3	73	39.9	127.5	196.6	37.5	54.2	73.5	83.4	67.1	45	69.4	109.5	841	198.7	1039.7	474.7	366.3	84.3	114.4	101.1	407.6333333	397.3
1971	10	39.8	89.04	95.125	91.31666667	39.8	25.4	242.3	73	39.9	127.5	196.6	37.5	54.2	73.5	83.4	67.1	45	109.5	841	198.7	1039.7	474.7	366.3	84.3	114.4	101.1	407.6333333	397.3
1971	11	15.9	97.86	80.85	72.71666667	15.9	39.8	25.4	242.3	73	39.9	127.5	196.6	37.5	54.2	73.5	83.4	67.1	109.5	841	198.7	1039.7	474.7	366.3	84.3	114.4	101.1	407.6333333	397.3
1971	12	150.9	91.14	58	91.21666667	150.9	15.9	39.8	25.4	242.3	73	39.9	127.5	196.6	37.5	54.2	73.5	83.4	109.5	841	198.7	1039.7	474.7	366.3	84.3	114.4	101.1	407.6333333	397.3
1972	1	65	94.9	67.9	89.88333333	65	150.9	15.9	39.8	25.4	242.3	73	39.9	127.5	196.6	37.5	54.2	73.5	109.5	679.7	380.5	1060.2	278.2	401.5	315.3	65.2	169.7	398.7	383.9
1972	2	128.2	135.86	90	70.86666667	128.2	65	150.9	15.9	39.8	25.4	242.3	73	39.9	127.5	196.6	37.5	54.2	109.5	679.7	380.5	1060.2	278.2	401.5	315.3	65.2	169.7	398.7	383.9
1972	3	60.3	101.62	101.1	76.68333333	60.3	128.2	65	150.9	15.9	39.8	25.4	242.3	73	39.9	127.5	196.6	37.5	109.5	679.7	380.5	1060.2	278.2	401.5	315.3	65.2	169.7	398.7	383.9
1972	4	23.8	84.08	69.325	74.01666667	23.8	60.3	128.2	65	150.9	15.9	39.8	25.4	242.3	73	39.9	127.5	196.6	109.5	679.7	380.5	1060.2	278.2	401.5	315.3	65.2	169.7	398.7	383.9
1972	5	48	79.28	65.075	79.36666667	48	23.8	60.3	128.2	65	150.9	15.9	39.8	25.4	242.3	73	39.9	127.5	109.5	679.7	380.5	1060.2	278.2	401.5	315.3	65.2	169.7	398.7	383.9
1972	6	141.9	94.86	68.5	77.86666667	141.9	48	23.8	60.3	128.2	65	150.9	15.9	39.8	25.4	242.3	73	39.9	109.5	679.7	380.5	1060.2	278.2	401.5	315.3	65.2	169.7	398.7	383.9
1972	7	36.3	59.4	62.5	73.08333333	36.3	141.9	48	23.8	60.3	128.2	65	150.9	15.9	39.8	25.4	242.3	73	109.5	679.7	380.5	1060.2	278.2	401.5	315.3	65.2	169.7	398.7	383.9
1972	8	75.9	79.96	75.525	64.36666667	75.9	36.3	141.9	48	23.8	60.3	128.2	65	150.9	15.9	39.8	25.4	242.3	109.5	679.7	380.5	1060.2	278.2	401.5	315.3	65.2	169.7	398.7	383.9
1972	9	65.6	84.06	79.925	65.25	65.6	75.9	36.3	141.9	48	23.8	60.3	128.2	65	150.9	15.9	39.8	25.4	109.5	679.7	380.5	1060.2	278.2	401.5	315.3	65.2	169.7	398.7	383.9
1972	10	104.6	85.64	70.6	78.71666667	104.6	65.6	75.9	36.3	141.9	48	23.8	60.3	128.2	65	150.9	15.9	39.8	109.5	679.7	380.5	1060.2	278.2	401.5	315.3	65.2	169.7	398.7	383.9
1972	11	123.9	65.06	92.5	91.36666667	123.9	104.6	65.6	75.9	36.3	141.9	48	23.8	60.3	128.2	65	150.9	15.9	109.5	679.7	380.5	1060.2	278.2	401.5	315.3	65.2	169.7	398.7	383.9
1972	12	85.2	80.44	94.825	81.91666667	85.2	123.9	104.6	65.6	75.9	36.3	141.9	48	23.8	60.3	128.2	65	150.9	109.5	679.7	380.5	1060.2	278.2	401.5	315.3	65.2	169.7	398.7	383.9
1973	1	213.2	62.06	131.725	111.4	213.2	85.2	123.9	104.6	65.6	75.9	36.3	141.9	48	23.8	60.3	128.2	65	84.3	634	282.4	916.4	360	274	112.2	170.2	170.6	347.2666667	337.75
1973	2	55.4	65.18	119.425	107.9833333	55.4	213.2	85.2	123.9	104.6	65.6	75.9	36.3	141.9	48	23.8	60.3	128.2	84.3	634	282.4	916.4	360	274	112.2	170.2	170.6	347.2666667	337.75
1973	3	26.2	73.54	95	101.4166667	26.2	55.4	213.2	85.2	123.9	104.6	65.6	75.9	36.3	141.9	48	23.8	60.3	84.3	634	282.4	916.4	360	274	112.2	170.2	170.6	347.2666667	337.75
1973	4	67.6	84.86	90.6	95.25	67.6	26.2	55.4	213.2	85.2	123.9	104.6	65.6	75.9	36.3	141.9	48	23.8	84.3	634	282.4	916.4	360	274	112.2	170.2	170.6	347.2666667	337.75
1973	5	59	81.26	52.05	84.43333333	59	67.6	26.2	55.4	213.2	85.2	123.9	104.6	65.6	75.9	36.3	141.9	48	84.3	634	282.4	916.4	360	274	112.2	170.2	170.6	347.2666667	337.75
1973	6	126.9	91.04	69.925	91.38333333	126.9	59	67.6	26.2	55.4	213.2	85.2	123.9	104.6	65.6	75.9	36.3	141.9	84.3	634	282.4	916.4	360	274	112.2	170.2	170.6	347.2666667	337.75
1973	7	6.2	118.5	64.925	56.88333333	6.2	126.9	59	67.6	26.2	55.4	213.2	85.2	123.9	104.6	65.6	75.9	36.3	84.3	634	282.4	916.4	360	274	112.2	170.2	170.6	347.2666667	337.75
1973	8	16.6	116.46	52.175	50.41666667	16.6	6.2	126.9	59	67.6	26.2	55.4	213.2	85.2	123.9	104.6	65.6	75.9	84.3	634	282.4	916.4	360	274	112.2	170.2	170.6	347.2666667	337.75
1973	9	84.2	100.78	58.475	60.08333333	84.2	16.6	6.2	126.9	59	67.6	26.2	55.4	213.2	85.2	123.9	104.6	65.6	84.3	634	282.4	916.4	360	274	112.2	170.2	170.6	347.2666667	337.75
1973	10	48.9	89.52	38.975	56.96666667	48.9	84.2	16.6	6.2	126.9	59	67.6	26.2	55.4	213.2	85.2	123.9	104.6	84.3	634	282.4	916.4	360	274	112.2	170.2	170.6	347.2666667	337.75
1973	11	46.4	84.28	49.025	54.86666667	46.4	48.9	84.2	16.6	6.2	126.9	59	67.6	26.2	55.4	213.2	85.2	123.9	84.3	634	282.4	916.4	360	274	112.2	170.2	170.6	347.2666667	337.75
1973	12	120.5	67.02	75	53.8	120.5	46.4	48.9	84.2	16.6	6.2	126.9	59	67.6	26.2	55.4	213.2	85.2	84.3	634	282.4	916.4	360	274	112.2	170.2	170.6	347.2666667	337.75
1974	1	69	57.18	71.2	64.26666667	69	120.5	46.4	48.9	84.2	16.6	6.2	126.9	59	67.6	26.2	55.4	213.2	315.3	757.4	155.9	913.3	477.7	279.7	22.8	133.1	150.1	318.4	276.85
1974	2	111.1	55.26	86.75	80.01666667	111.1	69	120.5	46.4	48.9	84.2	16.6	6.2	126.9	59	67.6	26.2	55.4	315.3	757.4	155.9	913.3	477.7	279.7	22.8	133.1	150.1	318.4	276.85
1974	3	131.3	58.58	107.975	87.86666667	131.3	111.1	69	120.5	46.4	48.9	84.2	16.6	6.2	126.9	59	67.6	26.2	315.3	757.4	155.9	913.3	477.7	279.7	22.8	133.1	150.1	318.4	276.85
1974	4	232	56.56	135.85	118.3833333	232	131.3	111.1	69	120.5	46.4	48.9	84.2	16.6	6.2	126.9	59	67.6	315.3	757.4	155.9	913.3	477.7	279.7	22.8	133.1	150.1	318.4	276.85
1974	5	61.8	40.46	134.05	120.95	61.8	232	131.3	111.1	69	120.5	46.4	48.9	84.2	16.6	6.2	126.9	59	315.3	757.4	155.9	913.3	477.7	279.7	22.8	133.1	150.1	318.4	276.85
1974	6	109.1	63.32	133.55	119.05	109.1	61.8	232	131.3	111.1	69	120.5	46.4	48.9	84.2	16.6	6.2	126.9	315.3	757.4	155.9	913.3	477.7	279.7	22.8	133.1	150.1	318.4	276.85
1974	7	189.8	73.8	148.175	139.1833333	189.8	109.1	61.8	232	131.3	111.1	69	120.5	46.4	48.9	84.2	16.6	6.2	315.3	757.4	155.9	913.3	477.7	279.7	22.8	133.1	150.1	318.4	276.85
1974	8	32.8	79.18	98.375	126.1333333	32.8	189.8	109.1	61.8	232	131.3	111.1	69	120.5	46.4	48.9	84.2	16.6	315.3	757.4	155.9	913.3	477.7	279.7	22.8	133.1	150.1	318.4	276.85
1974	9	123.7	95.66	113.85	124.8666667	123.7	32.8	189.8	109.1	61.8	232	131.3	111.1	69	120.5	46.4	48.9	84.2	315.3	757.4	155.9	913.3	477.7	279.7	22.8	133.1	150.1	318.4	276.85
1974	10	18	132.78	91.075	89.2	18	123.7	32.8	189.8	109.1	61.8	232	131.3	111.1	69	120.5	46.4	48.9	315.3	757.4	155.9	913.3	477.7	279.7	22.8	133.1	150.1	318.4	276.85
1974	11	42.4	121.04	54.225	85.96666667	42.4	18	123.7	32.8	189.8	109.1	61.8	232	131.3	111.1	69	120.5	46.4	315.3	757.4	155.9	913.3	477.7	279.7	22.8	133.1	150.1	318.4	276.85
1974	12	50.6	129.06	58.675	76.21666667	50.6	42.4	18	123.7	32.8	189.8	109.1	61.8	232	131.3	111.1	69	120.5	315.3	757.4	155.9	913.3	477.7	279.7	22.8	133.1	150.1	318.4	276.85
1975	1	64.5	144.8	43.875	55.33333333	64.5	50.6	42.4	18	123.7	32.8	189.8	109.1	61.8	232	131.3	111.1	69	112.2	881.2	364.3	1245.5	347	534.2	222.6	141.7	119.2	362.6333333	406.95
1975	2	41.5	125.1	49.75	56.78333333	41.5	64.5	50.6	42.4	18	123.7	32.8	189.8	109.1	61.8	232	131.3	111.1	112.2	881.2	364.3	1245.5	347	534.2	222.6	141.7	119.2	362.6333333	406.95
1975	3	127.6	103.44	71.05	57.43333333	127.6	41.5	64.5	50.6	42.4	18	123.7	32.8	189.8	109.1	61.8	232	131.3	112.2	881.2	364.3	1245.5	347	534.2	222.6	141.7	119.2	362.6333333	406.95
1975	4	107.1	94.68	85.175	72.28333333	107.1	127.6	41.5	64.5	50.6	42.4	18	123.7	32.8	189.8	109.1	61.8	232	112.2	881.2	364.3	1245.5	347	534.2	222.6	141.7	119.2	362.6333333	406.95
1975	5	100.9	81.34	94.275	82.03333333	100.9	107.1	127.6	41.5	64.5	50.6	42.4	18	123.7	32.8	189.8	109.1	61.8	112.2	881.2	364.3	1245.5	347	534.2	222.6	141.7	119.2	362.6333333	406.95
1975	6	106.8	53.5	110.6	91.4	106.8	100.9	107.1	127.6	41.5	64.5	50.6	42.4	18	123.7	32.8	189.8	109.1	112.2	881.2	364.3	1245.5	347	534.2	222.6	141.7	119.2	362.6333333	406.95
1975	7	142.1	59.84	114.225	104.3333333	142.1	106.8	100.9	107.1	127.6	41.5	64.5	50.6	42.4	18	123.7	32.8	189.8	112.2	881.2	364.3	1245.5	347	534.2	222.6	141.7	119.2	362.6333333	406.95
1975	8	57.1	43.4	101.725	106.9333333	57.1	142.1	106.8	100.9	107.1	127.6	41.5	64.5	50.6	42.4	18	123.7	32.8	112.2	881.2	364.3	1245.5	347	534.2	222.6	141.7	119.2	362.6333333	406.95
1975	9	148.4	65.32	113.6	110.4	148.4	57.1	142.1	106.8	100.9	107.1	127.6	41.5	64.5	50.6	42.4	18	123.7	112.2	881.2	364.3	1245.5	347	534.2	222.6	141.7	119.2	362.6333333	406.95
1975	10	48.2	78.26	98.95	100.5833333	48.2	148.4	57.1	142.1	106.8	100.9	107.1	127.6	41.5	64.5	50.6	42.4	18	112.2	881.2	364.3	1245.5	347	534.2	222.6	141.7	119.2	362.6333333	406.95
1975	11	8.4	88.32	65.525	85.16666667	8.4	48.2	148.4	57.1	142.1	106.8	100.9	107.1	127.6	41.5	64.5	50.6	42.4	112.2	881.2	364.3	1245.5	347	534.2	222.6	141.7	119.2	362.6333333	406.95
1975	12	104.5	96.78	77.375	84.78333333	104.5	8.4	48.2	148.4	57.1	142.1	106.8	100.9	107.1	127.6	41.5	64.5	50.6	112.2	881.2	364.3	1245.5	347	534.2	222.6	141.7	119.2	362.6333333	406.95
1976	1	67.2	116.9	57.075	72.3	67.2	104.5	8.4	48.2	148.4	57.1	142.1	106.8	100.9	107.1	127.6	41.5	64.5	22.8	641.4	395.8	1037.2	199	442.4	199.2	196.6	148.2	418.7666667	488.3
1976	2	87.6	102.8	66.925	77.38333333	87.6	67.2	104.5	8.4	48.2	148.4	57.1	142.1	106.8	100.9	107.1	127.6	41.5	22.8	641.4	395.8	1037.2	199	442.4	199.2	196.6	148.2	418.7666667	488.3
1976	3	56.7	111.06	79	62.1	56.7	87.6	67.2	104.5	8.4	48.2	148.4	57.1	142.1	106.8	100.9	107.1	127.6	22.8	641.4	395.8	1037.2	199	442.4	199.2	196.6	148.2	418.7666667	488.3
1976	4	118.9	100.52	82.6	73.88333333	118.9	56.7	87.6	67.2	104.5	8.4	48.2	148.4	57.1	142.1	106.8	100.9	107.1	22.8	641.4	395.8	1037.2	199	442.4	199.2	196.6	148.2	418.7666667	488.3
1976	5	86.8	80.84	87.5	86.95	86.8	118.9	56.7	87.6	67.2	104.5	8.4	48.2	148.4	57.1	142.1	106.8	100.9	22.8	641.4	395.8	1037.2	199	442.4	199.2	196.6	148.2	418.7666667	488.3
1976	6	137.8	73.32	100.05	92.5	137.8	86.8	118.9	56.7	87.6	67.2	104.5	8.4	48.2	148.4	57.1	142.1	106.8	22.8	641.4	395.8	1037.2	199	442.4	199.2	196.6	148.2	418.7666667	488.3
1976	7	79.9	75.34	105.85	94.61666667	79.9	137.8	86.8	118.9	56.7	87.6	67.2	104.5	8.4	48.2	148.4	57.1	142.1	22.8	641.4	395.8	1037.2	199	442.4	199.2	196.6	148.2	418.7666667	488.3
1976	8	75.2	63.18	94.925	92.55	75.2	79.9	137.8	86.8	118.9	56.7	87.6	67.2	104.5	8.4	48.2	148.4	57.1	22.8	641.4	395.8	1037.2	199	442.4	199.2	196.6	148.2	418.7666667	488.3
1976	9	53.8	64.88	86.675	92.06666667	53.8	75.2	79.9	137.8	86.8	118.9	56.7	87.6	67.2	104.5	8.4	48.2	148.4	22.8	641.4	395.8	1037.2	199	442.4	199.2	196.6	148.2	418.7666667	488.3
1976	10	35.2	86.98	61.025	78.11666667	35.2	53.8	75.2	79.9	137.8	86.8	118.9	56.7	87.6	67.2	104.5	8.4	48.2	22.8	641.4	395.8	1037.2	199	442.4	199.2	196.6	148.2	418.7666667	488.3
1976	11	145.6	83.44	77.45	87.91666667	145.6	35.2	53.8	75.2	79.9	137.8	86.8	118.9	56.7	87.6	67.2	104.5	8.4	22.8	641.4	395.8	1037.2	199	442.4	199.2	196.6	148.2	418.7666667	488.3
1976	12	106.8	97.56	85.35	82.75	106.8	145.6	35.2	53.8	75.2	79.9	137.8	86.8	118.9	56.7	87.6	67.2	104.5	22.8	641.4	395.8	1037.2	199	442.4	199.2	196.6	148.2	418.7666667	488.3
1977	1	121.4	96.02	102.25	89.66666667	121.4	106.8	145.6	35.2	53.8	75.2	79.9	137.8	86.8	118.9	56.7	87.6	67.2	222.6	667.9	244.1	912	267.7	400.2	155.1	89	192.3	458.9333333	421.3
1977	2	51.9	99.72	106.425	85.78333333	51.9	121.4	106.8	145.6	35.2	53.8	75.2	79.9	137.8	86.8	118.9	56.7	87.6	222.6	667.9	244.1	912	267.7	400.2	155.1	89	192.3	458.9333333	421.3
1977	3	63.6	86.7	85.925	87.41666667	63.6	51.9	121.4	106.8	145.6	35.2	53.8	75.2	79.9	137.8	86.8	118.9	56.7	222.6	667.9	244.1	912	267.7	400.2	155.1	89	192.3	458.9333333	421.3
1977	4	250.2	76.38	121.775	123.25	250.2	63.6	51.9	121.4	106.8	145.6	35.2	53.8	75.2	79.9	137.8	86.8	118.9	222.6	667.9	244.1	912	267.7	400.2	155.1	89	192.3	458.9333333	421.3
1977	5	124.5	77.94	122.55	119.7333333	124.5	250.2	63.6	51.9	121.4	106.8	145.6	35.2	53.8	75.2	79.9	137.8	86.8	222.6	667.9	244.1	912	267.7	400.2	155.1	89	192.3	458.9333333	421.3
1977	6	78	83.32	129.075	114.9333333	78	124.5	250.2	63.6	51.9	121.4	106.8	145.6	35.2	53.8	75.2	79.9	137.8	222.6	667.9	244.1	912	267.7	400.2	155.1	89	192.3	458.9333333	421.3
1977	7	83.9	92.56	134.15	108.6833333	83.9	78	124.5	250.2	63.6	51.9	121.4	106.8	145.6	35.2	53.8	75.2	79.9	222.6	667.9	244.1	912	267.7	400.2	155.1	89	192.3	458.9333333	421.3
1977	8	51.2	92.18	84.4	108.5666667	51.2	83.9	78	124.5	250.2	63.6	51.9	121.4	106.8	145.6	35.2	53.8	75.2	222.6	667.9	244.1	912	267.7	400.2	155.1	89	192.3	458.9333333	421.3
1977	9	27.4	97.86	60.125	102.5333333	27.4	51.2	83.9	78	124.5	250.2	63.6	51.9	121.4	106.8	145.6	35.2	53.8	222.6	667.9	244.1	912	267.7	400.2	155.1	89	192.3	458.9333333	421.3
1977	10	29.4	118.78	47.975	65.73333333	29.4	27.4	51.2	83.9	78	124.5	250.2	63.6	51.9	121.4	106.8	145.6	35.2	222.6	667.9	244.1	912	267.7	400.2	155.1	89	192.3	458.9333333	421.3
1977	11	141.6	122.32	62.4	68.58333333	141.6	29.4	27.4	51.2	83.9	78	124.5	250.2	63.6	51.9	121.4	106.8	145.6	222.6	667.9	244.1	912	267.7	400.2	155.1	89	192.3	458.9333333	421.3
1977	12	75.7	113.64	68.525	68.2	75.7	141.6	29.4	27.4	51.2	83.9	78	124.5	250.2	63.6	51.9	121.4	106.8	222.6	667.9	244.1	912	267.7	400.2	155.1	89	192.3	458.9333333	421.3
1978	1	89.4	120.04	84.025	69.11666667	89.4	75.7	141.6	29.4	27.4	51.2	83.9	78	124.5	250.2	63.6	51.9	121.4	199.2	942	191.9	1133.9	425.7	516.3	135.1	56.8	163.1333333	452.9666667	458.25
1978	2	191.8	117.56	124.625	92.55	191.8	89.4	75.7	141.6	29.4	27.4	51.2	83.9	78	124.5	250.2	63.6	51.9	199.2	942	191.9	1133.9	425.7	516.3	135.1	56.8	163.1333333	452.9666667	458.25
1978	3	195.2	73	138.025	120.5166667	195.2	191.8	89.4	75.7	141.6	29.4	27.4	51.2	83.9	78	124.5	250.2	63.6	199.2	942	191.9	1133.9	425.7	516.3	135.1	56.8	163.1333333	452.9666667	458.25
1978	4	94.2	53.98	142.65	131.3166667	94.2	195.2	191.8	89.4	75.7	141.6	29.4	27.4	51.2	83.9	78	124.5	250.2	199.2	942	191.9	1133.9	425.7	516.3	135.1	56.8	163.1333333	452.9666667	458.25
1978	5	45.3	66.7	131.625	115.2666667	45.3	94.2	195.2	191.8	89.4	75.7	141.6	29.4	27.4	51.2	83.9	78	124.5	199.2	942	191.9	1133.9	425.7	516.3	135.1	56.8	163.1333333	452.9666667	458.25
1978	6	50.9	65.06	96.4	111.1333333	50.9	45.3	94.2	195.2	191.8	89.4	75.7	141.6	29.4	27.4	51.2	83.9	78	199.2	942	191.9	1133.9	425.7	516.3	135.1	56.8	163.1333333	452.9666667	458.25
1978	7	12.2	72.7	50.65	98.26666667	12.2	50.9	45.3	94.2	195.2	191.8	89.4	75.7	141.6	29.4	27.4	51.2	83.9	199.2	942	191.9	1133.9	425.7	516.3	135.1	56.8	163.1333333	452.9666667	458.25
1978	8	94.1	105.58	50.625	81.98333333	94.1	12.2	50.9	45.3	94.2	195.2	191.8	89.4	75.7	141.6	29.4	27.4	51.2	199.2	942	191.9	1133.9	425.7	516.3	135.1	56.8	163.1333333	452.9666667	458.25
1978	9	74	138.74	57.8	61.78333333	74	94.1	12.2	50.9	45.3	94.2	195.2	191.8	89.4	75.7	141.6	29.4	27.4	199.2	942	191.9	1133.9	425.7	516.3	135.1	56.8	163.1333333	452.9666667	458.25
1978	10	27.2	129.26	51.875	50.61666667	27.2	74	94.1	12.2	50.9	45.3	94.2	195.2	191.8	89.4	75.7	141.6	29.4	199.2	942	191.9	1133.9	425.7	516.3	135.1	56.8	163.1333333	452.9666667	458.25
1978	11	21.4	123.18	54.175	46.63333333	21.4	27.2	74	94.1	12.2	50.9	45.3	94.2	195.2	191.8	89.4	75.7	141.6	199.2	942	191.9	1133.9	425.7	516.3	135.1	56.8	163.1333333	452.9666667	458.25
1978	12	288.9	115.48	102.875	86.3	288.9	21.4	27.2	74	94.1	12.2	50.9	45.3	94.2	195.2	191.8	89.4	75.7	199.2	942	191.9	1133.9	425.7	516.3	135.1	56.8	163.1333333	452.9666667	458.25
1979	1	119.5	79.56	114.25	104.1833333	119.5	288.9	21.4	27.2	74	94.1	12.2	50.9	45.3	94.2	195.2	191.8	89.4	155.1	884.1	207.5	1091.6	498.5	385.6	106.3	101.2	132.1666667	434.0333333	450.95
1979	2	117.3	59.34	136.775	108.05	117.3	119.5	288.9	21.4	27.2	74	94.1	12.2	50.9	45.3	94.2	195.2	191.8	155.1	884.1	207.5	1091.6	498.5	385.6	106.3	101.2	132.1666667	434.0333333	450.95
1979	3	120	55.3	161.425	115.7166667	120	117.3	119.5	288.9	21.4	27.2	74	94.1	12.2	50.9	45.3	94.2	195.2	155.1	884.1	207.5	1091.6	498.5	385.6	106.3	101.2	132.1666667	434.0333333	450.95
1979	4	129	51.68	121.45	132.6833333	129	120	117.3	119.5	288.9	21.4	27.2	74	94.1	12.2	50.9	45.3	94.2	155.1	884.1	207.5	1091.6	498.5	385.6	106.3	101.2	132.1666667	434.0333333	450.95
1979	5	64.9	45.78	107.8	139.9333333	64.9	129	120	117.3	119.5	288.9	21.4	27.2	74	94.1	12.2	50.9	45.3	155.1	884.1	207.5	1091.6	498.5	385.6	106.3	101.2	132.1666667	434.0333333	450.95
1979	6	39.8	101.12	88.425	98.41666667	39.8	64.9	129	120	117.3	119.5	288.9	21.4	27.2	74	94.1	12.2	50.9	155.1	884.1	207.5	1091.6	498.5	385.6	106.3	101.2	132.1666667	434.0333333	450.95
1979	7	49.2	106.2	70.725	86.7	49.2	39.8	64.9	129	120	117.3	119.5	288.9	21.4	27.2	74	94.1	12.2	155.1	884.1	207.5	1091.6	498.5	385.6	106.3	101.2	132.1666667	434.0333333	450.95
1979	8	47.3	114.86	50.3	75.03333333	47.3	49.2	39.8	64.9	129	120	117.3	119.5	288.9	21.4	27.2	74	94.1	155.1	884.1	207.5	1091.6	498.5	385.6	106.3	101.2	132.1666667	434.0333333	450.95
1979	9	14.9	133.42	37.8	57.51666667	14.9	47.3	49.2	39.8	64.9	129	120	117.3	119.5	288.9	21.4	27.2	74	155.1	884.1	207.5	1091.6	498.5	385.6	106.3	101.2	132.1666667	434.0333333	450.95
1979	10	1.8	154.94	28.3	36.31666667	1.8	14.9	47.3	49.2	39.8	64.9	129	120	117.3	119.5	288.9	21.4	27.2	155.1	884.1	207.5	1091.6	498.5	385.6	106.3	101.2	132.1666667	434.0333333	450.95
1979	11	47.4	110.14	27.85	33.4	47.4	1.8	14.9	47.3	49.2	39.8	64.9	129	120	117.3	119.5	288.9	21.4	155.1	884.1	207.5	1091.6	498.5	385.6	106.3	101.2	132.1666667	434.0333333	450.95
1979	12	84.7	94.2	37.2	40.88333333	84.7	47.4	1.8	14.9	47.3	49.2	39.8	64.9	129	120	117.3	119.5	288.9	155.1	884.1	207.5	1091.6	498.5	385.6	106.3	101.2	132.1666667	434.0333333	450.95
1980	1	136.6	80.58	67.625	55.45	136.6	84.7	47.4	1.8	14.9	47.3	49.2	39.8	64.9	129	120	117.3	119.5	135.1	900.8	113.2	1014	547.1	353.7	96.5	16.7	112.6333333	418.5333333	369.65
1980	2	53.3	66.04	80.5	56.45	53.3	136.6	84.7	47.4	1.8	14.9	47.3	49.2	39.8	64.9	129	120	117.3	135.1	900.8	113.2	1014	547.1	353.7	96.5	16.7	112.6333333	418.5333333	369.65
1980	3	143.6	43.22	104.55	77.9	143.6	53.3	136.6	84.7	47.4	1.8	14.9	47.3	49.2	39.8	64.9	129	120	135.1	900.8	113.2	1014	547.1	353.7	96.5	16.7	112.6333333	418.5333333	369.65
1980	4	177.1	30.6	127.65	107.1166667	177.1	143.6	53.3	136.6	84.7	47.4	1.8	14.9	47.3	49.2	39.8	64.9	129	135.1	900.8	113.2	1014	547.1	353.7	96.5	16.7	112.6333333	418.5333333	369.65
1980	5	228.7	32.12	150.675	137.3333333	228.7	177.1	143.6	53.3	136.6	84.7	47.4	1.8	14.9	47.3	49.2	39.8	64.9	135.1	900.8	113.2	1014	547.1	353.7	96.5	16.7	112.6333333	418.5333333	369.65
1980	6	80.2	39.22	157.4	136.5833333	80.2	228.7	177.1	143.6	53.3	136.6	84.7	47.4	1.8	14.9	47.3	49.2	39.8	135.1	900.8	113.2	1014	547.1	353.7	96.5	16.7	112.6333333	418.5333333	369.65
1980	7	44.9	57.08	132.725	121.3	44.9	80.2	228.7	177.1	143.6	53.3	136.6	84.7	47.4	1.8	14.9	47.3	49.2	135.1	900.8	113.2	1014	547.1	353.7	96.5	16.7	112.6333333	418.5333333	369.65
1980	8	36.2	64.76	97.5	118.45	36.2	44.9	80.2	228.7	177.1	143.6	53.3	136.6	84.7	47.4	1.8	14.9	47.3	135.1	900.8	113.2	1014	547.1	353.7	96.5	16.7	112.6333333	418.5333333	369.65
1980	9	29.9	93.12	47.8	99.5	29.9	36.2	44.9	80.2	228.7	177.1	143.6	53.3	136.6	84.7	47.4	1.8	14.9	135.1	900.8	113.2	1014	547.1	353.7	96.5	16.7	112.6333333	418.5333333	369.65
1980	10	78.5	119.06	47.375	83.06666667	78.5	29.9	36.2	44.9	80.2	228.7	177.1	143.6	53.3	136.6	84.7	47.4	1.8	135.1	900.8	113.2	1014	547.1	353.7	96.5	16.7	112.6333333	418.5333333	369.65
1980	11	91.8	147.86	59.1	60.25	91.8	78.5	29.9	36.2	44.9	80.2	228.7	177.1	143.6	53.3	136.6	84.7	47.4	135.1	900.8	113.2	1014	547.1	353.7	96.5	16.7	112.6333333	418.5333333	369.65
1980	12	115.1	136.58	78.825	66.06666667	115.1	91.8	78.5	29.9	36.2	44.9	80.2	228.7	177.1	143.6	53.3	136.6	84.7	135.1	900.8	113.2	1014	547.1	353.7	96.5	16.7	112.6333333	418.5333333	369.65
1981	1	24.5	134.9	77.475	62.66666667	24.5	115.1	91.8	78.5	29.9	36.2	44.9	80.2	228.7	177.1	143.6	53.3	136.6	106.3	951.6	189.5	1141.1	322	629.6	81.1	108.4	94.63333333	456.3	491.65
1981	2	95	113.42	81.6	72.46666667	95	24.5	115.1	91.8	78.5	29.9	36.2	44.9	80.2	228.7	177.1	143.6	53.3	106.3	951.6	189.5	1141.1	322	629.6	81.1	108.4	94.63333333	456.3	491.65
1981	3	225.4	83.98	115	105.05	225.4	95	24.5	115.1	91.8	78.5	29.9	36.2	44.9	80.2	228.7	177.1	143.6	106.3	951.6	189.5	1141.1	322	629.6	81.1	108.4	94.63333333	456.3	491.65
1981	4	211.2	53.94	139.025	127.1666667	211.2	225.4	95	24.5	115.1	91.8	78.5	29.9	36.2	44.9	80.2	228.7	177.1	106.3	951.6	189.5	1141.1	322	629.6	81.1	108.4	94.63333333	456.3	491.65
1981	5	87.2	56.26	154.7	126.4	87.2	211.2	225.4	95	24.5	115.1	91.8	78.5	29.9	36.2	44.9	80.2	228.7	106.3	951.6	189.5	1141.1	322	629.6	81.1	108.4	94.63333333	456.3	491.65
1981	6	33.6	70.3	139.35	112.8166667	33.6	87.2	211.2	225.4	95	24.5	115.1	91.8	78.5	29.9	36.2	44.9	80.2	106.3	951.6	189.5	1141.1	322	629.6	81.1	108.4	94.63333333	456.3	491.65
1981	7	77.6	67.96	102.4	121.6666667	77.6	33.6	87.2	211.2	225.4	95	24.5	115.1	91.8	78.5	29.9	36.2	44.9	106.3	951.6	189.5	1141.1	322	629.6	81.1	108.4	94.63333333	456.3	491.65
1981	8	22.7	80.98	55.275	109.6166667	22.7	77.6	33.6	87.2	211.2	225.4	95	24.5	115.1	91.8	78.5	29.9	36.2	106.3	951.6	189.5	1141.1	322	629.6	81.1	108.4	94.63333333	456.3	491.65
1981	9	39.6	110.36	43.375	78.65	39.6	22.7	77.6	33.6	87.2	211.2	225.4	95	24.5	115.1	91.8	78.5	29.9	106.3	951.6	189.5	1141.1	322	629.6	81.1	108.4	94.63333333	456.3	491.65
1981	10	11.2	134.24	37.775	45.31666667	11.2	39.6	22.7	77.6	33.6	87.2	211.2	225.4	95	24.5	115.1	91.8	78.5	106.3	951.6	189.5	1141.1	322	629.6	81.1	108.4	94.63333333	456.3	491.65
1981	11	36.9	128.66	27.6	36.93333333	36.9	11.2	39.6	22.7	77.6	33.6	87.2	211.2	225.4	95	24.5	115.1	91.8	106.3	951.6	189.5	1141.1	322	629.6	81.1	108.4	94.63333333	456.3	491.65
1981	12	80.5	130.48	42.05	44.75	80.5	36.9	11.2	39.6	22.7	77.6	33.6	87.2	211.2	225.4	95	24.5	115.1	106.3	951.6	189.5	1141.1	322	629.6	81.1	108.4	94.63333333	456.3	491.65
1982	1	50.5	127	44.775	40.23333333	50.5	80.5	36.9	11.2	39.6	22.7	77.6	33.6	87.2	211.2	225.4	95	24.5	96.5	883.8	151.1	1034.9	326.4	557.4	100.3	50.8	92.63333333	513.5666667	593.5
1982	2	74.7	86.46	60.65	48.9	74.7	50.5	80.5	36.9	11.2	39.6	22.7	77.6	33.6	87.2	211.2	225.4	95	96.5	883.8	151.1	1034.9	326.4	557.4	100.3	50.8	92.63333333	513.5666667	593.5
1982	3	74	52.14	69.925	54.63333333	74	74.7	50.5	80.5	36.9	11.2	39.6	22.7	77.6	33.6	87.2	211.2	225.4	96.5	883.8	151.1	1034.9	326.4	557.4	100.3	50.8	92.63333333	513.5666667	593.5
1982	4	107.5	36.94	76.675	70.68333333	107.5	74	74.7	50.5	80.5	36.9	11.2	39.6	22.7	77.6	33.6	87.2	211.2	96.5	883.8	151.1	1034.9	326.4	557.4	100.3	50.8	92.63333333	513.5666667	593.5
1982	5	32.5	37.6	72.175	69.95	32.5	107.5	74	74.7	50.5	80.5	36.9	11.2	39.6	22.7	77.6	33.6	87.2	96.5	883.8	151.1	1034.9	326.4	557.4	100.3	50.8	92.63333333	513.5666667	593.5
1982	6	44.1	38.18	64.525	63.88333333	44.1	32.5	107.5	74	74.7	50.5	80.5	36.9	11.2	39.6	22.7	77.6	33.6	96.5	883.8	151.1	1034.9	326.4	557.4	100.3	50.8	92.63333333	513.5666667	593.5
1982	7	33.8	43.74	54.475	61.1	33.8	44.1	32.5	107.5	74	74.7	50.5	80.5	36.9	11.2	39.6	22.7	77.6	96.5	883.8	151.1	1034.9	326.4	557.4	100.3	50.8	92.63333333	513.5666667	593.5
1982	8	49.7	50.76	40.025	56.93333333	49.7	33.8	44.1	32.5	107.5	74	74.7	50.5	80.5	36.9	11.2	39.6	22.7	96.5	883.8	151.1	1034.9	326.4	557.4	100.3	50.8	92.63333333	513.5666667	593.5
1982	9	44.8	63.32	43.1	52.06666667	44.8	49.7	33.8	44.1	32.5	107.5	74	74.7	50.5	80.5	36.9	11.2	39.6	96.5	883.8	151.1	1034.9	326.4	557.4	100.3	50.8	92.63333333	513.5666667	593.5
1982	10	24.4	77.44	38.175	38.21666667	24.4	44.8	49.7	33.8	44.1	32.5	107.5	74	74.7	50.5	80.5	36.9	11.2	96.5	883.8	151.1	1034.9	326.4	557.4	100.3	50.8	92.63333333	513.5666667	593.5
1982	11	303.9	67.84	105.7	83.45	303.9	24.4	44.8	49.7	33.8	44.1	32.5	107.5	74	74.7	50.5	80.5	36.9	96.5	883.8	151.1	1034.9	326.4	557.4	100.3	50.8	92.63333333	513.5666667	593.5
1982	12	123.2	66.56	124.075	96.63333333	123.2	303.9	24.4	44.8	49.7	33.8	44.1	32.5	107.5	74	74.7	50.5	80.5	96.5	883.8	151.1	1034.9	326.4	557.4	100.3	50.8	92.63333333	513.5666667	593.5
1983	1	78.3	58.38	132.45	104.05	78.3	123.2	303.9	24.4	44.8	49.7	33.8	44.1	32.5	107.5	74	74.7	50.5	81.1	500.7	152.7	653.4	242.6	258.1	83.5	69.2	88.3	481.7	407.75
1983	2	88.2	53.52	148.4	110.4666667	88.2	78.3	123.2	303.9	24.4	44.8	49.7	33.8	44.1	32.5	107.5	74	74.7	81.1	500.7	152.7	653.4	242.6	258.1	83.5	69.2	88.3	481.7	407.75
1983	3	54.8	40.98	86.125	112.1333333	54.8	88.2	78.3	123.2	303.9	24.4	44.8	49.7	33.8	44.1	32.5	107.5	74	81.1	500.7	152.7	653.4	242.6	258.1	83.5	69.2	88.3	481.7	407.75
1983	4	115.3	39.36	84.15	127.2833333	115.3	54.8	88.2	78.3	123.2	303.9	24.4	44.8	49.7	33.8	44.1	32.5	107.5	81.1	500.7	152.7	653.4	242.6	258.1	83.5	69.2	88.3	481.7	407.75
1983	5	12.1	91.32	67.6	78.65	12.1	115.3	54.8	88.2	78.3	123.2	303.9	24.4	44.8	49.7	33.8	44.1	32.5	81.1	500.7	152.7	653.4	242.6	258.1	83.5	69.2	88.3	481.7	407.75
1983	6	88.1	109.2	67.575	72.8	88.1	12.1	115.3	54.8	88.2	78.3	123.2	303.9	24.4	44.8	49.7	33.8	44.1	81.1	500.7	152.7	653.4	242.6	258.1	83.5	69.2	88.3	481.7	407.75
1983	7	56.5	114.92	68	69.16666667	56.5	88.1	12.1	115.3	54.8	88.2	78.3	123.2	303.9	24.4	44.8	49.7	33.8	81.1	500.7	152.7	653.4	242.6	258.1	83.5	69.2	88.3	481.7	407.75
1983	8	79.3	123.6	59	67.68333333	79.3	56.5	88.1	12.1	115.3	54.8	88.2	78.3	123.2	303.9	24.4	44.8	49.7	81.1	500.7	152.7	653.4	242.6	258.1	83.5	69.2	88.3	481.7	407.75
1983	9	94.2	129.68	79.525	74.25	94.2	79.3	56.5	88.1	12.1	115.3	54.8	88.2	78.3	123.2	303.9	24.4	44.8	81.1	500.7	152.7	653.4	242.6	258.1	83.5	69.2	88.3	481.7	407.75
1983	10	60	91.96	72.5	65.03333333	60	94.2	79.3	56.5	88.1	12.1	115.3	54.8	88.2	78.3	123.2	303.9	24.4	81.1	500.7	152.7	653.4	242.6	258.1	83.5	69.2	88.3	481.7	407.75
1983	11	132.4	69.74	91.475	85.08333333	132.4	60	94.2	79.3	56.5	88.1	12.1	115.3	54.8	88.2	78.3	123.2	303.9	81.1	500.7	152.7	653.4	242.6	258.1	83.5	69.2	88.3	481.7	407.75
1983	12	99.4	71.7	96.5	86.96666667	99.4	132.4	60	94.2	79.3	56.5	88.1	12.1	115.3	54.8	88.2	78.3	123.2	81.1	500.7	152.7	653.4	242.6	258.1	83.5	69.2	88.3	481.7	407.75
1984	1	57.5	65.36	87.325	87.13333333	57.5	99.4	132.4	60	94.2	79.3	56.5	88.1	12.1	115.3	54.8	88.2	78.3	100.3	863.9	290	1153.9	593.6	270.3	135.8	154.2	106.5333333	361.9333333	264.2
1984	2	46.6	70.26	83.975	81.68333333	46.6	57.5	99.4	132.4	60	94.2	79.3	56.5	88.1	12.1	115.3	54.8	88.2	100.3	863.9	290	1153.9	593.6	270.3	135.8	154.2	106.5333333	361.9333333	264.2
1984	3	35	66.04	59.625	71.81666667	35	46.6	57.5	99.4	132.4	60	94.2	79.3	56.5	88.1	12.1	115.3	54.8	100.3	863.9	290	1153.9	593.6	270.3	135.8	154.2	106.5333333	361.9333333	264.2
1984	4	152	75.62	72.775	87.15	152	35	46.6	57.5	99.4	132.4	60	94.2	79.3	56.5	88.1	12.1	115.3	100.3	863.9	290	1153.9	593.6	270.3	135.8	154.2	106.5333333	361.9333333	264.2
1984	5	18	84.48	62.9	68.08333333	18	152	35	46.6	57.5	99.4	132.4	60	94.2	79.3	56.5	88.1	12.1	100.3	863.9	290	1153.9	593.6	270.3	135.8	154.2	106.5333333	361.9333333	264.2
1984	6	21	93.06	56.5	55.01666667	21	18	152	35	46.6	57.5	99.4	132.4	60	94.2	79.3	56.5	88.1	100.3	863.9	290	1153.9	593.6	270.3	135.8	154.2	106.5333333	361.9333333	264.2
1984	7	37.3	88.7	57.075	51.65	37.3	21	18	152	35	46.6	57.5	99.4	132.4	60	94.2	79.3	56.5	100.3	863.9	290	1153.9	593.6	270.3	135.8	154.2	106.5333333	361.9333333	264.2
1984	8	97.9	79.18	43.55	60.2	97.9	37.3	21	18	152	35	46.6	57.5	99.4	132.4	60	94.2	79.3	100.3	863.9	290	1153.9	593.6	270.3	135.8	154.2	106.5333333	361.9333333	264.2
1984	9	23.2	74.18	44.85	58.23333333	23.2	97.9	37.3	21	18	152	35	46.6	57.5	99.4	132.4	60	94.2	100.3	863.9	290	1153.9	593.6	270.3	135.8	154.2	106.5333333	361.9333333	264.2
1984	10	47	78.1	51.35	40.73333333	47	23.2	97.9	37.3	21	18	152	35	46.6	57.5	99.4	132.4	60	100.3	863.9	290	1153.9	593.6	270.3	135.8	154.2	106.5333333	361.9333333	264.2
1984	11	87.3	61.82	63.85	52.28333333	87.3	47	23.2	97.9	37.3	21	18	152	35	46.6	57.5	99.4	132.4	100.3	863.9	290	1153.9	593.6	270.3	135.8	154.2	106.5333333	361.9333333	264.2
1984	12	133.5	54.52	72.75	71.03333333	133.5	87.3	47	23.2	97.9	37.3	21	18	152	35	46.6	57.5	99.4	100.3	863.9	290	1153.9	593.6	270.3	135.8	154.2	106.5333333	361.9333333	264.2
1985	1	12.3	52.66	70.025	66.86666667	12.3	133.5	87.3	47	23.2	97.9	37.3	21	18	152	35	46.6	57.5	83.5	561.9	205.4	767.3	335.9	226	135.2	70.2	118.1666667	251.4666667	248.15
1985	2	131.6	65.24	91.175	72.48333333	131.6	12.3	133.5	87.3	47	23.2	97.9	37.3	21	18	152	35	46.6	83.5	561.9	205.4	767.3	335.9	226	135.2	70.2	118.1666667	251.4666667	248.15
1985	3	90.9	39.48	92.075	83.76666667	90.9	131.6	12.3	133.5	87.3	47	23.2	97.9	37.3	21	18	152	35	83.5	561.9	205.4	767.3	335.9	226	135.2	70.2	118.1666667	251.4666667	248.15
1985	4	147.3	45.28	95.525	100.4833333	147.3	90.9	131.6	12.3	133.5	87.3	47	23.2	97.9	37.3	21	18	152	83.5	561.9	205.4	767.3	335.9	226	135.2	70.2	118.1666667	251.4666667	248.15
1985	5	78.7	58.54	112.125	99.05	78.7	147.3	90.9	131.6	12.3	133.5	87.3	47	23.2	97.9	37.3	21	18	83.5	561.9	205.4	767.3	335.9	226	135.2	70.2	118.1666667	251.4666667	248.15
1985	6	46.2	77.78	90.775	84.5	46.2	78.7	147.3	90.9	131.6	12.3	133.5	87.3	47	23.2	97.9	37.3	21	83.5	561.9	205.4	767.3	335.9	226	135.2	70.2	118.1666667	251.4666667	248.15
1985	7	37.2	60.66	77.35	88.65	37.2	46.2	78.7	147.3	90.9	131.6	12.3	133.5	87.3	47	23.2	97.9	37.3	83.5	561.9	205.4	767.3	335.9	226	135.2	70.2	118.1666667	251.4666667	248.15
1985	8	11.9	82.34	43.5	68.7	11.9	37.2	46.2	78.7	147.3	90.9	131.6	12.3	133.5	87.3	47	23.2	97.9	83.5	561.9	205.4	767.3	335.9	226	135.2	70.2	118.1666667	251.4666667	248.15
1985	9	61.5	91.12	39.2	63.8	61.5	11.9	37.2	46.2	78.7	147.3	90.9	131.6	12.3	133.5	87.3	47	23.2	83.5	561.9	205.4	767.3	335.9	226	135.2	70.2	118.1666667	251.4666667	248.15
1985	10	35.9	103.12	36.625	45.23333333	35.9	61.5	11.9	37.2	46.2	78.7	147.3	90.9	131.6	12.3	133.5	87.3	47	83.5	561.9	205.4	767.3	335.9	226	135.2	70.2	118.1666667	251.4666667	248.15
1985	11	143.4	92.16	63.175	56.01666667	143.4	35.9	61.5	11.9	37.2	46.2	78.7	147.3	90.9	131.6	12.3	133.5	87.3	83.5	561.9	205.4	767.3	335.9	226	135.2	70.2	118.1666667	251.4666667	248.15
1985	12	34.8	98.94	68.9	54.11666667	34.8	143.4	35.9	61.5	11.9	37.2	46.2	78.7	147.3	90.9	131.6	12.3	133.5	83.5	561.9	205.4	767.3	335.9	226	135.2	70.2	118.1666667	251.4666667	248.15
1986	1	96.2	80.06	77.575	63.95	96.2	34.8	143.4	35.9	61.5	11.9	37.2	46.2	78.7	147.3	90.9	131.6	12.3	135.8	727.8	146.5	874.3	364.7	363.1	49.1	97.4	106.7	286.4666667	294.55
1986	2	105.3	64.26	94.925	79.51666667	105.3	96.2	34.8	143.4	35.9	61.5	11.9	37.2	46.2	78.7	147.3	90.9	131.6	135.8	727.8	146.5	874.3	364.7	363.1	49.1	97.4	106.7	286.4666667	294.55
1986	3	87.4	47.1	80.925	83.83333333	87.4	105.3	96.2	34.8	143.4	35.9	61.5	11.9	37.2	46.2	78.7	147.3	90.9	135.8	727.8	146.5	874.3	364.7	363.1	49.1	97.4	106.7	286.4666667	294.55
1986	4	193.6	38.54	120.625	110.1166667	193.6	87.4	105.3	96.2	34.8	143.4	35.9	61.5	11.9	37.2	46.2	78.7	147.3	135.8	727.8	146.5	874.3	364.7	363.1	49.1	97.4	106.7	286.4666667	294.55
1986	5	39.2	57.98	106.375	92.75	39.2	193.6	87.4	105.3	96.2	34.8	143.4	35.9	61.5	11.9	37.2	46.2	78.7	135.8	727.8	146.5	874.3	364.7	363.1	49.1	97.4	106.7	286.4666667	294.55
1986	6	63	57.5	95.8	97.45	63	39.2	193.6	87.4	105.3	96.2	34.8	143.4	35.9	61.5	11.9	37.2	46.2	135.8	727.8	146.5	874.3	364.7	363.1	49.1	97.4	106.7	286.4666667	294.55
1986	7	40.6	74.36	84.1	88.18333333	40.6	63	39.2	193.6	87.4	105.3	96.2	34.8	143.4	35.9	61.5	11.9	37.2	135.8	727.8	146.5	874.3	364.7	363.1	49.1	97.4	106.7	286.4666667	294.55
1986	8	22.4	83.12	41.3	74.36666667	22.4	40.6	63	39.2	193.6	87.4	105.3	96.2	34.8	143.4	35.9	61.5	11.9	135.8	727.8	146.5	874.3	364.7	363.1	49.1	97.4	106.7	286.4666667	294.55
1986	9	14.8	93.42	35.2	62.26666667	14.8	22.4	40.6	63	39.2	193.6	87.4	105.3	96.2	34.8	143.4	35.9	61.5	135.8	727.8	146.5	874.3	364.7	363.1	49.1	97.4	106.7	286.4666667	294.55
1986	10	50.9	103.46	32.175	38.48333333	50.9	14.8	22.4	40.6	63	39.2	193.6	87.4	105.3	96.2	34.8	143.4	35.9	135.8	727.8	146.5	874.3	364.7	363.1	49.1	97.4	106.7	286.4666667	294.55
1986	11	54.3	104.34	35.6	41	54.3	50.9	14.8	22.4	40.6	63	39.2	193.6	87.4	105.3	96.2	34.8	143.4	135.8	727.8	146.5	874.3	364.7	363.1	49.1	97.4	106.7	286.4666667	294.55
1986	12	188.4	97.7	77.1	61.9	188.4	54.3	50.9	14.8	22.4	40.6	63	39.2	193.6	87.4	105.3	96.2	34.8	135.8	727.8	146.5	874.3	364.7	363.1	49.1	97.4	106.7	286.4666667	294.55
1987	1	121.8	84.76	103.85	75.43333333	121.8	188.4	54.3	50.9	14.8	22.4	40.6	63	39.2	193.6	87.4	105.3	96.2	135.2	762.9	128.7	891.6	379.7	383.2	63	65.7	82.43333333	324.1	373.15
1987	2	65.3	71.76	107.45	82.58333333	65.3	121.8	188.4	54.3	50.9	14.8	22.4	40.6	63	39.2	193.6	87.4	105.3	135.2	762.9	128.7	891.6	379.7	383.2	63	65.7	82.43333333	324.1	373.15
1987	3	160	36	133.875	106.7833333	160	65.3	121.8	188.4	54.3	50.9	14.8	22.4	40.6	63	39.2	193.6	87.4	135.2	762.9	128.7	891.6	379.7	383.2	63	65.7	82.43333333	324.1	373.15
1987	4	90.8	38.34	109.475	113.4333333	90.8	160	65.3	121.8	188.4	54.3	50.9	14.8	22.4	40.6	63	39.2	193.6	135.2	762.9	128.7	891.6	379.7	383.2	63	65.7	82.43333333	324.1	373.15
1987	5	85.5	36.6	100.4	118.6333333	85.5	90.8	160	65.3	121.8	188.4	54.3	50.9	14.8	22.4	40.6	63	39.2	135.2	762.9	128.7	891.6	379.7	383.2	63	65.7	82.43333333	324.1	373.15
1987	6	132.2	66.16	117.125	109.2666667	132.2	85.5	90.8	160	65.3	121.8	188.4	54.3	50.9	14.8	22.4	40.6	63	135.2	762.9	128.7	891.6	379.7	383.2	63	65.7	82.43333333	324.1	373.15
1987	7	53.6	86.04	90.525	97.9	53.6	132.2	85.5	90.8	160	65.3	121.8	188.4	54.3	50.9	14.8	22.4	40.6	135.2	762.9	128.7	891.6	379.7	383.2	63	65.7	82.43333333	324.1	373.15
1987	8	21.3	96.14	73.15	90.56666667	21.3	53.6	132.2	85.5	90.8	160	65.3	121.8	188.4	54.3	50.9	14.8	22.4	135.2	762.9	128.7	891.6	379.7	383.2	63	65.7	82.43333333	324.1	373.15
1987	9	63.5	117.96	67.65	74.48333333	63.5	21.3	53.6	132.2	85.5	90.8	160	65.3	121.8	188.4	54.3	50.9	14.8	135.2	762.9	128.7	891.6	379.7	383.2	63	65.7	82.43333333	324.1	373.15
1987	10	23.7	125.26	40.525	63.3	23.7	63.5	21.3	53.6	132.2	85.5	90.8	160	65.3	121.8	188.4	54.3	50.9	135.2	762.9	128.7	891.6	379.7	383.2	63	65.7	82.43333333	324.1	373.15
1987	11	122.7	104.68	57.8	69.5	122.7	23.7	63.5	21.3	53.6	132.2	85.5	90.8	160	65.3	121.8	188.4	54.3	135.2	762.9	128.7	891.6	379.7	383.2	63	65.7	82.43333333	324.1	373.15
1987	12	20.9	106.76	57.7	50.95	20.9	122.7	23.7	63.5	21.3	53.6	132.2	85.5	90.8	160	65.3	121.8	188.4	135.2	762.9	128.7	891.6	379.7	383.2	63	65.7	82.43333333	324.1	373.15
1988	1	144.7	104.42	78	66.13333333	144.7	20.9	122.7	23.7	63.5	21.3	53.6	132.2	85.5	90.8	160	65.3	121.8	49.1	898.3	162.1	1060.4	429.8	468.5	74.9	87.2	62.33333333	404.9333333	425.85
1988	2	16.4	76.68	76.175	65.31666667	16.4	144.7	20.9	122.7	23.7	63.5	21.3	53.6	132.2	85.5	90.8	160	65.3	49.1	898.3	162.1	1060.4	429.8	468.5	74.9	87.2	62.33333333	404.9333333	425.85
1988	3	194.2	71.22	94.05	87.1	194.2	16.4	144.7	20.9	122.7	23.7	63.5	21.3	53.6	132.2	85.5	90.8	160	49.1	898.3	162.1	1060.4	429.8	468.5	74.9	87.2	62.33333333	404.9333333	425.85
1988	4	260.2	58.86	153.875	126.5166667	260.2	194.2	16.4	144.7	20.9	122.7	23.7	63.5	21.3	53.6	132.2	85.5	90.8	49.1	898.3	162.1	1060.4	429.8	468.5	74.9	87.2	62.33333333	404.9333333	425.85
1988	5	108	56.96	144.7	124.0666667	108	260.2	194.2	16.4	144.7	20.9	122.7	23.7	63.5	21.3	53.6	132.2	85.5	49.1	898.3	162.1	1060.4	429.8	468.5	74.9	87.2	62.33333333	404.9333333	425.85
1988	6	154	50.42	179.1	146.25	154	108	260.2	194.2	16.4	144.7	20.9	122.7	23.7	63.5	21.3	53.6	132.2	49.1	898.3	162.1	1060.4	429.8	468.5	74.9	87.2	62.33333333	404.9333333	425.85
1988	7	28.7	75.1	137.725	126.9166667	28.7	154	108	260.2	194.2	16.4	144.7	20.9	122.7	23.7	63.5	21.3	53.6	49.1	898.3	162.1	1060.4	429.8	468.5	74.9	87.2	62.33333333	404.9333333	425.85
1988	8	102.6	65.68	98.325	141.2833333	102.6	28.7	154	108	260.2	194.2	16.4	144.7	20.9	122.7	23.7	63.5	21.3	49.1	898.3	162.1	1060.4	429.8	468.5	74.9	87.2	62.33333333	404.9333333	425.85
1988	9	63.5	99.78	87.2	119.5	63.5	102.6	28.7	154	108	260.2	194.2	16.4	144.7	20.9	122.7	23.7	63.5	49.1	898.3	162.1	1060.4	429.8	468.5	74.9	87.2	62.33333333	404.9333333	425.85
1988	10	35.15	127.28	57.4875	81.99166667	35.15	63.5	102.6	28.7	154	108	260.2	194.2	16.4	144.7	20.9	122.7	23.7	49.1	898.3	162.1	1060.4	429.8	468.5	74.9	87.2	62.33333333	404.9333333	425.85
1988	11	47.3	144.7	62.1375	71.875	47.3	35.15	63.5	102.6	28.7	154	108	260.2	194.2	16.4	144.7	20.9	122.7	49.1	898.3	162.1	1060.4	429.8	468.5	74.9	87.2	62.33333333	404.9333333	425.85
1988	12	76.1	146.56	55.5125	58.89166667	76.1	47.3	35.15	63.5	102.6	28.7	154	108	260.2	194.2	16.4	144.7	20.9	49.1	898.3	162.1	1060.4	429.8	468.5	74.9	87.2	62.33333333	404.9333333	425.85
1989	1	153.3	149.02	77.9625	79.65833333	153.3	76.1	47.3	35.15	63.5	102.6	28.7	154	108	260.2	194.2	16.4	144.7	63	1021.1	229.95	1251.05	304.7	716.4	131.3	98.65	89.73333333	522.7	592.45
1989	2	129.8	130.7	101.625	84.19166667	129.8	153.3	76.1	47.3	35.15	63.5	102.6	28.7	154	108	260.2	194.2	16.4	63	1021.1	229.95	1251.05	304.7	716.4	131.3	98.65	89.73333333	522.7	592.45
1989	3	124.6	91.36	120.95	94.375	124.6	129.8	153.3	76.1	47.3	35.15	63.5	102.6	28.7	154	108	260.2	194.2	63	1021.1	229.95	1251.05	304.7	716.4	131.3	98.65	89.73333333	522.7	592.45
1989	4	98.05	76.79	126.4375	104.8583333	98.05	124.6	129.8	153.3	76.1	47.3	35.15	63.5	102.6	28.7	154	108	260.2	63	1021.1	229.95	1251.05	304.7	716.4	131.3	98.65	89.73333333	522.7	592.45
1989	5	141.3	55.45	123.4375	120.525	141.3	98.05	124.6	129.8	153.3	76.1	47.3	35.15	63.5	102.6	28.7	154	108	63	1021.1	229.95	1251.05	304.7	716.4	131.3	98.65	89.73333333	522.7	592.45
1989	6	38.9	64.93	100.7125	114.325	38.9	141.3	98.05	124.6	129.8	153.3	76.1	47.3	35.15	63.5	102.6	28.7	154	63	1021.1	229.95	1251.05	304.7	716.4	131.3	98.65	89.73333333	522.7	592.45
1989	7	30.225	75.07	77.11875	93.8125	30.225	38.9	141.3	98.05	124.6	129.8	153.3	76.1	47.3	35.15	63.5	102.6	28.7	63	1021.1	229.95	1251.05	304.7	716.4	131.3	98.65	89.73333333	522.7	592.45
1989	8	55.4625	88.33	66.471875	81.42291667	55.4625	30.225	38.9	141.3	98.05	124.6	129.8	153.3	76.1	47.3	35.15	63.5	102.6	63	1021.1	229.95	1251.05	304.7	716.4	131.3	98.65	89.73333333	522.7	592.45
1989	9	57.7	106.22	45.571875	70.27291667	57.7	55.4625	30.225	38.9	141.3	98.05	124.6	129.8	153.3	76.1	47.3	35.15	63.5	63	1021.1	229.95	1251.05	304.7	716.4	131.3	98.65	89.73333333	522.7	592.45
1989	10	47.2	116.37	47.646875	61.79791667	47.2	57.7	55.4625	30.225	38.9	141.3	98.05	124.6	129.8	153.3	76.1	47.3	35.15	63	1021.1	229.95	1251.05	304.7	716.4	131.3	98.65	89.73333333	522.7	592.45
1989	11	44.9125	129.41	51.31875	45.73333333	44.9125	47.2	57.7	55.4625	30.225	38.9	141.3	98.05	124.6	129.8	153.3	76.1	47.3	63	1021.1	229.95	1251.05	304.7	716.4	131.3	98.65	89.73333333	522.7	592.45
1989	12	177.6090909	106.53	81.85539773	68.85151515	177.6090909	44.9125	47.2	57.7	55.4625	30.225	38.9	141.3	98.05	124.6	129.8	153.3	76.1	63	1021.1	229.95	1251.05	304.7	716.4	131.3	98.65	89.73333333	522.7	592.45
1990	1	61.62142857	86.615	82.83575487	74.08425325	61.62142857	177.6090909	44.9125	47.2	57.7	55.4625	30.225	38.9	141.3	98.05	124.6	129.8	153.3	74.9	809.35	190.5875	999.9375	406.5	402.85	85.6875	104.9	97.29583333	529.25	559.625
1990	2	164.0928571	72.7875	112.0589692	92.18931277	164.0928571	61.62142857	177.6090909	44.9125	47.2	57.7	55.4625	30.225	38.9	141.3	98.05	124.6	129.8	74.9	809.35	190.5875	999.9375	406.5	402.85	85.6875	104.9	97.29583333	529.25	559.625
1990	3	152.5928571	64.7175	138.9790584	108.004789	152.5928571	164.0928571	61.62142857	177.6090909	44.9125	47.2	57.7	55.4625	30.225	38.9	141.3	98.05	124.6	74.9	809.35	190.5875	999.9375	406.5	402.85	85.6875	104.9	97.29583333	529.25	559.625
1990	4	156.9928571	45.8975	133.825	126.3035985	156.9928571	152.5928571	164.0928571	61.62142857	177.6090909	44.9125	47.2	57.7	55.4625	30.225	38.9	141.3	98.05	74.9	809.35	190.5875	999.9375	406.5	402.85	85.6875	104.9	97.29583333	529.25	559.625
1990	5	104.7785714	47.1	144.6142857	136.2812771	104.7785714	156.9928571	152.5928571	164.0928571	61.62142857	177.6090909	44.9125	47.2	57.7	55.4625	30.225	38.9	141.3	74.9	809.35	190.5875	999.9375	406.5	402.85	85.6875	104.9	97.29583333	529.25	559.625
1990	6	48.45	76.57681818	115.7035714	114.7547619	48.45	104.7785714	156.9928571	152.5928571	164.0928571	61.62142857	177.6090909	44.9125	47.2	57.7	55.4625	30.225	38.9	74.9	809.35	190.5875	999.9375	406.5	402.85	85.6875	104.9	97.29583333	529.25	559.625
1990	7	36.4	77.8086039	86.65535714	110.5511905	36.4	48.45	104.7785714	156.9928571	152.5928571	164.0928571	61.62142857	177.6090909	44.9125	47.2	57.7	55.4625	30.225	74.9	809.35	190.5875	999.9375	406.5	402.85	85.6875	104.9	97.29583333	529.25	559.625
1990	8	94.22142857	99.08717532	70.9625	98.90595238	94.22142857	36.4	48.45	104.7785714	156.9928571	152.5928571	164.0928571	61.62142857	177.6090909	44.9125	47.2	57.7	55.4625	74.9	809.35	190.5875	999.9375	406.5	402.85	85.6875	104.9	97.29583333	529.25	559.625
1990	9	33.30714286	120.1657468	53.09464286	79.025	33.30714286	94.22142857	36.4	48.45	104.7785714	156.9928571	152.5928571	164.0928571	61.62142857	177.6090909	44.9125	47.2	57.7	74.9	809.35	190.5875	999.9375	406.5	402.85	85.6875	104.9	97.29583333	529.25	559.625
1990	10	46.64285714	142.5818182	52.64285714	60.63333333	46.64285714	33.30714286	94.22142857	36.4	48.45	104.7785714	156.9928571	152.5928571	164.0928571	61.62142857	177.6090909	44.9125	47.2	74.9	809.35	190.5875	999.9375	406.5	402.85	85.6875	104.9	97.29583333	529.25	559.625
1990	11	52.25714286	128.0157143	56.60714286	51.8797619	52.25714286	46.64285714	33.30714286	94.22142857	36.4	48.45	104.7785714	156.9928571	152.5928571	164.0928571	61.62142857	177.6090909	44.9125	74.9	809.35	190.5875	999.9375	406.5	402.85	85.6875	104.9	97.29583333	529.25	559.625
1990	12	101.9714286	125.3814286	58.54464286	60.8	101.9714286	52.25714286	46.64285714	33.30714286	94.22142857	36.4	48.45	104.7785714	156.9928571	152.5928571	164.0928571	61.62142857	177.6090909	74.9	809.35	190.5875	999.9375	406.5	402.85	85.6875	104.9	97.29583333	529.25	559.625
1991	1	94.78571429	99.84285714	73.91428571	70.53095238	94.78571429	101.9714286	52.25714286	46.64285714	33.30714286	94.22142857	36.4	48.45	104.7785714	156.9928571	152.5928571	164.0928571	61.62142857	131.3	911.0501623	210.5714286	1121.621591	448.2358766	462.8142857	130.6214286	79.95	115.8696429	527.3547619	432.8321429
1991	2	76	88.16857143	81.25357143	67.49404762	76	94.78571429	101.9714286	52.25714286	46.64285714	33.30714286	94.22142857	36.4	48.45	104.7785714	156.9928571	152.5928571	164.0928571	131.3	911.0501623	210.5714286	1121.621591	448.2358766	462.8142857	130.6214286	79.95	115.8696429	527.3547619	432.8321429
1991	3	93.23571429	63.43142857	91.49821429	77.48214286	93.23571429	76	94.78571429	101.9714286	52.25714286	46.64285714	33.30714286	94.22142857	36.4	48.45	104.7785714	156.9928571	152.5928571	131.3	911.0501623	210.5714286	1121.621591	448.2358766	462.8142857	130.6214286	79.95	115.8696429	527.3547619	432.8321429
1991	4	96.63571429	51.80428571	90.16428571	85.81428571	96.63571429	93.23571429	76	94.78571429	101.9714286	52.25714286	46.64285714	33.30714286	94.22142857	36.4	48.45	104.7785714	156.9928571	131.3	911.0501623	210.5714286	1121.621591	448.2358766	462.8142857	130.6214286	79.95	115.8696429	527.3547619	432.8321429
1991	5	139.0428571	52.56571429	101.2285714	100.2785714	139.0428571	96.63571429	93.23571429	76	94.78571429	101.9714286	52.25714286	46.64285714	33.30714286	94.22142857	36.4	48.45	104.7785714	131.3	911.0501623	210.5714286	1121.621591	448.2358766	462.8142857	130.6214286	79.95	115.8696429	527.3547619	432.8321429
1991	6	100.5714286	65.68	107.3714286	100.0452381	100.5714286	139.0428571	96.63571429	93.23571429	76	94.78571429	101.9714286	52.25714286	46.64285714	33.30714286	94.22142857	36.4	48.45	131.3	911.0501623	210.5714286	1121.621591	448.2358766	462.8142857	130.6214286	79.95	115.8696429	527.3547619	432.8321429
1991	7	11.85	65.79285714	87.025	86.22261905	11.85	100.5714286	139.0428571	96.63571429	93.23571429	76	94.78571429	101.9714286	52.25714286	46.64285714	33.30714286	94.22142857	36.4	131.3	911.0501623	210.5714286	1121.621591	448.2358766	462.8142857	130.6214286	79.95	115.8696429	527.3547619	432.8321429
1991	8	47.82857143	74.33142857	74.82321429	81.52738095	47.82857143	11.85	100.5714286	139.0428571	96.63571429	93.23571429	76	94.78571429	101.9714286	52.25714286	46.64285714	33.30714286	94.22142857	131.3	911.0501623	210.5714286	1121.621591	448.2358766	462.8142857	130.6214286	79.95	115.8696429	527.3547619	432.8321429
1991	9	50.26428571	83.65	52.62857143	74.36547619	50.26428571	47.82857143	11.85	100.5714286	139.0428571	96.63571429	93.23571429	76	94.78571429	101.9714286	52.25714286	46.64285714	33.30714286	131.3	911.0501623	210.5714286	1121.621591	448.2358766	462.8142857	130.6214286	79.95	115.8696429	527.3547619	432.8321429
1991	10	98.59285714	92.52571429	52.13392857	74.69166667	98.59285714	50.26428571	47.82857143	11.85	100.5714286	139.0428571	96.63571429	93.23571429	76	94.78571429	101.9714286	52.25714286	46.64285714	131.3	911.0501623	210.5714286	1121.621591	448.2358766	462.8142857	130.6214286	79.95	115.8696429	527.3547619	432.8321429
1991	11	24.90714286	99.94	55.39821429	55.66904762	24.90714286	98.59285714	50.26428571	47.82857143	11.85	100.5714286	139.0428571	96.63571429	93.23571429	76	94.78571429	101.9714286	52.25714286	131.3	911.0501623	210.5714286	1121.621591	448.2358766	462.8142857	130.6214286	79.95	115.8696429	527.3547619	432.8321429
1991	12	77.36428571	101.0971429	62.78214286	51.80119048	77.36428571	24.90714286	98.59285714	50.26428571	47.82857143	11.85	100.5714286	139.0428571	96.63571429	93.23571429	76	94.78571429	101.9714286	131.3	911.0501623	210.5714286	1121.621591	448.2358766	462.8142857	130.6214286	79.95	115.8696429	527.3547619	432.8321429
1992	1	44.21428571	88.26714286	61.26964286	57.1952381	44.21428571	77.36428571	24.90714286	98.59285714	50.26428571	47.82857143	11.85	100.5714286	139.0428571	96.63571429	93.23571429	76	94.78571429	85.6875	754.5	208.5357143	963.0357143	325.0142857	429.4857143	59.67857143	148.8571429	91.99583333	431.7166667	446.15
1992	2	109.2285714	79.18571429	63.92857143	67.42857143	109.2285714	44.21428571	77.36428571	24.90714286	98.59285714	50.26428571	47.82857143	11.85	100.5714286	139.0428571	96.63571429	93.23571429	76	85.6875	754.5	208.5357143	963.0357143	325.0142857	429.4857143	59.67857143	148.8571429	91.99583333	431.7166667	446.15
1992	3	82.62857143	69.91142857	78.35892857	72.82261905	82.62857143	109.2285714	44.21428571	77.36428571	24.90714286	98.59285714	50.26428571	47.82857143	11.85	100.5714286	139.0428571	96.63571429	93.23571429	85.6875	754.5	208.5357143	963.0357143	325.0142857	429.4857143	59.67857143	148.8571429	91.99583333	431.7166667	446.15
1992	4	162.9642857	61.82142857	99.75892857	83.55119048	162.9642857	82.62857143	109.2285714	44.21428571	77.36428571	24.90714286	98.59285714	50.26428571	47.82857143	11.85	100.5714286	139.0428571	96.63571429	85.6875	754.5	208.5357143	963.0357143	325.0142857	429.4857143	59.67857143	148.8571429	91.99583333	431.7166667	446.15
1992	5	118.1571429	46.68857143	118.2446429	99.09285714	118.1571429	162.9642857	82.62857143	109.2285714	44.21428571	77.36428571	24.90714286	98.59285714	50.26428571	47.82857143	11.85	100.5714286	139.0428571	85.6875	754.5	208.5357143	963.0357143	325.0142857	429.4857143	59.67857143	148.8571429	91.99583333	431.7166667	446.15
1992	6	124.7928571	59.79142857	122.1357143	106.997619	124.7928571	118.1571429	162.9642857	82.62857143	109.2285714	44.21428571	77.36428571	24.90714286	98.59285714	50.26428571	47.82857143	11.85	100.5714286	85.6875	754.5	208.5357143	963.0357143	325.0142857	429.4857143	59.67857143	148.8571429	91.99583333	431.7166667	446.15
1992	7	52.45333333	59.06857143	114.5919048	108.3707937	52.45333333	124.7928571	118.1571429	162.9642857	82.62857143	109.2285714	44.21428571	77.36428571	24.90714286	98.59285714	50.26428571	47.82857143	11.85	85.6875	754.5	208.5357143	963.0357143	325.0142857	429.4857143	59.67857143	148.8571429	91.99583333	431.7166667	446.15
1992	8	42.13333333	70.86142857	84.38416667	97.18825397	42.13333333	52.45333333	124.7928571	118.1571429	162.9642857	82.62857143	109.2285714	44.21428571	77.36428571	24.90714286	98.59285714	50.26428571	47.82857143	85.6875	754.5	208.5357143	963.0357143	325.0142857	429.4857143	59.67857143	148.8571429	91.99583333	431.7166667	446.15
1992	9	72.34	67.66857143	72.92988095	95.47349206	72.34	42.13333333	52.45333333	124.7928571	118.1571429	162.9642857	82.62857143	109.2285714	44.21428571	77.36428571	24.90714286	98.59285714	50.26428571	85.6875	754.5	208.5357143	963.0357143	325.0142857	429.4857143	59.67857143	148.8571429	91.99583333	431.7166667	446.15
1992	10	82.54	95.28	62.36666667	82.06944444	82.54	72.34	42.13333333	52.45333333	124.7928571	118.1571429	162.9642857	82.62857143	109.2285714	44.21428571	77.36428571	24.90714286	98.59285714	85.6875	754.5	208.5357143	963.0357143	325.0142857	429.4857143	59.67857143	148.8571429	91.99583333	431.7166667	446.15
1992	11	79.36	103.4385714	69.09333333	75.60325397	79.36	82.54	72.34	42.13333333	52.45333333	124.7928571	118.1571429	162.9642857	82.62857143	109.2285714	44.21428571	77.36428571	24.90714286	85.6875	754.5	208.5357143	963.0357143	325.0142857	429.4857143	59.67857143	148.8571429	91.99583333	431.7166667	446.15
1992	12	74.41333333	119.5542857	77.16333333	67.20666667	74.41333333	79.36	82.54	72.34	42.13333333	52.45333333	124.7928571	118.1571429	162.9642857	82.62857143	109.2285714	44.21428571	77.36428571	85.6875	754.5	208.5357143	963.0357143	325.0142857	429.4857143	59.67857143	148.8571429	91.99583333	431.7166667	446.15
1993	1	109.5933333	108.1992381	86.47666667	76.73	109.5933333	74.41333333	79.36	82.54	72.34	42.13333333	52.45333333	124.7928571	118.1571429	162.9642857	82.62857143	109.2285714	44.21428571	130.6214286	744.2571429	249.4666667	993.7238095	255.7142857	488.5428571	94.58666667	154.88	94.96222222	460.2809524	459.0142857
1993	2	119.0066667	100.1001905	95.59333333	89.54222222	119.0066667	109.5933333	74.41333333	79.36	82.54	72.34	42.13333333	52.45333333	124.7928571	118.1571429	162.9642857	82.62857143	109.2285714	130.6214286	744.2571429	249.4666667	993.7238095	255.7142857	488.5428571	94.58666667	154.88	94.96222222	460.2809524	459.0142857
1993	3	66.22	81.97533333	92.30833333	88.52222222	66.22	119.0066667	109.5933333	74.41333333	79.36	82.54	72.34	42.13333333	52.45333333	124.7928571	118.1571429	162.9642857	82.62857143	130.6214286	744.2571429	249.4666667	993.7238095	255.7142857	488.5428571	94.58666667	154.88	94.96222222	460.2809524	459.0142857
1993	4	53.69333333	74.85190476	87.12833333	83.71444444	53.69333333	66.22	119.0066667	109.5933333	74.41333333	79.36	82.54	72.34	42.13333333	52.45333333	124.7928571	118.1571429	162.9642857	130.6214286	744.2571429	249.4666667	993.7238095	255.7142857	488.5428571	94.58666667	154.88	94.96222222	460.2809524	459.0142857
1993	5	72.04	65.76533333	77.74	82.49444444	72.04	53.69333333	66.22	119.0066667	109.5933333	74.41333333	79.36	82.54	72.34	42.13333333	52.45333333	124.7928571	118.1571429	130.6214286	744.2571429	249.4666667	993.7238095	255.7142857	488.5428571	94.58666667	154.88	94.96222222	460.2809524	459.0142857
1993	6	93.81333333	70.15733333	71.44166667	85.72777778	93.81333333	72.04	53.69333333	66.22	119.0066667	109.5933333	74.41333333	79.36	82.54	72.34	42.13333333	52.45333333	124.7928571	130.6214286	744.2571429	249.4666667	993.7238095	255.7142857	488.5428571	94.58666667	154.88	94.96222222	460.2809524	459.0142857
1993	7	6.513333333	83.64933333	56.515	68.54777778	6.513333333	93.81333333	72.04	53.69333333	66.22	119.0066667	109.5933333	74.41333333	79.36	82.54	72.34	42.13333333	52.45333333	130.6214286	744.2571429	249.4666667	993.7238095	255.7142857	488.5428571	94.58666667	154.88	94.96222222	460.2809524	459.0142857
1993	8	40.10666667	92.98266667	53.11833333	55.39777778	40.10666667	6.513333333	93.81333333	72.04	53.69333333	66.22	119.0066667	109.5933333	74.41333333	79.36	82.54	72.34	42.13333333	130.6214286	744.2571429	249.4666667	993.7238095	255.7142857	488.5428571	94.58666667	154.88	94.96222222	460.2809524	459.0142857
1993	9	16.77333333	89.71866667	39.30166667	47.15666667	16.77333333	40.10666667	6.513333333	93.81333333	72.04	53.69333333	66.22	119.0066667	109.5933333	74.41333333	79.36	82.54	72.34	130.6214286	744.2571429	249.4666667	993.7238095	255.7142857	488.5428571	94.58666667	154.88	94.96222222	460.2809524	459.0142857
1993	10	32.05333333	84.58533333	23.86166667	43.55	32.05333333	16.77333333	40.10666667	6.513333333	93.81333333	72.04	53.69333333	66.22	119.0066667	109.5933333	74.41333333	79.36	82.54	130.6214286	744.2571429	249.4666667	993.7238095	255.7142857	488.5428571	94.58666667	154.88	94.96222222	460.2809524	459.0142857
1993	11	22.92	84.11066667	27.96333333	35.36333333	22.92	32.05333333	16.77333333	40.10666667	6.513333333	93.81333333	72.04	53.69333333	66.22	119.0066667	109.5933333	74.41333333	79.36	130.6214286	744.2571429	249.4666667	993.7238095	255.7142857	488.5428571	94.58666667	154.88	94.96222222	460.2809524	459.0142857
1993	12	45.90666667	80.95466667	29.41333333	27.37888889	45.90666667	22.92	32.05333333	16.77333333	40.10666667	6.513333333	93.81333333	72.04	53.69333333	66.22	119.0066667	109.5933333	74.41333333	130.6214286	744.2571429	249.4666667	993.7238095	255.7142857	488.5428571	94.58666667	154.88	94.96222222	460.2809524	459.0142857
1994	1	83.30666667	58.456	46.04666667	40.17777778	83.30666667	45.90666667	22.92	32.05333333	16.77333333	40.10666667	6.513333333	93.81333333	72.04	53.69333333	66.22	119.0066667	109.5933333	59.67857143	668.14	95.44666667	763.5866667	382.3733333	285.7666667	46.62	48.82666667	66.96174603	401.2650794	387.1547619
1994	2	49.13333333	53.23333333	50.31666667	41.68222222	49.13333333	83.30666667	45.90666667	22.92	32.05333333	16.77333333	40.10666667	6.513333333	93.81333333	72.04	53.69333333	66.22	119.0066667	59.67857143	668.14	95.44666667	763.5866667	382.3733333	285.7666667	46.62	48.82666667	66.96174603	401.2650794	387.1547619
1994	3	183.0933333	45.84933333	90.36	69.40222222	183.0933333	49.13333333	83.30666667	45.90666667	22.92	32.05333333	16.77333333	40.10666667	6.513333333	93.81333333	72.04	53.69333333	66.22	59.67857143	668.14	95.44666667	763.5866667	382.3733333	285.7666667	46.62	48.82666667	66.96174603	401.2650794	387.1547619
1994	4	152.6266667	37.852	117.04	89.49777778	152.6266667	183.0933333	49.13333333	83.30666667	45.90666667	22.92	32.05333333	16.77333333	40.10666667	6.513333333	93.81333333	72.04	53.69333333	59.67857143	668.14	95.44666667	763.5866667	382.3733333	285.7666667	46.62	48.82666667	66.96174603	401.2650794	387.1547619
1994	5	108.04	23.67333333	123.2233333	103.6844444	108.04	152.6266667	183.0933333	49.13333333	83.30666667	45.90666667	22.92	32.05333333	16.77333333	40.10666667	6.513333333	93.81333333	72.04	59.67857143	668.14	95.44666667	763.5866667	382.3733333	285.7666667	46.62	48.82666667	66.96174603	401.2650794	387.1547619
1994	6	100.2133333	31.552	135.9933333	112.7355556	100.2133333	108.04	152.6266667	183.0933333	49.13333333	83.30666667	45.90666667	22.92	32.05333333	16.77333333	40.10666667	6.513333333	93.81333333	59.67857143	668.14	95.44666667	763.5866667	382.3733333	285.7666667	46.62	48.82666667	66.96174603	401.2650794	387.1547619
1994	7	46.58666667	40.192	101.8666667	106.6155556	46.58666667	100.2133333	108.04	152.6266667	183.0933333	49.13333333	83.30666667	45.90666667	22.92	32.05333333	16.77333333	40.10666667	6.513333333	59.67857143	668.14	95.44666667	763.5866667	382.3733333	285.7666667	46.62	48.82666667	66.96174603	401.2650794	387.1547619
1994	8	73.78666667	46.664	82.15666667	110.7244444	73.78666667	46.58666667	100.2133333	108.04	152.6266667	183.0933333	49.13333333	83.30666667	45.90666667	22.92	32.05333333	16.77333333	40.10666667	59.67857143	668.14	95.44666667	763.5866667	382.3733333	285.7666667	46.62	48.82666667	66.96174603	401.2650794	387.1547619
1994	9	28.91333333	76.872	62.375	85.02777778	28.91333333	73.78666667	46.58666667	100.2133333	108.04	152.6266667	183.0933333	49.13333333	83.30666667	45.90666667	22.92	32.05333333	16.77333333	59.67857143	668.14	95.44666667	763.5866667	382.3733333	285.7666667	46.62	48.82666667	66.96174603	401.2650794	387.1547619
1994	10	34.84666667	102.8133333	46.03333333	65.39777778	34.84666667	28.91333333	73.78666667	46.58666667	100.2133333	108.04	152.6266667	183.0933333	49.13333333	83.30666667	45.90666667	22.92	32.05333333	59.67857143	668.14	95.44666667	763.5866667	382.3733333	285.7666667	46.62	48.82666667	66.96174603	401.2650794	387.1547619
1994	11	178.16	115.24	78.92666667	77.08444444	178.16	34.84666667	28.91333333	73.78666667	46.58666667	100.2133333	108.04	152.6266667	183.0933333	49.13333333	83.30666667	45.90666667	22.92	59.67857143	668.14	95.44666667	763.5866667	382.3733333	285.7666667	46.62	48.82666667	66.96174603	401.2650794	387.1547619
1994	12	63.73333333	118.6213333	76.41333333	71.00444444	63.73333333	178.16	34.84666667	28.91333333	73.78666667	46.58666667	100.2133333	108.04	152.6266667	183.0933333	49.13333333	83.30666667	45.90666667	59.67857143	668.14	95.44666667	763.5866667	382.3733333	285.7666667	46.62	48.82666667	66.96174603	401.2650794	387.1547619
1995	1	48.99333333	118.112	81.43333333	71.40555556	48.99333333	63.73333333	178.16	34.84666667	28.91333333	73.78666667	46.58666667	100.2133333	108.04	152.6266667	183.0933333	49.13333333	83.30666667	94.58666667	745.24	184.1333333	929.3733333	201.2666667	543.9733333	120.3733333	63.76	87.19333333	439.427619	414.87
1995	2	153.0066667	96.25066667	110.9733333	84.60888889	153.0066667	48.99333333	63.73333333	178.16	34.84666667	28.91333333	73.78666667	46.58666667	100.2133333	108.04	152.6266667	183.0933333	49.13333333	94.58666667	745.24	184.1333333	929.3733333	201.2666667	543.9733333	120.3733333	63.76	87.19333333	439.427619	414.87
1995	3	83.32	71.508	87.26333333	93.67666667	83.32	153.0066667	48.99333333	63.73333333	178.16	34.84666667	28.91333333	73.78666667	46.58666667	100.2133333	108.04	152.6266667	183.0933333	94.58666667	745.24	184.1333333	929.3733333	201.2666667	543.9733333	120.3733333	63.76	87.19333333	439.427619	414.87
1995	4	92.62	56.86933333	94.485	103.3055556	92.62	83.32	153.0066667	48.99333333	63.73333333	178.16	34.84666667	28.91333333	73.78666667	46.58666667	100.2133333	108.04	152.6266667	94.58666667	745.24	184.1333333	929.3733333	201.2666667	543.9733333	120.3733333	63.76	87.19333333	439.427619	414.87
1995	5	151.94	72.45866667	120.2216667	98.93555556	151.94	92.62	83.32	153.0066667	48.99333333	63.73333333	178.16	34.84666667	28.91333333	73.78666667	46.58666667	100.2133333	108.04	94.58666667	745.24	184.1333333	929.3733333	201.2666667	543.9733333	120.3733333	63.76	87.19333333	439.427619	414.87
1995	6	109.9333333	75.888	109.4533333	106.6355556	109.9333333	151.94	92.62	83.32	153.0066667	48.99333333	63.73333333	178.16	34.84666667	28.91333333	73.78666667	46.58666667	100.2133333	94.58666667	745.24	184.1333333	929.3733333	201.2666667	543.9733333	120.3733333	63.76	87.19333333	439.427619	414.87
1995	7	42.6	70.92933333	99.27333333	105.57	42.6	109.9333333	151.94	92.62	83.32	153.0066667	48.99333333	63.73333333	178.16	34.84666667	28.91333333	73.78666667	46.58666667	94.58666667	745.24	184.1333333	929.3733333	201.2666667	543.9733333	120.3733333	63.76	87.19333333	439.427619	414.87
1995	8	49.31333333	95.748	88.44666667	88.28777778	49.31333333	42.6	109.9333333	151.94	92.62	83.32	153.0066667	48.99333333	63.73333333	178.16	34.84666667	28.91333333	73.78666667	94.58666667	745.24	184.1333333	929.3733333	201.2666667	543.9733333	120.3733333	63.76	87.19333333	439.427619	414.87
1995	9	51.61428571	105.4426667	63.3652381	83.00349206	51.61428571	49.31333333	42.6	109.9333333	151.94	92.62	83.32	153.0066667	48.99333333	63.73333333	178.16	34.84666667	28.91333333	94.58666667	745.24	184.1333333	929.3733333	201.2666667	543.9733333	120.3733333	63.76	87.19333333	439.427619	414.87
1995	10	39.41428571	88.33466667	45.73547619	74.13587302	39.41428571	51.61428571	49.31333333	42.6	109.9333333	151.94	92.62	83.32	153.0066667	48.99333333	63.73333333	178.16	34.84666667	94.58666667	745.24	184.1333333	929.3733333	201.2666667	543.9733333	120.3733333	63.76	87.19333333	439.427619	414.87
1995	11	74.5	105.976	53.71047619	61.22920635	74.5	39.41428571	51.61428571	49.31333333	42.6	109.9333333	151.94	92.62	83.32	153.0066667	48.99333333	63.73333333	178.16	94.58666667	745.24	184.1333333	929.3733333	201.2666667	543.9733333	120.3733333	63.76	87.19333333	439.427619	414.87
1995	12	76.2	118.164	60.43214286	55.60698413	76.2	74.5	39.41428571	51.61428571	49.31333333	42.6	109.9333333	151.94	92.62	83.32	153.0066667	48.99333333	63.73333333	94.58666667	745.24	184.1333333	929.3733333	201.2666667	543.9733333	120.3733333	63.76	87.19333333	439.427619	414.87
1996	1	105.4071429	96.08266667	73.88035714	66.07484127	105.4071429	76.2	74.5	39.41428571	51.61428571	49.31333333	42.6	109.9333333	151.94	92.62	83.32	153.0066667	48.99333333	46.62	881.7066667	182.9419048	1064.648571	443.8933333	437.8133333	91.91333333	91.02857143	86.30222222	422.5177778	490.8933333
1996	2	119.5642857	89.28133333	93.91785714	77.78333333	119.5642857	105.4071429	76.2	74.5	39.41428571	51.61428571	49.31333333	42.6	109.9333333	151.94	92.62	83.32	153.0066667	46.62	881.7066667	182.9419048	1064.648571	443.8933333	437.8133333	91.91333333	91.02857143	86.30222222	422.5177778	490.8933333
1996	3	87.10714286	81.08019048	97.06964286	83.69880952	87.10714286	119.5642857	105.4071429	76.2	74.5	39.41428571	51.61428571	49.31333333	42.6	109.9333333	151.94	92.62	83.32	46.62	881.7066667	182.9419048	1064.648571	443.8933333	437.8133333	91.91333333	91.02857143	86.30222222	422.5177778	490.8933333
1996	4	82.42307692	58.57504762	98.62541209	90.86694139	82.42307692	87.10714286	119.5642857	105.4071429	76.2	74.5	39.41428571	51.61428571	49.31333333	42.6	109.9333333	151.94	92.62	46.62	881.7066667	182.9419048	1064.648571	443.8933333	437.8133333	91.91333333	91.02857143	86.30222222	422.5177778	490.8933333
1996	5	60.04615385	51.48838095	87.28516484	88.45796703	60.04615385	82.42307692	87.10714286	119.5642857	105.4071429	76.2	74.5	39.41428571	51.61428571	49.31333333	42.6	109.9333333	151.94	46.62	881.7066667	182.9419048	1064.648571	443.8933333	437.8133333	91.91333333	91.02857143	86.30222222	422.5177778	490.8933333
1996	6	67.59230769	58.20838095	74.29217033	87.02335165	67.59230769	60.04615385	82.42307692	87.10714286	119.5642857	105.4071429	76.2	74.5	39.41428571	51.61428571	49.31333333	42.6	109.9333333	46.62	881.7066667	182.9419048	1064.648571	443.8933333	437.8133333	91.91333333	91.02857143	86.30222222	422.5177778	490.8933333
1996	7	109.5153846	69.42714286	79.89423077	87.70805861	109.5153846	67.59230769	60.04615385	82.42307692	87.10714286	119.5642857	105.4071429	76.2	74.5	39.41428571	51.61428571	49.31333333	42.6	46.62	881.7066667	182.9419048	1064.648571	443.8933333	437.8133333	91.91333333	91.02857143	86.30222222	422.5177778	490.8933333
1996	8	83.2	83.01714286	80.08846154	81.64734432	83.2	109.5153846	67.59230769	60.04615385	82.42307692	87.10714286	119.5642857	105.4071429	76.2	74.5	39.41428571	51.61428571	49.31333333	46.62	881.7066667	182.9419048	1064.648571	443.8933333	437.8133333	91.91333333	91.02857143	86.30222222	422.5177778	490.8933333
1996	9	107.5846154	92.55571429	91.97307692	85.06025641	107.5846154	83.2	109.5153846	67.59230769	60.04615385	82.42307692	87.10714286	119.5642857	105.4071429	76.2	74.5	39.41428571	51.61428571	46.62	881.7066667	182.9419048	1064.648571	443.8933333	437.8133333	91.91333333	91.02857143	86.30222222	422.5177778	490.8933333
1996	10	45.87692308	94.14032967	86.54423077	78.96923077	45.87692308	107.5846154	83.2	109.5153846	67.59230769	60.04615385	82.42307692	87.10714286	119.5642857	105.4071429	76.2	74.5	39.41428571	46.62	881.7066667	182.9419048	1064.648571	443.8933333	437.8133333	91.91333333	91.02857143	86.30222222	422.5177778	490.8933333
1996	11	33.3	90.90956044	67.49038462	74.51153846	33.3	45.87692308	107.5846154	83.2	109.5153846	67.59230769	60.04615385	82.42307692	87.10714286	119.5642857	105.4071429	76.2	74.5	46.62	881.7066667	182.9419048	1064.648571	443.8933333	437.8133333	91.91333333	91.02857143	86.30222222	422.5177778	490.8933333
1996	12	81.82307692	83.34659341	67.14615385	76.88333333	81.82307692	33.3	45.87692308	107.5846154	83.2	109.5153846	67.59230769	60.04615385	82.42307692	87.10714286	119.5642857	105.4071429	76.2	46.62	881.7066667	182.9419048	1064.648571	443.8933333	437.8133333	91.91333333	91.02857143	86.30222222	422.5177778	490.8933333
1997	1	86.76153846	81.33681319	61.94038462	73.09102564	86.76153846	81.82307692	33.3	45.87692308	107.5846154	83.2	109.5153846	67.59230769	60.04615385	82.42307692	87.10714286	119.5642857	105.4071429	120.3733333	672.8401099	346.1769231	1019.017033	375.6714286	297.1686813	192.7153846	153.4615385	135.0006838	426.3184493	367.4910073
1997	2	27.53076923	80.55538462	57.35384615	63.81282051	27.53076923	86.76153846	81.82307692	33.3	45.87692308	107.5846154	83.2	109.5153846	67.59230769	60.04615385	82.42307692	87.10714286	119.5642857	120.3733333	672.8401099	346.1769231	1019.017033	375.6714286	297.1686813	192.7153846	153.4615385	135.0006838	426.3184493	367.4910073
1997	3	29.33076923	85.58769231	56.36153846	50.77051282	29.33076923	27.53076923	86.76153846	81.82307692	33.3	45.87692308	107.5846154	83.2	109.5153846	67.59230769	60.04615385	82.42307692	87.10714286	120.3733333	672.8401099	346.1769231	1019.017033	375.6714286	297.1686813	192.7153846	153.4615385	135.0006838	426.3184493	367.4910073
1997	4	183.8769231	82.75384615	81.875	73.77051282	183.8769231	29.33076923	27.53076923	86.76153846	81.82307692	33.3	45.87692308	107.5846154	83.2	109.5153846	67.59230769	60.04615385	82.42307692	120.3733333	672.8401099	346.1769231	1019.017033	375.6714286	297.1686813	192.7153846	153.4615385	135.0006838	426.3184493	367.4910073
1997	5	150.9153846	75.89538462	97.91346154	93.37307692	150.9153846	183.8769231	29.33076923	27.53076923	86.76153846	81.82307692	33.3	45.87692308	107.5846154	83.2	109.5153846	67.59230769	60.04615385	120.3733333	672.8401099	346.1769231	1019.017033	375.6714286	297.1686813	192.7153846	153.4615385	135.0006838	426.3184493	367.4910073
1997	6	48.53076923	70.35692308	103.1634615	87.82435897	48.53076923	150.9153846	183.8769231	29.33076923	27.53076923	86.76153846	81.82307692	33.3	45.87692308	107.5846154	83.2	109.5153846	67.59230769	120.3733333	672.8401099	346.1769231	1019.017033	375.6714286	297.1686813	192.7153846	153.4615385	135.0006838	426.3184493	367.4910073
1997	7	52.06923077	71.06923077	108.8480769	82.04230769	52.06923077	48.53076923	150.9153846	183.8769231	29.33076923	27.53076923	86.76153846	81.82307692	33.3	45.87692308	107.5846154	83.2	109.5153846	120.3733333	672.8401099	346.1769231	1019.017033	375.6714286	297.1686813	192.7153846	153.4615385	135.0006838	426.3184493	367.4910073
1997	8	58.83846154	55.05846154	77.58846154	87.26025641	58.83846154	52.06923077	48.53076923	150.9153846	183.8769231	29.33076923	27.53076923	86.76153846	81.82307692	33.3	45.87692308	107.5846154	83.2	120.3733333	672.8401099	346.1769231	1019.017033	375.6714286	297.1686813	192.7153846	153.4615385	135.0006838	426.3184493	367.4910073
1997	9	8.930769231	51.74923077	42.09230769	83.86025641	8.930769231	58.83846154	52.06923077	48.53076923	150.9153846	183.8769231	29.33076923	27.53076923	86.76153846	81.82307692	33.3	45.87692308	107.5846154	120.3733333	672.8401099	346.1769231	1019.017033	375.6714286	297.1686813	192.7153846	153.4615385	135.0006838	426.3184493	367.4910073
1997	10	29.62307692	81.86461538	37.36538462	58.15128205	29.62307692	8.930769231	58.83846154	52.06923077	48.53076923	150.9153846	183.8769231	29.33076923	27.53076923	86.76153846	81.82307692	33.3	45.87692308	120.3733333	672.8401099	346.1769231	1019.017033	375.6714286	297.1686813	192.7153846	153.4615385	135.0006838	426.3184493	367.4910073
1997	11	175.7615385	95.68307692	68.28846154	62.29230769	175.7615385	29.62307692	8.930769231	58.83846154	52.06923077	48.53076923	150.9153846	183.8769231	29.33076923	27.53076923	86.76153846	81.82307692	33.3	120.3733333	672.8401099	346.1769231	1019.017033	375.6714286	297.1686813	192.7153846	153.4615385	135.0006838	426.3184493	367.4910073
1997	12	205.625	88.03692308	104.9850962	88.47467949	205.625	175.7615385	29.62307692	8.930769231	58.83846154	52.06923077	48.53076923	150.9153846	183.8769231	29.33076923	27.53076923	86.76153846	81.82307692	120.3733333	672.8401099	346.1769231	1019.017033	375.6714286	297.1686813	192.7153846	153.4615385	135.0006838	426.3184493	367.4910073
1998	1	164.25	92.94461538	143.8149038	107.1714744	164.25	205.625	175.7615385	29.62307692	8.930769231	58.83846154	52.06923077	48.53076923	150.9153846	183.8769231	29.33076923	27.53076923	86.76153846	91.91333333	642.0692308	149.4615385	791.5307692	229.4153846	412.6538462	110.9076923	38.55384615	131.8454701	382.5452869	354.9112637
1998	2	138.0416667	98.84615385	170.9195513	120.3720085	138.0416667	164.25	205.625	175.7615385	29.62307692	8.930769231	58.83846154	52.06923077	48.53076923	150.9153846	183.8769231	29.33076923	27.53076923	91.91333333	642.0692308	149.4615385	791.5307692	229.4153846	412.6538462	110.9076923	38.55384615	131.8454701	382.5452869	354.9112637
1998	3	41.08333333	63.85692308	137.25	125.7307692	41.08333333	138.0416667	164.25	205.625	175.7615385	29.62307692	8.930769231	58.83846154	52.06923077	48.53076923	150.9153846	183.8769231	29.33076923	91.91333333	642.0692308	149.4615385	791.5307692	229.4153846	412.6538462	110.9076923	38.55384615	131.8454701	382.5452869	354.9112637
1998	4	128.0833333	39.59846154	117.8645833	142.140812	128.0833333	41.08333333	138.0416667	164.25	205.625	175.7615385	29.62307692	8.930769231	58.83846154	52.06923077	48.53076923	150.9153846	183.8769231	91.91333333	642.0692308	149.4615385	791.5307692	229.4153846	412.6538462	110.9076923	38.55384615	131.8454701	382.5452869	354.9112637
1998	5	133.2083333	65.04461538	110.1041667	135.0486111	133.2083333	128.0833333	41.08333333	138.0416667	164.25	205.625	175.7615385	29.62307692	8.930769231	58.83846154	52.06923077	48.53076923	150.9153846	91.91333333	642.0692308	149.4615385	791.5307692	229.4153846	412.6538462	110.9076923	38.55384615	131.8454701	382.5452869	354.9112637
1998	6	111.4583333	95.75576923	103.4583333	119.3541667	111.4583333	133.2083333	128.0833333	41.08333333	138.0416667	164.25	205.625	175.7615385	29.62307692	8.930769231	58.83846154	52.06923077	48.53076923	91.91333333	642.0692308	149.4615385	791.5307692	229.4153846	412.6538462	110.9076923	38.55384615	131.8454701	382.5452869	354.9112637
1998	7	49.7	116.8380769	105.6125	100.2625	49.7	111.4583333	133.2083333	128.0833333	41.08333333	138.0416667	164.25	205.625	175.7615385	29.62307692	8.930769231	58.83846154	52.06923077	91.91333333	642.0692308	149.4615385	791.5307692	229.4153846	412.6538462	110.9076923	38.55384615	131.8454701	382.5452869	354.9112637
1998	8	46.81666667	142.6602564	85.29583333	85.05833333	46.81666667	49.7	111.4583333	133.2083333	128.0833333	41.08333333	138.0416667	164.25	205.625	175.7615385	29.62307692	8.930769231	58.83846154	91.91333333	642.0692308	149.4615385	791.5307692	229.4153846	412.6538462	110.9076923	38.55384615	131.8454701	382.5452869	354.9112637
1998	9	74.95833333	144.9523077	70.73333333	90.70416667	74.95833333	46.81666667	49.7	111.4583333	133.2083333	128.0833333	41.08333333	138.0416667	164.25	205.625	175.7615385	29.62307692	8.930769231	91.91333333	642.0692308	149.4615385	791.5307692	229.4153846	412.6538462	110.9076923	38.55384615	131.8454701	382.5452869	354.9112637
1998	10	95.86666667	135.4166667	66.83541667	85.33472222	95.86666667	74.95833333	46.81666667	49.7	111.4583333	133.2083333	128.0833333	41.08333333	138.0416667	164.25	205.625	175.7615385	29.62307692	91.91333333	642.0692308	149.4615385	791.5307692	229.4153846	412.6538462	110.9076923	38.55384615	131.8454701	382.5452869	354.9112637
1998	11	46.66666667	120.9333333	66.07708333	70.91111111	46.66666667	95.86666667	74.95833333	46.81666667	49.7	111.4583333	133.2083333	128.0833333	41.08333333	138.0416667	164.25	205.625	175.7615385	91.91333333	642.0692308	149.4615385	791.5307692	229.4153846	412.6538462	110.9076923	38.55384615	131.8454701	382.5452869	354.9112637
1998	12	25.95833333	110.375	60.8625	56.66111111	25.95833333	46.66666667	95.86666667	74.95833333	46.81666667	49.7	111.4583333	133.2083333	128.0833333	41.08333333	138.0416667	164.25	205.625	91.91333333	642.0692308	149.4615385	791.5307692	229.4153846	412.6538462	110.9076923	38.55384615	131.8454701	382.5452869	354.9112637
1999	1	96.89166667	92.70666667	66.34583333	64.52638889	96.89166667	25.95833333	46.66666667	95.86666667	74.95833333	46.81666667	49.7	111.4583333	133.2083333	128.0833333	41.08333333	138.0416667	164.25	192.7153846	1097.511538	267.3416667	1364.853205	683.6782051	413.8333333	96.51666667	170.825	133.3799145	374.5519536	413.2435897
1999	2	17.63333333	93.85333333	46.7875	59.6625	17.63333333	96.89166667	25.95833333	46.66666667	95.86666667	74.95833333	46.81666667	49.7	111.4583333	133.2083333	128.0833333	41.08333333	138.0416667	192.7153846	1097.511538	267.3416667	1364.853205	683.6782051	413.8333333	96.51666667	170.825	133.3799145	374.5519536	413.2435897
1999	3	198.475	83.22833333	84.73958333	80.24861111	198.475	17.63333333	96.89166667	25.95833333	46.66666667	95.86666667	74.95833333	46.81666667	49.7	111.4583333	133.2083333	128.0833333	41.08333333	192.7153846	1097.511538	267.3416667	1364.853205	683.6782051	413.8333333	96.51666667	170.825	133.3799145	374.5519536	413.2435897
1999	4	103.6083333	75.76	104.1520833	81.53888889	103.6083333	198.475	17.63333333	96.89166667	25.95833333	46.66666667	95.86666667	74.95833333	46.81666667	49.7	111.4583333	133.2083333	128.0833333	192.7153846	1097.511538	267.3416667	1364.853205	683.6782051	413.8333333	96.51666667	170.825	133.3799145	374.5519536	413.2435897
1999	5	37.39166667	62.80166667	89.27708333	79.99305556	37.39166667	103.6083333	198.475	17.63333333	96.89166667	25.95833333	46.66666667	95.86666667	74.95833333	46.81666667	49.7	111.4583333	133.2083333	192.7153846	1097.511538	267.3416667	1364.853205	683.6782051	413.8333333	96.51666667	170.825	133.3799145	374.5519536	413.2435897
1999	6	43.975	58.05333333	95.8625	82.99583333	43.975	37.39166667	103.6083333	198.475	17.63333333	96.89166667	25.95833333	46.66666667	95.86666667	74.95833333	46.81666667	49.7	111.4583333	192.7153846	1097.511538	267.3416667	1364.853205	683.6782051	413.8333333	96.51666667	170.825	133.3799145	374.5519536	413.2435897
1999	7	12.69166667	68.06833333	49.41666667	68.9625	12.69166667	43.975	37.39166667	103.6083333	198.475	17.63333333	96.89166667	25.95833333	46.66666667	95.86666667	74.95833333	46.81666667	49.7	192.7153846	1097.511538	267.3416667	1364.853205	683.6782051	413.8333333	96.51666667	170.825	133.3799145	374.5519536	413.2435897
1999	8	67.975	56.60333333	40.50833333	77.35277778	67.975	12.69166667	43.975	37.39166667	103.6083333	198.475	17.63333333	96.89166667	25.95833333	46.66666667	95.86666667	74.95833333	46.81666667	192.7153846	1097.511538	267.3416667	1364.853205	683.6782051	413.8333333	96.51666667	170.825	133.3799145	374.5519536	413.2435897
1999	9	49.19166667	77.125	43.45833333	52.47222222	49.19166667	67.975	12.69166667	43.975	37.39166667	103.6083333	198.475	17.63333333	96.89166667	25.95833333	46.66666667	95.86666667	74.95833333	192.7153846	1097.511538	267.3416667	1364.853205	683.6782051	413.8333333	96.51666667	170.825	133.3799145	374.5519536	413.2435897
1999	10	53.23333333	88.51333333	45.77291667	44.07638889	53.23333333	49.19166667	67.975	12.69166667	43.975	37.39166667	103.6083333	198.475	17.63333333	96.89166667	25.95833333	46.66666667	95.86666667	192.7153846	1097.511538	267.3416667	1364.853205	683.6782051	413.8333333	96.51666667	170.825	133.3799145	374.5519536	413.2435897
1999	11	30.28333333	90.8	50.17083333	42.89166667	30.28333333	53.23333333	49.19166667	67.975	12.69166667	43.975	37.39166667	103.6083333	198.475	17.63333333	96.89166667	25.95833333	46.66666667	192.7153846	1097.511538	267.3416667	1364.853205	683.6782051	413.8333333	96.51666667	170.825	133.3799145	374.5519536	413.2435897
1999	12	121.85	80.21666667	63.63958333	55.87083333	121.85	30.28333333	53.23333333	49.19166667	67.975	12.69166667	43.975	37.39166667	103.6083333	198.475	17.63333333	96.89166667	25.95833333	192.7153846	1097.511538	267.3416667	1364.853205	683.6782051	413.8333333	96.51666667	170.825	133.3799145	374.5519536	413.2435897
2000	1	59.64166667	79.22833333	66.25208333	63.69583333	59.64166667	121.85	30.28333333	53.23333333	49.19166667	67.975	12.69166667	43.975	37.39166667	103.6083333	198.475	17.63333333	96.89166667	110.9076923	570.6	183.0916667	753.6916667	187.15	383.45	80.66666667	102.425	96.03034188	403.3123932	398.6416667
2000	2	44.45833333	53.12833333	64.05833333	59.77638889	44.45833333	59.64166667	121.85	30.28333333	53.23333333	49.19166667	67.975	12.69166667	43.975	37.39166667	103.6083333	198.475	17.63333333	110.9076923	570.6	183.0916667	753.6916667	187.15	383.45	80.66666667	102.425	96.03034188	403.3123932	398.6416667
2000	3	161.5083333	42.245	96.86458333	78.49583333	161.5083333	44.45833333	59.64166667	121.85	30.28333333	53.23333333	49.19166667	67.975	12.69166667	43.975	37.39166667	103.6083333	198.475	110.9076923	570.6	183.0916667	753.6916667	187.15	383.45	80.66666667	102.425	96.03034188	403.3123932	398.6416667
2000	4	115.9083333	45.41333333	95.37916667	88.94166667	115.9083333	161.5083333	44.45833333	59.64166667	121.85	30.28333333	53.23333333	49.19166667	67.975	12.69166667	43.975	37.39166667	103.6083333	110.9076923	570.6	183.0916667	753.6916667	187.15	383.45	80.66666667	102.425	96.03034188	403.3123932	398.6416667
2000	5	69.84166667	42.675	97.92916667	95.53472222	69.84166667	115.9083333	161.5083333	44.45833333	59.64166667	121.85	30.28333333	53.23333333	49.19166667	67.975	12.69166667	43.975	37.39166667	110.9076923	570.6	183.0916667	753.6916667	187.15	383.45	80.66666667	102.425	96.03034188	403.3123932	398.6416667
2000	6	39.13333333	64.50666667	96.59791667	81.74861111	39.13333333	69.84166667	115.9083333	161.5083333	44.45833333	59.64166667	121.85	30.28333333	53.23333333	49.19166667	67.975	12.69166667	43.975	110.9076923	570.6	183.0916667	753.6916667	187.15	383.45	80.66666667	102.425	96.03034188	403.3123932	398.6416667
2000	7	49.93333333	62.84	68.70416667	80.13055556	49.93333333	39.13333333	69.84166667	115.9083333	161.5083333	44.45833333	59.64166667	121.85	30.28333333	53.23333333	49.19166667	67.975	12.69166667	110.9076923	570.6	183.0916667	753.6916667	187.15	383.45	80.66666667	102.425	96.03034188	403.3123932	398.6416667
2000	8	52.63333333	61.89333333	52.88541667	81.49305556	52.63333333	49.93333333	39.13333333	69.84166667	115.9083333	161.5083333	44.45833333	59.64166667	121.85	30.28333333	53.23333333	49.19166667	67.975	110.9076923	570.6	183.0916667	753.6916667	187.15	383.45	80.66666667	102.425	96.03034188	403.3123932	398.6416667
2000	9	50.8	83.54833333	48.125	63.04166667	50.8	52.63333333	49.93333333	39.13333333	69.84166667	115.9083333	161.5083333	44.45833333	59.64166667	121.85	30.28333333	53.23333333	49.19166667	110.9076923	570.6	183.0916667	753.6916667	187.15	383.45	80.66666667	102.425	96.03034188	403.3123932	398.6416667
2000	10	29.225	100.6733333	45.64791667	48.59444444	29.225	50.8	52.63333333	49.93333333	39.13333333	69.84166667	115.9083333	161.5083333	44.45833333	59.64166667	121.85	30.28333333	53.23333333	110.9076923	570.6	183.0916667	753.6916667	187.15	383.45	80.66666667	102.425	96.03034188	403.3123932	398.6416667
2000	11	126.1083333	90.27166667	64.69166667	57.97222222	126.1083333	29.225	50.8	52.63333333	49.93333333	39.13333333	69.84166667	115.9083333	161.5083333	44.45833333	59.64166667	121.85	30.28333333	110.9076923	570.6	183.0916667	753.6916667	187.15	383.45	80.66666667	102.425	96.03034188	403.3123932	398.6416667
2000	12	147.2333333	86.17	88.34166667	75.98888889	147.2333333	126.1083333	29.225	50.8	52.63333333	49.93333333	39.13333333	69.84166667	115.9083333	161.5083333	44.45833333	59.64166667	121.85	110.9076923	570.6	183.0916667	753.6916667	187.15	383.45	80.66666667	102.425	96.03034188	403.3123932	398.6416667
2001	1	219.125	87.265	130.4229167	104.1875	219.125	147.2333333	126.1083333	29.225	50.8	52.63333333	49.93333333	39.13333333	69.84166667	115.9083333	161.5083333	44.45833333	59.64166667	96.51666667	642.625	182.5916667	825.2166667	256.2333333	386.3916667	102.5666667	80.025	93.25	394.5583333	384.9208333
2001	2	57.825	65.49	137.5729167	105.0527778	57.825	219.125	147.2333333	126.1083333	29.225	50.8	52.63333333	49.93333333	39.13333333	69.84166667	115.9083333	161.5083333	44.45833333	96.51666667	642.625	182.5916667	825.2166667	256.2333333	386.3916667	102.5666667	80.025	93.25	394.5583333	384.9208333
2001	3	72.20833333	52.46833333	124.0979167	108.6208333	72.20833333	57.825	219.125	147.2333333	126.1083333	29.225	50.8	52.63333333	49.93333333	39.13333333	69.84166667	115.9083333	161.5083333	96.51666667	642.625	182.5916667	825.2166667	256.2333333	386.3916667	102.5666667	80.025	93.25	394.5583333	384.9208333
2001	4	182.2583333	44.345	132.8541667	134.1263889	182.2583333	72.20833333	57.825	219.125	147.2333333	126.1083333	29.225	50.8	52.63333333	49.93333333	39.13333333	69.84166667	115.9083333	96.51666667	642.625	182.5916667	825.2166667	256.2333333	386.3916667	102.5666667	80.025	93.25	394.5583333	384.9208333
2001	5	87.29166667	61.74	99.89583333	127.6569444	87.29166667	182.2583333	72.20833333	57.825	219.125	147.2333333	126.1083333	29.225	50.8	52.63333333	49.93333333	39.13333333	69.84166667	96.51666667	642.625	182.5916667	825.2166667	256.2333333	386.3916667	102.5666667	80.025	93.25	394.5583333	384.9208333
2001	6	46.54166667	81.2	97.075	110.875	46.54166667	87.29166667	182.2583333	72.20833333	57.825	219.125	147.2333333	126.1083333	29.225	50.8	52.63333333	49.93333333	39.13333333	96.51666667	642.625	182.5916667	825.2166667	256.2333333	386.3916667	102.5666667	80.025	93.25	394.5583333	384.9208333
2001	7	80.71666667	114.4983333	99.20208333	87.80694444	80.71666667	46.54166667	87.29166667	182.2583333	72.20833333	57.825	219.125	147.2333333	126.1083333	29.225	50.8	52.63333333	49.93333333	96.51666667	642.625	182.5916667	825.2166667	256.2333333	386.3916667	102.5666667	80.025	93.25	394.5583333	384.9208333
2001	8	60	115.9033333	68.6375	88.16944444	60	80.71666667	46.54166667	87.29166667	182.2583333	72.20833333	57.825	219.125	147.2333333	126.1083333	29.225	50.8	52.63333333	96.51666667	642.625	182.5916667	825.2166667	256.2333333	386.3916667	102.5666667	80.025	93.25	394.5583333	384.9208333
2001	9	64.95833333	124.5	63.05416667	86.96111111	64.95833333	60	80.71666667	46.54166667	87.29166667	182.2583333	72.20833333	57.825	219.125	147.2333333	126.1083333	29.225	50.8	96.51666667	642.625	182.5916667	825.2166667	256.2333333	386.3916667	102.5666667	80.025	93.25	394.5583333	384.9208333
2001	10	53.00833333	135.73	64.67083333	65.41944444	53.00833333	64.95833333	60	80.71666667	46.54166667	87.29166667	182.2583333	72.20833333	57.825	219.125	147.2333333	126.1083333	29.225	96.51666667	642.625	182.5916667	825.2166667	256.2333333	386.3916667	102.5666667	80.025	93.25	394.5583333	384.9208333
2001	11	74.75833333	123.7416667	63.18125	63.33055556	74.75833333	53.00833333	64.95833333	60	80.71666667	46.54166667	87.29166667	182.2583333	72.20833333	57.825	219.125	147.2333333	126.1083333	96.51666667	642.625	182.5916667	825.2166667	256.2333333	386.3916667	102.5666667	80.025	93.25	394.5583333	384.9208333
2001	12	87.41666667	89.225	70.03541667	70.14305556	87.41666667	74.75833333	53.00833333	64.95833333	60	80.71666667	46.54166667	87.29166667	182.2583333	72.20833333	57.825	219.125	147.2333333	96.51666667	642.625	182.5916667	825.2166667	256.2333333	386.3916667	102.5666667	80.025	93.25	394.5583333	384.9208333
2002	1	118.0583333	93.80333333	83.31041667	76.36666667	118.0583333	87.41666667	74.75833333	53.00833333	64.95833333	60	80.71666667	46.54166667	87.29166667	182.2583333	72.20833333	57.825	219.125	80.66666667	938.5916667	258.6833333	1197.275	550.2916667	388.3	140.7166667	117.9666667	107.9833333	386.0472222	387.3458333
2002	2	76.1	91.36166667	89.08333333	79.05	76.1	118.0583333	87.41666667	74.75833333	53.00833333	64.95833333	60	80.71666667	46.54166667	87.29166667	182.2583333	72.20833333	57.825	80.66666667	938.5916667	258.6833333	1197.275	550.2916667	388.3	140.7166667	117.9666667	107.9833333	386.0472222	387.3458333
2002	3	99.35833333	67.90166667	95.23333333	84.78333333	99.35833333	76.1	118.0583333	87.41666667	74.75833333	53.00833333	64.95833333	60	80.71666667	46.54166667	87.29166667	182.2583333	72.20833333	80.66666667	938.5916667	258.6833333	1197.275	550.2916667	388.3	140.7166667	117.9666667	107.9833333	386.0472222	387.3458333
2002	4	103.25	61.045	99.19166667	93.15694444	103.25	99.35833333	76.1	118.0583333	87.41666667	74.75833333	53.00833333	64.95833333	60	80.71666667	46.54166667	87.29166667	182.2583333	80.66666667	938.5916667	258.6833333	1197.275	550.2916667	388.3	140.7166667	117.9666667	107.9833333	386.0472222	387.3458333
2002	5	168.2583333	66.68833333	111.7416667	108.7402778	168.2583333	103.25	99.35833333	76.1	118.0583333	87.41666667	74.75833333	53.00833333	64.95833333	60	80.71666667	46.54166667	87.29166667	80.66666667	938.5916667	258.6833333	1197.275	550.2916667	388.3	140.7166667	117.9666667	107.9833333	386.0472222	387.3458333
2002	6	40.91666667	68.02833333	102.9458333	100.9902778	40.91666667	168.2583333	103.25	99.35833333	76.1	118.0583333	87.41666667	74.75833333	53.00833333	64.95833333	60	80.71666667	46.54166667	80.66666667	938.5916667	258.6833333	1197.275	550.2916667	388.3	140.7166667	117.9666667	107.9833333	386.0472222	387.3458333
2002	7	36.45833333	79.64	87.22083333	87.39027778	36.45833333	40.91666667	168.2583333	103.25	99.35833333	76.1	118.0583333	87.41666667	74.75833333	53.00833333	64.95833333	60	80.71666667	80.66666667	938.5916667	258.6833333	1197.275	550.2916667	388.3	140.7166667	117.9666667	107.9833333	386.0472222	387.3458333
2002	8	56.29166667	81.86833333	75.48125	84.08888889	56.29166667	36.45833333	40.91666667	168.2583333	103.25	99.35833333	76.1	118.0583333	87.41666667	74.75833333	53.00833333	64.95833333	60	80.66666667	938.5916667	258.6833333	1197.275	550.2916667	388.3	140.7166667	117.9666667	107.9833333	386.0472222	387.3458333
2002	9	13.33333333	91.13833333	36.75	69.75138889	13.33333333	56.29166667	36.45833333	40.91666667	168.2583333	103.25	99.35833333	76.1	118.0583333	87.41666667	74.75833333	53.00833333	64.95833333	80.66666667	938.5916667	258.6833333	1197.275	550.2916667	388.3	140.7166667	117.9666667	107.9833333	386.0472222	387.3458333
2002	10	22.33333333	96.83666667	32.10416667	56.26527778	22.33333333	13.33333333	56.29166667	36.45833333	40.91666667	168.2583333	103.25	99.35833333	76.1	118.0583333	87.41666667	74.75833333	53.00833333	80.66666667	938.5916667	258.6833333	1197.275	550.2916667	388.3	140.7166667	117.9666667	107.9833333	386.0472222	387.3458333
2002	11	80.60833333	113.005	43.14166667	41.65694444	80.60833333	22.33333333	13.33333333	56.29166667	36.45833333	40.91666667	168.2583333	103.25	99.35833333	76.1	118.0583333	87.41666667	74.75833333	80.66666667	938.5916667	258.6833333	1197.275	550.2916667	388.3	140.7166667	117.9666667	107.9833333	386.0472222	387.3458333
2002	12	97.96666667	97.57666667	53.56041667	51.16527778	97.96666667	80.60833333	22.33333333	13.33333333	56.29166667	36.45833333	40.91666667	168.2583333	103.25	99.35833333	76.1	118.0583333	87.41666667	80.66666667	938.5916667	258.6833333	1197.275	550.2916667	388.3	140.7166667	117.9666667	107.9833333	386.0472222	387.3458333
2003	1	95.625	89.64833333	74.13333333	61.02638889	95.625	97.96666667	80.60833333	22.33333333	13.33333333	56.29166667	36.45833333	40.91666667	168.2583333	103.25	99.35833333	76.1	118.0583333	102.5666667	768.1166667	128.4166667	896.5333333	356.3333333	411.7833333	92.75	35.66666667	112.0111111	395.4916667	400.0416667
2003	2	38.70833333	81.035	78.22708333	58.09583333	38.70833333	95.625	97.96666667	80.60833333	22.33333333	13.33333333	56.29166667	36.45833333	40.91666667	168.2583333	103.25	99.35833333	76.1	102.5666667	768.1166667	128.4166667	896.5333333	356.3333333	411.7833333	92.75	35.66666667	112.0111111	395.4916667	400.0416667
2003	3	66.70833333	63.05166667	74.75208333	66.99166667	66.70833333	38.70833333	95.625	97.96666667	80.60833333	22.33333333	13.33333333	56.29166667	36.45833333	40.91666667	168.2583333	103.25	99.35833333	102.5666667	768.1166667	128.4166667	896.5333333	356.3333333	411.7833333	92.75	35.66666667	112.0111111	395.4916667	400.0416667
2003	4	142.3916667	33.86666667	85.85833333	87.00138889	142.3916667	66.70833333	38.70833333	95.625	97.96666667	80.60833333	22.33333333	13.33333333	56.29166667	36.45833333	40.91666667	168.2583333	103.25	102.5666667	768.1166667	128.4166667	896.5333333	356.3333333	411.7833333	92.75	35.66666667	112.0111111	395.4916667	400.0416667
2003	5	146.6916667	41.805	98.625	98.01527778	146.6916667	142.3916667	66.70833333	38.70833333	95.625	97.96666667	80.60833333	22.33333333	13.33333333	56.29166667	36.45833333	40.91666667	168.2583333	102.5666667	768.1166667	128.4166667	896.5333333	356.3333333	411.7833333	92.75	35.66666667	112.0111111	395.4916667	400.0416667
2003	6	86.04166667	54.10666667	110.4583333	96.02777778	86.04166667	146.6916667	142.3916667	66.70833333	38.70833333	95.625	97.96666667	80.60833333	22.33333333	13.33333333	56.29166667	36.45833333	40.91666667	102.5666667	768.1166667	128.4166667	896.5333333	356.3333333	411.7833333	92.75	35.66666667	112.0111111	395.4916667	400.0416667
2003	7	14.375	61.97333333	97.375	82.48611111	14.375	86.04166667	146.6916667	142.3916667	66.70833333	38.70833333	95.625	97.96666667	80.60833333	22.33333333	13.33333333	56.29166667	36.45833333	102.5666667	768.1166667	128.4166667	896.5333333	356.3333333	411.7833333	92.75	35.66666667	112.0111111	395.4916667	400.0416667
2003	8	96.625	67.04833333	85.93333333	92.13888889	96.625	14.375	86.04166667	146.6916667	142.3916667	66.70833333	38.70833333	95.625	97.96666667	80.60833333	22.33333333	13.33333333	56.29166667	102.5666667	768.1166667	128.4166667	896.5333333	356.3333333	411.7833333	92.75	35.66666667	112.0111111	395.4916667	400.0416667
2003	9	47.125	75.92333333	61.04166667	88.875	47.125	96.625	14.375	86.04166667	146.6916667	142.3916667	66.70833333	38.70833333	95.625	97.96666667	80.60833333	22.33333333	13.33333333	102.5666667	768.1166667	128.4166667	896.5333333	356.3333333	411.7833333	92.75	35.66666667	112.0111111	395.4916667	400.0416667
2003	10	58.45833333	88.28	54.14583333	74.88611111	58.45833333	47.125	96.625	14.375	86.04166667	146.6916667	142.3916667	66.70833333	38.70833333	95.625	97.96666667	80.60833333	22.33333333	102.5666667	768.1166667	128.4166667	896.5333333	356.3333333	411.7833333	92.75	35.66666667	112.0111111	395.4916667	400.0416667
2003	11	47.58333333	98.025	62.44791667	58.36805556	47.58333333	58.45833333	47.125	96.625	14.375	86.04166667	146.6916667	142.3916667	66.70833333	38.70833333	95.625	97.96666667	80.60833333	102.5666667	768.1166667	128.4166667	896.5333333	356.3333333	411.7833333	92.75	35.66666667	112.0111111	395.4916667	400.0416667
2003	12	67.45833333	96.10833333	55.15625	55.27083333	67.45833333	47.58333333	58.45833333	47.125	96.625	14.375	86.04166667	146.6916667	142.3916667	66.70833333	38.70833333	95.625	97.96666667	102.5666667	768.1166667	128.4166667	896.5333333	356.3333333	411.7833333	92.75	35.66666667	112.0111111	395.4916667	400.0416667
2004	1	119.55	91.24166667	73.2625	72.8	119.55	67.45833333	47.58333333	58.45833333	47.125	96.625	14.375	86.04166667	146.6916667	142.3916667	66.70833333	38.70833333	95.625	140.7166667	754.7416667	216.5833333	971.325	312.9083333	441.8333333	111	105.5833333	114.8222222	413.9722222	426.8083333
2004	2	90.3	97.225	81.22291667	71.74583333	90.3	119.55	67.45833333	47.58333333	58.45833333	47.125	96.625	14.375	86.04166667	146.6916667	142.3916667	66.70833333	38.70833333	140.7166667	754.7416667	216.5833333	971.325	312.9083333	441.8333333	111	105.5833333	114.8222222	413.9722222	426.8083333
2004	3	161.1	78.17166667	109.6020833	90.74166667	161.1	90.3	119.55	67.45833333	47.58333333	58.45833333	47.125	96.625	14.375	86.04166667	146.6916667	142.3916667	66.70833333	140.7166667	754.7416667	216.5833333	971.325	312.9083333	441.8333333	111	105.5833333	114.8222222	413.9722222	426.8083333
2004	4	129.8	60.525	125.1875	102.6319444	129.8	161.1	90.3	119.55	67.45833333	47.58333333	58.45833333	47.125	96.625	14.375	86.04166667	146.6916667	142.3916667	140.7166667	754.7416667	216.5833333	971.325	312.9083333	441.8333333	111	105.5833333	114.8222222	413.9722222	426.8083333
2004	5	161.35	52.83333333	135.6375	121.5930556	161.35	129.8	161.1	90.3	119.55	67.45833333	47.58333333	58.45833333	47.125	96.625	14.375	86.04166667	146.6916667	140.7166667	754.7416667	216.5833333	971.325	312.9083333	441.8333333	111	105.5833333	114.8222222	413.9722222	426.8083333
2004	6	46.7	63.45	124.7375	118.1333333	46.7	161.35	129.8	161.1	90.3	119.55	67.45833333	47.58333333	58.45833333	47.125	96.625	14.375	86.04166667	140.7166667	754.7416667	216.5833333	971.325	312.9083333	441.8333333	111	105.5833333	114.8222222	413.9722222	426.8083333
2004	7	34.85	68.035	93.175	104.0166667	34.85	46.7	161.35	129.8	161.1	90.3	119.55	67.45833333	47.58333333	58.45833333	47.125	96.625	14.375	140.7166667	754.7416667	216.5833333	971.325	312.9083333	441.8333333	111	105.5833333	114.8222222	413.9722222	426.8083333
2004	8	84.25	76.67	81.7875	103.0083333	84.25	34.85	46.7	161.35	129.8	161.1	90.3	119.55	67.45833333	47.58333333	58.45833333	47.125	96.625	140.7166667	754.7416667	216.5833333	971.325	312.9083333	441.8333333	111	105.5833333	114.8222222	413.9722222	426.8083333
2004	9	107.85	97.19833333	68.4125	94.13333333	107.85	84.25	34.85	46.7	161.35	129.8	161.1	90.3	119.55	67.45833333	47.58333333	58.45833333	47.125	140.7166667	754.7416667	216.5833333	971.325	312.9083333	441.8333333	111	105.5833333	114.8222222	413.9722222	426.8083333
2004	10	63.95	113.6416667	72.725	83.15833333	63.95	107.85	84.25	34.85	46.7	161.35	129.8	161.1	90.3	119.55	67.45833333	47.58333333	58.45833333	140.7166667	754.7416667	216.5833333	971.325	312.9083333	441.8333333	111	105.5833333	114.8222222	413.9722222	426.8083333
2004	11	107	132.42	90.7625	74.1	107	63.95	107.85	84.25	34.85	46.7	161.35	129.8	161.1	90.3	119.55	67.45833333	47.58333333	140.7166667	754.7416667	216.5833333	971.325	312.9083333	441.8333333	111	105.5833333	114.8222222	413.9722222	426.8083333
2004	12	113.2	117.85	98	85.18333333	113.2	107	63.95	107.85	84.25	34.85	46.7	161.35	129.8	161.1	90.3	119.55	67.45833333	140.7166667	754.7416667	216.5833333	971.325	312.9083333	441.8333333	111	105.5833333	114.8222222	413.9722222	426.8083333
2005	1	110.1	106.76	98.5625	97.725	110.1	113.2	107	63.95	107.85	84.25	34.85	46.7	161.35	129.8	161.1	90.3	119.55	92.75	823.8416667	290.9	1114.741667	324.8916667	498.95	119.1	171.8	107.6166667	450.8555556	470.3916667
2005	2	83.75	91.39	103.5125	97.64166667	83.75	110.1	113.2	107	63.95	107.85	84.25	34.85	46.7	161.35	129.8	161.1	90.3	92.75	823.8416667	290.9	1114.741667	324.8916667	498.95	119.1	171.8	107.6166667	450.8555556	470.3916667
2005	3	172.5	87	119.8875	108.4166667	172.5	83.75	110.1	113.2	107	63.95	107.85	84.25	34.85	46.7	161.35	129.8	161.1	92.75	823.8416667	290.9	1114.741667	324.8916667	498.95	119.1	171.8	107.6166667	450.8555556	470.3916667
2005	4	102.8	67.52	117.2875	114.8916667	102.8	172.5	83.75	110.1	113.2	107	63.95	107.85	84.25	34.85	46.7	161.35	129.8	92.75	823.8416667	290.9	1114.741667	324.8916667	498.95	119.1	171.8	107.6166667	450.8555556	470.3916667
2005	5	193.35	79.58	138.1	129.2833333	193.35	102.8	172.5	83.75	110.1	113.2	107	63.95	107.85	84.25	34.85	46.7	161.35	92.75	823.8416667	290.9	1114.741667	324.8916667	498.95	119.1	171.8	107.6166667	450.8555556	470.3916667
2005	6	84.2	95.25	138.2125	124.45	84.2	193.35	102.8	172.5	83.75	110.1	113.2	107	63.95	107.85	84.25	34.85	46.7	92.75	823.8416667	290.9	1114.741667	324.8916667	498.95	119.1	171.8	107.6166667	450.8555556	470.3916667
2005	7	42.9	100.42	105.8125	113.25	42.9	84.2	193.35	102.8	172.5	83.75	110.1	113.2	107	63.95	107.85	84.25	34.85	92.75	823.8416667	290.9	1114.741667	324.8916667	498.95	119.1	171.8	107.6166667	450.8555556	470.3916667
2005	8	67.25	95.6	96.925	110.5	67.25	42.9	84.2	193.35	102.8	172.5	83.75	110.1	113.2	107	63.95	107.85	84.25	92.75	823.8416667	290.9	1114.741667	324.8916667	498.95	119.1	171.8	107.6166667	450.8555556	470.3916667
2005	9	52.95	117.31	61.825	90.575	52.95	67.25	42.9	84.2	193.35	102.8	172.5	83.75	110.1	113.2	107	63.95	107.85	92.75	823.8416667	290.9	1114.741667	324.8916667	498.95	119.1	171.8	107.6166667	450.8555556	470.3916667
2005	10	42.35	116.47	51.3625	80.5	42.35	52.95	67.25	42.9	84.2	193.35	102.8	172.5	83.75	110.1	113.2	107	63.95	92.75	823.8416667	290.9	1114.741667	324.8916667	498.95	119.1	171.8	107.6166667	450.8555556	470.3916667
2005	11	59.65	132.5	55.55	58.21666667	59.65	42.35	52.95	67.25	42.9	84.2	193.35	102.8	172.5	83.75	110.1	113.2	107	92.75	823.8416667	290.9	1114.741667	324.8916667	498.95	119.1	171.8	107.6166667	450.8555556	470.3916667
2005	12	81.85	127.32	59.2	57.825	81.85	59.65	42.35	52.95	67.25	42.9	84.2	193.35	102.8	172.5	83.75	110.1	113.2	92.75	823.8416667	290.9	1114.741667	324.8916667	498.95	119.1	171.8	107.6166667	450.8555556	470.3916667
2006	1	74.85	119.15	64.675	63.15	74.85	81.85	59.65	42.35	52.95	67.25	42.9	84.2	193.35	102.8	172.5	83.75	110.1	111	966.9	205.45	1172.35	414.05	552.85	110.15	95.3	113.4166667	497.8777778	525.9
2006	2	95.35	98.1	77.925	67.83333333	95.35	74.85	81.85	59.65	42.35	52.95	67.25	42.9	84.2	193.35	102.8	172.5	83.75	111	966.9	205.45	1172.35	414.05	552.85	110.15	95.3	113.4166667	497.8777778	525.9
2006	3	125.1	88.13	94.2875	79.85833333	125.1	95.35	74.85	81.85	59.65	42.35	52.95	67.25	42.9	84.2	193.35	102.8	172.5	111	966.9	205.45	1172.35	414.05	552.85	110.15	95.3	113.4166667	497.8777778	525.9
2006	4	137.5	57.93	108.2	95.71666667	137.5	125.1	95.35	74.85	81.85	59.65	42.35	52.95	67.25	42.9	84.2	193.35	102.8	111	966.9	205.45	1172.35	414.05	552.85	110.15	95.3	113.4166667	497.8777778	525.9
2006	5	106.75	53.02	116.175	103.5666667	106.75	137.5	125.1	95.35	74.85	81.85	59.65	42.35	52.95	67.25	42.9	84.2	193.35	111	966.9	205.45	1172.35	414.05	552.85	110.15	95.3	113.4166667	497.8777778	525.9
2006	6	44.15	60.81	103.375	97.28333333	44.15	106.75	137.5	125.1	95.35	74.85	81.85	59.65	42.35	52.95	67.25	42.9	84.2	111	966.9	205.45	1172.35	414.05	552.85	110.15	95.3	113.4166667	497.8777778	525.9
2006	7	43.65	62.33	83.0125	92.08333333	43.65	44.15	106.75	137.5	125.1	95.35	74.85	81.85	59.65	42.35	52.95	67.25	42.9	111	966.9	205.45	1172.35	414.05	552.85	110.15	95.3	113.4166667	497.8777778	525.9
2006	8	52.65	70.81	61.8	84.96666667	52.65	43.65	44.15	106.75	137.5	125.1	95.35	74.85	81.85	59.65	42.35	52.95	67.25	111	966.9	205.45	1172.35	414.05	552.85	110.15	95.3	113.4166667	497.8777778	525.9
2006	9	57.95	87.36	49.6	73.775	57.95	52.65	43.65	44.15	106.75	137.5	125.1	95.35	74.85	81.85	59.65	42.35	52.95	111	966.9	205.45	1172.35	414.05	552.85	110.15	95.3	113.4166667	497.8777778	525.9
2006	10	34.2	102.93	47.1125	56.55833333	34.2	57.95	52.65	43.65	44.15	106.75	137.5	125.1	95.35	74.85	81.85	59.65	42.35	111	966.9	205.45	1172.35	414.05	552.85	110.15	95.3	113.4166667	497.8777778	525.9
2006	11	143.55	107.91	72.0875	62.69166667	143.55	34.2	57.95	52.65	43.65	44.15	106.75	137.5	125.1	95.35	74.85	81.85	59.65	111	966.9	205.45	1172.35	414.05	552.85	110.15	95.3	113.4166667	497.8777778	525.9
2006	12	236.15	101.77	117.9625	94.69166667	236.15	143.55	34.2	57.95	52.65	43.65	44.15	106.75	137.5	125.1	95.35	74.85	81.85	111	966.9	205.45	1172.35	414.05	552.85	110.15	95.3	113.4166667	497.8777778	525.9
2007	1	119.3	91.43	133.3	107.3	119.3	236.15	143.55	34.2	57.95	52.65	43.65	44.15	106.75	137.5	125.1	95.35	74.85	119.1	725.2	188.45	913.65	311.7	413.5	96.3	92.15	108.5166667	488.4333333	483.175
2007	2	148.95	76.94	161.9875	123.35	148.95	119.3	236.15	143.55	34.2	57.95	52.65	43.65	44.15	106.75	137.5	125.1	95.35	119.1	725.2	188.45	913.65	311.7	413.5	96.3	92.15	108.5166667	488.4333333	483.175
2007	3	83.9	61.03	147.075	127.675	83.9	148.95	119.3	236.15	143.55	34.2	57.95	52.65	43.65	44.15	106.75	137.5	125.1	119.1	725.2	188.45	913.65	311.7	413.5	96.3	92.15	108.5166667	488.4333333	483.175
2007	4	98.9	46.52	112.7625	138.4583333	98.9	83.9	148.95	119.3	236.15	143.55	34.2	57.95	52.65	43.65	44.15	106.75	137.5	119.1	725.2	188.45	913.65	311.7	413.5	96.3	92.15	108.5166667	488.4333333	483.175
2007	5	130.85	66.4	115.65	136.3416667	130.85	98.9	83.9	148.95	119.3	236.15	143.55	34.2	57.95	52.65	43.65	44.15	106.75	119.1	725.2	188.45	913.65	311.7	413.5	96.3	92.15	108.5166667	488.4333333	483.175
2007	6	90.3	104.9	100.9875	112.0333333	90.3	130.85	98.9	83.9	148.95	119.3	236.15	143.55	34.2	57.95	52.65	43.65	44.15	119.1	725.2	188.45	913.65	311.7	413.5	96.3	92.15	108.5166667	488.4333333	483.175
2007	7	40.85	118.23	90.225	98.95833333	40.85	90.3	130.85	98.9	83.9	148.95	119.3	236.15	143.55	34.2	57.95	52.65	43.65	119.1	725.2	188.45	913.65	311.7	413.5	96.3	92.15	108.5166667	488.4333333	483.175
2007	8	46	136.43	77	81.8	46	40.85	90.3	130.85	98.9	83.9	148.95	119.3	236.15	143.55	34.2	57.95	52.65	119.1	725.2	188.45	913.65	311.7	413.5	96.3	92.15	108.5166667	488.4333333	483.175
2007	9	69.15	146.37	61.575	79.34166667	69.15	46	40.85	90.3	130.85	98.9	83.9	148.95	119.3	236.15	143.55	34.2	57.95	119.1	725.2	188.45	913.65	311.7	413.5	96.3	92.15	108.5166667	488.4333333	483.175
2007	10	43.5	137.44	49.875	70.10833333	43.5	69.15	46	40.85	90.3	130.85	98.9	83.9	148.95	119.3	236.15	143.55	34.2	119.1	725.2	188.45	913.65	311.7	413.5	96.3	92.15	108.5166667	488.4333333	483.175
2007	11	55.8	116.38	53.6125	57.6	55.8	43.5	69.15	46	40.85	90.3	130.85	98.9	83.9	148.95	119.3	236.15	143.55	119.1	725.2	188.45	913.65	311.7	413.5	96.3	92.15	108.5166667	488.4333333	483.175
2007	12	126.65	110.58	73.775	63.65833333	126.65	55.8	43.5	69.15	46	40.85	90.3	130.85	98.9	83.9	148.95	119.3	236.15	119.1	725.2	188.45	913.65	311.7	413.5	96.3	92.15	108.5166667	488.4333333	483.175
2008	1	73.65	88.96	74.9	69.125	73.65	126.65	55.8	43.5	69.15	46	40.85	90.3	130.85	98.9	83.9	148.95	119.3	110.15	1051.9	199.5	1251.4	647.95	403.95	86.85	112.65	97.76666667	456.7666667	408.725
2008	2	143.9	81.38	100	85.44166667	143.9	73.65	126.65	55.8	43.5	69.15	46	40.85	90.3	130.85	98.9	83.9	148.95	110.15	1051.9	199.5	1251.4	647.95	403.95	86.85	112.65	97.76666667	456.7666667	408.725
2008	3	127.15	75.43	117.8375	95.10833333	127.15	143.9	73.65	126.65	55.8	43.5	69.15	46	40.85	90.3	130.85	98.9	83.9	110.15	1051.9	199.5	1251.4	647.95	403.95	86.85	112.65	97.76666667	456.7666667	408.725
2008	4	94.75	57.96	109.8625	103.65	94.75	127.15	143.9	73.65	126.65	55.8	43.5	69.15	46	40.85	90.3	130.85	98.9	110.15	1051.9	199.5	1251.4	647.95	403.95	86.85	112.65	97.76666667	456.7666667	408.725
2008	5	86.6	51.06	113.1	108.7833333	86.6	94.75	127.15	143.9	73.65	126.65	55.8	43.5	69.15	46	40.85	90.3	130.85	110.15	1051.9	199.5	1251.4	647.95	403.95	86.85	112.65	97.76666667	456.7666667	408.725
2008	6	42	68.22	87.625	94.675	42	86.6	94.75	127.15	143.9	73.65	126.65	55.8	43.5	69.15	46	40.85	90.3	110.15	1051.9	199.5	1251.4	647.95	403.95	86.85	112.65	97.76666667	456.7666667	408.725
2008	7	76.5	73.75	74.9625	95.15	76.5	42	86.6	94.75	127.15	143.9	73.65	126.65	55.8	43.5	69.15	46	40.85	110.15	1051.9	199.5	1251.4	647.95	403.95	86.85	112.65	97.76666667	456.7666667	408.725
2008	8	56.75	88.7	65.4625	80.625	56.75	76.5	42	86.6	94.75	127.15	143.9	73.65	126.65	55.8	43.5	69.15	46	110.15	1051.9	199.5	1251.4	647.95	403.95	86.85	112.65	97.76666667	456.7666667	408.725
2008	9	94	105.43	67.3125	75.1	94	56.75	76.5	42	86.6	94.75	127.15	143.9	73.65	126.65	55.8	43.5	69.15	110.15	1051.9	199.5	1251.4	647.95	403.95	86.85	112.65	97.76666667	456.7666667	408.725
2008	10	71	113.22	74.5625	71.14166667	71	94	56.75	76.5	42	86.6	94.75	127.15	143.9	73.65	126.65	55.8	43.5	110.15	1051.9	199.5	1251.4	647.95	403.95	86.85	112.65	97.76666667	456.7666667	408.725
2008	11	138.25	105.21	90	79.75	138.25	71	94	56.75	76.5	42	86.6	94.75	127.15	143.9	73.65	126.65	55.8	110.15	1051.9	199.5	1251.4	647.95	403.95	86.85	112.65	97.76666667	456.7666667	408.725
2008	12	44	98.88	86.8125	80.08333333	44	138.25	71	94	56.75	76.5	42	86.6	94.75	127.15	143.9	73.65	126.65	110.15	1051.9	199.5	1251.4	647.95	403.95	86.85	112.65	97.76666667	456.7666667	408.725
2009	1	123.25	85.4	94.125	87.875	123.25	44	138.25	71	94	56.75	76.5	42	86.6	94.75	127.15	143.9	73.65	96.3	750.5	298.25	1048.75	400	350.5	133.25	165	105.4666667	389.3166667	377.225
2009	2	61.5	71.32	91.75	88.66666667	61.5	123.25	44	138.25	71	94	56.75	76.5	42	86.6	94.75	127.15	143.9	96.3	750.5	298.25	1048.75	400	350.5	133.25	165	105.4666667	389.3166667	377.225
2009	3	118	71.17	86.6875	92.66666667	118	61.5	123.25	44	138.25	71	94	56.75	76.5	42	86.6	94.75	127.15	96.3	750.5	298.25	1048.75	400	350.5	133.25	165	105.4666667	389.3166667	377.225
2009	4	143	68.05	111.4375	104.6666667	143	118	61.5	123.25	44	138.25	71	94	56.75	76.5	42	86.6	94.75	96.3	750.5	298.25	1048.75	400	350.5	133.25	165	105.4666667	389.3166667	377.225
2009	5	99.5	87.3	105.5	98.20833333	99.5	143	118	61.5	123.25	44	138.25	71	94	56.75	76.5	42	86.6	96.3	750.5	298.25	1048.75	400	350.5	133.25	165	105.4666667	389.3166667	377.225
2009	6	58.25	80.8	104.6875	100.5833333	58.25	99.5	143	118	61.5	123.25	44	138.25	71	94	56.75	76.5	42	96.3	750.5	298.25	1048.75	400	350.5	133.25	165	105.4666667	389.3166667	377.225
2009	7	29.25	94.1	82.5	84.91666667	29.25	58.25	99.5	143	118	61.5	123.25	44	138.25	71	94	56.75	76.5	96.3	750.5	298.25	1048.75	400	350.5	133.25	165	105.4666667	389.3166667	377.225
2009	8	37.25	87.6	56.0625	80.875	37.25	29.25	58.25	99.5	143	118	61.5	123.25	44	138.25	71	94	56.75	96.3	750.5	298.25	1048.75	400	350.5	133.25	165	105.4666667	389.3166667	377.225
2009	9	60	97	46.1875	71.20833333	60	37.25	29.25	58.25	99.5	143	118	61.5	123.25	44	138.25	71	94	96.3	750.5	298.25	1048.75	400	350.5	133.25	165	105.4666667	389.3166667	377.225
2009	10	32.25	97.95	39.6875	52.75	32.25	60	37.25	29.25	58.25	99.5	143	118	61.5	123.25	44	138.25	71	96.3	750.5	298.25	1048.75	400	350.5	133.25	165	105.4666667	389.3166667	377.225
2009	11	120.75	109.05	62.5625	56.29166667	120.75	32.25	60	37.25	29.25	58.25	99.5	143	118	61.5	123.25	44	138.25	96.3	750.5	298.25	1048.75	400	350.5	133.25	165	105.4666667	389.3166667	377.225
2009	12	91.25	96.05	76.0625	61.79166667	91.25	120.75	32.25	60	37.25	29.25	58.25	99.5	143	118	61.5	123.25	44	96.3	750.5	298.25	1048.75	400	350.5	133.25	165	105.4666667	389.3166667	377.225
2010	1	136.25	89.6	95.125	79.625	136.25	91.25	120.75	32.25	60	37.25	29.25	58.25	99.5	143	118	61.5	123.25	86.85	785.75	158.75	944.5	367	418.75	66.5	92.25	95.53333333	391.0666667	384.625
2010	2	185.25	73.45	133.375	104.2916667	185.25	136.25	91.25	120.75	32.25	60	37.25	29.25	58.25	99.5	143	118	61.5	86.85	785.75	158.75	944.5	367	418.75	66.5	92.25	95.53333333	391.0666667	384.625
2010	3	192	56.85	151.1875	126.2916667	192	185.25	136.25	91.25	120.75	32.25	60	37.25	29.25	58.25	99.5	143	118	86.85	785.75	158.75	944.5	367	418.75	66.5	92.25	95.53333333	391.0666667	384.625
2010	4	63	43.4	144.125	131.4166667	63	192	185.25	136.25	91.25	120.75	32.25	60	37.25	29.25	58.25	99.5	143	86.85	785.75	158.75	944.5	367	418.75	66.5	92.25	95.53333333	391.0666667	384.625
2010	5	66.5	55.9	126.6875	122.375	66.5	63	192	185.25	136.25	91.25	120.75	32.25	60	37.25	29.25	58.25	99.5	86.85	785.75	158.75	944.5	367	418.75	66.5	92.25	95.53333333	391.0666667	384.625
2010	6	43.5	68.3	91.25	114.4166667	43.5	66.5	63	192	185.25	136.25	91.25	120.75	32.25	60	37.25	29.25	58.25	86.85	785.75	158.75	944.5	367	418.75	66.5	92.25	95.53333333	391.0666667	384.625
2010	7	16.25	88.1	47.3125	94.41666667	16.25	43.5	66.5	63	192	185.25	136.25	91.25	120.75	32.25	60	37.25	29.25	86.85	785.75	158.75	944.5	367	418.75	66.5	92.25	95.53333333	391.0666667	384.625
2010	8	67.75	113.15	48.5	74.83333333	67.75	16.25	43.5	66.5	63	192	185.25	136.25	91.25	120.75	32.25	60	37.25	86.85	785.75	158.75	944.5	367	418.75	66.5	92.25	95.53333333	391.0666667	384.625
2010	9	101.25	145.1	57.1875	59.70833333	101.25	67.75	16.25	43.5	66.5	63	192	185.25	136.25	91.25	120.75	32.25	60	86.85	785.75	158.75	944.5	367	418.75	66.5	92.25	95.53333333	391.0666667	384.625
2010	10	106.75	133.55	73	67	106.75	101.25	67.75	16.25	43.5	66.5	63	192	185.25	136.25	91.25	120.75	32.25	86.85	785.75	158.75	944.5	367	418.75	66.5	92.25	95.53333333	391.0666667	384.625
2010	11	52.25	128.6	82	64.625	52.25	106.75	101.25	67.75	16.25	43.5	66.5	63	192	185.25	136.25	91.25	120.75	86.85	785.75	158.75	944.5	367	418.75	66.5	92.25	95.53333333	391.0666667	384.625
2010	12	119	110.05	94.8125	77.20833333	119	52.25	106.75	101.25	67.75	16.25	43.5	66.5	63	192	185.25	136.25	91.25	86.85	785.75	158.75	944.5	367	418.75	66.5	92.25	95.53333333	391.0666667	384.625
2011	1	109.25	76.25	96.8125	92.70833333	109.25	119	52.25	106.75	101.25	67.75	16.25	43.5	66.5	63	192	185.25	136.25	133.25	898.5	292	1190.5	533.5	365	84	208	94.58333333	378.0833333	391.875
2011	2	60.25	51.4	85.1875	91.45833333	60.25	109.25	119	52.25	106.75	101.25	67.75	16.25	43.5	66.5	63	192	185.25	133.25	898.5	292	1190.5	533.5	365	84	208	94.58333333	378.0833333	391.875
2011	3	151.5	59.05	110	99.83333333	151.5	60.25	109.25	119	52.25	106.75	101.25	67.75	16.25	43.5	66.5	63	192	133.25	898.5	292	1190.5	533.5	365	84	208	94.58333333	378.0833333	391.875
2011	4	78.25	67.1	99.8125	95.08333333	78.25	151.5	60.25	109.25	119	52.25	106.75	101.25	67.75	16.25	43.5	66.5	63	133.25	898.5	292	1190.5	533.5	365	84	208	94.58333333	378.0833333	391.875
2011	5	58	68.85	87	96.04166667	58	78.25	151.5	60.25	109.25	119	52.25	106.75	101.25	67.75	16.25	43.5	66.5	133.25	898.5	292	1190.5	533.5	365	84	208	94.58333333	378.0833333	391.875
2011	6	118.25	89.4	101.5	95.91666667	118.25	58	78.25	151.5	60.25	109.25	119	52.25	106.75	101.25	67.75	16.25	43.5	133.25	898.5	292	1190.5	533.5	365	84	208	94.58333333	378.0833333	391.875
2011	7	61.25	97.7	78.9375	87.91666667	61.25	118.25	58	78.25	151.5	60.25	109.25	119	52.25	106.75	101.25	67.75	16.25	133.25	898.5	292	1190.5	533.5	365	84	208	94.58333333	378.0833333	391.875
2011	8	96.4	89.5	83.475	93.94166667	96.4	61.25	118.25	58	78.25	151.5	60.25	109.25	119	52.25	106.75	101.25	67.75	133.25	898.5	292	1190.5	533.5	365	84	208	94.58333333	378.0833333	391.875
2011	9	100.5	98.45	94.1	85.44166667	100.5	96.4	61.25	118.25	58	78.25	151.5	60.25	109.25	119	52.25	106.75	101.25	133.25	898.5	292	1190.5	533.5	365	84	208	94.58333333	378.0833333	391.875
2011	10	82.35	103.65	85.125	86.125	82.35	100.5	96.4	61.25	118.25	58	78.25	151.5	60.25	109.25	119	52.25	106.75	133.25	898.5	292	1190.5	533.5	365	84	208	94.58333333	378.0833333	391.875
2011	11	223.4	91.45	125.6625	113.6916667	223.4	82.35	100.5	96.4	61.25	118.25	58	78.25	151.5	60.25	109.25	119	52.25	133.25	898.5	292	1190.5	533.5	365	84	208	94.58333333	378.0833333	391.875
2011	12	145.5	93.25	137.9375	118.2333333	145.5	223.4	82.35	100.5	96.4	61.25	118.25	58	78.25	151.5	60.25	109.25	119	133.25	898.5	292	1190.5	533.5	365	84	208	94.58333333	378.0833333	391.875
2012	1	40.25	93.45	122.875	114.7333333	40.25	145.5	223.4	82.35	100.5	96.4	61.25	118.25	58	78.25	151.5	60.25	109.25	66.5	746.75	340.5	1087.25	340.75	406	157.65	182.85	102.7166667	396.5833333	385.5
2012	2	58.95	82.43	117.025	108.4916667	58.95	40.25	145.5	223.4	82.35	100.5	96.4	61.25	118.25	58	78.25	151.5	60.25	66.5	746.75	340.5	1087.25	340.75	406	157.65	182.85	102.7166667	396.5833333	385.5
2012	3	76.45	86.88	80.2875	104.4833333	76.45	58.95	40.25	145.5	223.4	82.35	100.5	96.4	61.25	118.25	58	78.25	151.5	66.5	746.75	340.5	1087.25	340.75	406	157.65	182.85	102.7166667	396.5833333	385.5
2012	4	331.6	91.75	126.8125	146.025	331.6	76.45	58.95	40.25	145.5	223.4	82.35	100.5	96.4	61.25	118.25	58	78.25	66.5	746.75	340.5	1087.25	340.75	406	157.65	182.85	102.7166667	396.5833333	385.5
2012	5	181.85	112.78	162.2125	139.1	181.85	331.6	76.45	58.95	40.25	145.5	223.4	82.35	100.5	96.4	61.25	118.25	58	66.5	746.75	340.5	1087.25	340.75	406	157.65	182.85	102.7166667	396.5833333	385.5
2012	6	79.75	129.63	167.4125	128.1416667	79.75	181.85	331.6	76.45	58.95	40.25	145.5	223.4	82.35	100.5	96.4	61.25	118.25	66.5	746.75	340.5	1087.25	340.75	406	157.65	182.85	102.7166667	396.5833333	385.5
2012	7	23.7	118.4	154.225	125.3833333	23.7	79.75	181.85	331.6	76.45	58.95	40.25	145.5	223.4	82.35	100.5	96.4	61.25	66.5	746.75	340.5	1087.25	340.75	406	157.65	182.85	102.7166667	396.5833333	385.5
2012	8	86.2	110.09	92.875	129.925	86.2	23.7	79.75	181.85	331.6	76.45	58.95	40.25	145.5	223.4	82.35	100.5	96.4	66.5	746.75	340.5	1087.25	340.75	406	157.65	182.85	102.7166667	396.5833333	385.5
2012	9	105.35	108.91	73.75	134.7416667	105.35	86.2	23.7	79.75	181.85	331.6	76.45	58.95	40.25	145.5	223.4	82.35	100.5	66.5	746.75	340.5	1087.25	340.75	406	157.65	182.85	102.7166667	396.5833333	385.5
2012	10	95.75	130.55	77.75	95.43333333	95.75	105.35	86.2	23.7	79.75	181.85	331.6	76.45	58.95	40.25	145.5	223.4	82.35	66.5	746.75	340.5	1087.25	340.75	406	157.65	182.85	102.7166667	396.5833333	385.5
2012	11	51.35	137.82	84.6625	73.68333333	51.35	95.75	105.35	86.2	23.7	79.75	181.85	331.6	76.45	58.95	40.25	145.5	223.4	66.5	746.75	340.5	1087.25	340.75	406	157.65	182.85	102.7166667	396.5833333	385.5
2012	12	179.125	145.72	107.89375	90.24583333	179.125	51.35	95.75	105.35	86.2	23.7	79.75	181.85	331.6	76.45	58.95	40.25	145.5	66.5	746.75	340.5	1087.25	340.75	406	157.65	182.85	102.7166667	396.5833333	385.5
2013	1	142.55	138.67	117.19375	110.0541667	142.55	179.125	51.35	95.75	105.35	86.2	23.7	79.75	181.85	331.6	76.45	58.95	40.25	84	1137.75	311	1448.75	468.1	669.65	109.9	201.1	117.1833333	480.2166667	537.825
2013	2	55.9	140.62	107.23125	105.0041667	55.9	142.55	179.125	51.35	95.75	105.35	86.2	23.7	79.75	181.85	331.6	76.45	58.95	84	1137.75	311	1448.75	468.1	669.65	109.9	201.1	117.1833333	480.2166667	537.825
2013	3	133.5	95.37	127.76875	109.6958333	133.5	55.9	142.55	179.125	51.35	95.75	105.35	86.2	23.7	79.75	181.85	331.6	76.45	84	1137.75	311	1448.75	468.1	669.65	109.9	201.1	117.1833333	480.2166667	537.825
2013	4	315.35	78.15	161.825	146.2958333	315.35	133.5	55.9	142.55	179.125	51.35	95.75	105.35	86.2	23.7	79.75	181.85	331.6	84	1137.75	311	1448.75	468.1	669.65	109.9	201.1	117.1833333	480.2166667	537.825
2013	5	59.75	72.47	141.125	147.6958333	59.75	315.35	133.5	55.9	142.55	179.125	51.35	95.75	105.35	86.2	23.7	79.75	181.85	84	1137.75	311	1448.75	468.1	669.65	109.9	201.1	117.1833333	480.2166667	537.825
2013	6	74	103.555	145.65	130.175	74	59.75	315.35	133.5	55.9	142.55	179.125	51.35	95.75	105.35	86.2	23.7	79.75	84	1137.75	311	1448.75	468.1	669.65	109.9	201.1	117.1833333	480.2166667	537.825
2013	7	16.3	114.825	116.35	109.1333333	16.3	74	59.75	315.35	133.5	55.9	142.55	179.125	51.35	95.75	105.35	86.2	23.7	84	1137.75	311	1448.75	468.1	669.65	109.9	201.1	117.1833333	480.2166667	537.825
2013	8	54.15	104.935	51.05	108.8416667	54.15	16.3	74	59.75	315.35	133.5	55.9	142.55	179.125	51.35	95.75	105.35	86.2	84	1137.75	311	1448.75	468.1	669.65	109.9	201.1	117.1833333	480.2166667	537.825
2013	9	118.5	112.485	65.7375	106.3416667	118.5	54.15	16.3	74	59.75	315.35	133.5	55.9	142.55	179.125	51.35	95.75	105.35	84	1137.75	311	1448.75	468.1	669.65	109.9	201.1	117.1833333	480.2166667	537.825
2013	10	26.375	165.285	53.83125	58.17916667	26.375	118.5	54.15	16.3	74	59.75	315.35	133.5	55.9	142.55	179.125	51.35	95.75	84	1137.75	311	1448.75	468.1	669.65	109.9	201.1	117.1833333	480.2166667	537.825
2013	11	90	141.41	72.25625	63.22083333	90	26.375	118.5	54.15	16.3	74	59.75	315.35	133.5	55.9	142.55	179.125	51.35	84	1137.75	311	1448.75	468.1	669.65	109.9	201.1	117.1833333	480.2166667	537.825
2013	12	207.1	127.7	110.49375	85.40416667	207.1	90	26.375	118.5	54.15	16.3	74	59.75	315.35	133.5	55.9	142.55	179.125	84	1137.75	311	1448.75	468.1	669.65	109.9	201.1	117.1833333	480.2166667	537.825
2014	1	53	119.78	94.11875	91.52083333	53	207.1	90	26.375	118.5	54.15	16.3	74	59.75	315.35	133.5	55.9	142.55	157.65	1011.525	215.325	1226.85	428.925	582.6	70.45	144.875	112.6666667	552.75	626.125
2014	2	33.5	103.91	95.9	88.07916667	33.5	53	207.1	90	26.375	118.5	54.15	16.3	74	59.75	315.35	133.5	55.9	157.65	1011.525	215.325	1226.85	428.925	582.6	70.45	144.875	112.6666667	552.75	626.125
2014	3	206.833	64.54	125.10825	102.8013333	206.833	33.5	53	207.1	90	26.375	118.5	54.15	16.3	74	59.75	315.35	133.5	157.65	1011.525	215.325	1226.85	428.925	582.6	70.45	144.875	112.6666667	552.75	626.125
2014	4	36	57.865	82.33325	104.4055	36	206.833	33.5	53	207.1	90	26.375	118.5	54.15	16.3	74	59.75	315.35	157.65	1011.525	215.325	1226.85	428.925	582.6	70.45	144.875	112.6666667	552.75	626.125
2014	5	101.5	61.065	94.45825	106.3221667	101.5	36	206.833	33.5	53	207.1	90	26.375	118.5	54.15	16.3	74	59.75	157.65	1011.525	215.325	1226.85	428.925	582.6	70.45	144.875	112.6666667	552.75	626.125
2014	6	116.5	99.225	115.20825	91.22216667	116.5	101.5	36	206.833	33.5	53	207.1	90	26.375	118.5	54.15	16.3	74	157.65	1011.525	215.325	1226.85	428.925	582.6	70.45	144.875	112.6666667	552.75	626.125
2014	7	95.5	98.995	87.375	98.3055	95.5	116.5	101.5	36	206.833	33.5	53	207.1	90	26.375	118.5	54.15	16.3	157.65	1011.525	215.325	1226.85	428.925	582.6	70.45	144.875	112.6666667	552.75	626.125
2014	8	131	81.995	111.125	114.5555	131	95.5	116.5	101.5	36	206.833	33.5	53	207.1	90	26.375	118.5	54.15	157.65	1011.525	215.325	1226.85	428.925	582.6	70.45	144.875	112.6666667	552.75	626.125
2014	9	150	118.0866	123.25	105.0833333	150	131	95.5	116.5	101.5	36	206.833	33.5	53	207.1	90	26.375	118.5	157.65	1011.525	215.325	1226.85	428.925	582.6	70.45	144.875	112.6666667	552.75	626.125
2014	10	89.25	107.2866	116.4375	113.9583333	89.25	150	131	95.5	116.5	101.5	36	206.833	33.5	53	207.1	90	26.375	157.65	1011.525	215.325	1226.85	428.925	582.6	70.45	144.875	112.6666667	552.75	626.125
2014	11	145	86.1666	128.8125	121.2083333	145	89.25	150	131	95.5	116.5	101.5	36	206.833	33.5	53	207.1	90	157.65	1011.525	215.325	1226.85	428.925	582.6	70.45	144.875	112.6666667	552.75	626.125
2014	12	151.5	98.8666	133.9375	127.0416667	151.5	145	89.25	150	131	95.5	116.5	101.5	36	206.833	33.5	53	207.1	157.65	1011.525	215.325	1226.85	428.925	582.6	70.45	144.875	112.6666667	552.75	626.125
2015	1	63.5	111.2666	112.3125	121.7083333	63.5	151.5	145	89.25	150	131	95.5	116.5	101.5	36	206.833	33.5	53	109.9	844.433	465.75	1310.183	383.6	460.833	226.5	239.25	135.6166667	571.0276667	521.7165
2015	2	50	96.1	102.5	108.2083333	50	63.5	151.5	145	89.25	150	131	95.5	116.5	101.5	36	206.833	33.5	109.9	844.433	465.75	1310.183	383.6	460.833	226.5	239.25	135.6166667	571.0276667	521.7165
2015	3	45	118.9	77.5	90.70833333	45	50	63.5	151.5	145	89.25	150	131	95.5	116.5	101.5	36	206.833	109.9	844.433	465.75	1310.183	383.6	460.833	226.5	239.25	135.6166667	571.0276667	521.7165
