# Supplementary material for: Hierarchical Bayesian Integrated Modeling of Age- and Sex-Structured Wildlife Population Dynamics
Source: J Agric Biol Environ Stat. 2024 Jul 2;30(4):1068–93. doi: 10.1007/s13253-024-00634-w (PMC12559060; doi:10.1007/s13253-024-00634-w)
Supplement: Supplementary file 5 — (zip 1301 KB) [file 13253_2024_634_MOESM5_ESM.zip › R code_Input_Output_Data_Subroutines_Function_Descriptions/Input/Topi_hartebeest_impute3_new.csv]

SP	source	Year	Month	Pred	lower	upper	Pestimate2
TP	obs	1977	1	38418.0200916001	30629.7295973526	48186.6567926267	18570.3616071429
TP	predict	1977	2	38170.291799494	30611.6447761118	47595.3248090572	38170.291799494
TP	predict	1977	3	37924.261554928	30589.0481683192	47018.4494323745	37924.261554928
TP	predict	1977	4	37671.8013399241	30561.0379849135	46437.0554722415	37671.8013399241
TP	obs	1977	5	37501.7959852759	30539.4137693604	46051.4636182131	26494.6793357422
TP	predict	1977	6	37180.230095449	30492.4095576152	45334.8728423234	37180.230095449
TP	predict	1977	7	36940.981484035	30452.2414110453	44812.337278689	36940.981484035
TP	predict	1977	8	36695.4782045176	30406.3987658734	44285.3535871382	36695.4782045176
TP	predict	1977	9	36451.7106862938	30356.2333659473	43771.1489412843	36451.7106862938
TP	predict	1977	10	36217.4472858817	30303.6504087961	43285.3293319698	36217.4472858817
TP	obs	1977	11	35977.0581090787	30245.2271572639	42795.1393274018	20618.0440657252
TP	predict	1977	12	35746.0404162655	30184.8120776388	42331.8655141762	35746.0404162655
TP	predict	1978	1	35508.9808764727	30118.4601122597	41864.2825093325	35508.9808764727
TP	predict	1978	2	35288.7309320873	30052.8532455789	41436.8153539781	35288.7309320873
TP	predict	1978	3	35062.4167578478	29981.4624490633	41004.4396930149	35062.4167578478
TP	obs	1978	4	34994.8243977045	29959.3580310178	40876.6347182163	39376.6983127378
TP	predict	1978	5	34606.9993693438	29825.5675491607	40154.9577682206	34606.9993693438
TP	predict	1978	6	34377.9771459896	29740.9878474945	39737.9306534952	34377.9771459896
TP	predict	1978	7	34157.8802111194	29655.8020433744	39343.4235503286	34157.8802111194
TP	predict	1978	9	33707.7589882794	29469.6681696837	38555.3379654537	33707.7589882794
TP	predict	1978	10	33492.2326584686	29374.8694568257	38186.7109264153	33492.2326584686
TP	predict	1978	11	33271.0652056851	29273.7645127471	37814.1929589864	33271.0652056851
TP	obs	1978	12	33192.9612884937	29237.1333563095	37684.0186646299	40684.8706582634
TP	obs	1979	1	32868.4575778566	29079.7531087649	37150.7797712952	41226.692105449
TP	obs	1979	2	32637.7472694348	28962.7676573391	36779.0315976095	33420.8385731054
TP	obs	1979	3	32429.5104709125	28853.5336191849	36448.6777690119	51103.9340410307
TP	obs	1979	4	32229.563523838	28745.3856333385	36136.0525194133	35943.3641325601
TP	predict	1979	5	32010.4607066293	28623.1948164359	35798.5752890964	32010.4607066293
TP	obs	1979	6	31955.9342704751	28592.186245397	35715.4128171407	36400.8681701765
TP	obs	1979	7	31765.8730079754	28482.2260769651	35428.0836488024	56056.2588289964
TP	obs	1979	8	31570.2988916564	28366.0261811757	35136.5314881482	27947.2479001324
TP	obs	1979	8	31402.7355546335	28263.9979927955	34890.0322086639	34849.061569149
TP	predict	1979	9	31183.0099994716	28126.7374522451	34571.3794313365	31183.0099994716
TP	obs	1979	10	31123.3713777907	28088.7997035401	34485.7828082201	32141.0104739012
TP	obs	1979	11	30964.9324763101	27986.5928676518	34260.2276667519	17644.488877442
TP	obs	1979	11	30833.5612631579	27900.2783532931	34075.233520267	28093.6239697803
TP	predict	1979	12	30585.6019520908	27733.4700135741	33731.0493895596	30585.6019520908
TP	predict	1980	1	30384.9063084593	27594.7146528208	33457.2233483659	30384.9063084593
TP	predict	1980	2	30198.4403519856	27462.7839253256	33206.6043330536	30198.4403519856
TP	obs	1980	3	30013.205103434	27328.8411296864	32961.2396042033	25440.5136182337
TP	predict	1980	4	29803.9071308165	27174.0339760578	32688.2965203092	29803.9071308165
TP	predict	1980	5	29615.000481211	27031.1504279838	32445.835253618	29615.000481211
TP	predict	1980	6	29421.1523956504	26881.4161689427	32200.8410140295	29421.1523956504
TP	obs	1980	7	29396.2396060972	26861.9444559443	32169.6333039603	28974.9036455609
TP	obs	1980	8	29166.8726483828	26680.2367832076	31885.2664989244	22812.3601244102
TP	obs	1980	9	28859.9829019981	26430.2846269297	31513.0398654498	18487.8266666668
TP	obs	1980	10	28665.4063703179	26267.8051281305	31281.8493348531	18346.8010721344
TP	predict	1980	11	28484.2793055052	26113.8064355943	31069.9311322197	28484.2793055052
TP	predict	1980	12	28304.3905840583	25958.2775686524	30862.5456452624	28304.3905840583
TP	obs	1981	1	28203.0001781774	25869.5005218612	30746.9878816606	25875.5025645163
TP	predict	1981	2	27948.2952505197	25643.0069049904	30460.8274023515	27948.2952505197
TP	obs	1981	3	27889.4199383241	25589.9585408154	30395.5062395113	24909.9138245615
TP	predict	1981	4	27591.2445850248	25317.4169117752	30069.2910498538	27591.2445850248
TP	predict	1981	5	27417.4686629037	25155.6877226867	29882.6092996603	27417.4686629037
TP	predict	1981	6	27239.1522287705	24987.6149094482	29693.5668662632	27239.1522287705
TP	obs	1981	7	27073.4849933516	24829.6186023191	29520.1308334545	47677.2606923079
TP	obs	1981	8	26897.6086323927	24660.0263069805	29338.2229659898	26289.9559883322
TP	predict	1981	9	26717.3686789399	24484.3375605589	29154.0576648587	26717.3686789399
TP	obs	1981	10	26555.1682709902	24324.6872748149	28990.1758626401	24869.1087741937
TP	obs	1981	11	26388.5102428507	24159.2144654281	28823.5146814695	21345.7058486057
TP	predict	1981	12	26212.0064329366	23982.482733933	28648.7970767167	26212.0064329366
TP	predict	1982	1	26042.255318829	23811.177626782	28482.3822123045	26042.255318829
TP	obs	1982	2	25917.0928701132	23684.0930121368	28360.6259481359	26160.7164974116
TP	predict	1982	3	25722.5152528791	23485.3293905954	28172.8129050449	25722.5152528791
TP	predict	1982	4	25556.2535663354	23314.4436536105	28013.6256326961	25556.2535663354
TP	obs	1982	5	25423.0363391939	23176.8987821258	27886.8533180302	26920.5713334359
TP	predict	1982	6	25232.551266111	22979.3774309827	27706.653294205	25232.551266111
TP	predict	1982	7	25075.0211255554	22815.3740534924	27558.4648742939	25075.0211255554
TP	predict	1982	8	24913.385277236	22646.5800386022	27407.0859668005	24913.385277236
TP	obs	1982	9	24902.9969540912	22635.7159977509	27397.3775495812	25239.51542783
TP	predict	1982	10	24598.6974706379	22316.8125040195	27113.9042434032	24598.6974706379
TP	predict	1982	11	24440.4718713687	22150.6093176338	26967.053444423	24440.4718713687
TP	obs	1982	12	24394.7481763115	22102.5485262692	26924.6660799485	23974.8554367203
TP	predict	1983	1	24132.4293758039	21826.6793125257	26681.7567271424	24132.4293758039
TP	obs	1983	2	24057.3474964243	21747.7074734904	26612.2748464035	19056.3650335241
TP	predict	1983	3	23838.6127840177	21517.7257164131	26409.8291313782	23838.6127840177
TP	predict	1983	4	23685.8449280197	21357.2549865172	26268.3219500057	23685.8449280197
TP	predict	1983	5	23539.0533430085	21203.2457147779	26132.1799378489	23539.0533430085
TP	predict	1983	6	23388.4456232632	21045.4749930352	25992.2567133015	23388.4456232632
TP	predict	1983	7	23243.7323811271	20894.1590853812	25857.5180172463	23243.7323811271
TP	obs	1983	8	23234.1209237521	20884.1199303605	25848.5575116219	29155.867561501
TP	predict	1983	9	22947.8627539641	20585.8285162659	25580.9186673578	22947.8627539641
TP	obs	1983	10	22933.6553643131	20571.0623311127	25567.5929567142	19044.4555753862
TP	predict	1983	11	22660.9391215242	20288.4157429247	25310.9049211251	22660.9391215242
TP	obs	1983	12	22642.2679153052	20269.1231411027	25293.2646755121	30298.9756498799
TP	obs	1984	1	22410.3565536535	20030.1711699442	25073.3793835712	25950.1806584679
TP	predict	1984	2	22245.066095382	19860.670970683	24915.7224505843	22245.066095382
TP	predict	1984	3	22103.8549545419	19716.4294612308	24780.3693266136	22103.8549545419
TP	predict	1984	4	21963.6757406075	19573.7801166084	24645.3699369614	21963.6757406075
TP	predict	1984	5	21828.9950641004	19437.248421452	24515.0452973901	21828.9950641004
TP	obs	1984	6	21779.851701597	19387.5600412282	24467.3357108792	19414.6659361398
TP	predict	1984	7	21558.0831372974	19164.2208106911	24250.9702400923	21558.0831372974
TP	obs	1984	8	21483.2801131691	19089.2221904843	24177.5866934459	11318.3075981227
TP	predict	1984	9	21286.7268003359	18892.9759280394	23983.7672793331	21286.7268003359
TP	predict	1984	10	21156.8572558642	18763.9709802283	23854.8977408174	21156.8572558642
TP	predict	1984	11	21023.6317916577	18632.1865754245	23722.019523687	21023.6317916577
TP	predict	1984	12	20895.6398965955	18506.1119085134	23593.7061683568	20895.6398965955
TP	predict	1985	1	20764.3428510154	18377.3271158234	23461.4060748408	20764.3428510154
TP	predict	1985	2	20642.3960725104	18258.2090334654	23337.9141860727	20642.3960725104
TP	predict	1985	3	20517.134250089	18136.3475101881	23210.4505937431	20517.134250089
TP	obs	1985	4	20405.1686481083	18027.8432043502	23095.9911753209	23880.9573118873
TP	predict	1985	5	20265.207200224	17892.7643653873	22952.2176943461	20265.207200224
TP	predict	1985	6	20138.5928461394	17771.0942144916	22821.4941031518	20138.5928461394
TP	predict	1985	7	20016.9637755138	17654.6812061146	22695.3312898936	20016.9637755138
TP	obs	1985	8	19932.3481695907	17573.9612040656	22607.2254820884	23508.8080923655
TP	predict	1985	9	19768.3850002823	17418.1621148998	22435.7221468905	19768.3850002823
TP	predict	1985	10	19649.4442636219	17305.6448991964	22310.6773609524	19649.4442636219
TP	predict	1985	11	19527.449766665	17190.6696971047	22181.8754654944	19527.449766665
TP	obs	1985	12	19523.5298182777	17186.9824557217	22177.727681236	26818.8045568138
TP	predict	1986	1	19290.0798112721	16968.1827230295	21929.7013238912	19290.0798112721
TP	predict	1986	2	19178.4708734317	16864.1193094306	21810.4330439231	19178.4708734317
TP	predict	1986	3	19063.847557543	16757.6020297893	21687.4874490504	19063.847557543
TP	predict	1986	4	18946.2898305718	16648.7270020439	21560.9216428354	18946.2898305718
TP	obs	1986	5	18916.0979810531	16620.824624796	21528.3399534212	29509.203000399
TP	predict	1986	6	18717.5775227856	16437.9532108808	21313.341376929	18717.5775227856
TP	predict	1986	7	18606.3566939912	16335.9430722405	21192.318551374	18606.3566939912
TP	obs	1986	8	18547.3765429209	16281.9739090347	21127.9773906287	16336.8640434262
TP	predict	1986	9	18379.1094605	16128.4758483485	20943.8057096778	18379.1094605
TP	predict	1986	10	18270.404072853	16029.6768047522	20824.3540435176	18270.404072853
TP	obs	1986	11	18223.5505138587	15987.1796978956	20772.756646682	11532.9241920153
TP	predict	1986	12	18051.8657745518	15831.8954169348	20583.123458096	18051.8657745518
TP	predict	1987	1	17942.0779381537	15732.9477184821	20461.4015440101	17942.0779381537
TP	predict	1987	2	17840.1439738815	15641.3173796119	20348.0774211307	17840.1439738815
TP	predict	1987	3	17735.4752349198	15547.4609275277	20231.4116288615	17735.4752349198
TP	obs	1987	4	17635.0459773401	15457.6204757349	20119.1928027404	26491.8396435025
TP	predict	1987	5	17525.0794031448	15359.4813903997	19996.0142064756	17525.0794031448
TP	predict	1987	6	17419.3972659669	15265.3878743036	19877.346295298	17419.3972659669
TP	predict	1987	7	17317.914663527	15175.2310511817	19763.1368696591	17317.914663527
TP	predict	1987	8	17213.8618542714	15082.9849023746	19645.7824400055	17213.8618542714
TP	predict	1987	9	17110.6306080052	14991.6543007206	19529.1109260391	17110.6306080052
TP	predict	1987	10	17011.5075420028	14904.1273555089	19416.8623193262	17011.5075420028
TP	predict	1987	11	16909.8802192876	14814.5546762667	19301.5622324945	16909.8802192876
TP	predict	1987	12	16812.3011916422	14728.7018908376	19190.65736094	16812.3011916422
TP	predict	1988	1	16712.2609624041	14640.8320344428	19076.7618820051	16712.2609624041
TP	predict	1988	2	16619.3993735341	14559.3966823112	18970.8709477362	16619.3993735341
TP	predict	1988	3	16520.9038228545	14473.1510234174	18858.3856191644	16520.9038228545
TP	predict	1988	4	16423.1999942067	14387.7257505394	18746.6388174378	16423.1999942067
TP	predict	1988	5	16329.3976500633	14305.825634801	18639.2057628069	16329.3976500633
TP	predict	1988	6	16233.2390934976	14221.9789912785	18528.9298787645	16233.2390934976
TP	predict	1988	7	16140.9240805523	14141.5843926506	18422.930765067	16140.9240805523
TP	predict	1988	8	16046.2940818064	14059.2711078858	18314.1467138644	16046.2940818064
TP	predict	1988	9	15952.4345021147	13977.7204327721	18206.1279425511	15952.4345021147
TP	predict	1988	10	15862.3321461802	13899.5162929773	18102.3264272058	15862.3321461802
TP	predict	1988	11	15769.9760170875	13819.4347285037	17995.826056949	15769.9760170875
TP	predict	1988	12	15681.3205880307	13742.6325822839	17893.5014024605	15681.3205880307
TP	predict	1989	1	15590.4513472656	13663.9797084855	17788.5344092331	15590.4513472656
TP	predict	1989	2	15506.123172497	13591.0443855631	17691.0507404458	15506.123172497
TP	predict	1989	3	15419.573750079	13516.2382347654	17590.9339939399	15419.573750079
TP	predict	1989	4	15330.8690543264	13439.6162270713	17488.2632055723	15330.8690543264
TP	obs	1989	5	15288.2125024345	13402.7851587359	17438.8710071392	15873.6993912995
TP	predict	1989	6	15158.4712242117	13290.8139437033	17288.5762172688	15158.4712242117
TP	predict	1989	7	15074.7238421324	13218.5714598846	17191.5172230373	15074.7238421324
TP	obs	1989	8	15024.8019430039	13175.5178203958	17133.6471555629	15405.2758406817
TP	predict	1989	9	14903.7959934333	13071.1833859817	16993.3454726138	14903.7959934333
TP	predict	1989	10	14822.1217861277	13000.7741769102	16898.6316701806	14822.1217861277
TP	predict	1989	11	14738.4275391721	12928.6277760339	16801.5701349292	14738.4275391721
TP	predict	1989	12	14658.1091734146	12859.3904576026	16708.4252747543	14658.1091734146
TP	predict	1990	1	14575.808267496	12788.4379388905	16612.9896134318	14575.808267496
TP	predict	1990	2	14499.4528914424	12722.600978339	16524.4618226331	14499.4528914424
TP	predict	1990	3	14421.1078089142	12655.0337044343	16433.6465072752	14421.1078089142
TP	predict	1990	4	14340.8346859398	12585.7834158622	16340.6228038421	14340.8346859398
TP	predict	1990	5	14263.8087773933	12519.31063104	16251.39329426	14263.8087773933
TP	predict	1990	6	14184.8912151895	12451.1764734045	16160.0101979556	14184.8912151895
TP	predict	1990	7	14109.1698223422	12385.7698437463	16072.3697910635	14109.1698223422
TP	obs	1990	8	14066.5436682941	12348.9348363295	16023.0540847876	11797.0012809104
TP	predict	1990	9	13954.6910927204	12252.2191312327	15893.7251617421	13954.6910927204
TP	predict	1990	10	13880.9096601399	12188.3701787445	15808.4838388795	13880.9096601399
TP	predict	1990	11	13805.325923521	12122.9134383542	15721.2228581677	13805.325923521
TP	predict	1990	12	13732.8126862568	12060.0659080334	15637.5716114614	13732.8126862568
TP	predict	1991	1	13658.5320127295	11995.6315453346	15551.9528953281	13658.5320127295
TP	predict	1991	2	13589.6380072882	11935.8155726812	15472.6135004821	13589.6380072882
TP	predict	1991	3	13518.96942524	11874.3996346561	15391.3073455244	13518.96942524
TP	obs	1991	4	13460.5433278226	11823.5743974278	15324.1499220071	12883.7197683814
TP	predict	1991	5	13377.1470237207	11750.9446667573	15228.3980198181	13377.1470237207
TP	predict	1991	6	13306.0266846952	11688.923419394	15146.8479843117	13306.0266846952
TP	predict	1991	7	13237.8074044459	11629.3553369936	15068.7239145369	13237.8074044459
TP	obs	1991	8	13190.4071671573	11587.919342137	15014.5022672645	10914.7937359207
TP	predict	1991	9	13098.6972689972	11507.6334625356	14909.7441018972	13098.6972689972
TP	predict	1991	10	13032.2866166771	11449.3947947567	14834.0150290738	13032.2866166771
TP	predict	1991	11	12964.2744360693	11389.6588691158	14756.5799454683	12964.2744360693
TP	predict	1991	12	12899.045089803	11332.2745261376	14682.4332436536	12899.045089803
TP	predict	1992	1	12832.2462991903	11273.4110512524	14606.6300904366	12832.2462991903
TP	predict	1992	2	12770.3104043211	11218.7398867361	14536.4657233493	12770.3104043211
TP	obs	1992	3	12715.2338376032	11170.0454207928	14474.1731527761	14449.351868173
TP	predict	1992	4	12639.675543272	11103.1182592167	14388.8765398468	12639.675543272
TP	predict	1992	5	12577.328919726	11047.7811563445	14318.6401428788	12577.328919726
TP	predict	1992	6	12513.4911521091	10991.0112143714	14246.8657123345	12513.4911521091
TP	predict	1992	7	12452.2774348717	10936.4673828634	14178.1809323531	12452.2774348717
TP	obs	1992	8	12393.6291197607	10884.1076489293	14112.5067587228	13097.1150445231
TP	predict	1992	9	12327.5153458859	10824.9598357932	14038.6326516026	12327.5153458859
TP	predict	1992	10	12267.9848533205	10771.5867602554	13972.2638559272	12267.9848533205
TP	predict	1992	11	12207.0397488438	10716.8293693011	13904.4687840889	12207.0397488438
TP	predict	1992	12	12148.6087153471	10664.21767336	13839.6175171194	12148.6087153471
TP	predict	1993	1	12088.7929386203	10610.2414325964	13773.3825984274	12088.7929386203
TP	predict	1993	2	12033.3509678931	10560.1024296082	13712.1336162897	12033.3509678931
TP	predict	1993	3	11976.5173713454	10508.591981641	13649.4944895311	11976.5173713454
TP	predict	1993	4	11918.341410762	10455.7428488857	13585.5351490998	11918.341410762
TP	predict	1993	5	11862.5728458481	10404.9613189837	13524.3784391884	11862.5728458481
TP	predict	1993	6	11805.4901185622	10352.8586725185	13461.9433480169	11805.4901185622
TP	predict	1993	7	11750.7725186879	10302.7934201173	13402.254044649	11750.7725186879
TP	predict	1993	8	11694.7686164065	10251.4249998507	13341.3269855927	11694.7686164065
TP	predict	1993	9	11639.3075290877	10200.4255324384	13281.1596267094	11639.3075290877
TP	predict	1993	10	11586.1489290813	10151.4201140224	13223.6520111531	11586.1489290813
TP	obs	1993	11	11563.2695354428	10130.2904659717	13198.9504939111	7449.6812591999
TP	predict	1993	12	11479.6035792845	10052.8254992171	13108.8815127433	11479.6035792845
TP	predict	1994	1	11426.2438664492	10003.2554553542	13051.6559812224	11426.2438664492
TP	predict	1994	2	11376.8023030466	9957.2080597842	12998.7873975803	11376.8023030466
TP	predict	1994	3	11326.1365610315	9909.9016480099	12944.7671587029	11326.1365610315
TP	predict	1994	4	11274.2922609059	9861.3683962099	12889.6579944397	11274.2922609059
TP	obs	1994	5	11239.4649097148	9828.6925905467	12852.7340023039	8783.6324055827
TP	predict	1994	6	11173.7775158321	9766.9020999032	12783.3065895635	11173.7775158321
TP	predict	1994	7	11125.0681908526	9720.9449226042	12732.0073548945	11125.0681908526
TP	predict	1994	8	11075.232555792	9673.8024555503	12679.6858555344	11075.232555792
TP	predict	1994	9	11025.899174703	9627.0118131103	12628.0568644527	11025.899174703
TP	predict	1994	10	10978.6323573967	9582.0652134795	12578.7464135939	10978.6323573967
TP	predict	1994	11	10930.2778641058	9535.9660188405	12528.4605618894	10930.2778641058
TP	predict	1994	12	10883.9523839914	9491.6882933512	12480.4371820735	10883.9523839914
TP	predict	1995	1	10836.5644440358	9446.2800577316	12431.4680733636	10836.5644440358
TP	predict	1995	2	10792.6739753012	9404.1182646812	12386.2554955962	10792.6739753012
TP	predict	1995	3	10747.7145972882	9360.8236950135	12340.0859612703	10747.7145972882
TP	predict	1995	4	10701.7281177272	9316.4277604701	12293.0148389809	10701.7281177272
TP	predict	1995	5	10657.6781150349	9273.7936126406	12248.0731778278	10657.6781150349
TP	predict	1995	6	10612.6245229552	9230.0779441188	12202.2587400785	10612.6245229552
TP	predict	1995	7	10569.4708078282	9188.1002508376	12158.5213599894	10569.4708078282
TP	predict	1995	8	10525.3367328787	9145.0612343854	12113.93893394	10525.3367328787
TP	predict	1995	9	10481.6649271902	9102.3650190312	12069.9729593553	10481.6649271902
TP	predict	1995	10	10439.8388898183	9061.3719721681	12028.0059554034	10439.8388898183
TP	predict	1995	11	10397.0670098887	9019.3488081251	11985.2336025341	10397.0670098887
TP	predict	1995	12	10356.1057280742	8979.0064152885	11944.4090905692	10356.1057280742
TP	predict	1996	1	10314.2211581738	8937.6551218715	11902.8041079128	10314.2211581738
TP	predict	1996	2	10275.4428166866	8899.280622578	11864.4112436597	10275.4428166866
TP	predict	1996	3	10234.4189883802	8858.5899256096	11823.9282898639	10234.4189883802
TP	predict	1996	4	10193.8352963917	8818.240709443	11784.0146888579	10193.8352963917
TP	predict	1996	5	10154.9769311966	8779.5184581348	11745.9239894399	10154.9769311966
TP	predict	1996	6	10115.2503818025	8739.8420346654	11707.1097945162	10115.2503818025
TP	predict	1996	7	10077.2158584415	8701.7716253324	11670.0694789546	10077.2158584415
TP	obs	1996	8	10065.8838333828	8690.4131264335	11659.0564652177	7403.2947009234
TP	predict	1996	9	9999.8791684313	8624.1114715124	11595.1172145144	9999.8791684313
TP	predict	1996	10	9963.0662569311	8587.0281067368	11559.6092159199	9963.0662569311
TP	predict	1996	11	9925.4391378155	8549.0481209953	11523.4281857114	9925.4391378155
TP	obs	1996	12	9909.7842478663	8533.223906589	11508.408183621	8622.5216877378
TP	predict	1997	1	9852.6131961144	8475.3236652087	11453.7203093183	9852.6131961144
TP	predict	1997	2	9818.5505550497	8440.7443416872	11421.2599149516	9818.5505550497
TP	predict	1997	3	9783.6889745081	8405.2905463353	11388.1333931574	9783.6889745081
TP	predict	1997	4	9748.0636213398	8368.993930694	11354.3808434581	9748.0636213398
TP	obs	1997	5	9712.8399664938	8333.0411962316	11321.1081036514	11571.7586293332
TP	predict	1997	6	9679.1321054435	8298.5750898968	11289.35959484	9679.1321054435
TP	predict	1997	7	9645.7947620685	8264.430006379	11258.0488333901	9645.7947620685
TP	obs	1997	8	9616.1056801512	8233.9735637919	11230.2386855434	9793.2300632866
TP	predict	1997	9	9578.0599849636	8194.8790917205	11194.7024536637	9578.0599849636
TP	predict	1997	10	9545.8419610853	8161.7161949214	11164.698277884	9545.8419610853
TP	predict	1997	11	9512.9277459099	8127.7837998994	11134.1291213998	9512.9277459099
TP	predict	1997	12	9481.4381669547	8095.270958106	11104.9611778304	9481.4381669547
TP	predict	1998	1	9449.2711665946	8062.0100828417	11075.243600832	9449.2711665946
TP	predict	1998	2	9419.5195198011	8031.2040012203	11047.8264492387	9419.5195198011
TP	predict	1998	3	9389.0854266377	7999.6499781197	11019.8477920681	9389.0854266377
TP	predict	1998	4	9358.0012299504	7967.3801378327	10991.3403784916	9358.0012299504
TP	predict	1998	5	9328.269864581	7936.4766278267	10964.13720433	9328.269864581
TP	predict	1998	6	9297.906666202	7904.8795153674	10936.4182218514	9297.906666202
TP	predict	1998	7	9268.8681212759	7874.6276746815	10909.9654991726	9268.8681212759
TP	predict	1998	8	9239.2158235139	7843.704743613	10883.0089637146	9239.2158235139
TP	predict	1998	9	9209.9210219931	7813.1251374176	10856.4298842633	9209.9210219931
TP	predict	1998	10	9181.9092423503	7783.859376346	10831.0612073691	9181.9092423503
TP	predict	1998	11	9153.3106325006	7753.9569848318	10805.2050970807	9153.3106325006
TP	predict	1998	12	9125.9679987616	7725.3477332833	10780.5233873951	9125.9679987616
TP	predict	1999	1	9098.0560870798	7696.1246852087	10755.3642838888	9098.0560870798
TP	predict	1999	2	9072.257355552	7669.0990388132	10732.1411692324	9072.257355552
TP	predict	1999	3	9045.8843252523	7641.4580041696	10708.4306661368	9045.8843252523
TP	predict	1999	4	9018.9664430428	7613.2328560992	10684.2595305051	9018.9664430428
TP	predict	1999	5	8993.2378189607	7586.243722098	10661.182191233	8993.2378189607
TP	predict	1999	6	8966.9806076541	7558.6904934769	10637.6549334087	8966.9806076541
TP	predict	1999	7	8941.8863651393	7532.3500584809	10615.1906305838	8941.8863651393
TP	predict	1999	8	8916.2796103506	7505.4656815618	10592.2864033949	8916.2796103506
TP	predict	1999	9	8890.9995921716	7478.9202078591	10569.6907509359	8890.9995921716
TP	predict	1999	10	8866.843773841	7453.5531775447	10548.1126433181	8866.843773841
TP	predict	1999	11	8842.1993416416	7427.672971823	10526.1081759954	8842.1993416416
TP	predict	1999	12	8818.6539696673	7402.9488947482	10505.0918144118	8818.6539696673
TP	predict	2000	1	8794.6356087339	7377.7323516263	10483.6570105936	8794.6356087339
TP	predict	2000	2	8772.4516814819	7354.4476499637	10463.8597168224	8772.4516814819
TP	predict	2000	3	8749.0401062621	7329.8829503288	10442.963864457	8749.0401062621
TP	predict	2000	4	8725.9386139991	7305.6548752683	10422.3380374897	8725.9386139991
TP	predict	2000	5	8703.8754164229	7282.5288610387	10402.6291841987	8703.8754164229
TP	predict	2000	6	8681.3774391137	7258.9632492078	10382.5176754513	8681.3774391137
TP	predict	2000	7	8659.8940940724	7236.4785446314	10363.2955253059	8659.8940940724
TP	predict	2000	8	8637.9910266684	7213.5759853204	10343.675470896	8637.9910266684
TP	predict	2000	9	8616.3870723906	7191.0107856067	10324.2963186567	8616.3870723906
TP	predict	2000	10	8595.7628123684	7169.4950368223	10305.7660193659	8595.7628123684
TP	obs	2000	11	8590.9903016251	7164.5202420171	10301.4733533419	5531.5970744681
TP	predict	2000	12	8554.6767112351	7126.7232591175	10268.7435688094	8554.6767112351
TP	predict	2001	1	8534.2294677047	7105.4892157629	10250.2544716929	8534.2294677047
TP	predict	2001	2	8515.3626045768	7085.9307858762	10233.1510818531	8515.3626045768
TP	predict	2001	3	8496.1087497565	7066.0078359259	10215.650132835	8496.1087497565
TP	predict	2001	4	8476.4924783794	7045.7508217797	10197.7669312287	8476.4924783794
TP	predict	2001	5	8457.7772036169	7026.4656633537	10180.6510774122	8457.7772036169
TP	predict	2001	6	8438.7130229123	7006.8657185274	10163.1571580961	8438.7130229123
TP	predict	2001	7	8420.5277903137	6988.2146426252	10146.409618696	8420.5277903137
TP	predict	2001	8	8402.007000881	6969.2682096137	10129.2875406163	8402.007000881
TP	predict	2001	9	8383.7591048159	6950.6527184551	10112.3476563517	8383.7591048159
TP	predict	2001	10	8366.3576530146	6932.9521901934	10096.1233336016	8366.3576530146
TP	predict	2001	11	8348.6404822817	6914.9860167612	10079.5283943377	8348.6404822817
TP	predict	2001	12	8331.7486855965	6897.912841124	10063.6290656041	8331.7486855965
TP	predict	2002	1	8314.5541343103	6880.5940538035	10047.3607237679	8314.5541343103
TP	predict	2002	2	8298.7066452363	6864.6899907009	10032.2858099901	8298.7066452363
TP	predict	2002	3	8282.5527375022	6848.5398163154	10016.8330314846	8282.5527375022
TP	predict	2002	4	8266.1149382654	6832.1741366397	10001.0120945512	8266.1149382654
TP	predict	2002	5	8250.4519324341	6816.6487460112	9985.8390281938	8250.4519324341
TP	predict	2002	6	8234.5176468946	6800.9286391094	9970.2973630816	8234.5176468946
TP	predict	2002	7	8219.338332778	6786.0281076362	9955.385028932	8219.338332778
TP	predict	2002	8	8203.9002156586	6770.9539471933	9940.1028678363	8203.9002156586
TP	predict	2002	9	8188.7115011401	6756.2083692157	9924.9449372278	8188.7115011401
TP	predict	2002	10	8174.2484980023	6742.251582432	9910.3893840446	8174.2484980023
TP	predict	2002	11	8159.5452626708	6728.1534632877	9895.4608061273	8159.5452626708
TP	obs	2002	12	8156.2590207792	6725.0156154086	9892.1050921606	8839.2950706513
TP	predict	2003	1	8131.3240698625	6701.3742500894	9866.3988402445	8131.3240698625
TP	predict	2003	2	8118.2347292869	6689.0896843734	9852.7211069937	8118.2347292869
TP	predict	2003	3	8104.913626613	6676.6829725095	9838.6616775615	8104.913626613
TP	predict	2003	4	8091.381225393	6664.1836874226	9824.226522778	8091.381225393
TP	predict	2003	5	8078.5087794607	6652.397213724	9810.3438509635	8078.5087794607
TP	predict	2003	6	8065.4362655188	6640.5367672872	9796.0849300021	8065.4362655188
TP	predict	2003	7	8053.0053142056	6629.3666117851	9782.3666103088	8053.0053142056
TP	predict	2003	8	8040.385383525	6618.1411569096	9768.2711176547	8040.385383525
TP	predict	2003	9	8027.9927159697	6607.2370683885	9754.253764559	8027.9927159697
TP	predict	2003	10	8016.2144887734	6596.9899356929	9740.7598550886	8016.2144887734
TP	predict	2003	11	8004.2637451093	6586.7158767551	9726.886554705	8004.2637451093
TP	predict	2003	12	7992.9098551518	6577.0770803969	9713.5258066228	7992.9098551518
TP	predict	2004	1	7981.3941960851	6567.4303322759	9699.7836429618	7981.3941960851
TP	predict	2004	2	7970.8193654331	6558.6937567046	9686.9839808294	7970.8193654331
TP	predict	2004	3	7959.7251570342	6549.6617941887	9673.3581925923	7959.7251570342
TP	predict	2004	4	7948.8462258747	6540.9467162	9659.7876521626	7948.8462258747
TP	obs	2004	5	7938.5216410666	6532.8140504522	9646.7043695084	8565.3707588653
TP	predict	2004	6	7928.0615063044	6524.7211984504	9633.2329514208	7928.0615063044
TP	predict	2004	7	7918.1391658871	6517.1898966325	9620.239527277	7918.1391658871
TP	predict	2004	8	7908.0915802499	6509.7176690911	9606.8548008705	7908.0915802499
TP	predict	2004	9	7898.2513075666	6502.5602480143	9593.5095313459	7898.2513075666
TP	predict	2004	10	7888.9243905341	6495.9330620062	9580.6295178084	7888.9243905341
TP	predict	2004	11	7879.4875432572	6489.3938742598	9567.3533071572	7879.4875432572
TP	predict	2004	12	7870.5481841916	6483.364119081	9554.534896069	7870.5481841916
TP	predict	2005	1	7861.5088280518	6477.4407750188	9541.3178136481	7861.5088280518
TP	predict	2005	2	7853.2333592334	6472.1806725038	9528.9790744851	7853.2333592334
TP	predict	2005	3	7844.8548597393	6467.0232047959	9516.2404434759	7844.8548597393
TP	predict	2005	4	7836.3902997024	6461.9951575798	9503.1041391664	7836.3902997024
TP	obs	2005	5	7832.898705395	6459.9772401762	9497.6034508917	8616.8772909207
TP	predict	2005	6	7820.3014306157	6452.9868822541	9477.334385085	7820.3014306157
TP	predict	2005	7	7812.6618009893	6448.9830785166	9464.6991120154	7812.6618009893
TP	predict	2005	8	7804.954525856	6445.1381661689	9451.669394838	7804.954525856
TP	obs	2005	9	7801.5357112699	6443.498509706	9445.7939832744	7661.3334158008
TP	predict	2005	10	7790.3376324938	6438.4305941627	9426.1108418675	7790.3376324938
TP	predict	2005	11	7783.1853823499	6435.4530233969	9413.1639957258	7783.1853823499
TP	predict	2005	12	7776.4390615675	6432.8449365865	9400.6625489036	7776.4390615675
TP	predict	2006	1	7769.6474630167	6430.4298501337	9387.7739290331	7769.6474630167
TP	predict	2006	2	7763.4579969925	6428.4257425362	9375.7449311825	7763.4579969925
TP	predict	2006	3	7757.2205912492	6426.6095625517	9363.3308069533	7757.2205912492
TP	predict	2006	4	7750.9506993302	6425.0046570652	9350.5359062088	7750.9506993302
TP	obs	2006	5	7749.3614342637	6424.6349720416	9347.2396330979	3621.4236264383
TP	predict	2006	6	7739.1283302137	6422.6415602227	9325.4631680613	7739.1283302137
TP	predict	2006	7	7733.5620311283	6421.8601073623	9313.1866296407	7733.5620311283
TP	predict	2006	8	7727.9801655933	6421.3119687671	9300.5413426859	7727.9801655933
TP	predict	2006	9	7722.5697069352	6421.0239229115	9287.9396797873	7722.5697069352
TP	predict	2006	10	7717.4957030404	6420.9893046393	9275.7886831261	7717.4957030404
TP	predict	2006	11	7712.4185795498	6421.202007973	9263.2812785409	7712.4185795498
TP	predict	2006	12	7707.6646529114	6421.644484737	9251.2275543968	7707.6646529114
TP	predict	2007	1	7702.9156636845	6422.3414979708	9238.828196941	7702.9156636845
TP	predict	2007	2	7698.6221677649	6423.2090788938	9227.2853886625	7698.6221677649
TP	predict	2007	3	7694.3310367265	6424.3204251918	9215.4074181262	7694.3310367265
TP	predict	2007	4	7690.0562317948	6425.6913408576	9203.2065829471	7690.0562317948
TP	obs	2007	5	7686.9884599456	6426.8508864871	9194.2060936215	10053.8150983106
TP	predict	2007	6	7682.1121567542	6429.0246057509	9179.4402429507	7682.1121567542
TP	predict	2007	7	7678.4301645175	6430.9607068831	9167.8821374651	7678.4301645175
TP	predict	2007	8	7674.7794910541	6433.1580449191	9156.0381114569	7674.7794910541
TP	predict	2007	9	7671.2840670201	6435.5482998485	9144.3023181572	7671.2840670201
TP	predict	2007	10	7668.047963103	6438.0383083081	9133.055248921	7668.047963103
TP	predict	2007	11	7664.8541544974	6440.7868627954	9121.5546269787	7664.8541544974
TP	predict	2007	12	7661.9074738818	6443.6095897766	9110.5498122461	7661.9074738818
TP	predict	2008	1	7659.010212225	6446.6871549556	9099.3150467792	7659.010212225
TP	predict	2008	2	7656.4345944	6449.7071762988	9088.9383185868	7656.4345944
TP	predict	2008	3	7653.8241526396	6453.0785998431	9077.9963784965	7653.8241526396
TP	predict	2008	4	7651.3600351689	6456.5899023829	9067.218341709	7651.3600351689
TP	predict	2008	5	7649.1135403029	6460.1132558908	9056.9523528234	7649.1135403029
TP	predict	2008	6	7646.9336862576	6463.8752680885	9046.5227710548	7646.9336862576
TP	predict	2008	7	7644.9599539565	6467.6251519705	9036.6110163006	7644.9599539565
TP	predict	2008	8	7643.0595636407	6471.604306869	9026.5653960573	7643.0595636407
TP	predict	2008	9	7641.2993788477	6475.6805525547	9016.7289327054	7641.2993788477
TP	predict	2008	10	7639.7283261171	6479.7091308628	9007.4180365416	7639.7283261171
TP	obs	2008	11	7639.5783381057	6480.1161946636	9006.4985612628	10119.1349148937
TP	predict	2008	12	7636.9307637	6488.1193895873	8989.1550983401	7636.9307637
TP	predict	2009	1	7635.7106417805	6492.4867414824	8980.2381316356	7635.7106417805
TP	predict	2009	2	7634.690804156	6496.6166910425	8972.1321800364	7634.690804156
TP	predict	2009	3	7633.7583902687	6500.924440434	8963.9969968804	7633.7583902687
TP	predict	2009	4	7632.9247285215	6505.4031228857	8955.869269087	7632.9247285215
TP	predict	2009	5	7632.2424962478	6509.7535070758	8948.284364103	7632.2424962478
TP	predict	2009	6	7631.6650613977	6514.2548437713	8940.748098771	7631.6650613977
TP	predict	2009	7	7631.2285835312	6518.6063942261	8933.7576426897	7631.2285835312
TP	predict	2009	8	7630.9028274289	6523.0874674173	8926.858370752	7630.9028274289
TP	predict	2009	9	7630.7032471289	6527.5417964066	8920.3001469554	7630.7032471289
TP	obs	2009	10	7630.6323049328	6531.248995997	8915.0711309231	6394.1336864533
TP	predict	2009	11	7630.6744877772	6536.1860157992	8908.4357448928	7630.6744877772
TP	predict	2009	12	7630.8352613701	6540.3580428579	8903.128300408	7630.8352613701
TP	predict	2010	1	7631.1210854266	6544.6001554819	8898.0239643311	7631.1210854266
TP	predict	2010	2	7631.4976116	6548.4956114319	8893.6084333914	7631.4976116
TP	predict	2010	3	7631.9971418563	6552.4415729526	8889.4162160467	7631.9971418563
TP	predict	2010	4	7632.6297973312	6556.4193574115	8885.4959463892	7632.6297973312
TP	predict	2010	5	7633.3537217696	6560.1624882297	8882.1106407348	7633.3537217696
TP	predict	2010	6	7634.216095343	6563.9103332469	8879.0450252182	7634.216095343
TP	predict	2010	7	7635.1602502714	6567.4114735175	8876.5067153773	7635.1602502714
TP	predict	2010	8	7636.2480578351	6570.8893984202	8874.3366179332	7636.2480578351
TP	predict	2010	9	7637.4487996755	6574.2151740176	8872.6369039756	7637.4487996755
TP	obs	2010	10	7638.4986571191	6576.7796842666	8871.615674521	9078.2676941635
TP	predict	2010	11	7640.1370864412	6580.2771813487	8870.7045449491	7640.1370864412
TP	predict	2010	12	7641.61552918	6583.0059521013	8870.4595318138	7641.61552918
TP	predict	2011	1	7643.2501481242	6585.6382821416	8870.7077923209	7643.2501481242
TP	predict	2011	2	7644.8767269717	6587.9198193019	8871.4103652809	7644.8767269717
TP	predict	2011	3	7646.6575406486	6590.0875255793	8872.6244252452	7646.6575406486
TP	predict	2011	4	7648.60155517	6592.1131349232	8874.4086383812	7648.60155517
TP	predict	2011	5	7650.5823600657	6593.8577742946	8876.6564963421	7650.5823600657
TP	predict	2011	6	7652.7309775267	6595.4295489562	8879.5264932617	7652.7309775267
TP	predict	2011	7	7654.9078024246	6596.7195516517	8882.8413887852	7654.9078024246
TP	predict	2011	8	7657.2569304481	6597.806325645	8886.830077293	7657.2569304481
TP	predict	2011	9	7659.7063957005	6598.6356585995	8891.3989351533	7659.7063957005
TP	obs	2011	10	7660.7631999833	6598.9051720062	8893.4893405017	8475.8342270076
TP	predict	2011	11	7664.8152345777	6599.4898887953	8902.1111586155	7664.8152345777
TP	predict	2011	12	7667.4663790226	6599.5201557492	8908.2295812412	7667.4663790226
TP	predict	2012	1	7670.3005539994	6599.2741120421	8915.148786035	7670.3005539994
TP	predict	2012	2	7673.0380677251	6598.7843031886	8922.17573475	7673.0380677251
TP	predict	2012	3	7676.0555246933	6597.9787624627	8930.2846431385	7676.0555246933
TP	predict	2012	4	7679.1661543957	6596.8777523218	8939.0155526321	7679.1661543957
TP	predict	2012	5	7682.2641786829	6595.5273796665	8948.0612411707	7682.2641786829
TP	predict	2012	6	7685.5551260021	6593.8343763452	8958.0287012845	7685.5551260021
TP	predict	2012	7	7688.8257149157	6591.9052628574	8968.278292386	7688.8257149157
TP	predict	2012	8	7692.2929805527	6589.6090122869	8979.4965358841	7692.2929805527
TP	predict	2012	9	7695.8483207218	6587.0029096868	8991.3549739685	7695.8483207218
TP	predict	2012	10	7699.3718612832	6584.1786797094	9003.4505352967	7699.3718612832
TP	obs	2012	11	7699.6096396163	6583.979477387	9004.2790695333	8384.9399880172
TP	predict	2012	12	7706.7839252549	6577.5247316302	9029.9194444604	7706.7839252549
TP	predict	2013	1	7710.6758868204	6573.6820013075	9044.3259378485	7710.6758868204
TP	predict	2013	2	7714.3919113015	6569.8038192383	9058.3895955746	7714.3919113015
TP	predict	2013	3	7718.3116109414	6565.5027108563	9073.5373583943	7718.3116109414
TP	predict	2013	4	7722.4416883018	6560.7487545915	9089.8322523761	7722.4416883018
TP	predict	2013	5	7726.5147288223	6555.8486233684	9106.2245766185	7726.5147288223
TP	predict	2013	6	7730.8012677626	6550.4760877776	9123.8083218339	7730.8012677626
TP	predict	2013	7	7735.0237961487	6544.9786348892	9141.4497227003	7735.0237961487
TP	predict	2013	8	7739.4628147643	6538.9911248642	9160.3251200869	7739.4628147643
TP	predict	2013	9	7743.977796439	6532.6935921598	9179.8568638995	7743.977796439
TP	predict	2013	10	7748.418490952	6526.3061426959	9199.3828971875	7748.418490952
TP	obs	2013	11	7753.0799422134	6519.4055215299	9220.2039575298	5708.0974563419
TP	predict	2013	12	7757.6604513219	6512.4397371803	9240.9754418797	7757.6604513219
TP	predict	2014	1	7762.4643818112	6504.9476698041	9263.0804024135	7762.4643818112
TP	predict	2014	2	7767.0225662562	6497.6587715218	9284.3655947487	7767.0225662562
TP	predict	2014	3	7771.8023004104	6489.8370116314	9306.999680949	7771.8023004104
TP	predict	2014	4	7776.8091458993	6481.4613484052	9331.0377460823	7776.8091458993
TP	predict	2014	5	7781.7191160011	6473.0741038749	9354.929578836	7781.7191160011
TP	predict	2014	6	7786.8585333358	6464.1181785316	9380.2687611072	7786.8585333358
TP	predict	2014	7	7791.8948557976	6455.1733287382	9405.4214119257	7791.8948557976
TP	predict	2014	8	7797.1628268512	6445.6452525741	9432.0654901308	7797.1628268512
TP	obs	2014	9	7799.9068026956	6440.614836954	9446.0773809461	9863.1023813529
TP	predict	2014	10	7807.7141033228	6426.0582476351	9486.437434902	7807.7141033228
TP	predict	2014	11	7813.1683334695	6415.6820973016	9515.0598925102	7813.1683334695
TP	predict	2014	12	7818.5044140861	6405.3721925285	9543.397235275	7818.5044140861
TP	predict	2015	1	7824.0770494797	6394.4429142491	9573.3408675499	7824.0770494797
TP	predict	2015	2	7829.3432201483	6383.9665253386	9601.9637658784	7829.3432201483
TP	predict	2015	3	7834.8440006797	6372.8737698978	9632.1977700134	7834.8440006797
TP	predict	2015	4	7840.5837580478	6361.1402357511	9664.1091673252	7840.5837580478
TP	predict	2015	5	7846.1911806547	6349.524397348	9695.6420970832	7846.1911806547
TP	predict	2015	6	7852.0390448602	6337.2533805891	9728.9020115333	7852.0390448602
TP	predict	2015	7	7857.7490600608	6325.1202978579	9761.7463990049	7857.7490600608
TP	predict	2015	8	7863.700837407	6312.3177642147	9796.368492537	7863.700837407
TP	predict	2015	9	7869.7038097673	6299.2473790374	9831.6885060847	7869.7038097673
TP	predict	2015	10	7875.5608550178	6286.3450279855	9866.5374720873	7875.5608550178
TP	predict	2015	11	7881.6613786552	6272.7520527859	9903.2427178746	7881.6613786552
TP	predict	2015	12	7887.6107772827	6259.3468721616	9939.4401755565	7887.6107772827
TP	obs	2016	1	7891.001658478	6251.6417014194	9960.2488671039	5516.3585150343
TP	predict	2016	2	7899.640307173	6231.8026051093	10013.8468653593	7899.640307173
TP	predict	2016	3	7905.921753121	6217.1911398511	10053.3500354902	7905.921753121
TP	predict	2016	4	7912.2468425683	6202.322828367	10093.5813613906	7912.2468425683
TP	predict	2016	5	7918.4084050219	6187.6912563215	10133.2127075126	7918.4084050219
TP	predict	2016	6	7924.8161270808	6172.3227718754	10174.8908748266	7924.8161270808
TP	predict	2016	7	7931.0555664898	6157.2106647775	10215.9315026492	7931.0555664898
TP	predict	2016	8	7937.54159536	6141.3493879369	10259.0754243403	7937.54159536
TP	predict	2016	9	7944.0657535987	6125.2406922694	10302.9715676557	7944.0657535987
TP	predict	2016	10	7950.4146976967	6109.4180747302	10346.1725965026	7950.4146976967
TP	predict	2016	11	7957.0105901844	6092.8288647802	10391.5634161821	7957.0105901844
TP	obs	2016	12	7958.0777302222	6090.1305724405	10398.9562139847	8106.3644815028
TP	predict	2017	1	7970.0900413371	6059.4847405597	10483.1248838418	7970.0900413371
TP	predict	2017	2	7976.3527974936	6043.3110280541	10527.7063607579	7976.3527974936
TP	predict	2017	3	7982.8604039698	6026.3646394714	10574.5443632596	7982.8604039698
TP	predict	2017	4	7989.614680042	6008.6263944567	10623.7163945546	7989.614680042
TP	predict	2017	5	7996.1787675262	5991.2434633687	10672.0541859412	7996.1787675262
TP	predict	2017	6	8002.9891209856	5973.0600362735	10722.7843821526	8002.9891209856
TP	predict	2017	7	8009.6052571332	5955.2523194053	10772.637821919	8009.6052571332
TP	predict	2017	8	8016.4670928339	5936.6365246049	10824.9417635967	8016.4670928339
TP	predict	2017	9	8023.3533208685	5917.8063577145	10878.050855377	8023.3533208685
TP	predict	2017	10	8030.0395082297	5899.3831394012	10930.2164277255	8030.0395082297
TP	predict	2017	11	8036.9702301059	5880.1425989785	10984.9190546552	8036.9702301059
TP	predict	2017	12	8043.6972187952	5861.3300181979	11038.6319737624	8043.6972187952
TP	predict	2018	1	8050.6677616122	5841.6955500933	11094.9382507323	8050.6677616122
TP	predict	2018	2	8057.2053058255	5823.1526414718	11148.3523337308	8057.2053058255
TP	predict	2018	3	8063.9841980968	5803.7964318147	11204.3628530271	8063.9841980968
TP	predict	2018	4	8071.0048922122	5783.6140304685	11263.0475731861	8071.0048922122
TP	predict	2018	5	8077.8132966101	5763.9123997401	11320.6209826912	8077.8132966101
TP	predict	2018	6	8084.8621061341	5743.3833789267	11380.9214817589	8084.8621061341
TP	predict	2018	7	8091.6954074083	5723.3566579007	11440.0584272323	8091.6954074083
TP	predict	2018	8	8098.767546757	5702.5027796376	11501.9734862056	8098.767546757
TP	predict	2018	9	8105.849697637	5681.4926233473	11564.7073184039	8105.849697637
TP	predict	2018	10	8112.7117480498	5661.0172438129	11626.1952706251	8112.7117480498
TP	predict	2018	11	8119.8099482682	5639.7178129172	11690.534133638	8119.8099482682
TP	obs	2018	12	8120.2681262313	5638.3388673207	11694.7129276078	8996.3894526643
SP	source	Year	month	mu	lower	upper	Pestimate2
TP	obs	1977	1	38418.0200916001	30629.7295973526	48186.6567926267	18570.3616071429
TP	predict	1977	2	38170.291799494	30611.6447761118	47595.3248090572	38170.291799494
TP	predict	1977	3	37924.261554928	30589.0481683192	47018.4494323745	37924.261554928
TP	predict	1977	4	37671.8013399241	30561.0379849135	46437.0554722415	37671.8013399241
TP	obs	1977	5	37501.7959852759	30539.4137693604	46051.4636182131	26494.6793357422
TP	predict	1977	6	37180.230095449	30492.4095576152	45334.8728423234	37180.230095449
TP	predict	1977	7	36940.981484035	30452.2414110453	44812.337278689	36940.981484035
TP	predict	1977	8	36695.4782045176	30406.3987658734	44285.3535871382	36695.4782045176
TP	predict	1977	9	36451.7106862938	30356.2333659473	43771.1489412843	36451.7106862938
TP	predict	1977	10	36217.4472858817	30303.6504087961	43285.3293319698	36217.4472858817
TP	obs	1977	11	35977.0581090787	30245.2271572639	42795.1393274018	20618.0440657252
TP	predict	1977	12	35746.0404162655	30184.8120776388	42331.8655141762	35746.0404162655
TP	predict	1978	1	35508.9808764727	30118.4601122597	41864.2825093325	35508.9808764727
TP	predict	1978	2	35288.7309320873	30052.8532455789	41436.8153539781	35288.7309320873
TP	predict	1978	3	35062.4167578478	29981.4624490633	41004.4396930149	35062.4167578478
TP	obs	1978	4	34994.8243977045	29959.3580310178	40876.6347182163	39376.6983127378
TP	predict	1978	5	34606.9993693438	29825.5675491607	40154.9577682206	34606.9993693438
TP	predict	1978	6	34377.9771459896	29740.9878474945	39737.9306534952	34377.9771459896
TP	predict	1978	7	34157.8802111194	29655.8020433744	39343.4235503286	34157.8802111194
TP	predict	1978	9	33707.7589882794	29469.6681696837	38555.3379654537	33707.7589882794
TP	predict	1978	10	33492.2326584686	29374.8694568257	38186.7109264153	33492.2326584686
TP	predict	1978	11	33271.0652056851	29273.7645127471	37814.1929589864	33271.0652056851
TP	obs	1978	12	33192.9612884937	29237.1333563095	37684.0186646299	40684.8706582634
TP	obs	1979	1	32868.4575778566	29079.7531087649	37150.7797712952	41226.692105449
TP	obs	1979	2	32637.7472694348	28962.7676573391	36779.0315976095	33420.8385731054
TP	obs	1979	3	32429.5104709125	28853.5336191849	36448.6777690119	51103.9340410307
TP	obs	1979	4	32229.563523838	28745.3856333385	36136.0525194133	35943.3641325601
TP	predict	1979	5	32010.4607066293	28623.1948164359	35798.5752890964	32010.4607066293
TP	obs	1979	6	31955.9342704751	28592.186245397	35715.4128171407	36400.8681701765
TP	obs	1979	7	31765.8730079754	28482.2260769651	35428.0836488024	56056.2588289964
TP	obs	1979	8	31570.2988916564	28366.0261811757	35136.5314881482	27947.2479001324
TP	obs	1979	8	31402.7355546335	28263.9979927955	34890.0322086639	34849.061569149
TP	predict	1979	9	31183.0099994716	28126.7374522451	34571.3794313365	31183.0099994716
TP	obs	1979	10	31123.3713777907	28088.7997035401	34485.7828082201	32141.0104739012
TP	obs	1979	11	30964.9324763101	27986.5928676518	34260.2276667519	17644.488877442
TP	obs	1979	11	30833.5612631579	27900.2783532931	34075.233520267	28093.6239697803
TP	predict	1979	12	30585.6019520908	27733.4700135741	33731.0493895596	30585.6019520908
TP	predict	1980	1	30384.9063084593	27594.7146528208	33457.2233483659	30384.9063084593
TP	predict	1980	2	30198.4403519856	27462.7839253256	33206.6043330536	30198.4403519856
TP	obs	1980	3	30013.205103434	27328.8411296864	32961.2396042033	25440.5136182337
TP	predict	1980	4	29803.9071308165	27174.0339760578	32688.2965203092	29803.9071308165
TP	predict	1980	5	29615.000481211	27031.1504279838	32445.835253618	29615.000481211
TP	predict	1980	6	29421.1523956504	26881.4161689427	32200.8410140295	29421.1523956504
TP	obs	1980	7	29396.2396060972	26861.9444559443	32169.6333039603	28974.9036455609
TP	obs	1980	8	29166.8726483828	26680.2367832076	31885.2664989244	22812.3601244102
TP	obs	1980	9	28859.9829019981	26430.2846269297	31513.0398654498	18487.8266666668
TP	obs	1980	10	28665.4063703179	26267.8051281305	31281.8493348531	18346.8010721344
TP	predict	1980	11	28484.2793055052	26113.8064355943	31069.9311322197	28484.2793055052
TP	predict	1980	12	28304.3905840583	25958.2775686524	30862.5456452624	28304.3905840583
TP	obs	1981	1	28203.0001781774	25869.5005218612	30746.9878816606	25875.5025645163
TP	predict	1981	2	27948.2952505197	25643.0069049904	30460.8274023515	27948.2952505197
TP	obs	1981	3	27889.4199383241	25589.9585408154	30395.5062395113	24909.9138245615
TP	predict	1981	4	27591.2445850248	25317.4169117752	30069.2910498538	27591.2445850248
TP	predict	1981	5	27417.4686629037	25155.6877226867	29882.6092996603	27417.4686629037
TP	predict	1981	6	27239.1522287705	24987.6149094482	29693.5668662632	27239.1522287705
TP	obs	1981	7	27073.4849933516	24829.6186023191	29520.1308334545	47677.2606923079
TP	obs	1981	8	26897.6086323927	24660.0263069805	29338.2229659898	26289.9559883322
TP	predict	1981	9	26717.3686789399	24484.3375605589	29154.0576648587	26717.3686789399
TP	obs	1981	10	26555.1682709902	24324.6872748149	28990.1758626401	24869.1087741937
TP	obs	1981	11	26388.5102428507	24159.2144654281	28823.5146814695	21345.7058486057
TP	predict	1981	12	26212.0064329366	23982.482733933	28648.7970767167	26212.0064329366
TP	predict	1982	1	26042.255318829	23811.177626782	28482.3822123045	26042.255318829
TP	obs	1982	2	25917.0928701132	23684.0930121368	28360.6259481359	26160.7164974116
TP	predict	1982	3	25722.5152528791	23485.3293905954	28172.8129050449	25722.5152528791
TP	predict	1982	4	25556.2535663354	23314.4436536105	28013.6256326961	25556.2535663354
TP	obs	1982	5	25423.0363391939	23176.8987821258	27886.8533180302	26920.5713334359
TP	predict	1982	6	25232.551266111	22979.3774309827	27706.653294205	25232.551266111
TP	predict	1982	7	25075.0211255554	22815.3740534924	27558.4648742939	25075.0211255554
TP	predict	1982	8	24913.385277236	22646.5800386022	27407.0859668005	24913.385277236
TP	obs	1982	9	24902.9969540912	22635.7159977509	27397.3775495812	25239.51542783
TP	predict	1982	10	24598.6974706379	22316.8125040195	27113.9042434032	24598.6974706379
TP	predict	1982	11	24440.4718713687	22150.6093176338	26967.053444423	24440.4718713687
TP	obs	1982	12	24394.7481763115	22102.5485262692	26924.6660799485	23974.8554367203
TP	predict	1983	1	24132.4293758039	21826.6793125257	26681.7567271424	24132.4293758039
TP	obs	1983	2	24057.3474964243	21747.7074734904	26612.2748464035	19056.3650335241
TP	predict	1983	3	23838.6127840177	21517.7257164131	26409.8291313782	23838.6127840177
TP	predict	1983	4	23685.8449280197	21357.2549865172	26268.3219500057	23685.8449280197
TP	predict	1983	5	23539.0533430085	21203.2457147779	26132.1799378489	23539.0533430085
TP	predict	1983	6	23388.4456232632	21045.4749930352	25992.2567133015	23388.4456232632
TP	predict	1983	7	23243.7323811271	20894.1590853812	25857.5180172463	23243.7323811271
TP	obs	1983	8	23234.1209237521	20884.1199303605	25848.5575116219	29155.867561501
TP	predict	1983	9	22947.8627539641	20585.8285162659	25580.9186673578	22947.8627539641
TP	obs	1983	10	22933.6553643131	20571.0623311127	25567.5929567142	19044.4555753862
TP	predict	1983	11	22660.9391215242	20288.4157429247	25310.9049211251	22660.9391215242
TP	obs	1983	12	22642.2679153052	20269.1231411027	25293.2646755121	30298.9756498799
TP	obs	1984	1	22410.3565536535	20030.1711699442	25073.3793835712	25950.1806584679
TP	predict	1984	2	22245.066095382	19860.670970683	24915.7224505843	22245.066095382
TP	predict	1984	3	22103.8549545419	19716.4294612308	24780.3693266136	22103.8549545419
TP	predict	1984	4	21963.6757406075	19573.7801166084	24645.3699369614	21963.6757406075
TP	predict	1984	5	21828.9950641004	19437.248421452	24515.0452973901	21828.9950641004
TP	obs	1984	6	21779.851701597	19387.5600412282	24467.3357108792	19414.6659361398
TP	predict	1984	7	21558.0831372974	19164.2208106911	24250.9702400923	21558.0831372974
TP	obs	1984	8	21483.2801131691	19089.2221904843	24177.5866934459	11318.3075981227
TP	predict	1984	9	21286.7268003359	18892.9759280394	23983.7672793331	21286.7268003359
TP	predict	1984	10	21156.8572558642	18763.9709802283	23854.8977408174	21156.8572558642
TP	predict	1984	11	21023.6317916577	18632.1865754245	23722.019523687	21023.6317916577
TP	predict	1984	12	20895.6398965955	18506.1119085134	23593.7061683568	20895.6398965955
TP	predict	1985	1	20764.3428510154	18377.3271158234	23461.4060748408	20764.3428510154
TP	predict	1985	2	20642.3960725104	18258.2090334654	23337.9141860727	20642.3960725104
TP	predict	1985	3	20517.134250089	18136.3475101881	23210.4505937431	20517.134250089
TP	obs	1985	4	20405.1686481083	18027.8432043502	23095.9911753209	23880.9573118873
TP	predict	1985	5	20265.207200224	17892.7643653873	22952.2176943461	20265.207200224
TP	predict	1985	6	20138.5928461394	17771.0942144916	22821.4941031518	20138.5928461394
TP	predict	1985	7	20016.9637755138	17654.6812061146	22695.3312898936	20016.9637755138
TP	obs	1985	8	19932.3481695907	17573.9612040656	22607.2254820884	23508.8080923655
TP	predict	1985	9	19768.3850002823	17418.1621148998	22435.7221468905	19768.3850002823
TP	predict	1985	10	19649.4442636219	17305.6448991964	22310.6773609524	19649.4442636219
TP	predict	1985	11	19527.449766665	17190.6696971047	22181.8754654944	19527.449766665
TP	obs	1985	12	19523.5298182777	17186.9824557217	22177.727681236	26818.8045568138
TP	predict	1986	1	19290.0798112721	16968.1827230295	21929.7013238912	19290.0798112721
TP	predict	1986	2	19178.4708734317	16864.1193094306	21810.4330439231	19178.4708734317
TP	predict	1986	3	19063.847557543	16757.6020297893	21687.4874490504	19063.847557543
TP	predict	1986	4	18946.2898305718	16648.7270020439	21560.9216428354	18946.2898305718
TP	obs	1986	5	18916.0979810531	16620.824624796	21528.3399534212	29509.203000399
TP	predict	1986	6	18717.5775227856	16437.9532108808	21313.341376929	18717.5775227856
TP	predict	1986	7	18606.3566939912	16335.9430722405	21192.318551374	18606.3566939912
TP	obs	1986	8	18547.3765429209	16281.9739090347	21127.9773906287	16336.8640434262
TP	predict	1986	9	18379.1094605	16128.4758483485	20943.8057096778	18379.1094605
TP	predict	1986	10	18270.404072853	16029.6768047522	20824.3540435176	18270.404072853
TP	obs	1986	11	18223.5505138587	15987.1796978956	20772.756646682	11532.9241920153
TP	predict	1986	12	18051.8657745518	15831.8954169348	20583.123458096	18051.8657745518
TP	predict	1987	1	17942.0779381537	15732.9477184821	20461.4015440101	17942.0779381537
TP	predict	1987	2	17840.1439738815	15641.3173796119	20348.0774211307	17840.1439738815
TP	predict	1987	3	17735.4752349198	15547.4609275277	20231.4116288615	17735.4752349198
TP	obs	1987	4	17635.0459773401	15457.6204757349	20119.1928027404	26491.8396435025
TP	predict	1987	5	17525.0794031448	15359.4813903997	19996.0142064756	17525.0794031448
TP	predict	1987	6	17419.3972659669	15265.3878743036	19877.346295298	17419.3972659669
TP	predict	1987	7	17317.914663527	15175.2310511817	19763.1368696591	17317.914663527
TP	predict	1987	8	17213.8618542714	15082.9849023746	19645.7824400055	17213.8618542714
TP	predict	1987	9	17110.6306080052	14991.6543007206	19529.1109260391	17110.6306080052
TP	predict	1987	10	17011.5075420028	14904.1273555089	19416.8623193262	17011.5075420028
TP	predict	1987	11	16909.8802192876	14814.5546762667	19301.5622324945	16909.8802192876
TP	predict	1987	12	16812.3011916422	14728.7018908376	19190.65736094	16812.3011916422
TP	predict	1988	1	16712.2609624041	14640.8320344428	19076.7618820051	16712.2609624041
TP	predict	1988	2	16619.3993735341	14559.3966823112	18970.8709477362	16619.3993735341
TP	predict	1988	3	16520.9038228545	14473.1510234174	18858.3856191644	16520.9038228545
TP	predict	1988	4	16423.1999942067	14387.7257505394	18746.6388174378	16423.1999942067
TP	predict	1988	5	16329.3976500633	14305.825634801	18639.2057628069	16329.3976500633
TP	predict	1988	6	16233.2390934976	14221.9789912785	18528.9298787645	16233.2390934976
TP	predict	1988	7	16140.9240805523	14141.5843926506	18422.930765067	16140.9240805523
TP	predict	1988	8	16046.2940818064	14059.2711078858	18314.1467138644	16046.2940818064
TP	predict	1988	9	15952.4345021147	13977.7204327721	18206.1279425511	15952.4345021147
TP	predict	1988	10	15862.3321461802	13899.5162929773	18102.3264272058	15862.3321461802
TP	predict	1988	11	15769.9760170875	13819.4347285037	17995.826056949	15769.9760170875
TP	predict	1988	12	15681.3205880307	13742.6325822839	17893.5014024605	15681.3205880307
TP	predict	1989	1	15590.4513472656	13663.9797084855	17788.5344092331	15590.4513472656
TP	predict	1989	2	15506.123172497	13591.0443855631	17691.0507404458	15506.123172497
TP	predict	1989	3	15419.573750079	13516.2382347654	17590.9339939399	15419.573750079
TP	predict	1989	4	15330.8690543264	13439.6162270713	17488.2632055723	15330.8690543264
TP	obs	1989	5	15288.2125024345	13402.7851587359	17438.8710071392	15873.6993912995
TP	predict	1989	6	15158.4712242117	13290.8139437033	17288.5762172688	15158.4712242117
TP	predict	1989	7	15074.7238421324	13218.5714598846	17191.5172230373	15074.7238421324
TP	obs	1989	8	15024.8019430039	13175.5178203958	17133.6471555629	15405.2758406817
TP	predict	1989	9	14903.7959934333	13071.1833859817	16993.3454726138	14903.7959934333
TP	predict	1989	10	14822.1217861277	13000.7741769102	16898.6316701806	14822.1217861277
TP	predict	1989	11	14738.4275391721	12928.6277760339	16801.5701349292	14738.4275391721
TP	predict	1989	12	14658.1091734146	12859.3904576026	16708.4252747543	14658.1091734146
TP	predict	1990	1	14575.808267496	12788.4379388905	16612.9896134318	14575.808267496
TP	predict	1990	2	14499.4528914424	12722.600978339	16524.4618226331	14499.4528914424
TP	predict	1990	3	14421.1078089142	12655.0337044343	16433.6465072752	14421.1078089142
TP	predict	1990	4	14340.8346859398	12585.7834158622	16340.6228038421	14340.8346859398
TP	predict	1990	5	14263.8087773933	12519.31063104	16251.39329426	14263.8087773933
TP	predict	1990	6	14184.8912151895	12451.1764734045	16160.0101979556	14184.8912151895
TP	predict	1990	7	14109.1698223422	12385.7698437463	16072.3697910635	14109.1698223422
TP	obs	1990	8	14066.5436682941	12348.9348363295	16023.0540847876	11797.0012809104
TP	predict	1990	9	13954.6910927204	12252.2191312327	15893.7251617421	13954.6910927204
TP	predict	1990	10	13880.9096601399	12188.3701787445	15808.4838388795	13880.9096601399
TP	predict	1990	11	13805.325923521	12122.9134383542	15721.2228581677	13805.325923521
TP	predict	1990	12	13732.8126862568	12060.0659080334	15637.5716114614	13732.8126862568
TP	predict	1991	1	13658.5320127295	11995.6315453346	15551.9528953281	13658.5320127295
TP	predict	1991	2	13589.6380072882	11935.8155726812	15472.6135004821	13589.6380072882
TP	predict	1991	3	13518.96942524	11874.3996346561	15391.3073455244	13518.96942524
TP	obs	1991	4	13460.5433278226	11823.5743974278	15324.1499220071	12883.7197683814
TP	predict	1991	5	13377.1470237207	11750.9446667573	15228.3980198181	13377.1470237207
TP	predict	1991	6	13306.0266846952	11688.923419394	15146.8479843117	13306.0266846952
TP	predict	1991	7	13237.8074044459	11629.3553369936	15068.7239145369	13237.8074044459
TP	obs	1991	8	13190.4071671573	11587.919342137	15014.5022672645	10914.7937359207
TP	predict	1991	9	13098.6972689972	11507.6334625356	14909.7441018972	13098.6972689972
TP	predict	1991	10	13032.2866166771	11449.3947947567	14834.0150290738	13032.2866166771
TP	predict	1991	11	12964.2744360693	11389.6588691158	14756.5799454683	12964.2744360693
TP	predict	1991	12	12899.045089803	11332.2745261376	14682.4332436536	12899.045089803
TP	predict	1992	1	12832.2462991903	11273.4110512524	14606.6300904366	12832.2462991903
TP	predict	1992	2	12770.3104043211	11218.7398867361	14536.4657233493	12770.3104043211
TP	obs	1992	3	12715.2338376032	11170.0454207928	14474.1731527761	14449.351868173
TP	predict	1992	4	12639.675543272	11103.1182592167	14388.8765398468	12639.675543272
TP	predict	1992	5	12577.328919726	11047.7811563445	14318.6401428788	12577.328919726
TP	predict	1992	6	12513.4911521091	10991.0112143714	14246.8657123345	12513.4911521091
TP	predict	1992	7	12452.2774348717	10936.4673828634	14178.1809323531	12452.2774348717
TP	obs	1992	8	12393.6291197607	10884.1076489293	14112.5067587228	13097.1150445231
TP	predict	1992	9	12327.5153458859	10824.9598357932	14038.6326516026	12327.5153458859
TP	predict	1992	10	12267.9848533205	10771.5867602554	13972.2638559272	12267.9848533205
TP	predict	1992	11	12207.0397488438	10716.8293693011	13904.4687840889	12207.0397488438
TP	predict	1992	12	12148.6087153471	10664.21767336	13839.6175171194	12148.6087153471
TP	predict	1993	1	12088.7929386203	10610.2414325964	13773.3825984274	12088.7929386203
TP	predict	1993	2	12033.3509678931	10560.1024296082	13712.1336162897	12033.3509678931
TP	predict	1993	3	11976.5173713454	10508.591981641	13649.4944895311	11976.5173713454
TP	predict	1993	4	11918.341410762	10455.7428488857	13585.5351490998	11918.341410762
TP	predict	1993	5	11862.5728458481	10404.9613189837	13524.3784391884	11862.5728458481
TP	predict	1993	6	11805.4901185622	10352.8586725185	13461.9433480169	11805.4901185622
TP	predict	1993	7	11750.7725186879	10302.7934201173	13402.254044649	11750.7725186879
TP	predict	1993	8	11694.7686164065	10251.4249998507	13341.3269855927	11694.7686164065
TP	predict	1993	9	11639.3075290877	10200.4255324384	13281.1596267094	11639.3075290877
TP	predict	1993	10	11586.1489290813	10151.4201140224	13223.6520111531	11586.1489290813
TP	obs	1993	11	11563.2695354428	10130.2904659717	13198.9504939111	7449.6812591999
TP	predict	1993	12	11479.6035792845	10052.8254992171	13108.8815127433	11479.6035792845
TP	predict	1994	1	11426.2438664492	10003.2554553542	13051.6559812224	11426.2438664492
TP	predict	1994	2	11376.8023030466	9957.2080597842	12998.7873975803	11376.8023030466
TP	predict	1994	3	11326.1365610315	9909.9016480099	12944.7671587029	11326.1365610315
TP	predict	1994	4	11274.2922609059	9861.3683962099	12889.6579944397	11274.2922609059
TP	obs	1994	5	11239.4649097148	9828.6925905467	12852.7340023039	8783.6324055827
TP	predict	1994	6	11173.7775158321	9766.9020999032	12783.3065895635	11173.7775158321
TP	predict	1994	7	11125.0681908526	9720.9449226042	12732.0073548945	11125.0681908526
TP	predict	1994	8	11075.232555792	9673.8024555503	12679.6858555344	11075.232555792
TP	predict	1994	9	11025.899174703	9627.0118131103	12628.0568644527	11025.899174703
TP	predict	1994	10	10978.6323573967	9582.0652134795	12578.7464135939	10978.6323573967
TP	predict	1994	11	10930.2778641058	9535.9660188405	12528.4605618894	10930.2778641058
TP	predict	1994	12	10883.9523839914	9491.6882933512	12480.4371820735	10883.9523839914
TP	predict	1995	1	10836.5644440358	9446.2800577316	12431.4680733636	10836.5644440358
TP	predict	1995	2	10792.6739753012	9404.1182646812	12386.2554955962	10792.6739753012
TP	predict	1995	3	10747.7145972882	9360.8236950135	12340.0859612703	10747.7145972882
TP	predict	1995	4	10701.7281177272	9316.4277604701	12293.0148389809	10701.7281177272
TP	predict	1995	5	10657.6781150349	9273.7936126406	12248.0731778278	10657.6781150349
TP	predict	1995	6	10612.6245229552	9230.0779441188	12202.2587400785	10612.6245229552
TP	predict	1995	7	10569.4708078282	9188.1002508376	12158.5213599894	10569.4708078282
TP	predict	1995	8	10525.3367328787	9145.0612343854	12113.93893394	10525.3367328787
TP	predict	1995	9	10481.6649271902	9102.3650190312	12069.9729593553	10481.6649271902
TP	predict	1995	10	10439.8388898183	9061.3719721681	12028.0059554034	10439.8388898183
TP	predict	1995	11	10397.0670098887	9019.3488081251	11985.2336025341	10397.0670098887
TP	predict	1995	12	10356.1057280742	8979.0064152885	11944.4090905692	10356.1057280742
TP	predict	1996	1	10314.2211581738	8937.6551218715	11902.8041079128	10314.2211581738
TP	predict	1996	2	10275.4428166866	8899.280622578	11864.4112436597	10275.4428166866
TP	predict	1996	3	10234.4189883802	8858.5899256096	11823.9282898639	10234.4189883802
TP	predict	1996	4	10193.8352963917	8818.240709443	11784.0146888579	10193.8352963917
TP	predict	1996	5	10154.9769311966	8779.5184581348	11745.9239894399	10154.9769311966
TP	predict	1996	6	10115.2503818025	8739.8420346654	11707.1097945162	10115.2503818025
TP	predict	1996	7	10077.2158584415	8701.7716253324	11670.0694789546	10077.2158584415
TP	obs	1996	8	10065.8838333828	8690.4131264335	11659.0564652177	7403.2947009234
TP	predict	1996	9	9999.8791684313	8624.1114715124	11595.1172145144	9999.8791684313
TP	predict	1996	10	9963.0662569311	8587.0281067368	11559.6092159199	9963.0662569311
TP	predict	1996	11	9925.4391378155	8549.0481209953	11523.4281857114	9925.4391378155
TP	obs	1996	12	9909.7842478663	8533.223906589	11508.408183621	8622.5216877378
TP	predict	1997	1	9852.6131961144	8475.3236652087	11453.7203093183	9852.6131961144
TP	predict	1997	2	9818.5505550497	8440.7443416872	11421.2599149516	9818.5505550497
TP	predict	1997	3	9783.6889745081	8405.2905463353	11388.1333931574	9783.6889745081
TP	predict	1997	4	9748.0636213398	8368.993930694	11354.3808434581	9748.0636213398
TP	obs	1997	5	9712.8399664938	8333.0411962316	11321.1081036514	11571.7586293332
TP	predict	1997	6	9679.1321054435	8298.5750898968	11289.35959484	9679.1321054435
TP	predict	1997	7	9645.7947620685	8264.430006379	11258.0488333901	9645.7947620685
TP	obs	1997	8	9616.1056801512	8233.9735637919	11230.2386855434	9793.2300632866
TP	predict	1997	9	9578.0599849636	8194.8790917205	11194.7024536637	9578.0599849636
TP	predict	1997	10	9545.8419610853	8161.7161949214	11164.698277884	9545.8419610853
TP	predict	1997	11	9512.9277459099	8127.7837998994	11134.1291213998	9512.9277459099
TP	predict	1997	12	9481.4381669547	8095.270958106	11104.9611778304	9481.4381669547
TP	predict	1998	1	9449.2711665946	8062.0100828417	11075.243600832	9449.2711665946
TP	predict	1998	2	9419.5195198011	8031.2040012203	11047.8264492387	9419.5195198011
TP	predict	1998	3	9389.0854266377	7999.6499781197	11019.8477920681	9389.0854266377
TP	predict	1998	4	9358.0012299504	7967.3801378327	10991.3403784916	9358.0012299504
TP	predict	1998	5	9328.269864581	7936.4766278267	10964.13720433	9328.269864581
TP	predict	1998	6	9297.906666202	7904.8795153674	10936.4182218514	9297.906666202
TP	predict	1998	7	9268.8681212759	7874.6276746815	10909.9654991726	9268.8681212759
TP	predict	1998	8	9239.2158235139	7843.704743613	10883.0089637146	9239.2158235139
TP	predict	1998	9	9209.9210219931	7813.1251374176	10856.4298842633	9209.9210219931
TP	predict	1998	10	9181.9092423503	7783.859376346	10831.0612073691	9181.9092423503
TP	predict	1998	11	9153.3106325006	7753.9569848318	10805.2050970807	9153.3106325006
TP	predict	1998	12	9125.9679987616	7725.3477332833	10780.5233873951	9125.9679987616
TP	predict	1999	1	9098.0560870798	7696.1246852087	10755.3642838888	9098.0560870798
TP	predict	1999	2	9072.257355552	7669.0990388132	10732.1411692324	9072.257355552
TP	predict	1999	3	9045.8843252523	7641.4580041696	10708.4306661368	9045.8843252523
TP	predict	1999	4	9018.9664430428	7613.2328560992	10684.2595305051	9018.9664430428
TP	predict	1999	5	8993.2378189607	7586.243722098	10661.182191233	8993.2378189607
TP	predict	1999	6	8966.9806076541	7558.6904934769	10637.6549334087	8966.9806076541
TP	predict	1999	7	8941.8863651393	7532.3500584809	10615.1906305838	8941.8863651393
TP	predict	1999	8	8916.2796103506	7505.4656815618	10592.2864033949	8916.2796103506
TP	predict	1999	9	8890.9995921716	7478.9202078591	10569.6907509359	8890.9995921716
TP	predict	1999	10	8866.843773841	7453.5531775447	10548.1126433181	8866.843773841
TP	predict	1999	11	8842.1993416416	7427.672971823	10526.1081759954	8842.1993416416
TP	predict	1999	12	8818.6539696673	7402.9488947482	10505.0918144118	8818.6539696673
TP	predict	2000	1	8794.6356087339	7377.7323516263	10483.6570105936	8794.6356087339
TP	predict	2000	2	8772.4516814819	7354.4476499637	10463.8597168224	8772.4516814819
TP	predict	2000	3	8749.0401062621	7329.8829503288	10442.963864457	8749.0401062621
TP	predict	2000	4	8725.9386139991	7305.6548752683	10422.3380374897	8725.9386139991
TP	predict	2000	5	8703.8754164229	7282.5288610387	10402.6291841987	8703.8754164229
TP	predict	2000	6	8681.3774391137	7258.9632492078	10382.5176754513	8681.3774391137
TP	predict	2000	7	8659.8940940724	7236.4785446314	10363.2955253059	8659.8940940724
TP	predict	2000	8	8637.9910266684	7213.5759853204	10343.675470896	8637.9910266684
TP	predict	2000	9	8616.3870723906	7191.0107856067	10324.2963186567	8616.3870723906
TP	predict	2000	10	8595.7628123684	7169.4950368223	10305.7660193659	8595.7628123684
TP	obs	2000	11	8590.9903016251	7164.5202420171	10301.4733533419	5531.5970744681
TP	predict	2000	12	8554.6767112351	7126.7232591175	10268.7435688094	8554.6767112351
TP	predict	2001	1	8534.2294677047	7105.4892157629	10250.2544716929	8534.2294677047
TP	predict	2001	2	8515.3626045768	7085.9307858762	10233.1510818531	8515.3626045768
TP	predict	2001	3	8496.1087497565	7066.0078359259	10215.650132835	8496.1087497565
TP	predict	2001	4	8476.4924783794	7045.7508217797	10197.7669312287	8476.4924783794
TP	predict	2001	5	8457.7772036169	7026.4656633537	10180.6510774122	8457.7772036169
TP	predict	2001	6	8438.7130229123	7006.8657185274	10163.1571580961	8438.7130229123
TP	predict	2001	7	8420.5277903137	6988.2146426252	10146.409618696	8420.5277903137
TP	predict	2001	8	8402.007000881	6969.2682096137	10129.2875406163	8402.007000881
TP	predict	2001	9	8383.7591048159	6950.6527184551	10112.3476563517	8383.7591048159
TP	predict	2001	10	8366.3576530146	6932.9521901934	10096.1233336016	8366.3576530146
TP	predict	2001	11	8348.6404822817	6914.9860167612	10079.5283943377	8348.6404822817
TP	predict	2001	12	8331.7486855965	6897.912841124	10063.6290656041	8331.7486855965
TP	predict	2002	1	8314.5541343103	6880.5940538035	10047.3607237679	8314.5541343103
TP	predict	2002	2	8298.7066452363	6864.6899907009	10032.2858099901	8298.7066452363
TP	predict	2002	3	8282.5527375022	6848.5398163154	10016.8330314846	8282.5527375022
TP	predict	2002	4	8266.1149382654	6832.1741366397	10001.0120945512	8266.1149382654
TP	predict	2002	5	8250.4519324341	6816.6487460112	9985.8390281938	8250.4519324341
TP	predict	2002	6	8234.5176468946	6800.9286391094	9970.2973630816	8234.5176468946
TP	predict	2002	7	8219.338332778	6786.0281076362	9955.385028932	8219.338332778
TP	predict	2002	8	8203.9002156586	6770.9539471933	9940.1028678363	8203.9002156586
TP	predict	2002	9	8188.7115011401	6756.2083692157	9924.9449372278	8188.7115011401
TP	predict	2002	10	8174.2484980023	6742.251582432	9910.3893840446	8174.2484980023
TP	predict	2002	11	8159.5452626708	6728.1534632877	9895.4608061273	8159.5452626708
TP	obs	2002	12	8156.2590207792	6725.0156154086	9892.1050921606	8839.2950706513
TP	predict	2003	1	8131.3240698625	6701.3742500894	9866.3988402445	8131.3240698625
TP	predict	2003	2	8118.2347292869	6689.0896843734	9852.7211069937	8118.2347292869
TP	predict	2003	3	8104.913626613	6676.6829725095	9838.6616775615	8104.913626613
TP	predict	2003	4	8091.381225393	6664.1836874226	9824.226522778	8091.381225393
TP	predict	2003	5	8078.5087794607	6652.397213724	9810.3438509635	8078.5087794607
TP	predict	2003	6	8065.4362655188	6640.5367672872	9796.0849300021	8065.4362655188
TP	predict	2003	7	8053.0053142056	6629.3666117851	9782.3666103088	8053.0053142056
TP	predict	2003	8	8040.385383525	6618.1411569096	9768.2711176547	8040.385383525
TP	predict	2003	9	8027.9927159697	6607.2370683885	9754.253764559	8027.9927159697
TP	predict	2003	10	8016.2144887734	6596.9899356929	9740.7598550886	8016.2144887734
TP	predict	2003	11	8004.2637451093	6586.7158767551	9726.886554705	8004.2637451093
TP	predict	2003	12	7992.9098551518	6577.0770803969	9713.5258066228	7992.9098551518
TP	predict	2004	1	7981.3941960851	6567.4303322759	9699.7836429618	7981.3941960851
TP	predict	2004	2	7970.8193654331	6558.6937567046	9686.9839808294	7970.8193654331
TP	predict	2004	3	7959.7251570342	6549.6617941887	9673.3581925923	7959.7251570342
TP	predict	2004	4	7948.8462258747	6540.9467162	9659.7876521626	7948.8462258747
TP	obs	2004	5	7938.5216410666	6532.8140504522	9646.7043695084	8565.3707588653
TP	predict	2004	6	7928.0615063044	6524.7211984504	9633.2329514208	7928.0615063044
TP	predict	2004	7	7918.1391658871	6517.1898966325	9620.239527277	7918.1391658871
TP	predict	2004	8	7908.0915802499	6509.7176690911	9606.8548008705	7908.0915802499
TP	predict	2004	9	7898.2513075666	6502.5602480143	9593.5095313459	7898.2513075666
TP	predict	2004	10	7888.9243905341	6495.9330620062	9580.6295178084	7888.9243905341
TP	predict	2004	11	7879.4875432572	6489.3938742598	9567.3533071572	7879.4875432572
TP	predict	2004	12	7870.5481841916	6483.364119081	9554.534896069	7870.5481841916
TP	predict	2005	1	7861.5088280518	6477.4407750188	9541.3178136481	7861.5088280518
TP	predict	2005	2	7853.2333592334	6472.1806725038	9528.9790744851	7853.2333592334
TP	predict	2005	3	7844.8548597393	6467.0232047959	9516.2404434759	7844.8548597393
TP	predict	2005	4	7836.3902997024	6461.9951575798	9503.1041391664	7836.3902997024
TP	obs	2005	5	7832.898705395	6459.9772401762	9497.6034508917	8616.8772909207
TP	predict	2005	6	7820.3014306157	6452.9868822541	9477.334385085	7820.3014306157
TP	predict	2005	7	7812.6618009893	6448.9830785166	9464.6991120154	7812.6618009893
TP	predict	2005	8	7804.954525856	6445.1381661689	9451.669394838	7804.954525856
TP	obs	2005	9	7801.5357112699	6443.498509706	9445.7939832744	7661.3334158008
TP	predict	2005	10	7790.3376324938	6438.4305941627	9426.1108418675	7790.3376324938
TP	predict	2005	11	7783.1853823499	6435.4530233969	9413.1639957258	7783.1853823499
TP	predict	2005	12	7776.4390615675	6432.8449365865	9400.6625489036	7776.4390615675
TP	predict	2006	1	7769.6474630167	6430.4298501337	9387.7739290331	7769.6474630167
TP	predict	2006	2	7763.4579969925	6428.4257425362	9375.7449311825	7763.4579969925
TP	predict	2006	3	7757.2205912492	6426.6095625517	9363.3308069533	7757.2205912492
TP	predict	2006	4	7750.9506993302	6425.0046570652	9350.5359062088	7750.9506993302
TP	obs	2006	5	7749.3614342637	6424.6349720416	9347.2396330979	3621.4236264383
TP	predict	2006	6	7739.1283302137	6422.6415602227	9325.4631680613	7739.1283302137
TP	predict	2006	7	7733.5620311283	6421.8601073623	9313.1866296407	7733.5620311283
TP	predict	2006	8	7727.9801655933	6421.3119687671	9300.5413426859	7727.9801655933
TP	predict	2006	9	7722.5697069352	6421.0239229115	9287.9396797873	7722.5697069352
TP	predict	2006	10	7717.4957030404	6420.9893046393	9275.7886831261	7717.4957030404
TP	predict	2006	11	7712.4185795498	6421.202007973	9263.2812785409	7712.4185795498
TP	predict	2006	12	7707.6646529114	6421.644484737	9251.2275543968	7707.6646529114
TP	predict	2007	1	7702.9156636845	6422.3414979708	9238.828196941	7702.9156636845
TP	predict	2007	2	7698.6221677649	6423.2090788938	9227.2853886625	7698.6221677649
TP	predict	2007	3	7694.3310367265	6424.3204251918	9215.4074181262	7694.3310367265
TP	predict	2007	4	7690.0562317948	6425.6913408576	9203.2065829471	7690.0562317948
TP	obs	2007	5	7686.9884599456	6426.8508864871	9194.2060936215	10053.8150983106
TP	predict	2007	6	7682.1121567542	6429.0246057509	9179.4402429507	7682.1121567542
TP	predict	2007	7	7678.4301645175	6430.9607068831	9167.8821374651	7678.4301645175
TP	predict	2007	8	7674.7794910541	6433.1580449191	9156.0381114569	7674.7794910541
TP	predict	2007	9	7671.2840670201	6435.5482998485	9144.3023181572	7671.2840670201
TP	predict	2007	10	7668.047963103	6438.0383083081	9133.055248921	7668.047963103
TP	predict	2007	11	7664.8541544974	6440.7868627954	9121.5546269787	7664.8541544974
TP	predict	2007	12	7661.9074738818	6443.6095897766	9110.5498122461	7661.9074738818
TP	predict	2008	1	7659.010212225	6446.6871549556	9099.3150467792	7659.010212225
TP	predict	2008	2	7656.4345944	6449.7071762988	9088.9383185868	7656.4345944
TP	predict	2008	3	7653.8241526396	6453.0785998431	9077.9963784965	7653.8241526396
TP	predict	2008	4	7651.3600351689	6456.5899023829	9067.218341709	7651.3600351689
TP	predict	2008	5	7649.1135403029	6460.1132558908	9056.9523528234	7649.1135403029
TP	predict	2008	6	7646.9336862576	6463.8752680885	9046.5227710548	7646.9336862576
TP	predict	2008	7	7644.9599539565	6467.6251519705	9036.6110163006	7644.9599539565
TP	predict	2008	8	7643.0595636407	6471.604306869	9026.5653960573	7643.0595636407
TP	predict	2008	9	7641.2993788477	6475.6805525547	9016.7289327054	7641.2993788477
TP	predict	2008	10	7639.7283261171	6479.7091308628	9007.4180365416	7639.7283261171
TP	obs	2008	11	7639.5783381057	6480.1161946636	9006.4985612628	10119.1349148937
TP	predict	2008	12	7636.9307637	6488.1193895873	8989.1550983401	7636.9307637
TP	predict	2009	1	7635.7106417805	6492.4867414824	8980.2381316356	7635.7106417805
TP	predict	2009	2	7634.690804156	6496.6166910425	8972.1321800364	7634.690804156
TP	predict	2009	3	7633.7583902687	6500.924440434	8963.9969968804	7633.7583902687
TP	predict	2009	4	7632.9247285215	6505.4031228857	8955.869269087	7632.9247285215
TP	predict	2009	5	7632.2424962478	6509.7535070758	8948.284364103	7632.2424962478
TP	predict	2009	6	7631.6650613977	6514.2548437713	8940.748098771	7631.6650613977
TP	predict	2009	7	7631.2285835312	6518.6063942261	8933.7576426897	7631.2285835312
TP	predict	2009	8	7630.9028274289	6523.0874674173	8926.858370752	7630.9028274289
TP	predict	2009	9	7630.7032471289	6527.5417964066	8920.3001469554	7630.7032471289
TP	obs	2009	10	7630.6323049328	6531.248995997	8915.0711309231	6394.1336864533
TP	predict	2009	11	7630.6744877772	6536.1860157992	8908.4357448928	7630.6744877772
TP	predict	2009	12	7630.8352613701	6540.3580428579	8903.128300408	7630.8352613701
TP	predict	2010	1	7631.1210854266	6544.6001554819	8898.0239643311	7631.1210854266
TP	predict	2010	2	7631.4976116	6548.4956114319	8893.6084333914	7631.4976116
TP	predict	2010	3	7631.9971418563	6552.4415729526	8889.4162160467	7631.9971418563
TP	predict	2010	4	7632.6297973312	6556.4193574115	8885.4959463892	7632.6297973312
TP	predict	2010	5	7633.3537217696	6560.1624882297	8882.1106407348	7633.3537217696
TP	predict	2010	6	7634.216095343	6563.9103332469	8879.0450252182	7634.216095343
TP	predict	2010	7	7635.1602502714	6567.4114735175	8876.5067153773	7635.1602502714
TP	predict	2010	8	7636.2480578351	6570.8893984202	8874.3366179332	7636.2480578351
TP	predict	2010	9	7637.4487996755	6574.2151740176	8872.6369039756	7637.4487996755
TP	obs	2010	10	7638.4986571191	6576.7796842666	8871.615674521	9078.2676941635
TP	predict	2010	11	7640.1370864412	6580.2771813487	8870.7045449491	7640.1370864412
TP	predict	2010	12	7641.61552918	6583.0059521013	8870.4595318138	7641.61552918
TP	predict	2011	1	7643.2501481242	6585.6382821416	8870.7077923209	7643.2501481242
TP	predict	2011	2	7644.8767269717	6587.9198193019	8871.4103652809	7644.8767269717
TP	predict	2011	3	7646.6575406486	6590.0875255793	8872.6244252452	7646.6575406486
TP	predict	2011	4	7648.60155517	6592.1131349232	8874.4086383812	7648.60155517
TP	predict	2011	5	7650.5823600657	6593.8577742946	8876.6564963421	7650.5823600657
TP	predict	2011	6	7652.7309775267	6595.4295489562	8879.5264932617	7652.7309775267
TP	predict	2011	7	7654.9078024246	6596.7195516517	8882.8413887852	7654.9078024246
TP	predict	2011	8	7657.2569304481	6597.806325645	8886.830077293	7657.2569304481
TP	predict	2011	9	7659.7063957005	6598.6356585995	8891.3989351533	7659.7063957005
TP	obs	2011	10	7660.7631999833	6598.9051720062	8893.4893405017	8475.8342270076
TP	predict	2011	11	7664.8152345777	6599.4898887953	8902.1111586155	7664.8152345777
TP	predict	2011	12	7667.4663790226	6599.5201557492	8908.2295812412	7667.4663790226
TP	predict	2012	1	7670.3005539994	6599.2741120421	8915.148786035	7670.3005539994
TP	predict	2012	2	7673.0380677251	6598.7843031886	8922.17573475	7673.0380677251
TP	predict	2012	3	7676.0555246933	6597.9787624627	8930.2846431385	7676.0555246933
TP	predict	2012	4	7679.1661543957	6596.8777523218	8939.0155526321	7679.1661543957
TP	predict	2012	5	7682.2641786829	6595.5273796665	8948.0612411707	7682.2641786829
TP	predict	2012	6	7685.5551260021	6593.8343763452	8958.0287012845	7685.5551260021
TP	predict	2012	7	7688.8257149157	6591.9052628574	8968.278292386	7688.8257149157
TP	predict	2012	8	7692.2929805527	6589.6090122869	8979.4965358841	7692.2929805527
TP	predict	2012	9	7695.8483207218	6587.0029096868	8991.3549739685	7695.8483207218
TP	predict	2012	10	7699.3718612832	6584.1786797094	9003.4505352967	7699.3718612832
TP	obs	2012	11	7699.6096396163	6583.979477387	9004.2790695333	8384.9399880172
TP	predict	2012	12	7706.7839252549	6577.5247316302	9029.9194444604	7706.7839252549
TP	predict	2013	1	7710.6758868204	6573.6820013075	9044.3259378485	7710.6758868204
TP	predict	2013	2	7714.3919113015	6569.8038192383	9058.3895955746	7714.3919113015
TP	predict	2013	3	7718.3116109414	6565.5027108563	9073.5373583943	7718.3116109414
TP	predict	2013	4	7722.4416883018	6560.7487545915	9089.8322523761	7722.4416883018
TP	predict	2013	5	7726.5147288223	6555.8486233684	9106.2245766185	7726.5147288223
TP	predict	2013	6	7730.8012677626	6550.4760877776	9123.8083218339	7730.8012677626
TP	predict	2013	7	7735.0237961487	6544.9786348892	9141.4497227003	7735.0237961487
TP	predict	2013	8	7739.4628147643	6538.9911248642	9160.3251200869	7739.4628147643
TP	predict	2013	9	7743.977796439	6532.6935921598	9179.8568638995	7743.977796439
TP	predict	2013	10	7748.418490952	6526.3061426959	9199.3828971875	7748.418490952
TP	obs	2013	11	7753.0799422134	6519.4055215299	9220.2039575298	5708.0974563419
TP	predict	2013	12	7757.6604513219	6512.4397371803	9240.9754418797	7757.6604513219
TP	predict	2014	1	7762.4643818112	6504.9476698041	9263.0804024135	7762.4643818112
TP	predict	2014	2	7767.0225662562	6497.6587715218	9284.3655947487	7767.0225662562
TP	predict	2014	3	7771.8023004104	6489.8370116314	9306.999680949	7771.8023004104
TP	predict	2014	4	7776.8091458993	6481.4613484052	9331.0377460823	7776.8091458993
TP	predict	2014	5	7781.7191160011	6473.0741038749	9354.929578836	7781.7191160011
TP	predict	2014	6	7786.8585333358	6464.1181785316	9380.2687611072	7786.8585333358
TP	predict	2014	7	7791.8948557976	6455.1733287382	9405.4214119257	7791.8948557976
TP	predict	2014	8	7797.1628268512	6445.6452525741	9432.0654901308	7797.1628268512
TP	obs	2014	9	7799.9068026956	6440.614836954	9446.0773809461	9863.1023813529
TP	predict	2014	10	7807.7141033228	6426.0582476351	9486.437434902	7807.7141033228
TP	predict	2014	11	7813.1683334695	6415.6820973016	9515.0598925102	7813.1683334695
TP	predict	2014	12	7818.5044140861	6405.3721925285	9543.397235275	7818.5044140861
TP	predict	2015	1	7824.0770494797	6394.4429142491	9573.3408675499	7824.0770494797
TP	predict	2015	2	7829.3432201483	6383.9665253386	9601.9637658784	7829.3432201483
TP	predict	2015	3	7834.8440006797	6372.8737698978	9632.1977700134	7834.8440006797
TP	predict	2015	4	7840.5837580478	6361.1402357511	9664.1091673252	7840.5837580478
TP	predict	2015	5	7846.1911806547	6349.524397348	9695.6420970832	7846.1911806547
TP	predict	2015	6	7852.0390448602	6337.2533805891	9728.9020115333	7852.0390448602
TP	predict	2015	7	7857.7490600608	6325.1202978579	9761.7463990049	7857.7490600608
TP	predict	2015	8	7863.700837407	6312.3177642147	9796.368492537	7863.700837407
TP	predict	2015	9	7869.7038097673	6299.2473790374	9831.6885060847	7869.7038097673
TP	predict	2015	10	7875.5608550178	6286.3450279855	9866.5374720873	7875.5608550178
TP	predict	2015	11	7881.6613786552	6272.7520527859	9903.2427178746	7881.6613786552
TP	predict	2015	12	7887.6107772827	6259.3468721616	9939.4401755565	7887.6107772827
TP	obs	2016	1	7891.001658478	6251.6417014194	9960.2488671039	5516.3585150343
TP	predict	2016	2	7899.640307173	6231.8026051093	10013.8468653593	7899.640307173
TP	predict	2016	3	7905.921753121	6217.1911398511	10053.3500354902	7905.921753121
TP	predict	2016	4	7912.2468425683	6202.322828367	10093.5813613906	7912.2468425683
TP	predict	2016	5	7918.4084050219	6187.6912563215	10133.2127075126	7918.4084050219
TP	predict	2016	6	7924.8161270808	6172.3227718754	10174.8908748266	7924.8161270808
TP	predict	2016	7	7931.0555664898	6157.2106647775	10215.9315026492	7931.0555664898
TP	predict	2016	8	7937.54159536	6141.3493879369	10259.0754243403	7937.54159536
TP	predict	2016	9	7944.0657535987	6125.2406922694	10302.9715676557	7944.0657535987
TP	predict	2016	10	7950.4146976967	6109.4180747302	10346.1725965026	7950.4146976967
TP	predict	2016	11	7957.0105901844	6092.8288647802	10391.5634161821	7957.0105901844
TP	obs	2016	12	7958.0777302222	6090.1305724405	10398.9562139847	8106.3644815028
TP	predict	2017	1	7970.0900413371	6059.4847405597	10483.1248838418	7970.0900413371
TP	predict	2017	2	7976.3527974936	6043.3110280541	10527.7063607579	7976.3527974936
TP	predict	2017	3	7982.8604039698	6026.3646394714	10574.5443632596	7982.8604039698
TP	predict	2017	4	7989.614680042	6008.6263944567	10623.7163945546	7989.614680042
TP	predict	2017	5	7996.1787675262	5991.2434633687	10672.0541859412	7996.1787675262
TP	predict	2017	6	8002.9891209856	5973.0600362735	10722.7843821526	8002.9891209856
TP	predict	2017	7	8009.6052571332	5955.2523194053	10772.637821919	8009.6052571332
TP	predict	2017	8	8016.4670928339	5936.6365246049	10824.9417635967	8016.4670928339
TP	predict	2017	9	8023.3533208685	5917.8063577145	10878.050855377	8023.3533208685
TP	predict	2017	10	8030.0395082297	5899.3831394012	10930.2164277255	8030.0395082297
TP	predict	2017	11	8036.9702301059	5880.1425989785	10984.9190546552	8036.9702301059
TP	predict	2017	12	8043.6972187952	5861.3300181979	11038.6319737624	8043.6972187952
TP	predict	2018	1	8050.6677616122	5841.6955500933	11094.9382507323	8050.6677616122
TP	predict	2018	2	8057.2053058255	5823.1526414718	11148.3523337308	8057.2053058255
TP	predict	2018	3	8063.9841980968	5803.7964318147	11204.3628530271	8063.9841980968
TP	predict	2018	4	8071.0048922122	5783.6140304685	11263.0475731861	8071.0048922122
TP	predict	2018	5	8077.8132966101	5763.9123997401	11320.6209826912	8077.8132966101
TP	predict	2018	6	8084.8621061341	5743.3833789267	11380.9214817589	8084.8621061341
TP	predict	2018	7	8091.6954074083	5723.3566579007	11440.0584272323	8091.6954074083
TP	predict	2018	8	8098.767546757	5702.5027796376	11501.9734862056	8098.767546757
TP	predict	2018	9	8105.849697637	5681.4926233473	11564.7073184039	8105.849697637
TP	predict	2018	10	8112.7117480498	5661.0172438129	11626.1952706251	8112.7117480498
TP	predict	2018	11	8119.8099482682	5639.7178129172	11690.534133638	8119.8099482682
TP	obs	2018	12	8120.2681262313	5638.3388673207	11694.7129276078	8996.3894526643
