# Supplementary material for: Hierarchical Bayesian Integrated Modeling of Age- and Sex-Structured Wildlife Population Dynamics
Source: J Agric Biol Environ Stat. 2024 Jul 2;30(4):1068–93. doi: 10.1007/s13253-024-00634-w (PMC12559060; doi:10.1007/s13253-024-00634-w)
Supplement: Supplementary file 5 — (zip 1301 KB) [file 13253_2024_634_MOESM5_ESM.zip › R code_Input_Output_Data_Subroutines_Function_Descriptions/Input/Topi_hartebeest_impute3_new.xlsx]

## Sheet: Topi_hartebeest_17March2021
SP	countm	Type	Ecosystem	CENSID	Date_of_survey	Period_seas	Decade	StartDate	EndDate	Season	Period	Period_dry	Period_wet	Period_Rate	Period_Rate_Wet	Period_Rate_Dry	Length_of_Sampling_Unit___km_	Transect_Spacing__km_	Transect_strip_width__m_	Population_of_Sampling_Units	Number_of_Sampled_units	Number_of_Transects_Flown	Sampling_fraction____	Total_target_area___km2_	Year	month	Maec_Area	Sampled_area_s	Sampled_area_u	R_S	R_u	N_Transect	N_s	N_u	Sample_Sum	Y_hat_S	Y_hat_u	Var_Y_hat_S	Var_Y_hat_u	STD_Y_hat_S	STD_Y_hat_u	CV_S	CV_u	Pestimate	month3	species	logmean	Remove	source
ZB	59736.6	Survey	Masai Mara Ecosystem	7701	1977-01-29	1970s_Wet	1977-1979	1977-01-27	1977-01-29	Wet	1977_1978		1977_1978	1977_1978	1977_1978		5	10	224	398	134	9	2.26	6665.61	1977	1	6932.94	150.08	150.528	5.48374	5.46742	26	1201.07	1197.49	823	38018.4	37905.3	2.01348e+08	2.02166e+08	14189.7	14218.5	37.3232	37.5106	38018.4	1977-01-29	Burchell's zebra	10.8538		obs
ZB			Masai Mara Ecosystem		1977-02-28			1977-02-28	1977-02-28	Wet															1977	2																			1977-02-28	Burchell's zebra			predict
ZB			Masai Mara Ecosystem		1977-03-30			1977-03-30	1977-03-30	Wet															1977	3																			1977-03-30	Burchell's zebra			predict
ZB			Masai Mara Ecosystem		1977-04-30			1977-04-30	1977-04-30	Wet															1977	4																			1977-04-30	Burchell's zebra			predict
ZB	59736.6	Survey	Masai Mara Ecosystem	7703	1977-05-21	1970s_Wet	1977-1979	1977-05-14	1977-05-21	Wet	1977_1978		1977_1978	1977_1978	1977_1978		5	10	224	437	257	19	4.34	6665.61	1977	5	6932.94	287.84	290.565	6.43066	6.37034	42	1011.62	1002.13	1851	44583.3	44165.2	1.74909e+08	1.71959e+08	13225.3	13113.3	29.6643	29.6916	44583.3	1977-05-21	Burchell's zebra	10.8538		obs
ZB			Masai Mara Ecosystem		1977-06-30			1977-06-30	1977-06-30	Wet															1977	6																			1977-06-30	Burchell's zebra			predict
ZB			Masai Mara Ecosystem		1977-07-30			1977-07-30	1977-07-30	Dry															1977	7																			1977-07-30	Burchell's zebra			predict
ZB			Masai Mara Ecosystem		1977-08-30			1977-08-30	1977-08-30	Dry															1977	8																			1977-08-30	Burchell's zebra			predict
ZB			Masai Mara Ecosystem		1977-09-30			1977-09-30	1977-09-30	Dry															1977	9																			1977-09-30	Burchell's zebra			predict
ZB			Masai Mara Ecosystem		1977-10-30			1977-10-30	1977-10-30	Dry															1977	10																			1977-10-30	Burchell's zebra			predict
ZB	59736.6	Survey	Masai Mara Ecosystem	7706	1977-11-30	1970s_Wet	1977-1979	1977-11-25	1977-11-30	Wet	1977_1978		1977_1978	1977_1978	1977_1978		5	5	224	414	263	19	4.59	6665.61	1977	11	6932.94	294.56	305.685	4.53558	4.37051	44	1035.61	997.919	1336	31444.9	30300.4	4.00063e+07	3.79798e+07	6325.05	6162.77	20.1147	20.3389	31444.9	1977-11-30	Burchell's zebra	10.8538		obs
ZB			Masai Mara Ecosystem		1977-12-30			1977-12-30	1977-12-30	Wet															1977	12																			1977-12-30	Burchell's zebra			predict
ZB			Masai Mara Ecosystem		1978-01-30			1978-01-30	1978-01-30	Wet															1978	1																			1978-01-30	Burchell's zebra			predict
ZB			Masai Mara Ecosystem		1978-02-28			1978-02-28	1978-02-28	Wet															1978	2																			1978-02-28	Burchell's zebra			predict
ZB			Masai Mara Ecosystem		1978-03-30			1978-03-30	1978-03-30	Wet															1978	3																			1978-03-30	Burchell's zebra			predict
ZB	59736.6	Survey	Masai Mara Ecosystem	7801	1978-04-08	1970s_Wet	1977-1979	1978-03-15	1978-04-08	Wet	1977_1978		1977_1978	1977_1978	1977_1978		5	5	224	424	263	19	4.48	6665.61	1978	4	6932.94	294.56	298.48	10.1745	10.0409	44	1035.61	1022.01	2997	70539.1	69612.7	4.08197e+08	3.9985e+08	20203.9	19996.3	28.6421	28.725	70539.1	1978-04-08	Burchell's zebra	10.8538		obs
ZB			Masai Mara Ecosystem		1978-05-30			1978-05-30	1978-05-30	Wet															1978	5																			1978-05-30	Burchell's zebra			predict
ZB			Masai Mara Ecosystem		1978-06-30			1978-06-30	1978-06-30	Wet															1978	6																			1978-06-30	Burchell's zebra			predict
ZB			Masai Mara Ecosystem		1978-07-30			1978-07-30	1978-07-30	Dry															1978	7																			1978-07-30	Burchell's zebra			predict
ZB			Masai Mara Ecosystem		1978-09-30			1978-09-30	1978-09-30	Dry															1978	9																			1978-09-30	Burchell's zebra			predict
ZB			Masai Mara Ecosystem		1978-10-30			1978-10-30	1978-10-30	Dry															1978	10																			1978-10-30	Burchell's zebra			predict
ZB			Masai Mara Ecosystem		1978-11-30			1978-11-30	1978-11-30	Wet															1978	11																			1978-11-30	Burchell's zebra			predict
ZB	59736.6	Survey	Masai Mara Ecosystem	7806	1978-12-11	1970s_Wet	1977-1979	1978-12-11	1978-12-11	Wet	1977_1978		1977_1978	1977_1978	1977_1978		5	5	224	472	239	19	4.02	6665.61	1978	12	6932.94	285.6	285.787	6.66317	6.65881	43	1043.82	1043.14	1903	46195.3	46165.1	4.91953e+08	4.91822e+08	22180	22177.1	48.0136	48.0386	46195.3	1978-12-11	Burchell's zebra	10.8538		obs
ZB	59736.6	Survey	Masai Mara Ecosystem	7901	1979-01-26	1970s_Wet	1977-1979	1979-01-23	1979-01-26	Wet							5	5	224	481	235	19	3.95	6665.61	1979	1	6932.94	283.36	283.099	9.25325	9.26179	43	1052.08	1053.05	2622	64152.2	64211.4	2.90422e+08	2.90884e+08	17041.8	17055.3	26.5646	26.5612	64152.2	1979-01-26	Burchell's zebra	10.8538		obs
ZB	59736.6	Survey	Masai Mara Ecosystem	7904	1979-02-28	1970s_Wet	1977-1979	1979-02-26	1979-02-28	Wet							5	5	224	505	211	18	3.56	6665.61	1979	2	6932.94	238.56	239.493	11.2089	11.1652	43	1249.65	1244.78	2674	77710.7	77407.9	6.48975e+08	6.4818e+08	25475	25459.4	32.7818	32.8899	77710.7	1979-02-28	Burchell's zebra	10.8538		obs
ZB	59736.6	Survey	Masai Mara Ecosystem	7906	1979-03-30	1970s_Wet	1977-1979	1979-03-28	1979-03-30	Wet							5	5	224	479	234	19	2	6665.61	1979	3	6932.94	293.44	295.605	13.4338	13.3353	42	992.309	985.041	3942	93135.3	92453.1	4.10479e+08	4.05854e+08	20260.3	20145.8	21.7536	21.7903	93135.3	1979-03-30	Burchell's zebra	10.8538		obs
ZB	59736.6	Survey	Masai Mara Ecosystem	7908	1979-04-28	1970s_Wet	1977-1979	1979-04-26	1979-04-28	Wet							5	5	224	467	242	19	4.07	6665.61	1979	4	6932.94	306.88	306.88	12.7053	12.7053	44	994.034	994.034	3899	88085	88085	3.23022e+08	3.23352e+08	17972.8	17982	20.404	20.4144	88085	1979-04-28	Burchell's zebra	10.8538		obs
ZB			Masai Mara Ecosystem		1979-05-30			1979-05-30	1979-05-30	Wet															1979	5																			1979-05-30	Burchell's zebra			predict
ZB	59736.6	Survey	Masai Mara Ecosystem	7909	1979-06-07	1970s_Wet	1977-1979	1979-06-06	1979-06-07	Wet							5	5	224	482	233	19	3.94	6665.61	1979	6	6932.94	281.12	283.771	12.4324	12.3163	43	1060.46	1050.55	3495	86193.1	85388	1.98062e+08	1.95352e+08	14073.4	13976.8	16.3278	16.3686	86193.1	1979-06-07	Burchell's zebra	10.8538		obs
ZB	59736.6	Survey	Masai Mara Ecosystem	7910	1979-07-05	1970s_Dry	1977-1979	1979-07-02	1979-07-05	Dry		1979_7_8				1979_7_8	5	5	224	469	240	19	4.05	6665.61	1979	7	6932.94	301.28	302.101	17.3659	17.3187	42	966.487	963.86	5232	120397	120069	1.96208e+09	1.95191e+09	44295.4	44180.4	36.7912	36.7957	120397	1979-07-05	Burchell's zebra	11.1333		obs
ZB	59736.6	Survey	Masai Mara Ecosystem	7912	1979-08-03	1970s_Dry	1977-1979	1979-07-30	1979-08-03	Dry		1979_7_8				1979_7_8	5	5	224	468	240	19	4.06	6665.61	1979	8	6932.94	302.4	304.117	17.0701	16.9737	42	962.908	957.47	5162	118346	117678	7.72614e+08	7.66411e+08	27795.9	27684.1	23.487	23.5254	118346	1979-08-03	Burchell's zebra	11.1333		obs
ZB	59736.6	Survey	Masai Mara Ecosystem	7913	1979-08-28	1970s_Dry	1977-1979	1979-08-26	1979-08-28	Dry		1979_7_8				1979_7_8	5	5	224	502	223	19	3.78	6665.61	1979	8	6932.94	263.2	265.739	16.364	16.2077	43	1132.66	1121.84	4307	113450	112367	1.61375e+09	1.58547e+09	40171.5	39818	35.4089	35.4358	113450	1979-08-28	Burchell's zebra	11.1333		obs
ZB			Masai Mara Ecosystem		1979-09-30			1979-09-30	1979-09-30	Dry															1979	9																			1979-09-30	Burchell's zebra			predict
ZB	59736.6	Survey	Masai Mara Ecosystem	7917	1979-10-09	1970s_Dry	1977-1979	1979-10-05	1979-10-09	Dry							5	5	224	504	223	19	3.77	6665.61	1979	10	6932.94	262.08	263.536	10.7486	10.6892	43	1137.5	1131.22	2817	74519.5	74107.8	4.05591e+08	4.00974e+08	20139.3	20024.3	27.0255	27.0205	74519.5	1979-10-09	Burchell's zebra	11.1333		obs
ZB	59736.6	Survey	Masai Mara Ecosystem	7919	1979-11-02	1970s_Dry	1977-1979	1979-10-30	1979-11-02	Wet							5	5	224	505	223	19	3.76	6665.61	1979	11	6932.94	262.08	263.088	9.18803	9.15283	43	1137.5	1133.14	2408	63700	63456	2.91266e+08	2.87876e+08	17066.5	16966.9	26.792	26.7381	63700	1979-11-02	Burchell's zebra	11.1333		obs
ZB	59736.6	Survey	Masai Mara Ecosystem	7920	1979-11-22	1970s_Dry	1977-1979	1979-11-19	1979-11-22	Wet							5	5	224	501	223	19	3.79	6665.61	1979	11	6932.94	262.08	264.805	6.22329	6.15924	43	1137.5	1125.79	1631	43145.7	42701.6	5.48956e+07	5.38036e+07	7409.16	7335.09	17.1724	17.1775	43145.7	1979-11-22	Burchell's zebra	11.1333		obs
ZB			Masai Mara Ecosystem		1979-12-30			1979-12-30	1979-12-30	Wet															1979	12																			1979-12-30	Burchell's zebra			predict
ZB			Masai Mara Ecosystem		1980-01-30			1980-01-30	1980-01-30	Wet															1980	1																			1980-01-30	Burchell's zebra			predict
ZB			Masai Mara Ecosystem		1980-02-28			1980-02-28	1980-02-28	Wet															1980	2																			1980-02-28	Burchell's zebra			predict
ZB	59736.6	Survey	Masai Mara Ecosystem	8002	1980-03-28	1980s_Wet	1980-1989	1980-03-16	1980-03-28	Wet							5	5	273	447	225	19	4.25	6665.61	1980	3	6932.94	307.125	307.899	8.32886	8.30793	43	970.667	968.229	2558	57743.4	57598.4	1.15497e+08	1.15435e+08	10746.9	10744.1	18.6115	18.6534	57743.4	1980-03-28	Burchell's zebra	10.8538		obs
ZB			Masai Mara Ecosystem		1980-04-30			1980-04-30	1980-04-30	Wet															1980	4																			1980-04-30	Burchell's zebra			predict
ZB			Masai Mara Ecosystem		1980-05-30			1980-05-30	1980-05-30	Wet															1980	5																			1980-05-30	Burchell's zebra			predict
ZB			Masai Mara Ecosystem		1980-06-30			1980-06-30	1980-06-30	Wet															1980	6																			1980-06-30	Burchell's zebra			predict
ZB	59736.6	Survey	Masai Mara Ecosystem	8007	1980-07-04	1980s_Dry	1980-1989	1980-07-01	1980-07-04	Dry							5	5	273	436	210	19	4.35	6665.61	1980	7	6932.94	286.65	291.291	9.51334	9.36177	42	1015.81	999.63	2727	65955.4	64904.6	2.97149e+08	2.90972e+08	17238	17057.9	26.1359	26.2815	65955.4	1980-07-04	Burchell's zebra	11.1333		obs
ZB	59736.6	Survey	Masai Mara Ecosystem	8009	1980-08-10	1980s_Dry	1980-1989	1980-08-08	1980-08-10	Dry							5	5	210	509	222	19	3.73	6665.61	1980	8	6932.94	233.1	242.148	13.861	13.3431	43	1278.92	1231.13	3231	96097.4	92506.6	7.34454e+08	6.96362e+08	27100.8	26388.7	28.2014	28.5263	96097.4	1980-08-10	Burchell's zebra	11.1333		obs
ZB	59736.6	Survey	Masai Mara Ecosystem	8013	1980-09-29	1980s_Dry	1980-1989	1980-09-30	1980-09-29	Dry							5	5	251	447	225	19	4.25	6665.61	1980	9	6932.94	282.375	284.174	9.44489	9.3851	43	1055.75	1049.06	2667	65480.8	65066.3	4.91608e+08	4.8484e+08	22172.2	22019.1	33.8607	33.841	65480.8	1980-09-29	Burchell's zebra	11.1333		obs
ZB	59736.6	Survey	Masai Mara Ecosystem	8015	1980-10-31	1980s_Dry	1980-1989	1980-10-27	1980-10-31	Dry							5	5	251	507	246	24	4.73	6665.61	1980	10	6932.94	308.73	315.423	10.391	10.1705	43	965.621	945.13	3208	72039.8	70511.1	3.2125e+08	3.08701e+08	17923.4	17569.9	24.8799	24.9179	72039.8	1980-10-31	Burchell's zebra	11.1333		obs
ZB			Masai Mara Ecosystem		1980-11-30			1980-11-30	1980-11-30	Wet															1980	11																			1980-11-30	Burchell's zebra			predict
ZB			Masai Mara Ecosystem		1980-12-30			1980-12-30	1980-12-30	Wet															1980	12																			1980-12-30	Burchell's zebra			predict
ZB	59736.6	Survey	Masai Mara Ecosystem	8101	1981-01-16	1980s_Wet	1980-1989	1981-01-15	1981-01-16	Wet							5	5	250	411	248	19	4.63	6665.61	1981	1	6932.94	310	310.875	8.46129	8.43747	44	984.029	981.26	2623	58661.6	58496.5	2.41485e+08	2.40744e+08	15539.8	15515.9	26.4906	26.5245	58661.6	1981-01-16	Burchell's zebra	10.8538		obs
ZB			Masai Mara Ecosystem		1981-02-28			1981-02-28	1981-02-28	Wet															1981	2																			1981-02-28	Burchell's zebra			predict
ZB	59736.6	Survey	Masai Mara Ecosystem	8104	1981-03-10	1980s_Wet	1980-1989	1981-03-09	1981-03-10	Wet							5	5	250	443	228	19	4.29	6665.61	1981	3	6932.94	285	286.75	9.36491	9.30776	44	1070.35	1063.82	2669	64926.3	64530.1	2.0927e+08	2.07548e+08	14466.2	14406.5	22.2809	22.3253	64926.3	1981-03-10	Burchell's zebra	10.8538		obs
ZB			Masai Mara Ecosystem		1981-04-30			1981-04-30	1981-04-30	Wet															1981	4																			1981-04-30	Burchell's zebra			predict
ZB			Masai Mara Ecosystem		1981-05-30			1981-05-30	1981-05-30	Wet															1981	5																			1981-05-30	Burchell's zebra			predict
ZB			Masai Mara Ecosystem		1981-06-30			1981-06-30	1981-06-30	Wet															1981	6																			1981-06-30	Burchell's zebra			predict
ZB	59736.6	Survey	Masai Mara Ecosystem	8108	1981-07-29	1980s_Wet	1980-1989	1981-07-31	1981-07-29	Dry							5	5	250	409	156	12	2.93	6665.61	1981	7	6932.94	195	196.083	15.9846	15.8963	24	853.284	848.57	3117	110820	110208	1.26798e+09	1.24447e+09	35608.7	35277.1	32.132	32.0096	110820	1981-07-29	Burchell's zebra	11.1333		obs
ZB	59736.6	Survey	Masai Mara Ecosystem	8110	1981-08-29	1980s_Dry	1980-1989	1981-08-27	1981-08-29	Dry							5	5	282	411	248	19	4.63	6665.61	1981	8	6932.94	349.68	310.708	14.8107	16.6684	44	872.367	981.786	5179	102682	115561	3.71502e+08	4.74461e+08	19274.4	21782.1	18.771	18.8491	102682	1981-08-29	Burchell's zebra	11.1333		obs
ZB			Masai Mara Ecosystem		1981-09-30			1981-09-30	1981-09-30	Dry															1981	9																			1981-09-30	Burchell's zebra			predict
ZB	59736.6	Survey	Masai Mara Ecosystem	8114	1981-10-29	1980s_Dry	1980-1989	1981-10-27	1981-10-29	Dry							5	5	250	393	248	19	4.83	6665.61	1981	10	6932.94	310	325.667	14.4	13.7073	44	984.029	936.691	4464	99834.3	95031.6	6.25824e+08	5.74e+08	25016.5	23958.3	25.058	25.2109	99834.3	1981-10-29	Burchell's zebra	11.1333		obs
ZB	59736.6	Survey	Masai Mara Ecosystem	8116	1981-11-28	1980s_Dry	1980-1989	1981-11-25	1981-11-28	Wet							5	5	250	386	248	19	4.91	6665.61	1981	11	6932.94	313.75	329.792	7.54422	7.17726	44	972.268	924.975	2367	52303.6	49759.5	1.16551e+08	1.0673e+08	10795.9	10331	20.6408	20.7619	52303.6	1981-11-28	Burchell's zebra	11.1333		obs
ZB			Masai Mara Ecosystem		1981-12-30			1981-12-30	1981-12-30	Wet															1981	12																			1981-12-30	Burchell's zebra			predict
ZB			Masai Mara Ecosystem		1982-01-30			1982-01-30	1982-01-30	Wet															1982	1																			1982-01-30	Burchell's zebra			predict
ZB	59736.6	Survey	Masai Mara Ecosystem	8201	1982-02-22	1980s_Wet	1980-1989	1982-02-21	1982-02-22	Wet							5	5	243	420	234	19	4.52	6665.61	1982	2	6932.94	301.32	320.806	7.79902	7.3253	44	1012.38	950.884	2350	54070.1	50785.8	1.71738e+08	1.49163e+08	13104.9	12213.2	24.2368	24.0485	54070.1	1982-02-22	Burchell's zebra	10.8538		obs
ZB			Masai Mara Ecosystem		1982-03-30			1982-03-30	1982-03-30	Wet															1982	3																			1982-03-30	Burchell's zebra			predict
ZB			Masai Mara Ecosystem		1982-04-30			1982-04-30	1982-04-30	Wet															1982	4																			1982-04-30	Burchell's zebra			predict
ZB	59736.6	Survey	Masai Mara Ecosystem	8206	1982-05-25	1980s_Wet	1980-1989	1982-05-24	1982-05-25	Wet							5	5	243	444	231	19	4.28	6665.61	1982	5	6932.94	292.815	297.675	9.95851	9.79592	43	1018.1	1001.48	2916	69041.7	67914.5	2.70602e+08	2.63163e+08	16450	16222.3	23.8262	23.8864	69041.7	1982-05-25	Burchell's zebra	10.8538		obs
ZB			Masai Mara Ecosystem		1982-06-30			1982-06-30	1982-06-30	Wet															1982	6																			1982-06-30	Burchell's zebra			predict
ZB			Masai Mara Ecosystem		1982-07-30			1982-07-30	1982-07-30	Dry															1982	7																			1982-07-30	Burchell's zebra			predict
ZB			Masai Mara Ecosystem		1982-08-30			1982-08-30	1982-08-30	Dry															1982	8																			1982-08-30	Burchell's zebra			predict
ZB	59736.6	Survey	Masai Mara Ecosystem	8207	1982-09-01	1980s_Dry	1980-1989	1982-08-30	1982-09-01	Dry							5	5	243	448	231	19	4.24	6665.61	1982	9	6932.94	292.815	294.597	10.703	10.6383	43	1018.1	1011.95	3134	74203.2	73754.4	5.17289e+08	5.10181e+08	22744	22587.2	30.651	30.6249	74203.2	1982-09-01	Burchell's zebra	11.1333		obs
ZB			Masai Mara Ecosystem		1982-10-30			1982-10-30	1982-10-30	Dry															1982	10																			1982-10-30	Burchell's zebra			predict
ZB			Masai Mara Ecosystem		1982-11-30			1982-11-30	1982-11-30	Wet															1982	11																			1982-11-30	Burchell's zebra			predict
ZB	59736.6	Survey	Masai Mara Ecosystem	8209	1982-12-09	1980s_Wet	1980-1989	1982-12-06	1982-12-09	Wet							5	5	255	429	231	19	4.43	6665.61	1982	12	6932.94	308.55	308.933	9.85902	9.84681	43	966.184	964.988	3042	68351.9	68267.3	1.92959e+08	1.92273e+08	13891	13866.2	20.3227	20.3117	68351.9	1982-12-09	Burchell's zebra	10.8538		obs
ZB			Masai Mara Ecosystem		1983-01-30			1983-01-30	1983-01-30	Wet															1983	1																			1983-01-30	Burchell's zebra			predict
ZB	59736.6	Survey	Masai Mara Ecosystem	8301	1983-02-14	1980s_Wet	1980-1989	1983-02-03	1983-02-14	Wet							5	5	263	457	262	24	5.24	6665.61	1983	2	6932.94	344.53	349.615	7.63649	7.52543	44	885.407	872.53	2631	52943.3	52173.3	9.95782e+07	9.79655e+07	9978.89	9897.75	18.8483	18.9709	52943.3	1983-02-14	Burchell's zebra	10.8538		obs
ZB			Masai Mara Ecosystem		1983-03-30			1983-03-30	1983-03-30	Wet															1983	3																			1983-03-30	Burchell's zebra			predict
ZB			Masai Mara Ecosystem		1983-04-30			1983-04-30	1983-04-30	Wet															1983	4																			1983-04-30	Burchell's zebra			predict
ZB			Masai Mara Ecosystem		1983-05-30			1983-05-30	1983-05-30	Wet															1983	5																			1983-05-30	Burchell's zebra			predict
ZB			Masai Mara Ecosystem		1983-06-30			1983-06-30	1983-06-30	Wet															1983	6																			1983-06-30	Burchell's zebra			predict
ZB			Masai Mara Ecosystem		1983-07-30			1983-07-30	1983-07-30	Dry															1983	7																			1983-07-30	Burchell's zebra			predict
ZB	59736.6	Survey	Masai Mara Ecosystem	8307	1983-08-01	1980s_Dry	1980-1989	1983-07-29	1983-08-01	Dry							5	5	263	410	234	19	4.63	6665.61	1983	8	6932.94	327.435	328.531	13.5294	13.4843	44	931.633	928.525	4430	93798.5	93485.6	3.11901e+08	3.10259e+08	17660.7	17614.2	18.8284	18.8416	93798.5	1983-08-01	Burchell's zebra	11.1333		obs
ZB			Masai Mara Ecosystem		1983-09-30			1983-09-30	1983-09-30	Dry															1983	9																			1983-09-30	Burchell's zebra			predict
ZB	59736.6	Survey	Masai Mara Ecosystem	8311	1983-10-03	1980s_Dry	1980-1989	1983-09-30	1983-10-03	Dry							5	5	263	404	232	19	4.7	6665.61	1983	10	6932.94	322.175	332.827	6.7572	6.54095	44	946.843	916.541	2177	46847.2	45348	5.97452e+07	5.57239e+07	7729.5	7464.84	16.4994	16.4613	46847.2	1983-10-03	Burchell's zebra	11.1333		obs
ZB			Masai Mara Ecosystem		1983-11-30			1983-11-30	1983-11-30	Wet															1983	11																			1983-11-30	Burchell's zebra			predict
ZB	59736.6	Survey	Masai Mara Ecosystem	8315	1983-12-04	1980s_Wet	1980-1989	1983-12-01	1983-12-04	Wet							5	5	263	406	234	19	4.68	6665.61	1983	12	6932.94	322.175	327.347	6.58338	6.47936	44	946.843	931.882	2121	45642.1	44921	1.25956e+08	1.23873e+08	11223	11129.8	24.5892	24.7765	45642.1	1983-12-04	Burchell's zebra	10.8538		obs
ZB	59736.6	Survey	Masai Mara Ecosystem	8401	1984-01-23	1980s_Wet	1980-1989	1984-01-21	1984-01-23	Wet							5	5	265	543	232	19	3.5	6665.61	1984	1	6932.94	327.275	248.537	7.21106	9.49557	44	932.088	1227.38	2360	49993.8	65832.2	1.06678e+08	1.88255e+08	10328.5	13720.6	20.6596	20.8418	49993.8	1984-01-23	Burchell's zebra	10.8538		obs
ZB			Masai Mara Ecosystem		1984-02-28			1984-02-28	1984-02-28	Wet															1984	2																			1984-02-28	Burchell's zebra			predict
ZB			Masai Mara Ecosystem		1984-03-30			1984-03-30	1984-03-30	Wet															1984	3																			1984-03-30	Burchell's zebra			predict
ZB			Masai Mara Ecosystem		1984-04-30			1984-04-30	1984-04-30	Wet															1984	4																			1984-04-30	Burchell's zebra			predict
ZB			Masai Mara Ecosystem		1984-05-30			1984-05-30	1984-05-30	Wet															1984	5																			1984-05-30	Burchell's zebra			predict
ZB	59736.6	Survey	Masai Mara Ecosystem	8406	1984-06-10	1980s_Wet	1980-1989	1984-05-29	1984-06-10	Wet							5	5	282	384	233	19	4.95	6665.61	1984	6	6932.94	328.53	330.774	7.98405	7.92988	44	928.528	922.228	2623	55352.9	54977.3	1.17337e+08	1.16333e+08	10832.2	10785.8	19.5694	19.6186	55352.9	1984-06-10	Burchell's zebra	10.8538		obs
ZB			Masai Mara Ecosystem		1984-07-30			1984-07-30	1984-07-30	Dry															1984	7																			1984-07-30	Burchell's zebra			predict
ZB	59736.6	Survey	Masai Mara Ecosystem	8404	1984-08-16	1980s_Dry	1980-1989	1984-08-15	1984-08-16	Dry							5	5	366	383	229	19	4.95	6665.61	1984	8	6932.94	441.03	349.445	2.75265	3.47408	43	675.954	853.113	1214	19083.9	24085.6	6.20197e+06	9.88717e+06	2490.37	3144.39	13.0496	13.0551	19083.9	1984-08-16	Burchell's zebra	11.1333		obs
ZB			Masai Mara Ecosystem		1984-09-30			1984-09-30	1984-09-30	Dry															1984	9																			1984-09-30	Burchell's zebra			predict
ZB			Masai Mara Ecosystem		1984-10-30			1984-10-30	1984-10-30	Dry															1984	10																			1984-10-30	Burchell's zebra			predict
ZB			Masai Mara Ecosystem		1984-11-30			1984-11-30	1984-11-30	Wet															1984	11																			1984-11-30	Burchell's zebra			predict
ZB			Masai Mara Ecosystem		1984-12-30			1984-12-30	1984-12-30	Wet															1984	12																			1984-12-30	Burchell's zebra			predict
ZB			Masai Mara Ecosystem		1985-01-30			1985-01-30	1985-01-30	Wet															1985	1																			1985-01-30	Burchell's zebra			predict
ZB			Masai Mara Ecosystem		1985-02-28			1985-02-28	1985-02-28	Wet															1985	2																			1985-02-28	Burchell's zebra			predict
ZB			Masai Mara Ecosystem		1985-03-30			1985-03-30	1985-03-30	Wet															1985	3																			1985-03-30	Burchell's zebra			predict
ZB	59736.6	Survey	Masai Mara Ecosystem	8505	1985-04-26	1980s_Wet	1980-1989	1985-04-24	1985-04-26	Wet							5	5	304	479	263	28	5.84	6665.61	1985	4	6932.94	399.76	389.403	9.54072	9.79447	44	763.081	783.376	3814	66145.2	67904.5	4.21849e+08	4.47918e+08	20539	21164.1	31.0513	31.1674	66145.2	1985-04-26	Burchell's zebra	10.8538		obs
ZB			Masai Mara Ecosystem		1985-05-30			1985-05-30	1985-05-30	Wet															1985	5																			1985-05-30	Burchell's zebra			predict
ZB			Masai Mara Ecosystem		1985-06-30			1985-06-30	1985-06-30	Wet															1985	6																			1985-06-30	Burchell's zebra			predict
ZB			Masai Mara Ecosystem		1985-07-30			1985-07-30	1985-07-30	Dry															1985	7																			1985-07-30	Burchell's zebra			predict
ZB	59736.6	Survey	Masai Mara Ecosystem	8506	1985-08-20	1980s_Dry	1980-1989	1985-08-16	1985-08-20	Dry							5	5	304	498	253	28	5.63	6665.61	1985	8	6932.94	384.56	376.309	9.728	9.9413	44	793.242	810.635	3741	67443.6	68922.4	2.30109e+08	2.3666e+08	15169.3	15383.7	22.4919	22.3204	67443.6	1985-08-20	Burchell's zebra	11.1333		obs
ZB			Masai Mara Ecosystem		1985-09-30			1985-09-30	1985-09-30	Dry															1985	9																			1985-09-30	Burchell's zebra			predict
ZB			Masai Mara Ecosystem		1985-10-30			1985-10-30	1985-10-30	Dry															1985	10																			1985-10-30	Burchell's zebra			predict
ZB			Masai Mara Ecosystem		1985-11-30			1985-11-30	1985-11-30	Wet															1985	11																			1985-11-30	Burchell's zebra			predict
ZB	59736.6	Survey	Masai Mara Ecosystem	8512	1985-12-01	1980s_Wet	1980-1989	1985-11-28	1985-12-01	Wet							5	5	304	475	258	27	5.67	66665.1	1985	12	6932.94	392.16	378.298	6.55855	6.79888	44	777.869	806.373	2572	45470	47136.2	2.52815e+07	2.63093e+07	5028.07	5129.26	11.058	10.8818	45470	1985-12-01	Burchell's zebra	10.8538		obs
ZB			Masai Mara Ecosystem		1986-01-30			1986-01-30	1986-01-30	Wet															1986	1																			1986-01-30	Burchell's zebra			predict
ZB			Masai Mara Ecosystem		1986-02-28			1986-02-28	1986-02-28	Wet															1986	2																			1986-02-28	Burchell's zebra			predict
ZB			Masai Mara Ecosystem		1986-03-30			1986-03-30	1986-03-30	Wet															1986	3																			1986-03-30	Burchell's zebra			predict
ZB			Masai Mara Ecosystem		1986-04-30			1986-04-30	1986-04-30	Wet															1986	4																			1986-04-30	Burchell's zebra			predict
ZB	59736.6	Survey	Masai Mara Ecosystem	8607	1986-05-08	1980s_Wet	1980-1989	1986-05-08	1986-05-08	Wet							5	5	304	449	262	26	5.79	6665.61	1986	5	6932.94	401.28	388.902	6.18521	6.38207	44	760.19	784.386	2482	42881.6	44246.5	6.39752e+07	7.1159e+07	7998.45	8435.58	18.6524	19.065	42881.6	1986-05-08	Burchell's zebra	10.8538		obs
ZB			Masai Mara Ecosystem		1986-06-30			1986-06-30	1986-06-30	Wet															1986	6																			1986-06-30	Burchell's zebra			predict
ZB			Masai Mara Ecosystem		1986-07-30			1986-07-30	1986-07-30	Dry															1986	7																			1986-07-30	Burchell's zebra			predict
ZB	59736.6	Survey	Masai Mara Ecosystem	8608	1986-08-15	1980s_Dry	1980-1989	1986-08-10	1986-08-15	Dry						1986	5	5	304	476	263	28	5.87	6665.61	1986	8	6932.94	399.76	391.612	9.173	9.36387	44	763.081	778.959	3667	63595.8	64919.1	2.93907e+08	3.13871e+08	17143.7	17716.4	26.9573	27.29	63595.8	1986-08-15	Burchell's zebra	11.1333		obs
ZB			Masai Mara Ecosystem		1986-09-30			1986-09-30	1986-09-30	Dry															1986	9																			1986-09-30	Burchell's zebra			predict
ZB			Masai Mara Ecosystem		1986-10-30			1986-10-30	1986-10-30	Dry															1986	10																			1986-10-30	Burchell's zebra			predict
ZB	59736.6	Survey	Masai Mara Ecosystem	8615	1986-11-12	1980s_Wet	1980-1989	1986-11-08	1986-11-12	Wet				1986	1986		5	5	304	479	263	28	5.84	6665.61	1986	11	6932.94	399.76	389.129	3.10186	3.18661	44	763.081	783.929	1240	21505	22092.5	2.26632e+07	2.46992e+07	4760.59	4969.83	22.1371	22.4955	21505	1986-11-12	Burchell's zebra	10.8538		obs
ZB			Masai Mara Ecosystem		1986-12-30			1986-12-30	1986-12-30	Wet															1986	12																			1986-12-30	Burchell's zebra			predict
ZB			Masai Mara Ecosystem		1987-01-30			1987-01-30	1987-01-30	Wet															1987	1																			1987-01-30	Burchell's zebra			predict
ZB			Masai Mara Ecosystem		1987-02-28			1987-02-28	1987-02-28	Wet															1987	2																			1987-02-28	Burchell's zebra			predict
ZB			Masai Mara Ecosystem		1987-03-30			1987-03-30	1987-03-30	Wet															1987	3																			1987-03-30	Burchell's zebra			predict
ZB	59736.6	Survey	Masai Mara Ecosystem	8706	1987-04-28	1980s_Wet	1980-1989	1987-04-24	1987-04-28	Wet							5	5	282	481	263	28	5.81	6665.61	1987	4	6932.94	370.83	387.554	7.77985	7.44413	44	822.612	787.114	2885	53937.2	51609.7	1.11192e+08	9.90807e+07	10544.8	9953.93	19.5501	19.2869	53937.2	1987-04-28	Burchell's zebra	10.8538		obs
ZB			Masai Mara Ecosystem		1987-05-30			1987-05-30	1987-05-30	Wet															1987	5																			1987-05-30	Burchell's zebra			predict
ZB			Masai Mara Ecosystem		1987-06-30			1987-06-30	1987-06-30	Wet															1987	6																			1987-06-30	Burchell's zebra			predict
ZB			Masai Mara Ecosystem		1987-07-30			1987-07-30	1987-07-30	Dry															1987	7																			1987-07-30	Burchell's zebra			predict
ZB			Masai Mara Ecosystem		1987-08-30			1987-08-30	1987-08-30	Dry															1987	8																			1987-08-30	Burchell's zebra			predict
ZB			Masai Mara Ecosystem		1987-09-30			1987-09-30	1987-09-30	Dry															1987	9																			1987-09-30	Burchell's zebra			predict
ZB			Masai Mara Ecosystem		1987-10-30			1987-10-30	1987-10-30	Dry															1987	10																			1987-10-30	Burchell's zebra			predict
ZB			Masai Mara Ecosystem		1987-11-30			1987-11-30	1987-11-30	Wet															1987	11																			1987-11-30	Burchell's zebra			predict
ZB			Masai Mara Ecosystem		1987-12-30			1987-12-30	1987-12-30	Wet															1987	12																			1987-12-30	Burchell's zebra			predict
ZB			Masai Mara Ecosystem		1988-01-30			1988-01-30	1988-01-30	Wet															1988	1																			1988-01-30	Burchell's zebra			predict
ZB			Masai Mara Ecosystem		1988-02-28			1988-02-28	1988-02-28	Wet															1988	2																			1988-02-28	Burchell's zebra			predict
ZB			Masai Mara Ecosystem		1988-03-30			1988-03-30	1988-03-30	Wet															1988	3																			1988-03-30	Burchell's zebra			predict
ZB			Masai Mara Ecosystem		1988-04-30			1988-04-30	1988-04-30	Wet															1988	4																			1988-04-30	Burchell's zebra			predict
ZB			Masai Mara Ecosystem		1988-05-30			1988-05-30	1988-05-30	Wet															1988	5																			1988-05-30	Burchell's zebra			predict
ZB			Masai Mara Ecosystem		1988-06-30			1988-06-30	1988-06-30	Wet															1988	6																			1988-06-30	Burchell's zebra			predict
ZB			Masai Mara Ecosystem		1988-07-30			1988-07-30	1988-07-30	Dry															1988	7																			1988-07-30	Burchell's zebra			predict
ZB			Masai Mara Ecosystem		1988-08-30			1988-08-30	1988-08-30	Dry															1988	8																			1988-08-30	Burchell's zebra			predict
ZB			Masai Mara Ecosystem		1988-09-30			1988-09-30	1988-09-30	Dry															1988	9																			1988-09-30	Burchell's zebra			predict
ZB			Masai Mara Ecosystem		1988-10-30			1988-10-30	1988-10-30	Dry															1988	10																			1988-10-30	Burchell's zebra			predict
ZB			Masai Mara Ecosystem		1988-11-30			1988-11-30	1988-11-30	Wet															1988	11																			1988-11-30	Burchell's zebra			predict
ZB			Masai Mara Ecosystem		1988-12-30			1988-12-30	1988-12-30	Wet															1988	12																			1988-12-30	Burchell's zebra			predict
ZB			Masai Mara Ecosystem		1989-01-30			1989-01-30	1989-01-30	Wet															1989	1																			1989-01-30	Burchell's zebra			predict
ZB			Masai Mara Ecosystem		1989-02-28			1989-02-28	1989-02-28	Wet															1989	2																			1989-02-28	Burchell's zebra			predict
ZB			Masai Mara Ecosystem		1989-03-30			1989-03-30	1989-03-30	Wet															1989	3																			1989-03-30	Burchell's zebra			predict
ZB			Masai Mara Ecosystem		1989-04-30			1989-04-30	1989-04-30	Wet															1989	4																			1989-04-30	Burchell's zebra			predict
ZB	59736.6	Survey	Masai Mara Ecosystem	8902	1989-05-15	1980s_Wet	1980-1989	1989-05-12	1989-05-15	Wet							5	5	282	504	254	28	5.55	6665.61	1989	5	6932.94	358.14	370.2	8.68655	8.40357	43	832.401	805.284	3111	60223.3	58261.4	2.97365e+08	2.80565e+08	17244.3	16750.1	28.6339	28.7499	60223.3	1989-05-15	Burchell's zebra	10.8538		obs
ZB			Masai Mara Ecosystem		1989-06-30			1989-06-30	1989-06-30	Wet															1989	6																			1989-06-30	Burchell's zebra			predict
ZB			Masai Mara Ecosystem		1989-07-30			1989-07-30	1989-07-30	Dry															1989	7																			1989-07-30	Burchell's zebra			predict
ZB	59736.6	Survey	Masai Mara Ecosystem	8903	1989-08-17	1980s_Dry	1980-1989	1989-08-08	1989-08-17	Dry							5	5	282	497	263	28	5.62	6665.61	1989	8	6932.94	370.83	376.012	10.6248	10.4784	44	822.612	811.276	3940	73661.1	72646	2.78524e+08	2.73994e+08	16689	16552.8	22.6565	22.7855	73661.1	1989-08-17	Burchell's zebra	11.1333		obs
ZB			Masai Mara Ecosystem		1989-09-30			1989-09-30	1989-09-30	Dry															1989	9																			1989-09-30	Burchell's zebra			predict
ZB			Masai Mara Ecosystem		1989-10-30			1989-10-30	1989-10-30	Dry															1989	10																			1989-10-30	Burchell's zebra			predict
ZB			Masai Mara Ecosystem		1989-11-30			1989-11-30	1989-11-30	Wet															1989	11																			1989-11-30	Burchell's zebra			predict
ZB			Masai Mara Ecosystem		1989-12-30			1989-12-30	1989-12-30	Wet															1989	12																			1989-12-30	Burchell's zebra			predict
ZB			Masai Mara Ecosystem		1990-01-30			1990-01-30	1990-01-30	Wet															1990	1																			1990-01-30	Burchell's zebra			predict
ZB			Masai Mara Ecosystem		1990-02-28			1990-02-28	1990-02-28	Wet															1990	2																			1990-02-28	Burchell's zebra			predict
ZB			Masai Mara Ecosystem		1990-03-30			1990-03-30	1990-03-30	Wet															1990	3																			1990-03-30	Burchell's zebra			predict
ZB			Masai Mara Ecosystem		1990-04-30			1990-04-30	1990-04-30	Wet															1990	4																			1990-04-30	Burchell's zebra			predict
ZB			Masai Mara Ecosystem		1990-05-30			1990-05-30	1990-05-30	Wet															1990	5																			1990-05-30	Burchell's zebra			predict
ZB			Masai Mara Ecosystem		1990-06-30			1990-06-30	1990-06-30	Wet															1990	6																			1990-06-30	Burchell's zebra			predict
ZB			Masai Mara Ecosystem		1990-07-30			1990-07-30	1990-07-30	Dry															1990	7																			1990-07-30	Burchell's zebra			predict
ZB	59736.6	Survey	Masai Mara Ecosystem	9003	1990-08-16	1990s_Dry	1990-1999	1990-08-13	1990-08-16	Dry							5	5	282	477	263	28	5.86	6665.61	1990	8	6932.94	370.83	390.94	11.6522	11.0529	44	822.612	780.297	4321	80784.2	76628.7	3.87281e+08	3.47784e+08	19679.5	18649	24.3605	24.3368	80784.2	1990-08-16	Burchell's zebra	11.1333		obs
ZB			Masai Mara Ecosystem		1990-09-30			1990-09-30	1990-09-30	Dry															1990	9																			1990-09-30	Burchell's zebra			predict
ZB			Masai Mara Ecosystem		1990-10-30			1990-10-30	1990-10-30	Dry															1990	10																			1990-10-30	Burchell's zebra			predict
ZB			Masai Mara Ecosystem		1990-11-30			1990-11-30	1990-11-30	Wet															1990	11																			1990-11-30	Burchell's zebra			predict
ZB			Masai Mara Ecosystem		1990-12-30			1990-12-30	1990-12-30	Wet															1990	12																			1990-12-30	Burchell's zebra			predict
ZB			Masai Mara Ecosystem		1991-01-30			1991-01-30	1991-01-30	Wet															1991	1																			1991-01-30	Burchell's zebra			predict
ZB			Masai Mara Ecosystem		1991-02-28			1991-02-28	1991-02-28	Wet															1991	2																			1991-02-28	Burchell's zebra			predict
ZB			Masai Mara Ecosystem		1991-03-30			1991-03-30	1991-03-30	Wet															1991	3																			1991-03-30	Burchell's zebra			predict
ZB	59736.6	Survey	Masai Mara Ecosystem	9102	1991-04-24	1990s_Wet	1990-1999	1991-04-20	1991-04-24	Wet							5	2.5	282	461	474	48	10.42	6689.13	1991	4	6932.94	668.34	698.017	5.6184	5.37953	44	456.428	437.023	3755	38952	37295.9	8.93155e+07	8.11448e+07	9450.69	9008.04	24.2624	24.1529	38952	1991-04-24	Burchell's zebra	10.8538		obs
ZB			Masai Mara Ecosystem		1991-05-30			1991-05-30	1991-05-30	Wet															1991	5																			1991-05-30	Burchell's zebra			predict
ZB			Masai Mara Ecosystem		1991-06-30			1991-06-30	1991-06-30	Wet															1991	6																			1991-06-30	Burchell's zebra			predict
ZB			Masai Mara Ecosystem		1991-07-30			1991-07-30	1991-07-30	Dry															1991	7																			1991-07-30	Burchell's zebra			predict
ZB	59736.6	Survey	Masai Mara Ecosystem	9103	1991-08-20	1990s_Dry	1990-1999	1991-08-12	1991-08-20	Dry							5	2.5	304	485	514	55	11.35	6689.13	1991	8	6932.94	781.28	760.726	10.8834	11.1775	45	399.322	410.111	8503	75454.1	77492.8	4.75382e+08	4.99766e+08	21803.3	22355.5	28.8961	28.8484	75454.1	1991-08-20	Burchell's zebra	11.1333		obs
ZB			Masai Mara Ecosystem		1991-09-30			1991-09-30	1991-09-30	Dry															1991	9																			1991-09-30	Burchell's zebra			predict
ZB			Masai Mara Ecosystem		1991-10-30			1991-10-30	1991-10-30	Dry															1991	10																			1991-10-30	Burchell's zebra			predict
ZB			Masai Mara Ecosystem		1991-11-30			1991-11-30	1991-11-30	Wet															1991	11																			1991-11-30	Burchell's zebra			predict
ZB			Masai Mara Ecosystem		1991-12-30			1991-12-30	1991-12-30	Wet															1991	12																			1991-12-30	Burchell's zebra			predict
ZB			Masai Mara Ecosystem		1992-01-30			1992-01-30	1992-01-30	Wet															1992	1																			1992-01-30	Burchell's zebra			predict
ZB			Masai Mara Ecosystem		1992-02-28			1992-02-28	1992-02-28	Wet															1992	2																			1992-02-28	Burchell's zebra			predict
ZB	59736.6	Survey	Masai Mara Ecosystem	9202	1992-03-25	1990s_Wet	1990-1999	1992-03-14	1992-03-25	Wet							5	2.5	304	475	530	55	11.56	6689.13	1992	3	6932.94	805.6	776.927	6.80487	7.056	45	387.267	401.559	5482	47177.7	48918.8	6.45098e+07	7.07829e+07	8031.8	8413.26	17.0246	17.1984	47177.7	1992-03-25	Burchell's zebra	10.8538		obs
ZB			Masai Mara Ecosystem		1992-04-30			1992-04-30	1992-04-30	Wet															1992	4																			1992-04-30	Burchell's zebra			predict
ZB			Masai Mara Ecosystem		1992-05-30			1992-05-30	1992-05-30	Wet															1992	5																			1992-05-30	Burchell's zebra			predict
ZB			Masai Mara Ecosystem		1992-06-30			1992-06-30	1992-06-30	Wet															1992	6																			1992-06-30	Burchell's zebra			predict
ZB			Masai Mara Ecosystem		1992-07-30			1992-07-30	1992-07-30	Dry															1992	7																			1992-07-30	Burchell's zebra			predict
ZB	59736.6	Survey	Masai Mara Ecosystem	9204	1992-08-28	1990s_Dry	1990-1999	1992-08-19	1992-08-28	Dry							5	2.5	304	480	529	55	11.46	6689.13	1992	8	6932.94	804.08	768.436	12.4751	13.0538	45	387.999	405.996	10031	86489.2	90501.1	4.56798e+08	5.00624e+08	21372.8	22374.6	24.7116	24.7231	86489.2	1992-08-28	Burchell's zebra	11.1333		obs
ZB			Masai Mara Ecosystem		1992-09-30			1992-09-30	1992-09-30	Dry															1992	9																			1992-09-30	Burchell's zebra			predict
ZB			Masai Mara Ecosystem		1992-10-30			1992-10-30	1992-10-30	Dry															1992	10																			1992-10-30	Burchell's zebra			predict
ZB			Masai Mara Ecosystem		1992-11-30			1992-11-30	1992-11-30	Wet															1992	11																			1992-11-30	Burchell's zebra			predict
ZB			Masai Mara Ecosystem		1992-12-30			1992-12-30	1992-12-30	Wet															1992	12																			1992-12-30	Burchell's zebra			predict
ZB			Masai Mara Ecosystem		1993-01-30			1993-01-30	1993-01-30	Wet															1993	1																			1993-01-30	Burchell's zebra			predict
ZB			Masai Mara Ecosystem		1993-02-28			1993-02-28	1993-02-28	Wet															1993	2																			1993-02-28	Burchell's zebra			predict
ZB			Masai Mara Ecosystem		1993-03-30			1993-03-30	1993-03-30	Wet															1993	3																			1993-03-30	Burchell's zebra			predict
ZB			Masai Mara Ecosystem		1993-04-30			1993-04-30	1993-04-30	Wet															1993	4																			1993-04-30	Burchell's zebra			predict
ZB			Masai Mara Ecosystem		1993-05-30			1993-05-30	1993-05-30	Wet															1993	5																			1993-05-30	Burchell's zebra			predict
ZB			Masai Mara Ecosystem		1993-06-30			1993-06-30	1993-06-30	Wet															1993	6																			1993-06-30	Burchell's zebra			predict
ZB			Masai Mara Ecosystem		1993-07-30			1993-07-30	1993-07-30	Dry															1993	7																			1993-07-30	Burchell's zebra			predict
ZB			Masai Mara Ecosystem		1993-08-30			1993-08-30	1993-08-30	Dry															1993	8																			1993-08-30	Burchell's zebra			predict
ZB			Masai Mara Ecosystem		1993-09-30			1993-09-30	1993-09-30	Dry															1993	9																			1993-09-30	Burchell's zebra			predict
ZB			Masai Mara Ecosystem		1993-10-30			1993-10-30	1993-10-30	Dry															1993	10																			1993-10-30	Burchell's zebra			predict
ZB	59736.6	Survey	Masai Mara Ecosystem	9306	1993-11-12	1990s_Dry	1990-1999	1993-11-03	1993-11-12	Wet							5	2.5	282	471	530	55	11.69	6689.13	1993	11	6932.94	747.3	784.16	4.90165	4.67124	45	417.479	397.855	3663	33982.8	32385.4	6.25365e+07	5.5819e+07	7908	7471.21	23.2706	23.0697	33982.8	1993-11-12	Burchell's zebra	11.1333		obs
ZB			Masai Mara Ecosystem		1993-12-30			1993-12-30	1993-12-30	Wet															1993	12																			1993-12-30	Burchell's zebra			predict
ZB			Masai Mara Ecosystem		1994-01-30			1994-01-30	1994-01-30	Wet															1994	1																			1994-01-30	Burchell's zebra			predict
ZB			Masai Mara Ecosystem		1994-02-28			1994-02-28	1994-02-28	Wet															1994	2																			1994-02-28	Burchell's zebra			predict
ZB			Masai Mara Ecosystem		1994-03-30			1994-03-30	1994-03-30	Wet															1994	3																			1994-03-30	Burchell's zebra			predict
ZB			Masai Mara Ecosystem		1994-04-30			1994-04-30	1994-04-30	Wet															1994	4																			1994-04-30	Burchell's zebra			predict
ZB	59736.6	Survey	Masai Mara Ecosystem	9402	1994-05-21	1990s_Wet	1990-1999	1994-05-15	1994-05-21	Wet							5	2.5	282	492	529	55	11.19	6689.13	1994	5	6932.94	745.89	765.536	5.92447	5.77243	45	418.268	407.534	4419	41073.9	40019.9	1.26353e+08	1.19345e+08	11240.7	10924.5	27.3669	27.2977	41073.9	1994-05-21	Burchell's zebra	10.8538		obs
ZB			Masai Mara Ecosystem		1994-06-30			1994-06-30	1994-06-30	Wet															1994	6																			1994-06-30	Burchell's zebra			predict
ZB			Masai Mara Ecosystem		1994-07-30			1994-07-30	1994-07-30	Dry															1994	7																			1994-07-30	Burchell's zebra			predict
ZB			Masai Mara Ecosystem		1994-08-30			1994-08-30	1994-08-30	Dry															1994	8																			1994-08-30	Burchell's zebra			predict
ZB			Masai Mara Ecosystem		1994-09-30			1994-09-30	1994-09-30	Dry															1994	9																			1994-09-30	Burchell's zebra			predict
ZB			Masai Mara Ecosystem		1994-10-30			1994-10-30	1994-10-30	Dry															1994	10																			1994-10-30	Burchell's zebra			predict
ZB			Masai Mara Ecosystem		1994-11-30			1994-11-30	1994-11-30	Wet															1994	11																			1994-11-30	Burchell's zebra			predict
ZB			Masai Mara Ecosystem		1994-12-30			1994-12-30	1994-12-30	Wet															1994	12																			1994-12-30	Burchell's zebra			predict
ZB			Masai Mara Ecosystem		1995-01-30			1995-01-30	1995-01-30	Wet															1995	1																			1995-01-30	Burchell's zebra			predict
ZB			Masai Mara Ecosystem		1995-02-28			1995-02-28	1995-02-28	Wet															1995	2																			1995-02-28	Burchell's zebra			predict
ZB			Masai Mara Ecosystem		1995-03-30			1995-03-30	1995-03-30	Wet															1995	3																			1995-03-30	Burchell's zebra			predict
ZB			Masai Mara Ecosystem		1995-04-30			1995-04-30	1995-04-30	Wet															1995	4																			1995-04-30	Burchell's zebra			predict
ZB			Masai Mara Ecosystem		1995-05-30			1995-05-30	1995-05-30	Wet															1995	5																			1995-05-30	Burchell's zebra			predict
ZB			Masai Mara Ecosystem		1995-06-30			1995-06-30	1995-06-30	Wet															1995	6																			1995-06-30	Burchell's zebra			predict
ZB			Masai Mara Ecosystem		1995-07-30			1995-07-30	1995-07-30	Dry															1995	7																			1995-07-30	Burchell's zebra			predict
ZB			Masai Mara Ecosystem		1995-08-30			1995-08-30	1995-08-30	Dry															1995	8																			1995-08-30	Burchell's zebra			predict
ZB			Masai Mara Ecosystem		1995-09-30			1995-09-30	1995-09-30	Dry															1995	9																			1995-09-30	Burchell's zebra			predict
ZB			Masai Mara Ecosystem		1995-10-30			1995-10-30	1995-10-30	Dry															1995	10																			1995-10-30	Burchell's zebra			predict
ZB			Masai Mara Ecosystem		1995-11-30			1995-11-30	1995-11-30	Wet															1995	11																			1995-11-30	Burchell's zebra			predict
ZB			Masai Mara Ecosystem		1995-12-30			1995-12-30	1995-12-30	Wet															1995	12																			1995-12-30	Burchell's zebra			predict
ZB			Masai Mara Ecosystem		1996-01-30			1996-01-30	1996-01-30	Wet															1996	1																			1996-01-30	Burchell's zebra			predict
ZB			Masai Mara Ecosystem		1996-02-28			1996-02-28	1996-02-28	Wet															1996	2																			1996-02-28	Burchell's zebra			predict
ZB			Masai Mara Ecosystem		1996-03-30			1996-03-30	1996-03-30	Wet															1996	3																			1996-03-30	Burchell's zebra			predict
ZB			Masai Mara Ecosystem		1996-04-30			1996-04-30	1996-04-30	Wet															1996	4																			1996-04-30	Burchell's zebra			predict
ZB			Masai Mara Ecosystem		1996-05-30			1996-05-30	1996-05-30	Wet															1996	5																			1996-05-30	Burchell's zebra			predict
ZB			Masai Mara Ecosystem		1996-06-30			1996-06-30	1996-06-30	Wet															1996	6																			1996-06-30	Burchell's zebra			predict
ZB			Masai Mara Ecosystem		1996-07-30			1996-07-30	1996-07-30	Dry															1996	7																			1996-07-30	Burchell's zebra			predict
ZB	59736.6	Survey	Masai Mara Ecosystem	9604	1996-08-08	1990s_Dry	1990-1999	1996-07-27	1996-08-08	Dry							5	2.5	282	486	530	55	11.32	6689.13	1996	8	6932.94	747.3	759.532	10.4202	10.2524	45	417.479	410.756	7787	72242.4	71079	2.04654e+08	1.99836e+08	14305.7	14136.3	19.8024	19.8882	72242.4	1996-08-08	Burchell's zebra	11.1333		obs
ZB			Masai Mara Ecosystem		1996-09-30			1996-09-30	1996-09-30	Dry															1996	9																			1996-09-30	Burchell's zebra			predict
ZB			Masai Mara Ecosystem		1996-10-30			1996-10-30	1996-10-30	Dry															1996	10																			1996-10-30	Burchell's zebra			predict
ZB			Masai Mara Ecosystem		1996-11-30			1996-11-30	1996-11-30	Wet															1996	11																			1996-11-30	Burchell's zebra			predict
ZB	59736.6	Survey	Masai Mara Ecosystem	9607	1996-12-13	1990s_Wet	1990-1999	1996-12-10	1996-12-13	Wet							5	2.5	282	511	483	52	10.18	6665.61	1996	12	6932.94	681.03	681.982	7.33888	7.32864	44	447.923	447.298	4998	50880	50809	2.44656e+08	2.44133e+08	15641.5	15624.8	30.7419	30.7519	50880	1996-12-13	Burchell's zebra	10.8538		obs
ZB			Masai Mara Ecosystem		1997-01-30			1997-01-30	1997-01-30	Wet															1997	1																			1997-01-30	Burchell's zebra			predict
ZB			Masai Mara Ecosystem		1997-02-28			1997-02-28	1997-02-28	Wet															1997	2																			1997-02-28	Burchell's zebra			predict
ZB			Masai Mara Ecosystem		1997-03-30			1997-03-30	1997-03-30	Wet															1997	3																			1997-03-30	Burchell's zebra			predict
ZB			Masai Mara Ecosystem		1997-04-30			1997-04-30	1997-04-30	Wet															1997	4																			1997-04-30	Burchell's zebra			predict
ZB	59736.6	Survey	Masai Mara Ecosystem	9703	1997-05-31	1990s_Wet	1990-1999	1997-05-28	1997-05-31	Wet				1997	1997		5	2.5	282	357	481	37	10.34	6689.13	1997	5	6932.94	678.21	692.568	5.02499	4.92081	44	449.786	440.461	3408	34837.9	34115.7	7.19112e+07	6.77524e+07	8480.05	8231.18	24.3414	24.1273	34837.9	1997-05-31	Burchell's zebra	10.8538		obs
ZB			Masai Mara Ecosystem		1997-06-30			1997-06-30	1997-06-30	Wet															1997	6																			1997-06-30	Burchell's zebra			predict
ZB			Masai Mara Ecosystem		1997-07-30			1997-07-30	1997-07-30	Dry															1997	7																			1997-07-30	Burchell's zebra			predict
ZB	59736.6	Survey	Masai Mara Ecosystem	9706	1997-08-26	1990s_Dry	1990-1999	1997-08-19	1997-08-26	Dry						1997	5	2.5	282	359	483	37	10.34	6689.13	1997	8	6932.94	681.03	689.878	11.0891	10.9469	44	447.923	442.179	7552	76879.9	75893.9	3.44793e+08	3.36474e+08	18568.6	18343.2	24.1527	24.1696	76879.9	1997-08-26	Burchell's zebra	11.1333		obs
ZB			Masai Mara Ecosystem		1997-09-30			1997-09-30	1997-09-30	Dry															1997	9																			1997-09-30	Burchell's zebra			predict
ZB			Masai Mara Ecosystem		1997-10-30			1997-10-30	1997-10-30	Dry															1997	10																			1997-10-30	Burchell's zebra			predict
ZB			Masai Mara Ecosystem		1997-11-30			1997-11-30	1997-11-30	Wet															1997	11																			1997-11-30	Burchell's zebra			predict
ZB			Masai Mara Ecosystem		1997-12-30			1997-12-30	1997-12-30	Wet															1997	12																			1997-12-30	Burchell's zebra			predict
ZB			Masai Mara Ecosystem		1998-01-30			1998-01-30	1998-01-30	Wet															1998	1																			1998-01-30	Burchell's zebra			predict
ZB			Masai Mara Ecosystem		1998-02-28			1998-02-28	1998-02-28	Wet															1998	2																			1998-02-28	Burchell's zebra			predict
ZB			Masai Mara Ecosystem		1998-03-30			1998-03-30	1998-03-30	Wet															1998	3																			1998-03-30	Burchell's zebra			predict
ZB			Masai Mara Ecosystem		1998-04-30			1998-04-30	1998-04-30	Wet															1998	4																			1998-04-30	Burchell's zebra			predict
ZB			Masai Mara Ecosystem		1998-05-30			1998-05-30	1998-05-30	Wet															1998	5																			1998-05-30	Burchell's zebra			predict
ZB			Masai Mara Ecosystem		1998-06-30			1998-06-30	1998-06-30	Wet															1998	6																			1998-06-30	Burchell's zebra			predict
ZB			Masai Mara Ecosystem		1998-07-30			1998-07-30	1998-07-30	Dry															1998	7																			1998-07-30	Burchell's zebra			predict
ZB			Masai Mara Ecosystem		1998-08-30			1998-08-30	1998-08-30	Dry															1998	8																			1998-08-30	Burchell's zebra			predict
ZB			Masai Mara Ecosystem		1998-09-30			1998-09-30	1998-09-30	Dry															1998	9																			1998-09-30	Burchell's zebra			predict
ZB			Masai Mara Ecosystem		1998-10-30			1998-10-30	1998-10-30	Dry															1998	10																			1998-10-30	Burchell's zebra			predict
ZB			Masai Mara Ecosystem		1998-11-30			1998-11-30	1998-11-30	Wet															1998	11																			1998-11-30	Burchell's zebra			predict
ZB			Masai Mara Ecosystem		1998-12-30			1998-12-30	1998-12-30	Wet															1998	12																			1998-12-30	Burchell's zebra			predict
ZB			Masai Mara Ecosystem		1999-01-30			1999-01-30	1999-01-30	Wet															1999	1																			1999-01-30	Burchell's zebra			predict
ZB			Masai Mara Ecosystem		1999-02-28			1999-02-28	1999-02-28	Wet															1999	2																			1999-02-28	Burchell's zebra			predict
ZB			Masai Mara Ecosystem		1999-03-30			1999-03-30	1999-03-30	Wet															1999	3																			1999-03-30	Burchell's zebra			predict
ZB			Masai Mara Ecosystem		1999-04-30			1999-04-30	1999-04-30	Wet															1999	4																			1999-04-30	Burchell's zebra			predict
ZB			Masai Mara Ecosystem		1999-05-30			1999-05-30	1999-05-30	Wet															1999	5																			1999-05-30	Burchell's zebra			predict
ZB			Masai Mara Ecosystem		1999-06-30			1999-06-30	1999-06-30	Wet															1999	6																			1999-06-30	Burchell's zebra			predict
ZB			Masai Mara Ecosystem		1999-07-30			1999-07-30	1999-07-30	Dry															1999	7																			1999-07-30	Burchell's zebra			predict
ZB			Masai Mara Ecosystem		1999-08-30			1999-08-30	1999-08-30	Dry															1999	8																			1999-08-30	Burchell's zebra			predict
ZB			Masai Mara Ecosystem		1999-09-30			1999-09-30	1999-09-30	Dry															1999	9																			1999-09-30	Burchell's zebra			predict
ZB			Masai Mara Ecosystem		1999-10-30			1999-10-30	1999-10-30	Dry															1999	10																			1999-10-30	Burchell's zebra			predict
ZB			Masai Mara Ecosystem		1999-11-30			1999-11-30	1999-11-30	Wet															1999	11																			1999-11-30	Burchell's zebra			predict
ZB			Masai Mara Ecosystem		1999-12-30			1999-12-30	1999-12-30	Wet															1999	12																			1999-12-30	Burchell's zebra			predict
ZB			Masai Mara Ecosystem		2000-01-30			2000-01-30	2000-01-30	Wet															2000	1																			2000-01-30	Burchell's zebra			predict
ZB			Masai Mara Ecosystem		2000-02-28			2000-02-28	2000-02-28	Wet															2000	2																			2000-02-28	Burchell's zebra			predict
ZB			Masai Mara Ecosystem		2000-03-30			2000-03-30	2000-03-30	Wet															2000	3																			2000-03-30	Burchell's zebra			predict
ZB			Masai Mara Ecosystem		2000-04-30			2000-04-30	2000-04-30	Wet															2000	4																			2000-04-30	Burchell's zebra			predict
ZB			Masai Mara Ecosystem		2000-05-30			2000-05-30	2000-05-30	Wet															2000	5																			2000-05-30	Burchell's zebra			predict
ZB			Masai Mara Ecosystem		2000-06-30			2000-06-30	2000-06-30	Wet															2000	6																			2000-06-30	Burchell's zebra			predict
ZB			Masai Mara Ecosystem		2000-07-30			2000-07-30	2000-07-30	Dry															2000	7																			2000-07-30	Burchell's zebra			predict
ZB			Masai Mara Ecosystem		2000-08-30			2000-08-30	2000-08-30	Dry															2000	8																			2000-08-30	Burchell's zebra			predict
ZB			Masai Mara Ecosystem		2000-09-30			2000-09-30	2000-09-30	Dry															2000	9																			2000-09-30	Burchell's zebra			predict
ZB			Masai Mara Ecosystem		2000-10-30			2000-10-30	2000-10-30	Dry															2000	10																			2000-10-30	Burchell's zebra			predict
ZB	59736.6	Survey	Masai Mara Ecosystem	0004	2000-11-06	2000s_Dry	2000-2009	2000-10-21	2000-11-06	Wet							5	2.5	282	418	528	47	11.24	6689.13	2000	11	6932.94	744.48	757.84	4.78052	4.69624	45	419.06	411.673	3559	33143	32558.8	4.26978e+07	4.12409e+07	6534.36	6421.91	19.7156	19.7241	33143	2000-11-06	Burchell's zebra	11.1333		obs
ZB			Masai Mara Ecosystem		2000-12-30			2000-12-30	2000-12-30	Wet															2000	12																			2000-12-30	Burchell's zebra			predict
ZB			Masai Mara Ecosystem		2001-01-30			2001-01-30	2001-01-30	Wet															2001	1																			2001-01-30	Burchell's zebra			predict
ZB			Masai Mara Ecosystem		2001-02-28			2001-02-28	2001-02-28	Wet															2001	2																			2001-02-28	Burchell's zebra			predict
ZB			Masai Mara Ecosystem		2001-03-30			2001-03-30	2001-03-30	Wet															2001	3																			2001-03-30	Burchell's zebra			predict
ZB			Masai Mara Ecosystem		2001-04-30			2001-04-30	2001-04-30	Wet															2001	4																			2001-04-30	Burchell's zebra			predict
ZB			Masai Mara Ecosystem		2001-05-30			2001-05-30	2001-05-30	Wet															2001	5																			2001-05-30	Burchell's zebra			predict
ZB			Masai Mara Ecosystem		2001-06-30			2001-06-30	2001-06-30	Wet															2001	6																			2001-06-30	Burchell's zebra			predict
ZB			Masai Mara Ecosystem		2001-07-30			2001-07-30	2001-07-30	Dry															2001	7																			2001-07-30	Burchell's zebra			predict
ZB			Masai Mara Ecosystem		2001-08-30			2001-08-30	2001-08-30	Dry															2001	8																			2001-08-30	Burchell's zebra			predict
ZB			Masai Mara Ecosystem		2001-09-30			2001-09-30	2001-09-30	Dry															2001	9																			2001-09-30	Burchell's zebra			predict
ZB			Masai Mara Ecosystem		2001-10-30			2001-10-30	2001-10-30	Dry															2001	10																			2001-10-30	Burchell's zebra			predict
ZB			Masai Mara Ecosystem		2001-11-30			2001-11-30	2001-11-30	Wet															2001	11																			2001-11-30	Burchell's zebra			predict
ZB			Masai Mara Ecosystem		2001-12-30			2001-12-30	2001-12-30	Wet															2001	12																			2001-12-30	Burchell's zebra			predict
ZB			Masai Mara Ecosystem		2002-01-30			2002-01-30	2002-01-30	Wet															2002	1																			2002-01-30	Burchell's zebra			predict
ZB			Masai Mara Ecosystem		2002-02-28			2002-02-28	2002-02-28	Wet															2002	2																			2002-02-28	Burchell's zebra			predict
ZB			Masai Mara Ecosystem		2002-03-30			2002-03-30	2002-03-30	Wet															2002	3																			2002-03-30	Burchell's zebra			predict
ZB			Masai Mara Ecosystem		2002-04-30			2002-04-30	2002-04-30	Wet															2002	4																			2002-04-30	Burchell's zebra			predict
ZB			Masai Mara Ecosystem		2002-05-30			2002-05-30	2002-05-30	Wet															2002	5																			2002-05-30	Burchell's zebra			predict
ZB			Masai Mara Ecosystem		2002-06-30			2002-06-30	2002-06-30	Wet															2002	6																			2002-06-30	Burchell's zebra			predict
ZB			Masai Mara Ecosystem		2002-07-30			2002-07-30	2002-07-30	Dry															2002	7																			2002-07-30	Burchell's zebra			predict
ZB			Masai Mara Ecosystem		2002-08-30			2002-08-30	2002-08-30	Dry															2002	8																			2002-08-30	Burchell's zebra			predict
ZB			Masai Mara Ecosystem		2002-09-30			2002-09-30	2002-09-30	Dry															2002	9																			2002-09-30	Burchell's zebra			predict
ZB			Masai Mara Ecosystem		2002-10-30			2002-10-30	2002-10-30	Dry															2002	10																			2002-10-30	Burchell's zebra			predict
ZB			Masai Mara Ecosystem		2002-11-30			2002-11-30	2002-11-30	Wet															2002	11																			2002-11-30	Burchell's zebra			predict
ZB	59736.6	Survey	Masai Mara Ecosystem	0204	2002-12-07	2000s_Wet	2000-2009	2002-12-01	2002-12-07	Wet							5	2.5	282	388	515	44	11.33	6689.13	2002	12	6932.94	369.42	373.121	3.95485	3.91562	44	825.752	817.56	1461	27418.7	27146.7	4.2465e+07	4.18706e+07	6516.51	6470.75	23.7667	23.8362	27418.7	2002-12-07	Burchell's zebra	10.8538		obs
ZB			Masai Mara Ecosystem		2003-01-30			2003-01-30	2003-01-30	Wet															2003	1																			2003-01-30	Burchell's zebra			predict
ZB			Masai Mara Ecosystem		2003-02-28			2003-02-28	2003-02-28	Wet															2003	2																			2003-02-28	Burchell's zebra			predict
ZB			Masai Mara Ecosystem		2003-03-30			2003-03-30	2003-03-30	Wet															2003	3																			2003-03-30	Burchell's zebra			predict
ZB			Masai Mara Ecosystem		2003-04-30			2003-04-30	2003-04-30	Wet															2003	4																			2003-04-30	Burchell's zebra			predict
ZB			Masai Mara Ecosystem		2003-05-30			2003-05-30	2003-05-30	Wet															2003	5																			2003-05-30	Burchell's zebra			predict
ZB			Masai Mara Ecosystem		2003-06-30			2003-06-30	2003-06-30	Wet															2003	6																			2003-06-30	Burchell's zebra			predict
ZB			Masai Mara Ecosystem		2003-07-30			2003-07-30	2003-07-30	Dry															2003	7																			2003-07-30	Burchell's zebra			predict
ZB			Masai Mara Ecosystem		2003-08-30			2003-08-30	2003-08-30	Dry															2003	8																			2003-08-30	Burchell's zebra			predict
ZB			Masai Mara Ecosystem		2003-09-30			2003-09-30	2003-09-30	Dry															2003	9																			2003-09-30	Burchell's zebra			predict
ZB			Masai Mara Ecosystem		2003-10-30			2003-10-30	2003-10-30	Dry															2003	10																			2003-10-30	Burchell's zebra			predict
ZB			Masai Mara Ecosystem		2003-11-30			2003-11-30	2003-11-30	Wet															2003	11																			2003-11-30	Burchell's zebra			predict
ZB			Masai Mara Ecosystem		2003-12-30			2003-12-30	2003-12-30	Wet															2003	12																			2003-12-30	Burchell's zebra			predict
ZB			Masai Mara Ecosystem		2004-01-30			2004-01-30	2004-01-30	Wet															2004	1																			2004-01-30	Burchell's zebra			predict
ZB			Masai Mara Ecosystem		2004-02-28			2004-02-28	2004-02-28	Wet															2004	2																			2004-02-28	Burchell's zebra			predict
ZB			Masai Mara Ecosystem		2004-03-30			2004-03-30	2004-03-30	Wet															2004	3																			2004-03-30	Burchell's zebra			predict
ZB			Masai Mara Ecosystem		2004-04-30			2004-04-30	2004-04-30	Wet															2004	4																			2004-04-30	Burchell's zebra			predict
ZB	59736.6	Survey	Masai Mara Ecosystem	0403	2004-05-30	2000s_wet	2000-2009	2004-05-18	2004-05-30	Wet							5	2.5	282	405	500	43	10.63	6689.13	2004	5	6932.94	705	711.063	6.01986	5.96853	44	432.694	429.004	4244	41735.3	41379.4	1.25749e+08	1.23331e+08	11213.8	11105.4	26.8689	26.8381	41735.3	2004-05-30	Burchell's zebra	10.8538		obs
ZB			Masai Mara Ecosystem		2004-06-30			2004-06-30	2004-06-30	Wet															2004	6																			2004-06-30	Burchell's zebra			predict
ZB			Masai Mara Ecosystem		2004-07-30			2004-07-30	2004-07-30	Dry															2004	7																			2004-07-30	Burchell's zebra			predict
ZB			Masai Mara Ecosystem		2004-08-30			2004-08-30	2004-08-30	Dry															2004	8																			2004-08-30	Burchell's zebra			predict
ZB			Masai Mara Ecosystem		2004-09-30			2004-09-30	2004-09-30	Dry															2004	9																			2004-09-30	Burchell's zebra			predict
ZB			Masai Mara Ecosystem		2004-10-30			2004-10-30	2004-10-30	Dry															2004	10																			2004-10-30	Burchell's zebra			predict
ZB			Masai Mara Ecosystem		2004-11-30			2004-11-30	2004-11-30	Wet															2004	11																			2004-11-30	Burchell's zebra			predict
ZB			Masai Mara Ecosystem		2004-12-30			2004-12-30	2004-12-30	Wet															2004	12																			2004-12-30	Burchell's zebra			predict
ZB			Masai Mara Ecosystem		2005-01-30			2005-01-30	2005-01-30	Wet															2005	1																			2005-01-30	Burchell's zebra			predict
ZB			Masai Mara Ecosystem		2005-02-28			2005-02-28	2005-02-28	Wet															2005	2																			2005-02-28	Burchell's zebra			predict
ZB			Masai Mara Ecosystem		2005-03-30			2005-03-30	2005-03-30	Wet															2005	3																			2005-03-30	Burchell's zebra			predict
ZB			Masai Mara Ecosystem		2005-04-30			2005-04-30	2005-04-30	Wet															2005	4																			2005-04-30	Burchell's zebra			predict
ZB	59736.6	Survey	Masai Mara Ecosystem	0502	2005-05-13	2000s_Wet	2000-2009	2005-05-01	2005-05-13	Wet							5	2.5	282	424	505	47	11.09	6689.13	2005	5	6932.94	712.05	742.224	6.27484	6.01975	45	438.146	420.334	4468	43503.1	41734.5	1.5313e+08	1.40765e+08	12374.6	11864.4	28.4453	28.4284	43503.1	2005-05-13	Burchell's zebra	10.8538		obs
ZB			Masai Mara Ecosystem		2005-06-30			2005-06-30	2005-06-30	Wet															2005	6																			2005-06-30	Burchell's zebra			predict
ZB			Masai Mara Ecosystem		2005-07-30			2005-07-30	2005-07-30	Dry															2005	7																			2005-07-30	Burchell's zebra			predict
ZB			Masai Mara Ecosystem		2005-08-30			2005-08-30	2005-08-30	Dry															2005	8																			2005-08-30	Burchell's zebra			predict
ZB	59736.6	Survey	Masai Mara Ecosystem	0503	2005-09-13	2000s_Dry	2000-2009	2005-09-02	2005-09-13	Dry							5	2.5	282	385	473	39	10.12	6689.13	2005	9	6932.94	666.93	678.457	7.19116	7.06898	45	467.788	459.841	4796	49855.8	49008.8	2.03835e+08	1.9832e+08	14277.1	14082.6	28.6367	28.7349	49855.8	2005-09-13	Burchell's zebra	11.1333		obs
ZB			Masai Mara Ecosystem		2005-10-30			2005-10-30	2005-10-30	Dry															2005	10																			2005-10-30	Burchell's zebra			predict
ZB			Masai Mara Ecosystem		2005-11-30			2005-11-30	2005-11-30	Wet															2005	11																			2005-11-30	Burchell's zebra			predict
ZB			Masai Mara Ecosystem		2005-12-30			2005-12-30	2005-12-30	Wet															2005	12																			2005-12-30	Burchell's zebra			predict
ZB			Masai Mara Ecosystem		2006-01-30			2006-01-30	2006-01-30	Wet															2006	1																			2006-01-30	Burchell's zebra			predict
ZB			Masai Mara Ecosystem		2006-02-28			2006-02-28	2006-02-28	Wet															2006	2																			2006-02-28	Burchell's zebra			predict
ZB			Masai Mara Ecosystem		2006-03-30			2006-03-30	2006-03-30	Wet															2006	3																			2006-03-30	Burchell's zebra			predict
ZB			Masai Mara Ecosystem		2006-04-30			2006-04-30	2006-04-30	Wet															2006	4																			2006-04-30	Burchell's zebra			predict
ZB	59736.6	Survey	Masai Mara Ecosystem	0603	2006-05-08	2000s_Wet	2000-2009	2006-05-05	2006-05-08	Wet							5	2.5	282	360	481	37	10.26	6689.13	2006	5	6932.94	679.62	687.234	1.97022	1.94839	44	448.853	443.88	1339	13659.4	13508.1	1.92151e+07	1.8789e+07	4383.5	4334.63	32.0915	32.0892	13659.4	2006-05-08	Burchell's zebra	10.8538		obs
ZB			Masai Mara Ecosystem		2006-06-30			2006-06-30	2006-06-30	Wet															2006	6																			2006-06-30	Burchell's zebra			predict
ZB			Masai Mara Ecosystem		2006-07-30			2006-07-30	2006-07-30	Dry															2006	7																			2006-07-30	Burchell's zebra			predict
ZB			Masai Mara Ecosystem		2006-08-30			2006-08-30	2006-08-30	Dry															2006	8																			2006-08-30	Burchell's zebra			predict
ZB			Masai Mara Ecosystem		2006-09-30			2006-09-30	2006-09-30	Dry															2006	9																			2006-09-30	Burchell's zebra			predict
ZB			Masai Mara Ecosystem		2006-10-30			2006-10-30	2006-10-30	Dry															2006	10																			2006-10-30	Burchell's zebra			predict
ZB			Masai Mara Ecosystem		2006-11-30			2006-11-30	2006-11-30	Wet															2006	11																			2006-11-30	Burchell's zebra			predict
ZB			Masai Mara Ecosystem		2006-12-30			2006-12-30	2006-12-30	Wet															2006	12																			2006-12-30	Burchell's zebra			predict
ZB			Masai Mara Ecosystem		2007-01-30			2007-01-30	2007-01-30	Wet															2007	1																			2007-01-30	Burchell's zebra			predict
ZB			Masai Mara Ecosystem		2007-02-28			2007-02-28	2007-02-28	Wet															2007	2																			2007-02-28	Burchell's zebra			predict
ZB			Masai Mara Ecosystem		2007-03-30			2007-03-30	2007-03-30	Wet															2007	3																			2007-03-30	Burchell's zebra			predict
ZB			Masai Mara Ecosystem		2007-04-30			2007-04-30	2007-04-30	Wet															2007	4																			2007-04-30	Burchell's zebra			predict
ZB	59736.6	Survey	Masai Mara Ecosystem	0702	2007-05-23	2000s_Wet	2000-2009	2007-05-17	2007-05-23	Wet				2007	2007		5	2.5	282	421	492	44	10.45	6689.13	2007	5	6932.94	693.72	699.818	6.76786	6.70888	45	449.723	445.804	4695	46921.1	46512.3	1.14377e+08	1.12422e+08	10694.7	10602.9	22.793	22.796	46921.1	2007-05-23	Burchell's zebra	10.8538		obs
ZB			Masai Mara Ecosystem		2007-06-30			2007-06-30	2007-06-30	Wet															2007	6																			2007-06-30	Burchell's zebra			predict
ZB			Masai Mara Ecosystem		2007-07-30			2007-07-30	2007-07-30	Dry															2007	7																			2007-07-30	Burchell's zebra			predict
ZB			Masai Mara Ecosystem		2007-08-30			2007-08-30	2007-08-30	Dry															2007	8																			2007-08-30	Burchell's zebra			predict
ZB			Masai Mara Ecosystem		2007-09-30			2007-09-30	2007-09-30	Dry															2007	9																			2007-09-30	Burchell's zebra			predict
ZB			Masai Mara Ecosystem		2007-10-30			2007-10-30	2007-10-30	Dry															2007	10																			2007-10-30	Burchell's zebra			predict
ZB			Masai Mara Ecosystem		2007-11-30			2007-11-30	2007-11-30	Wet															2007	11																			2007-11-30	Burchell's zebra			predict
ZB			Masai Mara Ecosystem		2007-12-30			2007-12-30	2007-12-30	Wet															2007	12																			2007-12-30	Burchell's zebra			predict
ZB			Masai Mara Ecosystem		2008-01-30			2008-01-30	2008-01-30	Wet															2008	1																			2008-01-30	Burchell's zebra			predict
ZB			Masai Mara Ecosystem		2008-02-28			2008-02-28	2008-02-28	Wet															2008	2																			2008-02-28	Burchell's zebra			predict
ZB			Masai Mara Ecosystem		2008-03-30			2008-03-30	2008-03-30	Wet															2008	3																			2008-03-30	Burchell's zebra			predict
ZB			Masai Mara Ecosystem		2008-04-30			2008-04-30	2008-04-30	Wet															2008	4																			2008-04-30	Burchell's zebra			predict
ZB			Masai Mara Ecosystem		2008-05-30			2008-05-30	2008-05-30	Wet															2008	5																			2008-05-30	Burchell's zebra			predict
ZB			Masai Mara Ecosystem		2008-06-30			2008-06-30	2008-06-30	Wet															2008	6																			2008-06-30	Burchell's zebra			predict
ZB			Masai Mara Ecosystem		2008-07-30			2008-07-30	2008-07-30	Dry															2008	7																			2008-07-30	Burchell's zebra			predict
ZB			Masai Mara Ecosystem		2008-08-30			2008-08-30	2008-08-30	Dry															2008	8																			2008-08-30	Burchell's zebra			predict
ZB			Masai Mara Ecosystem		2008-09-30			2008-09-30	2008-09-30	Dry															2008	9																			2008-09-30	Burchell's zebra			predict
ZB			Masai Mara Ecosystem		2008-10-30			2008-10-30	2008-10-30	Dry															2008	10																			2008-10-30	Burchell's zebra			predict
ZB	59736.6	Survey	Masai Mara Ecosystem	0803	2008-11-02	2000s_Dry	2000-2009	2008-10-23	2008-11-02	Wet						2008	5	2.5	282	407	500	44	10.8	6689.13	2008	11	6932.94	705	723.753	6.45816	6.29082	45	442.528	431.062	4553	44774	43613.8	1.30728e+08	1.23762e+08	11433.6	11124.8	25.5364	25.5076	44774	2008-11-02	Burchell's zebra	11.1333		obs
ZB			Masai Mara Ecosystem		2008-12-30			2008-12-30	2008-12-30	Wet															2008	12																			2008-12-30	Burchell's zebra			predict
ZB			Masai Mara Ecosystem		2009-01-30			2009-01-30	2009-01-30	Wet															2009	1																			2009-01-30	Burchell's zebra			predict
ZB			Masai Mara Ecosystem		2009-02-28			2009-02-28	2009-02-28	Wet															2009	2																			2009-02-28	Burchell's zebra			predict
ZB			Masai Mara Ecosystem		2009-03-30			2009-03-30	2009-03-30	Wet															2009	3																			2009-03-30	Burchell's zebra			predict
ZB			Masai Mara Ecosystem		2009-04-30			2009-04-30	2009-04-30	Wet															2009	4																			2009-04-30	Burchell's zebra			predict
ZB			Masai Mara Ecosystem		2009-05-30			2009-05-30	2009-05-30	Wet															2009	5																			2009-05-30	Burchell's zebra			predict
ZB			Masai Mara Ecosystem		2009-06-30			2009-06-30	2009-06-30	Wet															2009	6																			2009-06-30	Burchell's zebra			predict
ZB			Masai Mara Ecosystem		2009-07-30			2009-07-30	2009-07-30	Dry															2009	7																			2009-07-30	Burchell's zebra			predict
ZB			Masai Mara Ecosystem		2009-08-30			2009-08-30	2009-08-30	Dry															2009	8																			2009-08-30	Burchell's zebra			predict
ZB			Masai Mara Ecosystem		2009-09-30			2009-09-30	2009-09-30	Dry															2009	9																			2009-09-30	Burchell's zebra			predict
ZB	59736.6	Survey	Masai Mara Ecosystem	0903	2009-10-26	2000s_Dry	2000-2009	2009-10-17	2009-10-26	Dry							5	2.5	282	551	476	57	10.31	6689.13	2009	10	6932.94	671.16	690.794	5.61714	5.45749	43	444.181	431.556	3770	38943.3	37836.4	1.33602e+08	1.26266e+08	11558.6	11236.8	29.6807	29.6984	38943.3	2009-10-26	Burchell's zebra	11.1333		obs
ZB			Masai Mara Ecosystem		2009-11-30			2009-11-30	2009-11-30	Wet															2009	11																			2009-11-30	Burchell's zebra			predict
ZB			Masai Mara Ecosystem		2009-12-30			2009-12-30	2009-12-30	Wet															2009	12																			2009-12-30	Burchell's zebra			predict
ZB			Masai Mara Ecosystem		2010-01-30			2010-01-30	2010-01-30	Wet															2010	1																			2010-01-30	Burchell's zebra			predict
ZB			Masai Mara Ecosystem		2010-02-28			2010-02-28	2010-02-28	Wet															2010	2																			2010-02-28	Burchell's zebra			predict
ZB			Masai Mara Ecosystem		2010-03-30			2010-03-30	2010-03-30	Wet															2010	3																			2010-03-30	Burchell's zebra			predict
ZB			Masai Mara Ecosystem		2010-04-30			2010-04-30	2010-04-30	Wet															2010	4																			2010-04-30	Burchell's zebra			predict
ZB			Masai Mara Ecosystem		2010-05-30			2010-05-30	2010-05-30	Wet															2010	5																			2010-05-30	Burchell's zebra			predict
ZB			Masai Mara Ecosystem		2010-06-30			2010-06-30	2010-06-30	Wet															2010	6																			2010-06-30	Burchell's zebra			predict
ZB			Masai Mara Ecosystem		2010-07-30			2010-07-30	2010-07-30	Dry															2010	7																			2010-07-30	Burchell's zebra			predict
ZB			Masai Mara Ecosystem		2010-08-30			2010-08-30	2010-08-30	Dry															2010	8																			2010-08-30	Burchell's zebra			predict
ZB			Masai Mara Ecosystem		2010-09-30			2010-09-30	2010-09-30	Dry															2010	9																			2010-09-30	Burchell's zebra			predict
ZB	59736.6	Survey	Masai Mara Ecosystem	1004	2010-10-25	2010s_Dry	2010-2014	2010-10-10	2010-10-25	Dry							5	2.5	282	431	488	45	10.43	6689.13	2010	10	6932.94	688.08	699.219	8.33479	8.20201	44	443.334	436.271	5735	57784.5	56864	3.88147e+08	3.76064e+08	19701.4	19392.4	34.0947	34.1031	57784.5	2010-10-25	Burchell's zebra	11.1333		obs
ZB			Masai Mara Ecosystem		2010-11-30			2010-11-30	2010-11-30	Wet															2010	11																			2010-11-30	Burchell's zebra			predict
ZB			Masai Mara Ecosystem		2010-12-30			2010-12-30	2010-12-30	Wet															2010	12																			2010-12-30	Burchell's zebra			predict
ZB			Masai Mara Ecosystem		2011-01-30			2011-01-30	2011-01-30	Wet															2011	1																			2011-01-30	Burchell's zebra			predict
ZB			Masai Mara Ecosystem		2011-02-28			2011-02-28	2011-02-28	Wet															2011	2																			2011-02-28	Burchell's zebra			predict
ZB			Masai Mara Ecosystem		2011-03-30			2011-03-30	2011-03-30	Wet															2011	3																			2011-03-30	Burchell's zebra			predict
ZB			Masai Mara Ecosystem		2011-04-30			2011-04-30	2011-04-30	Wet															2011	4																			2011-04-30	Burchell's zebra			predict
ZB			Masai Mara Ecosystem		2011-05-30			2011-05-30	2011-05-30	Wet															2011	5																			2011-05-30	Burchell's zebra			predict
ZB			Masai Mara Ecosystem		2011-06-30			2011-06-30	2011-06-30	Wet															2011	6																			2011-06-30	Burchell's zebra			predict
ZB			Masai Mara Ecosystem		2011-07-30			2011-07-30	2011-07-30	Dry															2011	7																			2011-07-30	Burchell's zebra			predict
ZB			Masai Mara Ecosystem		2011-08-30			2011-08-30	2011-08-30	Dry															2011	8																			2011-08-30	Burchell's zebra			predict
ZB			Masai Mara Ecosystem		2011-09-30			2011-09-30	2011-09-30	Dry															2011	9																			2011-09-30	Burchell's zebra			predict
ZB	59736.6	Survey	Masai Mara Ecosystem	1105	2011-10-13	2010s_Dry	2010-2014	2011-10-01	2011-10-13	Dry							5	2.5	282	420	496	45	10.73	6689.13	2011	10	6932.94	699.36	720.052	6.2357	6.05651	45	446.097	433.277	4361	43231.7	41989.4	1.52441e+08	1.44534e+08	12346.7	12022.2	28.5594	28.6316	43231.7	2011-10-13	Burchell's zebra	11.1333		obs
ZB			Masai Mara Ecosystem		2011-11-30			2011-11-30	2011-11-30	Wet															2011	11																			2011-11-30	Burchell's zebra			predict
ZB			Masai Mara Ecosystem		2011-12-30			2011-12-30	2011-12-30	Wet															2011	12																			2011-12-30	Burchell's zebra			predict
ZB			Masai Mara Ecosystem		2012-01-30			2012-01-30	2012-01-30	Wet															2012	1																			2012-01-30	Burchell's zebra			predict
ZB			Masai Mara Ecosystem		2012-02-28			2012-02-28	2012-02-28	Wet															2012	2																			2012-02-28	Burchell's zebra			predict
ZB			Masai Mara Ecosystem		2012-03-30			2012-03-30	2012-03-30	Wet															2012	3																			2012-03-30	Burchell's zebra			predict
ZB			Masai Mara Ecosystem		2012-04-30			2012-04-30	2012-04-30	Wet															2012	4																			2012-04-30	Burchell's zebra			predict
ZB			Masai Mara Ecosystem		2012-05-30			2012-05-30	2012-05-30	Wet															2012	5																			2012-05-30	Burchell's zebra			predict
ZB			Masai Mara Ecosystem		2012-06-30			2012-06-30	2012-06-30	Wet															2012	6																			2012-06-30	Burchell's zebra			predict
ZB			Masai Mara Ecosystem		2012-07-30			2012-07-30	2012-07-30	Dry															2012	7																			2012-07-30	Burchell's zebra			predict
ZB			Masai Mara Ecosystem		2012-08-30			2012-08-30	2012-08-30	Dry															2012	8																			2012-08-30	Burchell's zebra			predict
ZB			Masai Mara Ecosystem		2012-09-30			2012-09-30	2012-09-30	Dry															2012	9																			2012-09-30	Burchell's zebra			predict
ZB			Masai Mara Ecosystem		2012-10-30			2012-10-30	2012-10-30	Dry															2012	10																			2012-10-30	Burchell's zebra			predict
ZB	59736.6	Survey	Masai Mara Ecosystem	1205	2012-11-01	2010s_Dry	2010-2014	2012-10-27	2012-11-01	Wet							5	2.5	282	401	508	44	10.99	6689.13	2012	11	6932.94	717.69	738.523	7.41964	7.21034	45	434.703	422.441	5325	51439.9	49988.8	2.08665e+08	1.96842e+08	14445.3	14030	28.0818	28.0664	51439.9	2012-11-01	Burchell's zebra	11.1333		obs
ZB			Masai Mara Ecosystem		2012-12-30			2012-12-30	2012-12-30	Wet															2012	12																			2012-12-30	Burchell's zebra			predict
ZB			Masai Mara Ecosystem		2013-01-30			2013-01-30	2013-01-30	Wet															2013	1																			2013-01-30	Burchell's zebra			predict
ZB			Masai Mara Ecosystem		2013-02-28			2013-02-28	2013-02-28	Wet															2013	2																			2013-02-28	Burchell's zebra			predict
ZB			Masai Mara Ecosystem		2013-03-30			2013-03-30	2013-03-30	Wet															2013	3																			2013-03-30	Burchell's zebra			predict
ZB			Masai Mara Ecosystem		2013-04-30			2013-04-30	2013-04-30	Wet															2013	4																			2013-04-30	Burchell's zebra			predict
ZB			Masai Mara Ecosystem		2013-05-30			2013-05-30	2013-05-30	Wet															2013	5																			2013-05-30	Burchell's zebra			predict
ZB			Masai Mara Ecosystem		2013-06-30			2013-06-30	2013-06-30	Wet															2013	6																			2013-06-30	Burchell's zebra			predict
ZB			Masai Mara Ecosystem		2013-07-30			2013-07-30	2013-07-30	Dry															2013	7																			2013-07-30	Burchell's zebra			predict
ZB			Masai Mara Ecosystem		2013-08-30			2013-08-30	2013-08-30	Dry															2013	8																			2013-08-30	Burchell's zebra			predict
ZB			Masai Mara Ecosystem		2013-09-30			2013-09-30	2013-09-30	Dry															2013	9																			2013-09-30	Burchell's zebra			predict
ZB			Masai Mara Ecosystem		2013-10-30			2013-10-30	2013-10-30	Dry															2013	10																			2013-10-30	Burchell's zebra			predict
ZB	59736.6	Survey	Masai Mara Ecosystem	1303	2013-11-30	2010s_Dry	2010-2014	2013-11-26	2013-11-30	Wet							5	2.5	282	419	491	46	10.98	6689.13	2013	11	6932.94	692.31	736.619	5.60443	5.26731	45	450.639	423.532	3880	38855.1	36517.9	1.66294e+08	1.45912e+08	12895.5	12079.4	33.1887	33.0781	38855.1	2013-11-30	Burchell's zebra	11.1333		obs
ZB			Masai Mara Ecosystem		2013-12-30			2013-12-30	2013-12-30	Wet															2013	12																			2013-12-30	Burchell's zebra			predict
ZB			Masai Mara Ecosystem		2014-01-30			2014-01-30	2014-01-30	Wet															2014	1																			2014-01-30	Burchell's zebra			predict
ZB			Masai Mara Ecosystem		2014-02-28			2014-02-28	2014-02-28	Wet															2014	2																			2014-02-28	Burchell's zebra			predict
ZB			Masai Mara Ecosystem		2014-03-30			2014-03-30	2014-03-30	Wet															2014	3																			2014-03-30	Burchell's zebra			predict
ZB			Masai Mara Ecosystem		2014-04-30			2014-04-30	2014-04-30	Wet															2014	4																			2014-04-30	Burchell's zebra			predict
ZB			Masai Mara Ecosystem		2014-05-30			2014-05-30	2014-05-30	Wet															2014	5																			2014-05-30	Burchell's zebra			predict
ZB			Masai Mara Ecosystem		2014-06-30			2014-06-30	2014-06-30	Wet															2014	6																			2014-06-30	Burchell's zebra			predict
ZB			Masai Mara Ecosystem		2014-07-30			2014-07-30	2014-07-30	Dry															2014	7																			2014-07-30	Burchell's zebra			predict
ZB			Masai Mara Ecosystem		2014-08-30			2014-08-30	2014-08-30	Dry															2014	8																			2014-08-30	Burchell's zebra			predict
ZB	59736.6	Survey	Masai Mara Ecosystem	1403	2014-09-15	2010s_Dry	2010-2014	2014-09-01	2014-09-15	Dry		2014					5	2.5	282	405	506	46	11.33	6689.13	2014	9	6932.94	713.46	761.506	5.98071	5.60337	45	437.28	409.691	4267	41463.9	38847.8	9.80919e+07	8.65032e+07	9904.13	9300.71	23.8862	23.9414	41463.9	2014-09-15	Burchell's zebra	11.1333		obs
ZB			Masai Mara Ecosystem		2014-10-30			2014-10-30	2014-10-30	Dry															2014	10																			2014-10-30	Burchell's zebra			predict
ZB			Masai Mara Ecosystem		2014-11-30			2014-11-30	2014-11-30	Wet															2014	11																			2014-11-30	Burchell's zebra			predict
ZB			Masai Mara Ecosystem		2014-12-30			2014-12-30	2014-12-30	Wet															2014	12																			2014-12-30	Burchell's zebra			predict
ZB			Masai Mara Ecosystem		2015-01-30			2015-01-30	2015-01-30	Wet															2015	1																			2015-01-30	Burchell's zebra			predict
ZB			Masai Mara Ecosystem		2015-02-28			2015-02-28	2015-02-28	Wet															2015	2																			2015-02-28	Burchell's zebra			predict
ZB			Masai Mara Ecosystem		2015-03-30			2015-03-30	2015-03-30	Wet															2015	3																			2015-03-30	Burchell's zebra			predict
ZB			Masai Mara Ecosystem		2015-04-30			2015-04-30	2015-04-30	Wet															2015	4																			2015-04-30	Burchell's zebra			predict
ZB			Masai Mara Ecosystem		2015-05-30			2015-05-30	2015-05-30	Wet															2015	5																			2015-05-30	Burchell's zebra			predict
ZB			Masai Mara Ecosystem		2015-06-30			2015-06-30	2015-06-30	Wet															2015	6																			2015-06-30	Burchell's zebra			predict
ZB			Masai Mara Ecosystem		2015-07-30			2015-07-30	2015-07-30	Dry															2015	7																			2015-07-30	Burchell's zebra			predict
ZB			Masai Mara Ecosystem		2015-08-30			2015-08-30	2015-08-30	Dry															2015	8																			2015-08-30	Burchell's zebra			predict
ZB			Masai Mara Ecosystem		2015-09-30			2015-09-30	2015-09-30	Dry															2015	9																			2015-09-30	Burchell's zebra			predict
ZB			Masai Mara Ecosystem		2015-10-30			2015-10-30	2015-10-30	Dry															2015	10																			2015-10-30	Burchell's zebra			predict
ZB			Masai Mara Ecosystem		2015-11-30			2015-11-30	2015-11-30	Wet															2015	11																			2015-11-30	Burchell's zebra			predict
ZB			Masai Mara Ecosystem		2015-12-30			2015-12-30	2015-12-30	Wet															2015	12																			2015-12-30	Burchell's zebra			predict
ZB	59736.6	Survey	Masai Mara Ecosystem	1601	2016-01-16	2010s_Wet	2015-2018	2016-01-12	2016-01-16	Wet			2016				5	2.5	282	385	484	42	10.92	6689.13	2016	1	6932.94	682.44	732.636	3.61937	3.37139	44	446.998	416.372	2470	25092.8	23373.6	2.48901e+07	2.18657e+07	4989	4676.07	19.8822	20.0058	25092.8	2016-01-16	Burchell's zebra	10.8538		obs
ZB			Masai Mara Ecosystem		2016-02-28			2016-02-28	2016-02-28	Wet															2016	2																			2016-02-28	Burchell's zebra			predict
ZB			Masai Mara Ecosystem		2016-03-30			2016-03-30	2016-03-30	Wet															2016	3																			2016-03-30	Burchell's zebra			predict
ZB			Masai Mara Ecosystem		2016-04-30			2016-04-30	2016-04-30	Wet															2016	4																			2016-04-30	Burchell's zebra			predict
ZB			Masai Mara Ecosystem		2016-05-30			2016-05-30	2016-05-30	Wet															2016	5																			2016-05-30	Burchell's zebra			predict
ZB			Masai Mara Ecosystem		2016-06-30			2016-06-30	2016-06-30	Wet															2016	6																			2016-06-30	Burchell's zebra			predict
ZB			Masai Mara Ecosystem		2016-07-30			2016-07-30	2016-07-30	Dry															2016	7																			2016-07-30	Burchell's zebra			predict
ZB			Masai Mara Ecosystem		2016-08-30			2016-08-30	2016-08-30	Dry															2016	8																			2016-08-30	Burchell's zebra			predict
ZB			Masai Mara Ecosystem		2016-09-30			2016-09-30	2016-09-30	Dry															2016	9																			2016-09-30	Burchell's zebra			predict
ZB			Masai Mara Ecosystem		2016-10-30			2016-10-30	2016-10-30	Dry															2016	10																			2016-10-30	Burchell's zebra			predict
ZB			Masai Mara Ecosystem		2016-11-30			2016-11-30	2016-11-30	Wet															2016	11																			2016-11-30	Burchell's zebra			predict
ZB	59736.6	Survey	Masai Mara Ecosystem	1605	2016-12-05	2010s_Wet	2015-2018	2016-11-27	2016-12-05	Wet							5	2.5	282	410	480	44	10.74	6689.13	2016	12	6932.94	678.21	721.039	7.71885	7.26036	44	449.786	423.069	5235	53514.3	50335.6	3.24241e+08	2.86192e+08	18006.7	16917.2	33.6484	33.6088	53514.3	2016-12-05	Burchell's zebra	10.8538		obs
ZB			Masai Mara Ecosystem		2017-01-30			2017-01-30	2017-01-30	Wet															2017	1																			2017-01-30	Burchell's zebra			predict
ZB			Masai Mara Ecosystem		2017-02-28			2017-02-28	2017-02-28	Wet															2017	2																			2017-02-28	Burchell's zebra			predict
ZB			Masai Mara Ecosystem		2017-03-30			2017-03-30	2017-03-30	Wet															2017	3																			2017-03-30	Burchell's zebra			predict
ZB			Masai Mara Ecosystem		2017-04-30			2017-04-30	2017-04-30	Wet															2017	4																			2017-04-30	Burchell's zebra			predict
ZB			Masai Mara Ecosystem		2017-05-30			2017-05-30	2017-05-30	Wet															2017	5																			2017-05-30	Burchell's zebra			predict
ZB			Masai Mara Ecosystem		2017-06-30			2017-06-30	2017-06-30	Wet															2017	6																			2017-06-30	Burchell's zebra			predict
ZB			Masai Mara Ecosystem		2017-07-30			2017-07-30	2017-07-30	Dry															2017	7																			2017-07-30	Burchell's zebra			predict
ZB			Masai Mara Ecosystem		2017-08-30			2017-08-30	2017-08-30	Dry															2017	8																			2017-08-30	Burchell's zebra			predict
ZB			Masai Mara Ecosystem		2017-09-30			2017-09-30	2017-09-30	Dry															2017	9																			2017-09-30	Burchell's zebra			predict
ZB			Masai Mara Ecosystem		2017-10-30			2017-10-30	2017-10-30	Dry															2017	10																			2017-10-30	Burchell's zebra			predict
ZB			Masai Mara Ecosystem		2017-11-30			2017-11-30	2017-11-30	Wet															2017	11																			2017-11-30	Burchell's zebra			predict
ZB			Masai Mara Ecosystem		2017-12-30			2017-12-30	2017-12-30	Wet															2017	12																			2017-12-30	Burchell's zebra			predict
ZB			Masai Mara Ecosystem		2018-01-30			2018-01-30	2018-01-30	Wet															2018	1																			2018-01-30	Burchell's zebra			predict
ZB			Masai Mara Ecosystem		2018-02-28			2018-02-28	2018-02-28	Wet															2018	2																			2018-02-28	Burchell's zebra			predict
ZB			Masai Mara Ecosystem		2018-03-30			2018-03-30	2018-03-30	Wet															2018	3																			2018-03-30	Burchell's zebra			predict
ZB			Masai Mara Ecosystem		2018-04-30			2018-04-30	2018-04-30	Wet															2018	4																			2018-04-30	Burchell's zebra			predict
ZB			Masai Mara Ecosystem		2018-05-30			2018-05-30	2018-05-30	Wet															2018	5																			2018-05-30	Burchell's zebra			predict
ZB			Masai Mara Ecosystem		2018-06-30			2018-06-30	2018-06-30	Wet															2018	6																			2018-06-30	Burchell's zebra			predict
ZB			Masai Mara Ecosystem		2018-07-30			2018-07-30	2018-07-30	Dry															2018	7																			2018-07-30	Burchell's zebra			predict
ZB			Masai Mara Ecosystem		2018-08-30			2018-08-30	2018-08-30	Dry															2018	8																			2018-08-30	Burchell's zebra			predict
ZB			Masai Mara Ecosystem		2018-09-30			2018-09-30	2018-09-30	Dry															2018	9																			2018-09-30	Burchell's zebra			predict
ZB			Masai Mara Ecosystem		2018-10-30			2018-10-30	2018-10-30	Dry															2018	10																			2018-10-30	Burchell's zebra			predict
ZB			Masai Mara Ecosystem		2018-11-30			2018-11-30	2018-11-30	Wet															2018	11																			2018-11-30	Burchell's zebra			predict
ZB	59736.6	Survey	Masai Mara Ecosystem	1802	2018-12-02	2010s_Wet	2015-2018	2018-11-23	2018-12-02	Wet	2018		2018	2018		2018	5	2.5	282	349	498	38	10.88	6689.13	2018	12	6932.94	703.59	731.014	6.60612	6.35829	45	443.415	426.78	4648	45799.8	44081.6	1.68685e+08	1.56713e+08	12987.9	12518.5	28.3579	28.3985	45799.8	2018-12-02	Burchell's zebra	10.8538		obs
GF	3545.68	Survey	Masai Mara Ecosystem	7701	1977-01-29	1970s_Wet	1977-1979	1977-01-27	1977-01-29	Wet	1977_1978		1977_1978	1977_1978	1977_1978		5	10	224	398	134	9	2.26	6665.61	1977	1	6932.94	150.08	150.528	0.926173	0.923416	26	1201.07	1197.49	139	6421.1	6401.98	3.27728e+06	3.27746e+06	1810.33	1810.38	28.1934	28.2783	6421.1	1977-01-29	Giraffe	8.17348		obs
GF			Masai Mara Ecosystem		1977-02-28			1977-02-28	1977-02-28																1977	2																			1977-02-28	Giraffe			predict
GF			Masai Mara Ecosystem		1977-03-30			1977-03-30	1977-03-30																1977	3																			1977-03-30	Giraffe			predict
GF			Masai Mara Ecosystem		1977-04-30			1977-04-30	1977-04-30																1977	4																			1977-04-30	Giraffe			predict
GF	3545.68	Survey	Masai Mara Ecosystem	7703	1977-05-21	1970s_Wet	1977-1979	1977-05-14	1977-05-21	Wet	1977_1978		1977_1978	1977_1978	1977_1978		5	10	224	437	257	19	4.34	6665.61	1977	5	6932.94	287.84	290.565	0.858116	0.850067	42	1011.62	1002.13	247	5949.26	5893.46	1.1668e+06	1.14193e+06	1080.19	1068.61	18.1567	18.1321	5949.26	1977-05-21	Giraffe	8.17348		obs
GF			Masai Mara Ecosystem		1977-06-30			1977-06-30	1977-06-30																1977	6																			1977-06-30	Giraffe			predict
GF			Masai Mara Ecosystem		1977-07-30			1977-07-30	1977-07-30																1977	7																			1977-07-30	Giraffe			predict
GF			Masai Mara Ecosystem		1977-08-30			1977-08-30	1977-08-30																1977	8																			1977-08-30	Giraffe			predict
GF			Masai Mara Ecosystem		1977-09-30			1977-09-30	1977-09-30																1977	9																			1977-09-30	Giraffe			predict
GF			Masai Mara Ecosystem		1977-10-30			1977-10-30	1977-10-30																1977	10																			1977-10-30	Giraffe			predict
GF	3545.68	Survey	Masai Mara Ecosystem	7706	1977-11-30	1970s_Wet	1977-1979	1977-11-25	1977-11-30	Wet	1977_1978		1977_1978	1977_1978	1977_1978		5	5	224	414	263	19	4.59	6665.61	1977	11	6932.94	294.56	305.685	0.695953	0.670624	44	1035.61	997.919	205	4825	4649.39	749759	695642	865.886	834.051	17.9458	17.9389	4825	1977-11-30	Giraffe	8.17348		obs
GF			Masai Mara Ecosystem		1977-12-30			1977-12-30	1977-12-30																1977	12																			1977-12-30	Giraffe			predict
GF			Masai Mara Ecosystem		1978-01-30			1978-01-30	1978-01-30																1978	1																			1978-01-30	Giraffe			predict
GF			Masai Mara Ecosystem		1978-02-28			1978-02-28	1978-02-28																1978	2																			1978-02-28	Giraffe			predict
GF			Masai Mara Ecosystem		1978-03-30			1978-03-30	1978-03-30																1978	3																			1978-03-30	Giraffe			predict
GF	3545.68	Survey	Masai Mara Ecosystem	7801	1978-04-08	1970s_Wet	1977-1979	1978-03-15	1978-04-08	Wet	1977_1978		1977_1978	1977_1978	1977_1978		5	5	224	424	263	19	4.48	6665.61	1978	4	6932.94	294.56	298.48	0.818169	0.807424	44	1035.61	1022.01	241	5672.32	5597.82	1.71324e+06	1.67391e+06	1308.91	1293.8	23.0754	23.1125	5672.32	1978-04-08	Giraffe	8.17348		obs
GF			Masai Mara Ecosystem		1978-05-30			1978-05-30	1978-05-30																1978	5																			1978-05-30	Giraffe			predict
GF			Masai Mara Ecosystem		1978-06-30			1978-06-30	1978-06-30																1978	6																			1978-06-30	Giraffe			predict
GF			Masai Mara Ecosystem		1978-07-30			1978-07-30	1978-07-30																1978	7																			1978-07-30	Giraffe			predict
GF			Masai Mara Ecosystem		1978-09-30			1978-09-30	1978-09-30																1978	9																			1978-09-30	Giraffe			predict
GF			Masai Mara Ecosystem		1978-10-30			1978-10-30	1978-10-30																1978	10																			1978-10-30	Giraffe			predict
GF			Masai Mara Ecosystem		1978-11-30			1978-11-30	1978-11-30																1978	11																			1978-11-30	Giraffe			predict
GF	3545.68	Survey	Masai Mara Ecosystem	7806	1978-12-11	1970s_Wet	1977-1979	1978-12-11	1978-12-11	Wet	1977_1978		1977_1978	1977_1978	1977_1978		5	5	224	472	239	19	4.02	6665.61	1978	12	6932.94	285.6	285.787	0.67577	0.675329	43	1043.82	1043.14	193	4685.07	4682.01	1.00831e+06	1.00699e+06	1004.15	1003.49	21.4329	21.4328	4685.07	1978-12-11	Giraffe	8.17348		obs
GF	3545.68	Survey	Masai Mara Ecosystem	7901	1979-01-26	1970s_Wet	1977-1979	1979-01-23	1979-01-26	Wet							5	5	224	481	235	19	3.95	6665.61	1979	1	6932.94	283.36	283.099	0.952851	0.953731	43	1052.08	1053.05	270	6606.06	6612.16	1.17179e+06	1.16911e+06	1082.49	1081.25	16.3864	16.3525	6606.06	1979-01-26	Giraffe	8.17348		obs
GF	3545.68	Survey	Masai Mara Ecosystem	7904	1979-02-28	1970s_Wet	1977-1979	1979-02-26	1979-02-28	Wet							5	5	224	505	211	18	3.56	6665.61	1979	2	6932.94	238.56	239.493	1.04376	1.03969	43	1249.65	1244.78	249	7236.34	7208.14	3.11255e+06	3.09255e+06	1764.24	1758.56	24.3803	24.3969	7236.34	1979-02-28	Giraffe	8.17348		obs
GF	3545.68	Survey	Masai Mara Ecosystem	7906	1979-03-30	1970s_Wet	1977-1979	1979-03-28	1979-03-30	Wet							5	5	224	479	234	19	2	6665.61	1979	3	6932.94	293.44	295.605	0.804253	0.798362	42	992.309	985.041	236	5575.83	5534.99	1.52847e+06	1.50777e+06	1236.31	1227.91	22.1727	22.1845	5575.83	1979-03-30	Giraffe	8.17348		obs
GF	3545.68	Survey	Masai Mara Ecosystem	7908	1979-04-28	1970s_Wet	1977-1979	1979-04-26	1979-04-28	Wet							5	5	224	467	242	19	4.07	6665.61	1979	4	6932.94	306.88	306.88	1.3621	1.3621	44	994.034	994.034	418	9443.32	9443.32	1.10372e+06	1.10408e+06	1050.58	1050.75	11.1251	11.1269	9443.32	1979-04-28	Giraffe	8.17348		obs
GF			Masai Mara Ecosystem		1979-05-30			1979-05-30	1979-05-30																1979	5																			1979-05-30	Giraffe			predict
GF	3545.68	Survey	Masai Mara Ecosystem	7909	1979-06-07	1970s_Wet	1977-1979	1979-06-06	1979-06-07	Wet							5	5	224	482	233	19	3.94	6665.61	1979	6	6932.94	281.12	283.771	1.00669	0.997284	43	1060.46	1050.55	283	6979.3	6914.11	1.85424e+06	1.82226e+06	1361.7	1349.91	19.5106	19.524	6979.3	1979-06-07	Giraffe	8.17348		obs
GF	3545.68	Survey	Masai Mara Ecosystem	7910	1979-07-05	1970s_Dry	1977-1979	1979-07-02	1979-07-05	Dry		1979_7_8				1979_7_8	5	5	224	469	240	19	4.05	6665.61	1979	7	6932.94	301.28	302.101	0.786644	0.784505	42	966.487	963.86	237	5453.75	5438.92	1.44246e+06	1.43425e+06	1201.02	1197.6	22.022	22.0191	5453.75	1979-07-05	Giraffe	8.17348		obs
GF	3545.68	Survey	Masai Mara Ecosystem	7912	1979-08-03	1970s_Dry	1977-1979	1979-07-30	1979-08-03	Dry		1979_7_8				1979_7_8	5	5	224	468	240	19	4.06	6665.61	1979	8	6932.94	302.4	304.117	0.509259	0.506384	42	962.908	957.47	154	3530.66	3510.72	572928	566696	756.92	752.792	21.4385	21.4427	3530.66	1979-08-03	Giraffe	8.17348		obs
GF	3545.68	Survey	Masai Mara Ecosystem	7913	1979-08-28	1970s_Dry	1977-1979	1979-08-26	1979-08-28	Dry		1979_7_8				1979_7_8	5	5	224	502	223	19	3.78	6665.61	1979	8	6932.94	263.2	265.739	1.17021	1.15903	43	1132.66	1121.84	308	8113.01	8035.5	3.99499e+06	3.91458e+06	1998.75	1978.53	24.6363	24.6223	8113.01	1979-08-28	Giraffe	8.17348		obs
GF			Masai Mara Ecosystem		1979-09-30			1979-09-30	1979-09-30																1979	9																			1979-09-30	Giraffe			predict
GF	3545.68	Survey	Masai Mara Ecosystem	7917	1979-10-09	1970s_Dry	1977-1979	1979-10-05	1979-10-09	Dry							5	5	224	504	223	19	3.77	6665.61	1979	10	6932.94	262.08	263.536	0.606685	0.603333	43	1137.5	1131.22	159	4206.11	4182.87	442376	437847	665.114	661.7	15.813	15.8193	4206.11	1979-10-09	Giraffe	8.17348		obs
GF	3545.68	Survey	Masai Mara Ecosystem	7919	1979-11-02	1970s_Dry	1977-1979	1979-10-30	1979-11-02	Dry							5	5	224	505	223	19	3.76	6665.61	1979	11	6932.94	262.08	263.088	0.538004	0.535942	43	1137.5	1133.14	141	3729.94	3715.65	670154	664289	818.629	815.039	21.9475	21.9353	3729.94	1979-11-02	Giraffe	8.17348		obs
GF	3545.68	Survey	Masai Mara Ecosystem	7920	1979-11-22	1970s_Dry	1977-1979	1979-11-19	1979-11-22	Dry							5	5	224	501	223	19	3.79	6665.61	1979	11	6932.94	262.08	264.805	0.950092	0.940313	43	1137.5	1125.79	249	6586.92	6519.13	1.20187e+06	1.18044e+06	1096.3	1086.48	16.6436	16.6661	6586.92	1979-11-22	Giraffe	8.17348		obs
GF			Masai Mara Ecosystem		1979-12-30			1979-12-30	1979-12-30																1979	12																			1979-12-30	Giraffe			predict
GF			Masai Mara Ecosystem		1980-01-30			1980-01-30	1980-01-30																1980	1																			1980-01-30	Giraffe			predict
GF			Masai Mara Ecosystem		1980-02-28			1980-02-28	1980-02-28																1980	2																			1980-02-28	Giraffe			predict
GF	3545.68	Survey	Masai Mara Ecosystem	8002	1980-03-28	1980s_Wet	1980-1989	1980-03-16	1980-03-28	Wet							5	5	273	447	225	19	4.25	6665.61	1980	3	6932.94	307.125	307.899	0.927961	0.92563	43	970.667	968.229	285	6433.49	6417.33	2.46826e+06	2.45823e+06	1571.07	1567.87	24.4202	24.4319	6433.49	1980-03-28	Giraffe	8.17348		obs
GF			Masai Mara Ecosystem		1980-04-30			1980-04-30	1980-04-30																1980	4																			1980-04-30	Giraffe			predict
GF			Masai Mara Ecosystem		1980-05-30			1980-05-30	1980-05-30																1980	5																			1980-05-30	Giraffe			predict
GF			Masai Mara Ecosystem		1980-06-30			1980-06-30	1980-06-30																1980	6																			1980-06-30	Giraffe			predict
GF	3545.68	Survey	Masai Mara Ecosystem	8007	1980-07-04	1980s_Dry	1980-1989	1980-07-01	1980-07-04	Dry							5	5	273	436	210	19	4.35	6665.61	1980	7	6932.94	286.65	291.291	0.708181	0.696898	42	1015.81	999.63	203	4909.77	4831.55	1.69503e+06	1.63327e+06	1301.93	1277.99	26.5172	26.451	4909.77	1980-07-04	Giraffe	8.17348		obs
GF	3545.68	Survey	Masai Mara Ecosystem	8009	1980-08-10	1980s_Dry	1980-1989	1980-08-08	1980-08-10	Dry							5	5	210	509	222	19	3.73	6665.61	1980	8	6932.94	233.1	242.148	0.677821	0.652493	43	1278.92	1231.13	158	4699.29	4523.69	3.85234e+06	3.5352e+06	1962.74	1880.21	41.7667	41.5637	4699.29	1980-08-10	Giraffe	8.17348		obs
GF	3545.68	Survey	Masai Mara Ecosystem	8013	1980-09-29	1980s_Dry	1980-1989	1980-09-30	1980-09-29	Dry							5	5	251	447	225	19	4.25	6665.61	1980	9	6932.94	282.375	284.174	0.725985	0.721389	43	1055.75	1049.06	205	5033.21	5001.35	598829	591179	773.841	768.882	15.3747	15.3735	5033.21	1980-09-29	Giraffe	8.17348		obs
GF	3545.68	Survey	Masai Mara Ecosystem	8015	1980-10-31	1980s_Dry	1980-1989	1980-10-27	1980-10-31	Dry							5	5	251	507	246	24	4.73	6665.61	1980	10	6932.94	308.73	315.423	0.566838	0.55481	43	965.621	945.13	175	3929.85	3846.46	877949	847990	936.989	920.864	23.8429	23.9405	3929.85	1980-10-31	Giraffe	8.17348		obs
GF			Masai Mara Ecosystem		1980-11-30			1980-11-30	1980-11-30																1980	11																			1980-11-30	Giraffe			predict
GF			Masai Mara Ecosystem		1980-12-30			1980-12-30	1980-12-30																1980	12																			1980-12-30	Giraffe			predict
GF	3545.68	Survey	Masai Mara Ecosystem	8101	1981-01-16	1980s_Wet	1980-1989	1981-01-15	1981-01-16	Wet							5	5	250	411	248	19	4.63	6665.61	1981	1	6932.94	310	310.875	0.687097	0.685163	44	984.029	981.26	213	4763.6	4750.19	1.00197e+06	1.00033e+06	1000.98	1000.17	21.0132	21.0553	4763.6	1981-01-16	Giraffe	8.17348		obs
GF			Masai Mara Ecosystem		1981-02-28			1981-02-28	1981-02-28																1981	2																			1981-02-28	Giraffe			predict
GF	3545.68	Survey	Masai Mara Ecosystem	8104	1981-03-10	1980s_Wet	1980-1989	1981-03-09	1981-03-10	Wet							5	5	250	443	228	19	4.29	6665.61	1981	3	6932.94	285	286.75	0.789474	0.784656	44	1070.35	1063.82	225	5473.37	5439.97	1.41929e+06	1.40676e+06	1191.34	1186.07	21.7661	21.8029	5473.37	1981-03-10	Giraffe	8.17348		obs
GF			Masai Mara Ecosystem		1981-04-30			1981-04-30	1981-04-30																1981	4																			1981-04-30	Giraffe			predict
GF			Masai Mara Ecosystem		1981-05-30			1981-05-30	1981-05-30																1981	5																			1981-05-30	Giraffe			predict
GF			Masai Mara Ecosystem		1981-06-30			1981-06-30	1981-06-30																1981	6																			1981-06-30	Giraffe			predict
GF	3545.68	Survey	Masai Mara Ecosystem	8108	1981-07-29	1980s_Wet	1980-1989	1981-07-31	1981-07-29	Dry							5	5	250	409	156	12	2.93	6665.61	1981	7	6932.94	195	196.083	0.54359	0.540586	24	853.284	848.57	106	3768.67	3747.85	698040	693016	835.488	832.476	22.1693	22.2121	3768.67	1981-07-29	Giraffe	8.17348		obs
GF	3545.68	Survey	Masai Mara Ecosystem	8110	1981-08-29	1980s_Dry	1980-1989	1981-08-27	1981-08-29	Dry							5	5	282	411	248	19	4.63	6665.61	1981	8	6932.94	349.68	310.708	0.82933	0.933351	44	872.367	981.786	290	5749.69	6470.86	847063	1.07881e+06	920.36	1038.66	16.0071	16.0513	5749.69	1981-08-29	Giraffe	8.17348		obs
GF			Masai Mara Ecosystem		1981-09-30			1981-09-30	1981-09-30																1981	9																			1981-09-30	Giraffe			predict
GF	3545.68	Survey	Masai Mara Ecosystem	8114	1981-10-29	1980s_Dry	1980-1989	1981-10-27	1981-10-29	Dry							5	5	250	393	248	19	4.83	6665.61	1981	10	6932.94	310	325.667	0.796774	0.758444	44	984.029	936.691	247	5523.98	5258.24	1.03929e+06	942995	1019.46	971.079	18.4551	18.4677	5523.98	1981-10-29	Giraffe	8.17348		obs
GF	3545.68	Survey	Masai Mara Ecosystem	8116	1981-11-28	1980s_Dry	1980-1989	1981-11-25	1981-11-28	Dry							5	5	250	386	248	19	4.91	6665.61	1981	11	6932.94	313.75	329.792	0.277291	0.263803	44	972.268	924.975	87	1922.44	1828.93	113894	105783	337.482	325.244	17.5549	17.7833	1922.44	1981-11-28	Giraffe	8.17348		obs
GF			Masai Mara Ecosystem		1981-12-30			1981-12-30	1981-12-30																1981	12																			1981-12-30	Giraffe			predict
GF			Masai Mara Ecosystem		1982-01-30			1982-01-30	1982-01-30																1982	1																			1982-01-30	Giraffe			predict
GF	3545.68	Survey	Masai Mara Ecosystem	8201	1982-02-22	1980s_Wet	1980-1989	1982-02-21	1982-02-22	Wet							5	5	243	420	234	19	4.52	6665.61	1982	2	6932.94	301.32	320.806	0.925926	0.869684	44	1012.38	950.884	279	6419.38	6029.47	1.41373e+06	1.22963e+06	1189	1108.89	18.5221	18.3911	6419.38	1982-02-22	Giraffe	8.17348		obs
GF			Masai Mara Ecosystem		1982-03-30			1982-03-30	1982-03-30																1982	3																			1982-03-30	Giraffe			predict
GF			Masai Mara Ecosystem		1982-04-30			1982-04-30	1982-04-30																1982	4																			1982-04-30	Giraffe			predict
GF	3545.68	Survey	Masai Mara Ecosystem	8206	1982-05-25	1980s_Wet	1980-1989	1982-05-24	1982-05-25	Wet							5	5	243	444	231	19	4.28	6665.61	1982	5	6932.94	292.815	297.675	0.843536	0.829764	43	1018.1	1001.48	247	5848.18	5752.7	1.12703e+06	1.08421e+06	1061.62	1041.25	18.153	18.1002	5848.18	1982-05-25	Giraffe	8.17348		obs
GF			Masai Mara Ecosystem		1982-06-30			1982-06-30	1982-06-30																1982	6																			1982-06-30	Giraffe			predict
GF			Masai Mara Ecosystem		1982-07-30			1982-07-30	1982-07-30																1982	7																			1982-07-30	Giraffe			predict
GF			Masai Mara Ecosystem		1982-08-30			1982-08-30	1982-08-30																1982	8																			1982-08-30	Giraffe			predict
GF	3545.68	Survey	Masai Mara Ecosystem	8207	1982-09-01	1980s_Dry	1980-1989	1982-08-30	1982-09-01	Dry							5	5	243	448	231	19	4.24	6665.61	1982	9	6932.94	292.815	294.597	0.437136	0.434492	43	1018.1	1011.95	128	3030.64	3012.3	931824	918624	965.31	958.449	31.8517	31.8178	3030.64	1982-09-01	Giraffe	8.17348		obs
GF			Masai Mara Ecosystem		1982-10-30			1982-10-30	1982-10-30																1982	10																			1982-10-30	Giraffe			predict
GF			Masai Mara Ecosystem		1982-11-30			1982-11-30	1982-11-30																1982	11																			1982-11-30	Giraffe			predict
GF	3545.68	Survey	Masai Mara Ecosystem	8209	1982-12-09	1980s_Wet	1980-1989	1982-12-06	1982-12-09	Wet							5	5	255	429	231	19	4.43	6665.61	1982	12	6932.94	308.55	308.933	0.826446	0.825423	43	966.184	964.988	255	5729.7	5722.6	1.3022e+06	1.28492e+06	1141.14	1133.54	19.9163	19.8081	5729.7	1982-12-09	Giraffe	8.17348		obs
GF			Masai Mara Ecosystem		1983-01-30			1983-01-30	1983-01-30																1983	1																			1983-01-30	Giraffe			predict
GF	3545.68	Survey	Masai Mara Ecosystem	8301	1983-02-14	1980s_Wet	1980-1989	1983-02-03	1983-02-14	Wet							5	5	263	457	262	24	5.24	6665.61	1983	2	6932.94	344.53	349.615	0.696601	0.68647	44	885.407	872.53	240	4829.49	4759.25	685622	656794	828.023	810.428	17.1451	17.0285	4829.49	1983-02-14	Giraffe	8.17348		obs
GF			Masai Mara Ecosystem		1983-03-30			1983-03-30	1983-03-30																1983	3																			1983-03-30	Giraffe			predict
GF			Masai Mara Ecosystem		1983-04-30			1983-04-30	1983-04-30																1983	4																			1983-04-30	Giraffe			predict
GF			Masai Mara Ecosystem		1983-05-30			1983-05-30	1983-05-30																1983	5																			1983-05-30	Giraffe			predict
GF			Masai Mara Ecosystem		1983-06-30			1983-06-30	1983-06-30																1983	6																			1983-06-30	Giraffe			predict
GF			Masai Mara Ecosystem		1983-07-30			1983-07-30	1983-07-30																1983	7																			1983-07-30	Giraffe			predict
GF	3545.68	Survey	Masai Mara Ecosystem	8307	1983-08-01	1980s_Dry	1980-1989	1983-07-29	1983-08-01	Dry							5	5	263	410	234	19	4.63	6665.61	1983	8	6932.94	327.435	328.531	0.531403	0.529631	44	931.633	928.525	174	3684.18	3671.89	706821	689842	840.726	830.567	22.8199	22.6196	3684.18	1983-08-01	Giraffe	8.17348		obs
GF			Masai Mara Ecosystem		1983-09-30			1983-09-30	1983-09-30																1983	9																			1983-09-30	Giraffe			predict
GF	3545.68	Survey	Masai Mara Ecosystem	8311	1983-10-03	1980s_Dry	1980-1989	1983-09-30	1983-10-03	Dry							5	5	263	404	232	19	4.7	6665.61	1983	10	6932.94	322.175	332.827	0.630092	0.609927	44	946.843	916.541	203	4368.39	4228.59	755007	717215	868.911	846.885	19.8909	20.0276	4368.39	1983-10-03	Giraffe	8.17348		obs
GF			Masai Mara Ecosystem		1983-11-30			1983-11-30	1983-11-30																1983	11																			1983-11-30	Giraffe			predict
GF	3545.68	Survey	Masai Mara Ecosystem	8315	1983-12-04	1980s_Wet	1980-1989	1983-12-01	1983-12-04	Wet							5	5	263	406	234	19	4.68	6665.61	1983	12	6932.94	322.175	327.347	0.515248	0.507107	44	946.843	931.882	166	3572.18	3515.74	682222	662705	825.967	814.067	23.1222	23.1549	3572.18	1983-12-04	Giraffe	8.17348		obs
GF	3545.68	Survey	Masai Mara Ecosystem	8401	1984-01-23	1980s_Wet	1980-1989	1984-01-21	1984-01-23	Wet							5	5	265	543	232	19	3.5	6665.61	1984	1	6932.94	327.275	248.537	0.360553	0.474779	44	932.088	1227.38	118	2499.69	3291.61	191682	329891	437.815	574.362	17.5148	17.4493	2499.69	1984-01-23	Giraffe	8.17348		obs
GF			Masai Mara Ecosystem		1984-02-28			1984-02-28	1984-02-28																1984	2																			1984-02-28	Giraffe			predict
GF			Masai Mara Ecosystem		1984-03-30			1984-03-30	1984-03-30																1984	3																			1984-03-30	Giraffe			predict
GF			Masai Mara Ecosystem		1984-04-30			1984-04-30	1984-04-30																1984	4																			1984-04-30	Giraffe			predict
GF			Masai Mara Ecosystem		1984-05-30			1984-05-30	1984-05-30																1984	5																			1984-05-30	Giraffe			predict
GF	3545.68	Survey	Masai Mara Ecosystem	8406	1984-06-10	1980s_Wet	1980-1989	1984-05-29	1984-06-10	Wet							5	5	282	384	233	19	4.95	6665.61	1984	6	6932.94	328.53	330.774	0.578334	0.57441	44	928.528	922.228	190	4009.55	3982.35	517561	505577	719.417	711.039	17.9426	17.8548	4009.55	1984-06-10	Giraffe	8.17348		obs
GF			Masai Mara Ecosystem		1984-07-30			1984-07-30	1984-07-30																1984	7																			1984-07-30	Giraffe			predict
GF	3545.68	Survey	Masai Mara Ecosystem	8404	1984-08-16	1980s_Dry	1980-1989	1984-08-15	1984-08-16	Dry							5	5	366	383	229	19	4.95	6665.61	1984	8	6932.94	441.03	349.445	0.439879	0.555166	43	675.954	853.113	194	3049.66	3848.93	273474	443687	522.948	666.098	17.1478	17.3061	3049.66	1984-08-16	Giraffe	8.17348		obs
GF			Masai Mara Ecosystem		1984-09-30			1984-09-30	1984-09-30																1984	9																			1984-09-30	Giraffe			predict
GF			Masai Mara Ecosystem		1984-10-30			1984-10-30	1984-10-30																1984	10																			1984-10-30	Giraffe			predict
GF			Masai Mara Ecosystem		1984-11-30			1984-11-30	1984-11-30																1984	11																			1984-11-30	Giraffe			predict
GF			Masai Mara Ecosystem		1984-12-30			1984-12-30	1984-12-30																1984	12																			1984-12-30	Giraffe			predict
GF			Masai Mara Ecosystem		1985-01-30			1985-01-30	1985-01-30																1985	1																			1985-01-30	Giraffe			predict
GF			Masai Mara Ecosystem		1985-02-28			1985-02-28	1985-02-28																1985	2																			1985-02-28	Giraffe			predict
GF			Masai Mara Ecosystem		1985-03-30			1985-03-30	1985-03-30																1985	3																			1985-03-30	Giraffe			predict
GF	3545.68	Survey	Masai Mara Ecosystem	8505	1985-04-26	1980s_Wet	1980-1989	1985-04-24	1985-04-26	Wet							5	5	304	479	263	28	5.84	6665.61	1985	4	6932.94	399.76	389.403	0.537823	0.552127	44	763.081	783.376	215	3728.69	3827.86	637972	675880	798.732	822.119	21.4212	21.4772	3728.69	1985-04-26	Giraffe	8.17348		obs
GF			Masai Mara Ecosystem		1985-05-30			1985-05-30	1985-05-30																1985	5																			1985-05-30	Giraffe			predict
GF			Masai Mara Ecosystem		1985-06-30			1985-06-30	1985-06-30																1985	6																			1985-06-30	Giraffe			predict
GF			Masai Mara Ecosystem		1985-07-30			1985-07-30	1985-07-30																1985	7																			1985-07-30	Giraffe			predict
GF	3545.68	Survey	Masai Mara Ecosystem	8506	1985-08-20	1980s_Dry	1980-1989	1985-08-16	1985-08-20	Dry							5	5	304	498	253	28	5.63	6665.61	1985	8	6932.94	384.56	376.309	0.384855	0.393294	44	793.242	810.635	148	2668.18	2726.68	307651	317007	554.663	563.034	20.7881	20.6491	2668.18	1985-08-20	Giraffe	8.17348		obs
GF			Masai Mara Ecosystem		1985-09-30			1985-09-30	1985-09-30																1985	9																			1985-09-30	Giraffe			predict
GF			Masai Mara Ecosystem		1985-10-30			1985-10-30	1985-10-30																1985	10																			1985-10-30	Giraffe			predict
GF			Masai Mara Ecosystem		1985-11-30			1985-11-30	1985-11-30																1985	11																			1985-11-30	Giraffe			predict
GF	3545.68	Survey	Masai Mara Ecosystem	8512	1985-12-01	1980s_Wet	1980-1989	1985-11-28	1985-12-01	Wet							5	5	304	475	258	27	5.67	66665.1	1985	12	6932.94	392.16	378.298	0.461546	0.478459	44	777.869	806.373	181	3199.87	3317.13	371429	400690	609.449	633.001	19.0461	19.0828	3199.87	1985-12-01	Giraffe	8.17348		obs
GF			Masai Mara Ecosystem		1986-01-30			1986-01-30	1986-01-30																1986	1																			1986-01-30	Giraffe			predict
GF			Masai Mara Ecosystem		1986-02-28			1986-02-28	1986-02-28																1986	2																			1986-02-28	Giraffe			predict
GF			Masai Mara Ecosystem		1986-03-30			1986-03-30	1986-03-30																1986	3																			1986-03-30	Giraffe			predict
GF			Masai Mara Ecosystem		1986-04-30			1986-04-30	1986-04-30																1986	4																			1986-04-30	Giraffe			predict
GF	3545.68	Survey	Masai Mara Ecosystem	8607	1986-05-08	1980s_Wet	1980-1989	1986-05-08	1986-05-08	Wet							5	5	304	449	262	26	5.79	6665.61	1986	5	6932.94	401.28	388.902	0.485945	0.501412	44	760.19	784.386	195	3369.02	3476.25	657748	690512	811.017	830.971	24.0727	23.9042	3369.02	1986-05-08	Giraffe	8.17348		obs
GF			Masai Mara Ecosystem		1986-06-30			1986-06-30	1986-06-30																1986	6																			1986-06-30	Giraffe			predict
GF			Masai Mara Ecosystem		1986-07-30			1986-07-30	1986-07-30																1986	7																			1986-07-30	Giraffe			predict
GF	3545.68	Survey	Masai Mara Ecosystem	8608	1986-08-15	1980s_Dry	1980-1989	1986-08-10	1986-08-15	Dry						1986	5	5	304	476	263	28	5.87	6665.61	1986	8	6932.94	399.76	391.612	0.370222	0.377926	44	763.081	778.959	148	2566.73	2620.13	229876	240643	479.454	490.554	18.6796	18.7225	2566.73	1986-08-15	Giraffe	8.17348		obs
GF			Masai Mara Ecosystem		1986-09-30			1986-09-30	1986-09-30																1986	9																			1986-09-30	Giraffe			predict
GF			Masai Mara Ecosystem		1986-10-30			1986-10-30	1986-10-30																1986	10																			1986-10-30	Giraffe			predict
GF	3545.68	Survey	Masai Mara Ecosystem	8615	1986-11-12	1980s_Wet	1980-1989	1986-11-08	1986-11-12	Wet				1986	1986		5	5	304	479	263	28	5.84	6665.61	1986	11	6932.94	399.76	389.129	0.260156	0.267264	44	763.081	783.929	104	1803.65	1852.92	202733	213015	450.259	461.535	24.9638	24.9085	1803.65	1986-11-12	Giraffe	8.17348		obs
GF			Masai Mara Ecosystem		1986-12-30			1986-12-30	1986-12-30																1986	12																			1986-12-30	Giraffe			predict
GF			Masai Mara Ecosystem		1987-01-30			1987-01-30	1987-01-30																1987	1																			1987-01-30	Giraffe			predict
GF			Masai Mara Ecosystem		1987-02-28			1987-02-28	1987-02-28																1987	2																			1987-02-28	Giraffe			predict
GF			Masai Mara Ecosystem		1987-03-30			1987-03-30	1987-03-30																1987	3																			1987-03-30	Giraffe			predict
GF	3545.68	Survey	Masai Mara Ecosystem	8706	1987-04-28	1980s_Wet	1980-1989	1987-04-24	1987-04-28	Wet							5	5	282	481	263	28	5.81	6665.61	1987	4	6932.94	370.83	387.554	0.601354	0.575404	44	822.612	787.114	223	4169.15	3989.24	806886	735555	898.268	857.645	21.5456	21.499	4169.15	1987-04-28	Giraffe	8.17348		obs
GF			Masai Mara Ecosystem		1987-05-30			1987-05-30	1987-05-30																1987	5																			1987-05-30	Giraffe			predict
GF			Masai Mara Ecosystem		1987-06-30			1987-06-30	1987-06-30																1987	6																			1987-06-30	Giraffe			predict
GF			Masai Mara Ecosystem		1987-07-30			1987-07-30	1987-07-30																1987	7																			1987-07-30	Giraffe			predict
GF			Masai Mara Ecosystem		1987-08-30			1987-08-30	1987-08-30																1987	8																			1987-08-30	Giraffe			predict
GF			Masai Mara Ecosystem		1987-09-30			1987-09-30	1987-09-30																1987	9																			1987-09-30	Giraffe			predict
GF			Masai Mara Ecosystem		1987-10-30			1987-10-30	1987-10-30																1987	10																			1987-10-30	Giraffe			predict
GF			Masai Mara Ecosystem		1987-11-30			1987-11-30	1987-11-30																1987	11																			1987-11-30	Giraffe			predict
GF			Masai Mara Ecosystem		1987-12-30			1987-12-30	1987-12-30																1987	12																			1987-12-30	Giraffe			predict
GF			Masai Mara Ecosystem		1988-01-30			1988-01-30	1988-01-30																1988	1																			1988-01-30	Giraffe			predict
GF			Masai Mara Ecosystem		1988-02-28			1988-02-28	1988-02-28																1988	2																			1988-02-28	Giraffe			predict
GF			Masai Mara Ecosystem		1988-03-30			1988-03-30	1988-03-30																1988	3																			1988-03-30	Giraffe			predict
GF			Masai Mara Ecosystem		1988-04-30			1988-04-30	1988-04-30																1988	4																			1988-04-30	Giraffe			predict
GF			Masai Mara Ecosystem		1988-05-30			1988-05-30	1988-05-30																1988	5																			1988-05-30	Giraffe			predict
GF			Masai Mara Ecosystem		1988-06-30			1988-06-30	1988-06-30																1988	6																			1988-06-30	Giraffe			predict
GF			Masai Mara Ecosystem		1988-07-30			1988-07-30	1988-07-30																1988	7																			1988-07-30	Giraffe			predict
GF			Masai Mara Ecosystem		1988-08-30			1988-08-30	1988-08-30																1988	8																			1988-08-30	Giraffe			predict
GF			Masai Mara Ecosystem		1988-09-30			1988-09-30	1988-09-30																1988	9																			1988-09-30	Giraffe			predict
GF			Masai Mara Ecosystem		1988-10-30			1988-10-30	1988-10-30																1988	10																			1988-10-30	Giraffe			predict
GF			Masai Mara Ecosystem		1988-11-30			1988-11-30	1988-11-30																1988	11																			1988-11-30	Giraffe			predict
GF			Masai Mara Ecosystem		1988-12-30			1988-12-30	1988-12-30																1988	12																			1988-12-30	Giraffe			predict
GF			Masai Mara Ecosystem		1989-01-30			1989-01-30	1989-01-30																1989	1																			1989-01-30	Giraffe			predict
GF			Masai Mara Ecosystem		1989-02-28			1989-02-28	1989-02-28																1989	2																			1989-02-28	Giraffe			predict
GF			Masai Mara Ecosystem		1989-03-30			1989-03-30	1989-03-30																1989	3																			1989-03-30	Giraffe			predict
GF			Masai Mara Ecosystem		1989-04-30			1989-04-30	1989-04-30																1989	4																			1989-04-30	Giraffe			predict
GF	3545.68	Survey	Masai Mara Ecosystem	8902	1989-05-15	1980s_Wet	1980-1989	1989-05-12	1989-05-15	Wet							5	5	282	504	254	28	5.55	6665.61	1989	5	6932.94	358.14	370.2	0.374155	0.361967	43	832.401	805.284	134	2593.99	2509.49	647002	606499	804.364	778.78	31.0087	31.0334	2593.99	1989-05-15	Giraffe	8.17348		obs
GF			Masai Mara Ecosystem		1989-06-30			1989-06-30	1989-06-30																1989	6																			1989-06-30	Giraffe			predict
GF			Masai Mara Ecosystem		1989-07-30			1989-07-30	1989-07-30																1989	7																			1989-07-30	Giraffe			predict
GF	3545.68	Survey	Masai Mara Ecosystem	8903	1989-08-17	1980s_Dry	1980-1989	1989-08-08	1989-08-17	Dry							5	5	282	497	263	28	5.62	6665.61	1989	8	6932.94	370.83	376.012	0.315508	0.31116	44	822.612	811.276	117	2187.4	2157.26	381579	373319	617.721	610.999	28.24	28.323	2187.4	1989-08-17	Giraffe	8.17348		obs
GF			Masai Mara Ecosystem		1989-09-30			1989-09-30	1989-09-30																1989	9																			1989-09-30	Giraffe			predict
GF			Masai Mara Ecosystem		1989-10-30			1989-10-30	1989-10-30																1989	10																			1989-10-30	Giraffe			predict
GF			Masai Mara Ecosystem		1989-11-30			1989-11-30	1989-11-30																1989	11																			1989-11-30	Giraffe			predict
GF			Masai Mara Ecosystem		1989-12-30			1989-12-30	1989-12-30																1989	12																			1989-12-30	Giraffe			predict
GF			Masai Mara Ecosystem		1990-01-30			1990-01-30	1990-01-30																1990	1																			1990-01-30	Giraffe			predict
GF			Masai Mara Ecosystem		1990-02-28			1990-02-28	1990-02-28																1990	2																			1990-02-28	Giraffe			predict
GF			Masai Mara Ecosystem		1990-03-30			1990-03-30	1990-03-30																1990	3																			1990-03-30	Giraffe			predict
GF			Masai Mara Ecosystem		1990-04-30			1990-04-30	1990-04-30																1990	4																			1990-04-30	Giraffe			predict
GF			Masai Mara Ecosystem		1990-05-30			1990-05-30	1990-05-30																1990	5																			1990-05-30	Giraffe			predict
GF			Masai Mara Ecosystem		1990-06-30			1990-06-30	1990-06-30																1990	6																			1990-06-30	Giraffe			predict
GF			Masai Mara Ecosystem		1990-07-30			1990-07-30	1990-07-30																1990	7																			1990-07-30	Giraffe			predict
GF	3545.68	Survey	Masai Mara Ecosystem	9003	1990-08-16	1990s_Dry	1990-1999	1990-08-13	1990-08-16	Dry							5	5	282	477	263	28	5.86	6665.61	1990	8	6932.94	370.83	390.94	0.291239	0.276257	44	822.612	780.297	108	2019.14	1915.27	193567	172621	439.963	415.477	21.7896	21.6928	2019.14	1990-08-16	Giraffe	8.17348		obs
GF			Masai Mara Ecosystem		1990-09-30			1990-09-30	1990-09-30																1990	9																			1990-09-30	Giraffe			predict
GF			Masai Mara Ecosystem		1990-10-30			1990-10-30	1990-10-30																1990	10																			1990-10-30	Giraffe			predict
GF			Masai Mara Ecosystem		1990-11-30			1990-11-30	1990-11-30																1990	11																			1990-11-30	Giraffe			predict
GF			Masai Mara Ecosystem		1990-12-30			1990-12-30	1990-12-30																1990	12																			1990-12-30	Giraffe			predict
GF			Masai Mara Ecosystem		1991-01-30			1991-01-30	1991-01-30																1991	1																			1991-01-30	Giraffe			predict
GF			Masai Mara Ecosystem		1991-02-28			1991-02-28	1991-02-28																1991	2																			1991-02-28	Giraffe			predict
GF			Masai Mara Ecosystem		1991-03-30			1991-03-30	1991-03-30																1991	3																			1991-03-30	Giraffe			predict
GF	3545.68	Survey	Masai Mara Ecosystem	9102	1991-04-24	1990s_Wet	1990-1999	1991-04-20	1991-04-24	Wet							5	2.5	282	461	474	48	10.42	6689.13	1991	4	6932.94	668.34	698.017	0.314211	0.300852	44	456.428	437.023	210	2178.41	2085.79	160633	148150	400.791	384.903	18.3983	18.4536	2178.41	1991-04-24	Giraffe	8.17348		obs
GF			Masai Mara Ecosystem		1991-05-30			1991-05-30	1991-05-30																1991	5																			1991-05-30	Giraffe			predict
GF			Masai Mara Ecosystem		1991-06-30			1991-06-30	1991-06-30																1991	6																			1991-06-30	Giraffe			predict
GF			Masai Mara Ecosystem		1991-07-30			1991-07-30	1991-07-30																1991	7																			1991-07-30	Giraffe			predict
GF	3545.68	Survey	Masai Mara Ecosystem	9103	1991-08-20	1990s_Dry	1990-1999	1991-08-12	1991-08-20	Dry							5	2.5	304	485	514	55	11.35	6689.13	1991	8	6932.94	781.28	760.726	0.394225	0.404877	45	399.322	410.111	308	2733.14	2806.98	294925	315131	543.07	561.365	19.8698	19.9989	2733.14	1991-08-20	Giraffe	8.17348		obs
GF			Masai Mara Ecosystem		1991-09-30			1991-09-30	1991-09-30																1991	9																			1991-09-30	Giraffe			predict
GF			Masai Mara Ecosystem		1991-10-30			1991-10-30	1991-10-30																1991	10																			1991-10-30	Giraffe			predict
GF			Masai Mara Ecosystem		1991-11-30			1991-11-30	1991-11-30																1991	11																			1991-11-30	Giraffe			predict
GF			Masai Mara Ecosystem		1991-12-30			1991-12-30	1991-12-30																1991	12																			1991-12-30	Giraffe			predict
GF			Masai Mara Ecosystem		1992-01-30			1992-01-30	1992-01-30																1992	1																			1992-01-30	Giraffe			predict
GF			Masai Mara Ecosystem		1992-02-28			1992-02-28	1992-02-28																1992	2																			1992-02-28	Giraffe			predict
GF	3545.68	Survey	Masai Mara Ecosystem	9202	1992-03-25	1990s_Wet	1990-1999	1992-03-14	1992-03-25	Wet							5	2.5	304	475	530	55	11.56	6689.13	1992	3	6932.94	805.6	776.927	0.300397	0.311484	45	387.267	401.559	242	2082.63	2159.5	180253	196682	424.563	443.489	20.3858	20.5367	2082.63	1992-03-25	Giraffe	8.17348		obs
GF			Masai Mara Ecosystem		1992-04-30			1992-04-30	1992-04-30																1992	4																			1992-04-30	Giraffe			predict
GF			Masai Mara Ecosystem		1992-05-30			1992-05-30	1992-05-30																1992	5																			1992-05-30	Giraffe			predict
GF			Masai Mara Ecosystem		1992-06-30			1992-06-30	1992-06-30																1992	6																			1992-06-30	Giraffe			predict
GF			Masai Mara Ecosystem		1992-07-30			1992-07-30	1992-07-30																1992	7																			1992-07-30	Giraffe			predict
GF	3545.68	Survey	Masai Mara Ecosystem	9204	1992-08-28	1990s_Dry	1990-1999	1992-08-19	1992-08-28	Dry							5	2.5	304	480	529	55	11.46	6689.13	1992	8	6932.94	804.08	768.436	0.211422	0.221229	45	387.999	405.996	170	1465.77	1533.76	69298.9	75908.6	263.247	275.515	17.9596	17.9633	1465.77	1992-08-28	Giraffe	8.17348		obs
GF			Masai Mara Ecosystem		1992-09-30			1992-09-30	1992-09-30																1992	9																			1992-09-30	Giraffe			predict
GF			Masai Mara Ecosystem		1992-10-30			1992-10-30	1992-10-30																1992	10																			1992-10-30	Giraffe			predict
GF			Masai Mara Ecosystem		1992-11-30			1992-11-30	1992-11-30																1992	11																			1992-11-30	Giraffe			predict
GF			Masai Mara Ecosystem		1992-12-30			1992-12-30	1992-12-30																1992	12																			1992-12-30	Giraffe			predict
GF			Masai Mara Ecosystem		1993-01-30			1993-01-30	1993-01-30																1993	1																			1993-01-30	Giraffe			predict
GF			Masai Mara Ecosystem		1993-02-28			1993-02-28	1993-02-28																1993	2																			1993-02-28	Giraffe			predict
GF			Masai Mara Ecosystem		1993-03-30			1993-03-30	1993-03-30																1993	3																			1993-03-30	Giraffe			predict
GF			Masai Mara Ecosystem		1993-04-30			1993-04-30	1993-04-30																1993	4																			1993-04-30	Giraffe			predict
GF			Masai Mara Ecosystem		1993-05-30			1993-05-30	1993-05-30																1993	5																			1993-05-30	Giraffe			predict
GF			Masai Mara Ecosystem		1993-06-30			1993-06-30	1993-06-30																1993	6																			1993-06-30	Giraffe			predict
GF			Masai Mara Ecosystem		1993-07-30			1993-07-30	1993-07-30																1993	7																			1993-07-30	Giraffe			predict
GF			Masai Mara Ecosystem		1993-08-30			1993-08-30	1993-08-30																1993	8																			1993-08-30	Giraffe			predict
GF			Masai Mara Ecosystem		1993-09-30			1993-09-30	1993-09-30																1993	9																			1993-09-30	Giraffe			predict
GF			Masai Mara Ecosystem		1993-10-30			1993-10-30	1993-10-30																1993	10																			1993-10-30	Giraffe			predict
GF	3545.68	Survey	Masai Mara Ecosystem	9306	1993-11-12	1990s_Dry	1990-1999	1993-11-03	1993-11-12	Dry							5	2.5	282	471	530	55	11.69	6689.13	1993	11	6932.94	747.3	784.16	0.234176	0.223169	45	417.479	397.855	175	1623.53	1547.21	186411	168427	431.753	410.399	26.5935	26.525	1623.53	1993-11-12	Giraffe	8.17348		obs
GF			Masai Mara Ecosystem		1993-12-30			1993-12-30	1993-12-30																1993	12																			1993-12-30	Giraffe			predict
GF			Masai Mara Ecosystem		1994-01-30			1994-01-30	1994-01-30																1994	1																			1994-01-30	Giraffe			predict
GF			Masai Mara Ecosystem		1994-02-28			1994-02-28	1994-02-28																1994	2																			1994-02-28	Giraffe			predict
GF			Masai Mara Ecosystem		1994-03-30			1994-03-30	1994-03-30																1994	3																			1994-03-30	Giraffe			predict
GF			Masai Mara Ecosystem		1994-04-30			1994-04-30	1994-04-30																1994	4																			1994-04-30	Giraffe			predict
GF	3545.68	Survey	Masai Mara Ecosystem	9402	1994-05-21	1990s_Wet	1990-1999	1994-05-15	1994-05-21	Wet							5	2.5	282	492	529	55	11.19	6689.13	1994	5	6932.94	745.89	765.536	0.292268	0.284768	45	418.268	407.534	218	2026.28	1974.28	202587	192127	450.096	438.323	22.213	22.2017	2026.28	1994-05-21	Giraffe	8.17348		obs
GF			Masai Mara Ecosystem		1994-06-30			1994-06-30	1994-06-30																1994	6																			1994-06-30	Giraffe			predict
GF			Masai Mara Ecosystem		1994-07-30			1994-07-30	1994-07-30																1994	7																			1994-07-30	Giraffe			predict
GF			Masai Mara Ecosystem		1994-08-30			1994-08-30	1994-08-30																1994	8																			1994-08-30	Giraffe			predict
GF			Masai Mara Ecosystem		1994-09-30			1994-09-30	1994-09-30																1994	9																			1994-09-30	Giraffe			predict
GF			Masai Mara Ecosystem		1994-10-30			1994-10-30	1994-10-30																1994	10																			1994-10-30	Giraffe			predict
GF			Masai Mara Ecosystem		1994-11-30			1994-11-30	1994-11-30																1994	11																			1994-11-30	Giraffe			predict
GF			Masai Mara Ecosystem		1994-12-30			1994-12-30	1994-12-30																1994	12																			1994-12-30	Giraffe			predict
GF			Masai Mara Ecosystem		1995-01-30			1995-01-30	1995-01-30																1995	1																			1995-01-30	Giraffe			predict
GF			Masai Mara Ecosystem		1995-02-28			1995-02-28	1995-02-28																1995	2																			1995-02-28	Giraffe			predict
GF			Masai Mara Ecosystem		1995-03-30			1995-03-30	1995-03-30																1995	3																			1995-03-30	Giraffe			predict
GF			Masai Mara Ecosystem		1995-04-30			1995-04-30	1995-04-30																1995	4																			1995-04-30	Giraffe			predict
GF			Masai Mara Ecosystem		1995-05-30			1995-05-30	1995-05-30																1995	5																			1995-05-30	Giraffe			predict
GF			Masai Mara Ecosystem		1995-06-30			1995-06-30	1995-06-30																1995	6																			1995-06-30	Giraffe			predict
GF			Masai Mara Ecosystem		1995-07-30			1995-07-30	1995-07-30																1995	7																			1995-07-30	Giraffe			predict
GF			Masai Mara Ecosystem		1995-08-30			1995-08-30	1995-08-30																1995	8																			1995-08-30	Giraffe			predict
GF			Masai Mara Ecosystem		1995-09-30			1995-09-30	1995-09-30																1995	9																			1995-09-30	Giraffe			predict
GF			Masai Mara Ecosystem		1995-10-30			1995-10-30	1995-10-30																1995	10																			1995-10-30	Giraffe			predict
GF			Masai Mara Ecosystem		1995-11-30			1995-11-30	1995-11-30																1995	11																			1995-11-30	Giraffe			predict
GF			Masai Mara Ecosystem		1995-12-30			1995-12-30	1995-12-30																1995	12																			1995-12-30	Giraffe			predict
GF			Masai Mara Ecosystem		1996-01-30			1996-01-30	1996-01-30																1996	1																			1996-01-30	Giraffe			predict
GF			Masai Mara Ecosystem		1996-02-28			1996-02-28	1996-02-28																1996	2																			1996-02-28	Giraffe			predict
GF			Masai Mara Ecosystem		1996-03-30			1996-03-30	1996-03-30																1996	3																			1996-03-30	Giraffe			predict
GF			Masai Mara Ecosystem		1996-04-30			1996-04-30	1996-04-30																1996	4																			1996-04-30	Giraffe			predict
GF			Masai Mara Ecosystem		1996-05-30			1996-05-30	1996-05-30																1996	5																			1996-05-30	Giraffe			predict
GF			Masai Mara Ecosystem		1996-06-30			1996-06-30	1996-06-30																1996	6																			1996-06-30	Giraffe			predict
GF			Masai Mara Ecosystem		1996-07-30			1996-07-30	1996-07-30																1996	7																			1996-07-30	Giraffe			predict
GF	3545.68	Survey	Masai Mara Ecosystem	9604	1996-08-08	1990s_Dry	1990-1999	1996-07-27	1996-08-08	Dry							5	2.5	282	486	530	55	11.32	6689.13	1996	8	6932.94	747.3	759.532	0.172621	0.169841	45	417.479	410.756	129	1196.77	1177.5	72600.9	70222.7	269.446	264.996	22.5143	22.5049	1196.77	1996-08-08	Giraffe	8.17348		obs
GF			Masai Mara Ecosystem		1996-09-30			1996-09-30	1996-09-30																1996	9																			1996-09-30	Giraffe			predict
GF			Masai Mara Ecosystem		1996-10-30			1996-10-30	1996-10-30																1996	10																			1996-10-30	Giraffe			predict
GF			Masai Mara Ecosystem		1996-11-30			1996-11-30	1996-11-30																1996	11																			1996-11-30	Giraffe			predict
GF	3545.68	Survey	Masai Mara Ecosystem	9607	1996-12-13	1990s_Wet	1990-1999	1996-12-10	1996-12-13	Wet							5	2.5	282	511	483	52	10.18	6665.61	1996	12	6932.94	681.03	681.982	0.167394	0.16716	44	447.923	447.298	114	1160.53	1158.91	63515.8	63377.1	252.023	251.748	21.7163	21.7229	1160.53	1996-12-13	Giraffe	8.17348		obs
GF			Masai Mara Ecosystem		1997-01-30			1997-01-30	1997-01-30																1997	1																			1997-01-30	Giraffe			predict
GF			Masai Mara Ecosystem		1997-02-28			1997-02-28	1997-02-28																1997	2																			1997-02-28	Giraffe			predict
GF			Masai Mara Ecosystem		1997-03-30			1997-03-30	1997-03-30																1997	3																			1997-03-30	Giraffe			predict
GF			Masai Mara Ecosystem		1997-04-30			1997-04-30	1997-04-30																1997	4																			1997-04-30	Giraffe			predict
GF	3545.68	Survey	Masai Mara Ecosystem	9703	1997-05-31	1990s_Wet	1990-1999	1997-05-28	1997-05-31	Wet				1997	1997		5	2.5	282	357	481	37	10.34	6689.13	1997	5	6932.94	678.21	692.568	0.247711	0.242575	44	449.786	440.461	168	1717.36	1681.76	194987	185770	441.573	431.01	25.7123	25.6285	1717.36	1997-05-31	Giraffe	8.17348		obs
GF			Masai Mara Ecosystem		1997-06-30			1997-06-30	1997-06-30																1997	6																			1997-06-30	Giraffe			predict
GF			Masai Mara Ecosystem		1997-07-30			1997-07-30	1997-07-30																1997	7																			1997-07-30	Giraffe			predict
GF	3545.68	Survey	Masai Mara Ecosystem	9706	1997-08-26	1990s_Dry	1990-1999	1997-08-19	1997-08-26	Dry						1997	5	2.5	282	359	483	37	10.34	6689.13	1997	8	6932.94	681.03	689.878	0.207039	0.204384	44	447.923	442.179	141	1435.39	1416.98	83225.3	81420.3	288.488	285.342	20.0982	20.1373	1435.39	1997-08-26	Giraffe	8.17348		obs
GF			Masai Mara Ecosystem		1997-09-30			1997-09-30	1997-09-30																1997	9																			1997-09-30	Giraffe			predict
GF			Masai Mara Ecosystem		1997-10-30			1997-10-30	1997-10-30																1997	10																			1997-10-30	Giraffe			predict
GF			Masai Mara Ecosystem		1997-11-30			1997-11-30	1997-11-30																1997	11																			1997-11-30	Giraffe			predict
GF			Masai Mara Ecosystem		1997-12-30			1997-12-30	1997-12-30																1997	12																			1997-12-30	Giraffe			predict
GF			Masai Mara Ecosystem		1998-01-30			1998-01-30	1998-01-30																1998	1																			1998-01-30	Giraffe			predict
GF			Masai Mara Ecosystem		1998-02-28			1998-02-28	1998-02-28																1998	2																			1998-02-28	Giraffe			predict
GF			Masai Mara Ecosystem		1998-03-30			1998-03-30	1998-03-30																1998	3																			1998-03-30	Giraffe			predict
GF			Masai Mara Ecosystem		1998-04-30			1998-04-30	1998-04-30																1998	4																			1998-04-30	Giraffe			predict
GF			Masai Mara Ecosystem		1998-05-30			1998-05-30	1998-05-30																1998	5																			1998-05-30	Giraffe			predict
GF			Masai Mara Ecosystem		1998-06-30			1998-06-30	1998-06-30																1998	6																			1998-06-30	Giraffe			predict
GF			Masai Mara Ecosystem		1998-07-30			1998-07-30	1998-07-30																1998	7																			1998-07-30	Giraffe			predict
GF			Masai Mara Ecosystem		1998-08-30			1998-08-30	1998-08-30																1998	8																			1998-08-30	Giraffe			predict
GF			Masai Mara Ecosystem		1998-09-30			1998-09-30	1998-09-30																1998	9																			1998-09-30	Giraffe			predict
GF			Masai Mara Ecosystem		1998-10-30			1998-10-30	1998-10-30																1998	10																			1998-10-30	Giraffe			predict
GF			Masai Mara Ecosystem		1998-11-30			1998-11-30	1998-11-30																1998	11																			1998-11-30	Giraffe			predict
GF			Masai Mara Ecosystem		1998-12-30			1998-12-30	1998-12-30																1998	12																			1998-12-30	Giraffe			predict
GF			Masai Mara Ecosystem		1999-01-30			1999-01-30	1999-01-30																1999	1																			1999-01-30	Giraffe			predict
GF			Masai Mara Ecosystem		1999-02-28			1999-02-28	1999-02-28																1999	2																			1999-02-28	Giraffe			predict
GF			Masai Mara Ecosystem		1999-03-30			1999-03-30	1999-03-30																1999	3																			1999-03-30	Giraffe			predict
GF			Masai Mara Ecosystem		1999-04-30			1999-04-30	1999-04-30																1999	4																			1999-04-30	Giraffe			predict
GF			Masai Mara Ecosystem		1999-05-30			1999-05-30	1999-05-30																1999	5																			1999-05-30	Giraffe			predict
GF			Masai Mara Ecosystem		1999-06-30			1999-06-30	1999-06-30																1999	6																			1999-06-30	Giraffe			predict
GF			Masai Mara Ecosystem		1999-07-30			1999-07-30	1999-07-30																1999	7																			1999-07-30	Giraffe			predict
GF			Masai Mara Ecosystem		1999-08-30			1999-08-30	1999-08-30																1999	8																			1999-08-30	Giraffe			predict
GF			Masai Mara Ecosystem		1999-09-30			1999-09-30	1999-09-30																1999	9																			1999-09-30	Giraffe			predict
GF			Masai Mara Ecosystem		1999-10-30			1999-10-30	1999-10-30																1999	10																			1999-10-30	Giraffe			predict
GF			Masai Mara Ecosystem		1999-11-30			1999-11-30	1999-11-30																1999	11																			1999-11-30	Giraffe			predict
GF			Masai Mara Ecosystem		1999-12-30			1999-12-30	1999-12-30																1999	12																			1999-12-30	Giraffe			predict
GF			Masai Mara Ecosystem		2000-01-30			2000-01-30	2000-01-30																2000	1																			2000-01-30	Giraffe			predict
GF			Masai Mara Ecosystem		2000-02-28			2000-02-28	2000-02-28																2000	2																			2000-02-28	Giraffe			predict
GF			Masai Mara Ecosystem		2000-03-30			2000-03-30	2000-03-30																2000	3																			2000-03-30	Giraffe			predict
GF			Masai Mara Ecosystem		2000-04-30			2000-04-30	2000-04-30																2000	4																			2000-04-30	Giraffe			predict
GF			Masai Mara Ecosystem		2000-05-30			2000-05-30	2000-05-30																2000	5																			2000-05-30	Giraffe			predict
GF			Masai Mara Ecosystem		2000-06-30			2000-06-30	2000-06-30																2000	6																			2000-06-30	Giraffe			predict
GF			Masai Mara Ecosystem		2000-07-30			2000-07-30	2000-07-30																2000	7																			2000-07-30	Giraffe			predict
GF			Masai Mara Ecosystem		2000-08-30			2000-08-30	2000-08-30																2000	8																			2000-08-30	Giraffe			predict
GF			Masai Mara Ecosystem		2000-09-30			2000-09-30	2000-09-30																2000	9																			2000-09-30	Giraffe			predict
GF			Masai Mara Ecosystem		2000-10-30			2000-10-30	2000-10-30																2000	10																			2000-10-30	Giraffe			predict
GF	3545.68	Survey	Masai Mara Ecosystem	0004	2000-11-06	2000s_Dry	2000-2009	2000-10-21	2000-11-06	Dry							5	2.5	282	418	528	47	11.24	6689.13	2000	11	6932.94	744.48	757.84	0.220288	0.216405	45	419.06	411.673	164	1527.24	1500.32	137668	132814	371.036	364.437	24.2945	24.2906	1527.24	2000-11-06	Giraffe	8.17348		obs
GF			Masai Mara Ecosystem		2000-12-30			2000-12-30	2000-12-30																2000	12																			2000-12-30	Giraffe			predict
GF			Masai Mara Ecosystem		2001-01-30			2001-01-30	2001-01-30																2001	1																			2001-01-30	Giraffe			predict
GF			Masai Mara Ecosystem		2001-02-28			2001-02-28	2001-02-28																2001	2																			2001-02-28	Giraffe			predict
GF			Masai Mara Ecosystem		2001-03-30			2001-03-30	2001-03-30																2001	3																			2001-03-30	Giraffe			predict
GF			Masai Mara Ecosystem		2001-04-30			2001-04-30	2001-04-30																2001	4																			2001-04-30	Giraffe			predict
GF			Masai Mara Ecosystem		2001-05-30			2001-05-30	2001-05-30																2001	5																			2001-05-30	Giraffe			predict
GF			Masai Mara Ecosystem		2001-06-30			2001-06-30	2001-06-30																2001	6																			2001-06-30	Giraffe			predict
GF			Masai Mara Ecosystem		2001-07-30			2001-07-30	2001-07-30																2001	7																			2001-07-30	Giraffe			predict
GF			Masai Mara Ecosystem		2001-08-30			2001-08-30	2001-08-30																2001	8																			2001-08-30	Giraffe			predict
GF			Masai Mara Ecosystem		2001-09-30			2001-09-30	2001-09-30																2001	9																			2001-09-30	Giraffe			predict
GF			Masai Mara Ecosystem		2001-10-30			2001-10-30	2001-10-30																2001	10																			2001-10-30	Giraffe			predict
GF			Masai Mara Ecosystem		2001-11-30			2001-11-30	2001-11-30																2001	11																			2001-11-30	Giraffe			predict
GF			Masai Mara Ecosystem		2001-12-30			2001-12-30	2001-12-30																2001	12																			2001-12-30	Giraffe			predict
GF			Masai Mara Ecosystem		2002-01-30			2002-01-30	2002-01-30																2002	1																			2002-01-30	Giraffe			predict
GF			Masai Mara Ecosystem		2002-02-28			2002-02-28	2002-02-28																2002	2																			2002-02-28	Giraffe			predict
GF			Masai Mara Ecosystem		2002-03-30			2002-03-30	2002-03-30																2002	3																			2002-03-30	Giraffe			predict
GF			Masai Mara Ecosystem		2002-04-30			2002-04-30	2002-04-30																2002	4																			2002-04-30	Giraffe			predict
GF			Masai Mara Ecosystem		2002-05-30			2002-05-30	2002-05-30																2002	5																			2002-05-30	Giraffe			predict
GF			Masai Mara Ecosystem		2002-06-30			2002-06-30	2002-06-30																2002	6																			2002-06-30	Giraffe			predict
GF			Masai Mara Ecosystem		2002-07-30			2002-07-30	2002-07-30																2002	7																			2002-07-30	Giraffe			predict
GF			Masai Mara Ecosystem		2002-08-30			2002-08-30	2002-08-30																2002	8																			2002-08-30	Giraffe			predict
GF			Masai Mara Ecosystem		2002-09-30			2002-09-30	2002-09-30																2002	9																			2002-09-30	Giraffe			predict
GF			Masai Mara Ecosystem		2002-10-30			2002-10-30	2002-10-30																2002	10																			2002-10-30	Giraffe			predict
GF			Masai Mara Ecosystem		2002-11-30			2002-11-30	2002-11-30																2002	11																			2002-11-30	Giraffe			predict
GF	3545.68	Survey	Masai Mara Ecosystem	0204	2002-12-07	2000s_Wet	2000-2009	2002-12-01	2002-12-07	Wet							5	2.5	282	388	515	44	11.33	6689.13	2002	12	6932.94	369.42	373.121	0.314006	0.310891	44	825.752	817.56	116	2176.98	2155.39	685432	673480	827.908	820.658	38.0301	38.0748	2176.98	2002-12-07	Giraffe	8.17348		obs
GF			Masai Mara Ecosystem		2003-01-30			2003-01-30	2003-01-30																2003	1																			2003-01-30	Giraffe			predict
GF			Masai Mara Ecosystem		2003-02-28			2003-02-28	2003-02-28																2003	2																			2003-02-28	Giraffe			predict
GF			Masai Mara Ecosystem		2003-03-30			2003-03-30	2003-03-30																2003	3																			2003-03-30	Giraffe			predict
GF			Masai Mara Ecosystem		2003-04-30			2003-04-30	2003-04-30																2003	4																			2003-04-30	Giraffe			predict
GF			Masai Mara Ecosystem		2003-05-30			2003-05-30	2003-05-30																2003	5																			2003-05-30	Giraffe			predict
GF			Masai Mara Ecosystem		2003-06-30			2003-06-30	2003-06-30																2003	6																			2003-06-30	Giraffe			predict
GF			Masai Mara Ecosystem		2003-07-30			2003-07-30	2003-07-30																2003	7																			2003-07-30	Giraffe			predict
GF			Masai Mara Ecosystem		2003-08-30			2003-08-30	2003-08-30																2003	8																			2003-08-30	Giraffe			predict
GF			Masai Mara Ecosystem		2003-09-30			2003-09-30	2003-09-30																2003	9																			2003-09-30	Giraffe			predict
GF			Masai Mara Ecosystem		2003-10-30			2003-10-30	2003-10-30																2003	10																			2003-10-30	Giraffe			predict
GF			Masai Mara Ecosystem		2003-11-30			2003-11-30	2003-11-30																2003	11																			2003-11-30	Giraffe			predict
GF			Masai Mara Ecosystem		2003-12-30			2003-12-30	2003-12-30																2003	12																			2003-12-30	Giraffe			predict
GF			Masai Mara Ecosystem		2004-01-30			2004-01-30	2004-01-30																2004	1																			2004-01-30	Giraffe			predict
GF			Masai Mara Ecosystem		2004-02-28			2004-02-28	2004-02-28																2004	2																			2004-02-28	Giraffe			predict
GF			Masai Mara Ecosystem		2004-03-30			2004-03-30	2004-03-30																2004	3																			2004-03-30	Giraffe			predict
GF			Masai Mara Ecosystem		2004-04-30			2004-04-30	2004-04-30																2004	4																			2004-04-30	Giraffe			predict
GF	3545.68	Survey	Masai Mara Ecosystem	0403	2004-05-30	2000s_wet	2000-2009	2004-05-18	2004-05-30	Wet							5	2.5	282	405	500	43	10.63	6689.13	2004	5	6932.94	705	711.063	0.262411	0.260174	44	432.694	429.004	185	1819.28	1803.77	164167	161669	405.175	402.081	22.2711	22.2912	1819.28	2004-05-30	Giraffe	8.17348		obs
GF			Masai Mara Ecosystem		2004-06-30			2004-06-30	2004-06-30																2004	6																			2004-06-30	Giraffe			predict
GF			Masai Mara Ecosystem		2004-07-30			2004-07-30	2004-07-30																2004	7																			2004-07-30	Giraffe			predict
GF			Masai Mara Ecosystem		2004-08-30			2004-08-30	2004-08-30																2004	8																			2004-08-30	Giraffe			predict
GF			Masai Mara Ecosystem		2004-09-30			2004-09-30	2004-09-30																2004	9																			2004-09-30	Giraffe			predict
GF			Masai Mara Ecosystem		2004-10-30			2004-10-30	2004-10-30																2004	10																			2004-10-30	Giraffe			predict
GF			Masai Mara Ecosystem		2004-11-30			2004-11-30	2004-11-30																2004	11																			2004-11-30	Giraffe			predict
GF			Masai Mara Ecosystem		2004-12-30			2004-12-30	2004-12-30																2004	12																			2004-12-30	Giraffe			predict
GF			Masai Mara Ecosystem		2005-01-30			2005-01-30	2005-01-30																2005	1																			2005-01-30	Giraffe			predict
GF			Masai Mara Ecosystem		2005-02-28			2005-02-28	2005-02-28																2005	2																			2005-02-28	Giraffe			predict
GF			Masai Mara Ecosystem		2005-03-30			2005-03-30	2005-03-30																2005	3																			2005-03-30	Giraffe			predict
GF			Masai Mara Ecosystem		2005-04-30			2005-04-30	2005-04-30																2005	4																			2005-04-30	Giraffe			predict
GF	3545.68	Survey	Masai Mara Ecosystem	0502	2005-05-13	2000s_Wet	2000-2009	2005-05-01	2005-05-13	Wet							5	2.5	282	424	505	47	11.09	6689.13	2005	5	6932.94	712.05	742.224	0.200829	0.192664	45	438.146	420.334	143	1392.33	1335.73	117210	107008	342.36	327.121	24.589	24.4901	1392.33	2005-05-13	Giraffe	8.17348		obs
GF			Masai Mara Ecosystem		2005-06-30			2005-06-30	2005-06-30																2005	6																			2005-06-30	Giraffe			predict
GF			Masai Mara Ecosystem		2005-07-30			2005-07-30	2005-07-30																2005	7																			2005-07-30	Giraffe			predict
GF			Masai Mara Ecosystem		2005-08-30			2005-08-30	2005-08-30																2005	8																			2005-08-30	Giraffe			predict
GF	3545.68	Survey	Masai Mara Ecosystem	0503	2005-09-13	2000s_Dry	2000-2009	2005-09-02	2005-09-13	Dry							5	2.5	282	385	473	39	10.12	6689.13	2005	9	6932.94	666.93	678.457	0.179929	0.176872	45	467.788	459.841	120	1247.44	1226.24	123372	119340	351.244	345.457	28.1573	28.172	1247.44	2005-09-13	Giraffe	8.17348		obs
GF			Masai Mara Ecosystem		2005-10-30			2005-10-30	2005-10-30																2005	10																			2005-10-30	Giraffe			predict
GF			Masai Mara Ecosystem		2005-11-30			2005-11-30	2005-11-30																2005	11																			2005-11-30	Giraffe			predict
GF			Masai Mara Ecosystem		2005-12-30			2005-12-30	2005-12-30																2005	12																			2005-12-30	Giraffe			predict
GF			Masai Mara Ecosystem		2006-01-30			2006-01-30	2006-01-30																2006	1																			2006-01-30	Giraffe			predict
GF			Masai Mara Ecosystem		2006-02-28			2006-02-28	2006-02-28																2006	2																			2006-02-28	Giraffe			predict
GF			Masai Mara Ecosystem		2006-03-30			2006-03-30	2006-03-30																2006	3																			2006-03-30	Giraffe			predict
GF			Masai Mara Ecosystem		2006-04-30			2006-04-30	2006-04-30																2006	4																			2006-04-30	Giraffe			predict
GF	3545.68	Survey	Masai Mara Ecosystem	0603	2006-05-08	2000s_Wet	2000-2009	2006-05-05	2006-05-08	Wet							5	2.5	282	360	481	37	10.26	6689.13	2006	5	6932.94	679.62	687.234	0.0765133	0.0756656	44	448.853	443.88	52	530.462	524.585	119109	116539	345.121	341.378	65.0605	65.0758	530.462	2006-05-08	Giraffe	8.17348		obs
GF			Masai Mara Ecosystem		2006-06-30			2006-06-30	2006-06-30																2006	6																			2006-06-30	Giraffe			predict
GF			Masai Mara Ecosystem		2006-07-30			2006-07-30	2006-07-30																2006	7																			2006-07-30	Giraffe			predict
GF			Masai Mara Ecosystem		2006-08-30			2006-08-30	2006-08-30																2006	8																			2006-08-30	Giraffe			predict
GF			Masai Mara Ecosystem		2006-09-30			2006-09-30	2006-09-30																2006	9																			2006-09-30	Giraffe			predict
GF			Masai Mara Ecosystem		2006-10-30			2006-10-30	2006-10-30																2006	10																			2006-10-30	Giraffe			predict
GF			Masai Mara Ecosystem		2006-11-30			2006-11-30	2006-11-30																2006	11																			2006-11-30	Giraffe			predict
GF			Masai Mara Ecosystem		2006-12-30			2006-12-30	2006-12-30																2006	12																			2006-12-30	Giraffe			predict
GF			Masai Mara Ecosystem		2007-01-30			2007-01-30	2007-01-30																2007	1																			2007-01-30	Giraffe			predict
GF			Masai Mara Ecosystem		2007-02-28			2007-02-28	2007-02-28																2007	2																			2007-02-28	Giraffe			predict
GF			Masai Mara Ecosystem		2007-03-30			2007-03-30	2007-03-30																2007	3																			2007-03-30	Giraffe			predict
GF			Masai Mara Ecosystem		2007-04-30			2007-04-30	2007-04-30																2007	4																			2007-04-30	Giraffe			predict
GF	3545.68	Survey	Masai Mara Ecosystem	0702	2007-05-23	2000s_Wet	2000-2009	2007-05-17	2007-05-23	Wet				2007	2007		5	2.5	282	421	492	44	10.45	6689.13	2007	5	6932.94	693.72	699.818	0.224875	0.222915	45	449.723	445.804	156	1559.04	1545.46	202581	198928	450.09	446.013	28.8697	28.8597	1559.04	2007-05-23	Giraffe	8.17348		obs
GF			Masai Mara Ecosystem		2007-06-30			2007-06-30	2007-06-30																2007	6																			2007-06-30	Giraffe			predict
GF			Masai Mara Ecosystem		2007-07-30			2007-07-30	2007-07-30																2007	7																			2007-07-30	Giraffe			predict
GF			Masai Mara Ecosystem		2007-08-30			2007-08-30	2007-08-30																2007	8																			2007-08-30	Giraffe			predict
GF			Masai Mara Ecosystem		2007-09-30			2007-09-30	2007-09-30																2007	9																			2007-09-30	Giraffe			predict
GF			Masai Mara Ecosystem		2007-10-30			2007-10-30	2007-10-30																2007	10																			2007-10-30	Giraffe			predict
GF			Masai Mara Ecosystem		2007-11-30			2007-11-30	2007-11-30																2007	11																			2007-11-30	Giraffe			predict
GF			Masai Mara Ecosystem		2007-12-30			2007-12-30	2007-12-30																2007	12																			2007-12-30	Giraffe			predict
GF			Masai Mara Ecosystem		2008-01-30			2008-01-30	2008-01-30																2008	1																			2008-01-30	Giraffe			predict
GF			Masai Mara Ecosystem		2008-02-28			2008-02-28	2008-02-28																2008	2																			2008-02-28	Giraffe			predict
GF			Masai Mara Ecosystem		2008-03-30			2008-03-30	2008-03-30																2008	3																			2008-03-30	Giraffe			predict
GF			Masai Mara Ecosystem		2008-04-30			2008-04-30	2008-04-30																2008	4																			2008-04-30	Giraffe			predict
GF			Masai Mara Ecosystem		2008-05-30			2008-05-30	2008-05-30																2008	5																			2008-05-30	Giraffe			predict
GF			Masai Mara Ecosystem		2008-06-30			2008-06-30	2008-06-30																2008	6																			2008-06-30	Giraffe			predict
GF			Masai Mara Ecosystem		2008-07-30			2008-07-30	2008-07-30																2008	7																			2008-07-30	Giraffe			predict
GF			Masai Mara Ecosystem		2008-08-30			2008-08-30	2008-08-30																2008	8																			2008-08-30	Giraffe			predict
GF			Masai Mara Ecosystem		2008-09-30			2008-09-30	2008-09-30																2008	9																			2008-09-30	Giraffe			predict
GF			Masai Mara Ecosystem		2008-10-30			2008-10-30	2008-10-30																2008	10																			2008-10-30	Giraffe			predict
GF	3545.68	Survey	Masai Mara Ecosystem	0803	2008-11-02	2000s_Dry	2000-2009	2008-10-23	2008-11-02	Dry						2008	5	2.5	282	407	500	44	10.8	6689.13	2008	11	6932.94	705	723.753	0.182979	0.178238	45	442.528	431.062	129	1268.58	1235.71	107292	101196	327.555	318.113	25.8206	25.7433	1268.58	2008-11-02	Giraffe	8.17348		obs
GF			Masai Mara Ecosystem		2008-12-30			2008-12-30	2008-12-30																2008	12																			2008-12-30	Giraffe			predict
GF			Masai Mara Ecosystem		2009-01-30			2009-01-30	2009-01-30																2009	1																			2009-01-30	Giraffe			predict
GF			Masai Mara Ecosystem		2009-02-28			2009-02-28	2009-02-28																2009	2																			2009-02-28	Giraffe			predict
GF			Masai Mara Ecosystem		2009-03-30			2009-03-30	2009-03-30																2009	3																			2009-03-30	Giraffe			predict
GF			Masai Mara Ecosystem		2009-04-30			2009-04-30	2009-04-30																2009	4																			2009-04-30	Giraffe			predict
GF			Masai Mara Ecosystem		2009-05-30			2009-05-30	2009-05-30																2009	5																			2009-05-30	Giraffe			predict
GF			Masai Mara Ecosystem		2009-06-30			2009-06-30	2009-06-30																2009	6																			2009-06-30	Giraffe			predict
GF			Masai Mara Ecosystem		2009-07-30			2009-07-30	2009-07-30																2009	7																			2009-07-30	Giraffe			predict
GF			Masai Mara Ecosystem		2009-08-30			2009-08-30	2009-08-30																2009	8																			2009-08-30	Giraffe			predict
GF			Masai Mara Ecosystem		2009-09-30			2009-09-30	2009-09-30																2009	9																			2009-09-30	Giraffe			predict
GF	3545.68	Survey	Masai Mara Ecosystem	0903	2009-10-26	2000s_Dry	2000-2009	2009-10-17	2009-10-26	Dry							5	2.5	282	551	476	57	10.31	6689.13	2009	10	6932.94	671.16	690.794	0.147506	0.143313	43	444.181	431.556	99	1022.65	993.582	83098.3	78116.9	288.268	279.494	28.1884	28.1299	1022.65	2009-10-26	Giraffe	8.17348		obs
GF			Masai Mara Ecosystem		2009-11-30			2009-11-30	2009-11-30																2009	11																			2009-11-30	Giraffe			predict
GF			Masai Mara Ecosystem		2009-12-30			2009-12-30	2009-12-30																2009	12																			2009-12-30	Giraffe			predict
GF			Masai Mara Ecosystem		2010-01-30			2010-01-30	2010-01-30																2010	1																			2010-01-30	Giraffe			predict
GF			Masai Mara Ecosystem		2010-02-28			2010-02-28	2010-02-28																2010	2																			2010-02-28	Giraffe			predict
GF			Masai Mara Ecosystem		2010-03-30			2010-03-30	2010-03-30																2010	3																			2010-03-30	Giraffe			predict
GF			Masai Mara Ecosystem		2010-04-30			2010-04-30	2010-04-30																2010	4																			2010-04-30	Giraffe			predict
GF			Masai Mara Ecosystem		2010-05-30			2010-05-30	2010-05-30																2010	5																			2010-05-30	Giraffe			predict
GF			Masai Mara Ecosystem		2010-06-30			2010-06-30	2010-06-30																2010	6																			2010-06-30	Giraffe			predict
GF			Masai Mara Ecosystem		2010-07-30			2010-07-30	2010-07-30																2010	7																			2010-07-30	Giraffe			predict
GF			Masai Mara Ecosystem		2010-08-30			2010-08-30	2010-08-30																2010	8																			2010-08-30	Giraffe			predict
GF			Masai Mara Ecosystem		2010-09-30			2010-09-30	2010-09-30																2010	9																			2010-09-30	Giraffe			predict
GF	3545.68	Survey	Masai Mara Ecosystem	1004	2010-10-25	2010s_Dry	2010-2014	2010-10-10	2010-10-25	Dry							5	2.5	282	431	488	45	10.43	6689.13	2010	10	6932.94	688.08	699.219	0.199105	0.195933	44	443.334	436.271	137	1380.38	1358.39	145961	142076	382.049	376.929	27.6771	27.7482	1380.38	2010-10-25	Giraffe	8.17348		obs
GF			Masai Mara Ecosystem		2010-11-30			2010-11-30	2010-11-30																2010	11																			2010-11-30	Giraffe			predict
GF			Masai Mara Ecosystem		2010-12-30			2010-12-30	2010-12-30																2010	12																			2010-12-30	Giraffe			predict
GF			Masai Mara Ecosystem		2011-01-30			2011-01-30	2011-01-30																2011	1																			2011-01-30	Giraffe			predict
GF			Masai Mara Ecosystem		2011-02-28			2011-02-28	2011-02-28																2011	2																			2011-02-28	Giraffe			predict
GF			Masai Mara Ecosystem		2011-03-30			2011-03-30	2011-03-30																2011	3																			2011-03-30	Giraffe			predict
GF			Masai Mara Ecosystem		2011-04-30			2011-04-30	2011-04-30																2011	4																			2011-04-30	Giraffe			predict
GF			Masai Mara Ecosystem		2011-05-30			2011-05-30	2011-05-30																2011	5																			2011-05-30	Giraffe			predict
GF			Masai Mara Ecosystem		2011-06-30			2011-06-30	2011-06-30																2011	6																			2011-06-30	Giraffe			predict
GF			Masai Mara Ecosystem		2011-07-30			2011-07-30	2011-07-30																2011	7																			2011-07-30	Giraffe			predict
GF			Masai Mara Ecosystem		2011-08-30			2011-08-30	2011-08-30																2011	8																			2011-08-30	Giraffe			predict
GF			Masai Mara Ecosystem		2011-09-30			2011-09-30	2011-09-30																2011	9																			2011-09-30	Giraffe			predict
GF	3545.68	Survey	Masai Mara Ecosystem	1105	2011-10-13	2010s_Dry	2010-2014	2011-10-01	2011-10-13	Dry							5	2.5	282	420	496	45	10.73	6689.13	2011	10	6932.94	699.36	720.052	0.393217	0.381917	45	446.097	433.277	275	2726.15	2647.81	316544	299194	562.622	546.986	20.638	20.6581	2726.15	2011-10-13	Giraffe	8.17348		obs
GF			Masai Mara Ecosystem		2011-11-30			2011-11-30	2011-11-30																2011	11																			2011-11-30	Giraffe			predict
GF			Masai Mara Ecosystem		2011-12-30			2011-12-30	2011-12-30																2011	12																			2011-12-30	Giraffe			predict
GF			Masai Mara Ecosystem		2012-01-30			2012-01-30	2012-01-30																2012	1																			2012-01-30	Giraffe			predict
GF			Masai Mara Ecosystem		2012-02-28			2012-02-28	2012-02-28																2012	2																			2012-02-28	Giraffe			predict
GF			Masai Mara Ecosystem		2012-03-30			2012-03-30	2012-03-30																2012	3																			2012-03-30	Giraffe			predict
GF			Masai Mara Ecosystem		2012-04-30			2012-04-30	2012-04-30																2012	4																			2012-04-30	Giraffe			predict
GF			Masai Mara Ecosystem		2012-05-30			2012-05-30	2012-05-30																2012	5																			2012-05-30	Giraffe			predict
GF			Masai Mara Ecosystem		2012-06-30			2012-06-30	2012-06-30																2012	6																			2012-06-30	Giraffe			predict
GF			Masai Mara Ecosystem		2012-07-30			2012-07-30	2012-07-30																2012	7																			2012-07-30	Giraffe			predict
GF			Masai Mara Ecosystem		2012-08-30			2012-08-30	2012-08-30																2012	8																			2012-08-30	Giraffe			predict
GF			Masai Mara Ecosystem		2012-09-30			2012-09-30	2012-09-30																2012	9																			2012-09-30	Giraffe			predict
GF			Masai Mara Ecosystem		2012-10-30			2012-10-30	2012-10-30																2012	10																			2012-10-30	Giraffe			predict
GF	3545.68	Survey	Masai Mara Ecosystem	1205	2012-11-01	2010s_Dry	2010-2014	2012-10-27	2012-11-01	Dry							5	2.5	282	401	508	44	10.99	6689.13	2012	11	6932.94	717.69	738.523	0.239658	0.232897	45	434.703	422.441	172	1661.53	1614.66	426356	400412	652.96	632.781	39.2987	39.1897	1661.53	2012-11-01	Giraffe	8.17348		obs
GF			Masai Mara Ecosystem		2012-12-30			2012-12-30	2012-12-30																2012	12																			2012-12-30	Giraffe			predict
GF			Masai Mara Ecosystem		2013-01-30			2013-01-30	2013-01-30																2013	1																			2013-01-30	Giraffe			predict
GF			Masai Mara Ecosystem		2013-02-28			2013-02-28	2013-02-28																2013	2																			2013-02-28	Giraffe			predict
GF			Masai Mara Ecosystem		2013-03-30			2013-03-30	2013-03-30																2013	3																			2013-03-30	Giraffe			predict
GF			Masai Mara Ecosystem		2013-04-30			2013-04-30	2013-04-30																2013	4																			2013-04-30	Giraffe			predict
GF			Masai Mara Ecosystem		2013-05-30			2013-05-30	2013-05-30																2013	5																			2013-05-30	Giraffe			predict
GF			Masai Mara Ecosystem		2013-06-30			2013-06-30	2013-06-30																2013	6																			2013-06-30	Giraffe			predict
GF			Masai Mara Ecosystem		2013-07-30			2013-07-30	2013-07-30																2013	7																			2013-07-30	Giraffe			predict
GF			Masai Mara Ecosystem		2013-08-30			2013-08-30	2013-08-30																2013	8																			2013-08-30	Giraffe			predict
GF			Masai Mara Ecosystem		2013-09-30			2013-09-30	2013-09-30																2013	9																			2013-09-30	Giraffe			predict
GF			Masai Mara Ecosystem		2013-10-30			2013-10-30	2013-10-30																2013	10																			2013-10-30	Giraffe			predict
GF	3545.68	Survey	Masai Mara Ecosystem	1303	2013-11-30	2010s_Dry	2010-2014	2013-11-26	2013-11-30	Dry							5	2.5	282	419	491	46	10.98	6689.13	2013	11	6932.94	692.31	736.619	0.119888	0.112677	45	450.639	423.532	83	831.179	781.182	38629.2	34100	196.543	184.662	23.6463	23.6388	831.179	2013-11-30	Giraffe	8.17348		obs
GF			Masai Mara Ecosystem		2013-12-30			2013-12-30	2013-12-30																2013	12																			2013-12-30	Giraffe			predict
GF			Masai Mara Ecosystem		2014-01-30			2014-01-30	2014-01-30																2014	1																			2014-01-30	Giraffe			predict
GF			Masai Mara Ecosystem		2014-02-28			2014-02-28	2014-02-28																2014	2																			2014-02-28	Giraffe			predict
GF			Masai Mara Ecosystem		2014-03-30			2014-03-30	2014-03-30																2014	3																			2014-03-30	Giraffe			predict
GF			Masai Mara Ecosystem		2014-04-30			2014-04-30	2014-04-30																2014	4																			2014-04-30	Giraffe			predict
GF			Masai Mara Ecosystem		2014-05-30			2014-05-30	2014-05-30																2014	5																			2014-05-30	Giraffe			predict
GF			Masai Mara Ecosystem		2014-06-30			2014-06-30	2014-06-30																2014	6																			2014-06-30	Giraffe			predict
GF			Masai Mara Ecosystem		2014-07-30			2014-07-30	2014-07-30																2014	7																			2014-07-30	Giraffe			predict
GF			Masai Mara Ecosystem		2014-08-30			2014-08-30	2014-08-30																2014	8																			2014-08-30	Giraffe			predict
GF	3545.68	Survey	Masai Mara Ecosystem	1403	2014-09-15	2010s_Dry	2010-2014	2014-09-01	2014-09-15	Dry		2014					5	2.5	282	405	506	46	11.33	6689.13	2014	9	6932.94	713.46	761.506	0.194825	0.182533	45	437.28	409.691	139	1350.71	1265.49	235728	206399	485.518	454.311	35.9454	35.9	1350.71	2014-09-15	Giraffe	8.17348		obs
GF			Masai Mara Ecosystem		2014-10-30			2014-10-30	2014-10-30																2014	10																			2014-10-30	Giraffe			predict
GF			Masai Mara Ecosystem		2014-11-30			2014-11-30	2014-11-30																2014	11																			2014-11-30	Giraffe			predict
GF			Masai Mara Ecosystem		2014-12-30			2014-12-30	2014-12-30																2014	12																			2014-12-30	Giraffe			predict
GF			Masai Mara Ecosystem		2015-01-30			2015-01-30	2015-01-30																2015	1																			2015-01-30	Giraffe			predict
GF			Masai Mara Ecosystem		2015-02-28			2015-02-28	2015-02-28																2015	2																			2015-02-28	Giraffe			predict
GF			Masai Mara Ecosystem		2015-03-30			2015-03-30	2015-03-30																2015	3																			2015-03-30	Giraffe			predict
GF			Masai Mara Ecosystem		2015-04-30			2015-04-30	2015-04-30																2015	4																			2015-04-30	Giraffe			predict
GF			Masai Mara Ecosystem		2015-05-30			2015-05-30	2015-05-30																2015	5																			2015-05-30	Giraffe			predict
GF			Masai Mara Ecosystem		2015-06-30			2015-06-30	2015-06-30																2015	6																			2015-06-30	Giraffe			predict
GF			Masai Mara Ecosystem		2015-07-30			2015-07-30	2015-07-30																2015	7																			2015-07-30	Giraffe			predict
GF			Masai Mara Ecosystem		2015-08-30			2015-08-30	2015-08-30																2015	8																			2015-08-30	Giraffe			predict
GF			Masai Mara Ecosystem		2015-09-30			2015-09-30	2015-09-30																2015	9																			2015-09-30	Giraffe			predict
GF			Masai Mara Ecosystem		2015-10-30			2015-10-30	2015-10-30																2015	10																			2015-10-30	Giraffe			predict
GF			Masai Mara Ecosystem		2015-11-30			2015-11-30	2015-11-30																2015	11																			2015-11-30	Giraffe			predict
GF			Masai Mara Ecosystem		2015-12-30			2015-12-30	2015-12-30																2015	12																			2015-12-30	Giraffe			predict
GF	3545.68	Survey	Masai Mara Ecosystem	1601	2016-01-16	2010s_Wet	2015-2018	2016-01-12	2016-01-16	Wet			2016				5	2.5	282	385	484	42	10.92	6689.13	2016	1	6932.94	682.44	732.636	0.152394	0.141953	44	446.998	416.372	104	1056.54	984.152	78137.7	66477.1	279.531	257.831	26.4572	26.1983	1056.54	2016-01-16	Giraffe	8.17348		obs
GF			Masai Mara Ecosystem		2016-02-28			2016-02-28	2016-02-28																2016	2																			2016-02-28	Giraffe			predict
GF			Masai Mara Ecosystem		2016-03-30			2016-03-30	2016-03-30																2016	3																			2016-03-30	Giraffe			predict
GF			Masai Mara Ecosystem		2016-04-30			2016-04-30	2016-04-30																2016	4																			2016-04-30	Giraffe			predict
GF			Masai Mara Ecosystem		2016-05-30			2016-05-30	2016-05-30																2016	5																			2016-05-30	Giraffe			predict
GF			Masai Mara Ecosystem		2016-06-30			2016-06-30	2016-06-30																2016	6																			2016-06-30	Giraffe			predict
GF			Masai Mara Ecosystem		2016-07-30			2016-07-30	2016-07-30																2016	7																			2016-07-30	Giraffe			predict
GF			Masai Mara Ecosystem		2016-08-30			2016-08-30	2016-08-30																2016	8																			2016-08-30	Giraffe			predict
GF			Masai Mara Ecosystem		2016-09-30			2016-09-30	2016-09-30																2016	9																			2016-09-30	Giraffe			predict
GF			Masai Mara Ecosystem		2016-10-30			2016-10-30	2016-10-30																2016	10																			2016-10-30	Giraffe			predict
GF			Masai Mara Ecosystem		2016-11-30			2016-11-30	2016-11-30																2016	11																			2016-11-30	Giraffe			predict
GF	3545.68	Survey	Masai Mara Ecosystem	1605	2016-12-05	2010s_Wet	2015-2018	2016-11-27	2016-12-05	Wet							5	2.5	282	410	480	44	10.74	6689.13	2016	12	6932.94	678.21	721.039	0.274251	0.257961	44	449.786	423.069	186	1901.37	1788.43	180370	159052	424.7	398.814	22.3366	22.2997	1901.37	2016-12-05	Giraffe	8.17348		obs
GF			Masai Mara Ecosystem		2017-01-30			2017-01-30	2017-01-30																2017	1																			2017-01-30	Giraffe			predict
GF			Masai Mara Ecosystem		2017-02-28			2017-02-28	2017-02-28																2017	2																			2017-02-28	Giraffe			predict
GF			Masai Mara Ecosystem		2017-03-30			2017-03-30	2017-03-30																2017	3																			2017-03-30	Giraffe			predict
GF			Masai Mara Ecosystem		2017-04-30			2017-04-30	2017-04-30																2017	4																			2017-04-30	Giraffe			predict
GF			Masai Mara Ecosystem		2017-05-30			2017-05-30	2017-05-30																2017	5																			2017-05-30	Giraffe			predict
GF			Masai Mara Ecosystem		2017-06-30			2017-06-30	2017-06-30																2017	6																			2017-06-30	Giraffe			predict
GF			Masai Mara Ecosystem		2017-07-30			2017-07-30	2017-07-30																2017	7																			2017-07-30	Giraffe			predict
GF			Masai Mara Ecosystem		2017-08-30			2017-08-30	2017-08-30																2017	8																			2017-08-30	Giraffe			predict
GF			Masai Mara Ecosystem		2017-09-30			2017-09-30	2017-09-30																2017	9																			2017-09-30	Giraffe			predict
GF			Masai Mara Ecosystem		2017-10-30			2017-10-30	2017-10-30																2017	10																			2017-10-30	Giraffe			predict
GF			Masai Mara Ecosystem		2017-11-30			2017-11-30	2017-11-30																2017	11																			2017-11-30	Giraffe			predict
GF			Masai Mara Ecosystem		2017-12-30			2017-12-30	2017-12-30																2017	12																			2017-12-30	Giraffe			predict
GF			Masai Mara Ecosystem		2018-01-30			2018-01-30	2018-01-30																2018	1																			2018-01-30	Giraffe			predict
GF			Masai Mara Ecosystem		2018-02-28			2018-02-28	2018-02-28																2018	2																			2018-02-28	Giraffe			predict
GF			Masai Mara Ecosystem		2018-03-30			2018-03-30	2018-03-30																2018	3																			2018-03-30	Giraffe			predict
GF			Masai Mara Ecosystem		2018-04-30			2018-04-30	2018-04-30																2018	4																			2018-04-30	Giraffe			predict
GF			Masai Mara Ecosystem		2018-05-30			2018-05-30	2018-05-30																2018	5																			2018-05-30	Giraffe			predict
GF			Masai Mara Ecosystem		2018-06-30			2018-06-30	2018-06-30																2018	6																			2018-06-30	Giraffe			predict
GF			Masai Mara Ecosystem		2018-07-30			2018-07-30	2018-07-30																2018	7																			2018-07-30	Giraffe			predict
GF			Masai Mara Ecosystem		2018-08-30			2018-08-30	2018-08-30																2018	8																			2018-08-30	Giraffe			predict
GF			Masai Mara Ecosystem		2018-09-30			2018-09-30	2018-09-30																2018	9																			2018-09-30	Giraffe			predict
GF			Masai Mara Ecosystem		2018-10-30			2018-10-30	2018-10-30																2018	10																			2018-10-30	Giraffe			predict
GF			Masai Mara Ecosystem		2018-11-30			2018-11-30	2018-11-30																2018	11																			2018-11-30	Giraffe			predict
GF	3545.68	Survey	Masai Mara Ecosystem	1802	2018-12-02	2010s_Wet	2015-2018	2018-11-23	2018-12-02	Wet	2018		2018	2018		2018	5	2.5	282	349	498	38	10.88	6689.13	2018	12	6932.94	703.59	731.014	0.329737	0.317367	45	443.415	426.78	232	2286.05	2200.29	513397	482278	716.517	694.462	31.343	31.5624	2286.05	2018-12-02	Giraffe	8.17348		obs
KG			Masai Mara Ecosystem		1977-02-28			1977-02-28	1977-02-28																1977	2																			1977-02-28	Hartebeest			predict
KG			Masai Mara Ecosystem		1977-03-30			1977-03-30	1977-03-30																1977	3																			1977-03-30	Hartebeest			predict
KG			Masai Mara Ecosystem		1977-04-30			1977-04-30	1977-04-30																1977	4																			1977-04-30	Hartebeest			predict
KG			Masai Mara Ecosystem		1977-06-30			1977-06-30	1977-06-30																1977	6																			1977-06-30	Hartebeest			predict
KG			Masai Mara Ecosystem		1977-07-30			1977-07-30	1977-07-30																1977	7																			1977-07-30	Hartebeest			predict
KG			Masai Mara Ecosystem		1977-08-30			1977-08-30	1977-08-30																1977	8																			1977-08-30	Hartebeest			predict
KG			Masai Mara Ecosystem		1977-09-30			1977-09-30	1977-09-30																1977	9																			1977-09-30	Hartebeest			predict
KG			Masai Mara Ecosystem		1977-10-30			1977-10-30	1977-10-30																1977	10																			1977-10-30	Hartebeest			predict
KG			Masai Mara Ecosystem		1977-12-30			1977-12-30	1977-12-30																1977	12																			1977-12-30	Hartebeest			predict
KG			Masai Mara Ecosystem		1978-01-30			1978-01-30	1978-01-30																1978	1																			1978-01-30	Hartebeest			predict
KG			Masai Mara Ecosystem		1978-02-28			1978-02-28	1978-02-28																1978	2																			1978-02-28	Hartebeest			predict
KG			Masai Mara Ecosystem		1978-03-30			1978-03-30	1978-03-30																1978	3																			1978-03-30	Hartebeest			predict
KG			Masai Mara Ecosystem		1978-05-30			1978-05-30	1978-05-30																1978	5																			1978-05-30	Hartebeest			predict
KG			Masai Mara Ecosystem		1978-06-30			1978-06-30	1978-06-30																1978	6																			1978-06-30	Hartebeest			predict
KG			Masai Mara Ecosystem		1978-07-30			1978-07-30	1978-07-30																1978	7																			1978-07-30	Hartebeest			predict
KG			Masai Mara Ecosystem		1978-09-30			1978-09-30	1978-09-30																1978	9																			1978-09-30	Hartebeest			predict
KG			Masai Mara Ecosystem		1978-10-30			1978-10-30	1978-10-30																1978	10																			1978-10-30	Hartebeest			predict
KG			Masai Mara Ecosystem		1978-11-30			1978-11-30	1978-11-30																1978	11																			1978-11-30	Hartebeest			predict
KG			Masai Mara Ecosystem		1979-05-30			1979-05-30	1979-05-30																1979	5																			1979-05-30	Hartebeest			predict
KG			Masai Mara Ecosystem		1979-09-30			1979-09-30	1979-09-30																1979	9																			1979-09-30	Hartebeest			predict
KG			Masai Mara Ecosystem		1979-12-30			1979-12-30	1979-12-30																1979	12																			1979-12-30	Hartebeest			predict
KG			Masai Mara Ecosystem		1980-01-30			1980-01-30	1980-01-30																1980	1																			1980-01-30	Hartebeest			predict
KG			Masai Mara Ecosystem		1980-02-28			1980-02-28	1980-02-28																1980	2																			1980-02-28	Hartebeest			predict
KG			Masai Mara Ecosystem		1980-04-30			1980-04-30	1980-04-30																1980	4																			1980-04-30	Hartebeest			predict
KG			Masai Mara Ecosystem		1980-05-30			1980-05-30	1980-05-30																1980	5																			1980-05-30	Hartebeest			predict
KG			Masai Mara Ecosystem		1980-06-30			1980-06-30	1980-06-30																1980	6																			1980-06-30	Hartebeest			predict
KG			Masai Mara Ecosystem		1980-11-30			1980-11-30	1980-11-30																1980	11																			1980-11-30	Hartebeest			predict
KG			Masai Mara Ecosystem		1980-12-30			1980-12-30	1980-12-30																1980	12																			1980-12-30	Hartebeest			predict
KG			Masai Mara Ecosystem		1981-02-28			1981-02-28	1981-02-28																1981	2																			1981-02-28	Hartebeest			predict
KG			Masai Mara Ecosystem		1981-04-30			1981-04-30	1981-04-30																1981	4																			1981-04-30	Hartebeest			predict
KG			Masai Mara Ecosystem		1981-05-30			1981-05-30	1981-05-30																1981	5																			1981-05-30	Hartebeest			predict
KG			Masai Mara Ecosystem		1981-06-30			1981-06-30	1981-06-30																1981	6																			1981-06-30	Hartebeest			predict
KG			Masai Mara Ecosystem		1981-09-30			1981-09-30	1981-09-30																1981	9																			1981-09-30	Hartebeest			predict
KG			Masai Mara Ecosystem		1981-12-30			1981-12-30	1981-12-30																1981	12																			1981-12-30	Hartebeest			predict
KG			Masai Mara Ecosystem		1982-01-30			1982-01-30	1982-01-30																1982	1																			1982-01-30	Hartebeest			predict
KG			Masai Mara Ecosystem		1982-03-30			1982-03-30	1982-03-30																1982	3																			1982-03-30	Hartebeest			predict
KG			Masai Mara Ecosystem		1982-04-30			1982-04-30	1982-04-30																1982	4																			1982-04-30	Hartebeest			predict
KG			Masai Mara Ecosystem		1982-06-30			1982-06-30	1982-06-30																1982	6																			1982-06-30	Hartebeest			predict
KG			Masai Mara Ecosystem		1982-07-30			1982-07-30	1982-07-30																1982	7																			1982-07-30	Hartebeest			predict
KG			Masai Mara Ecosystem		1982-08-30			1982-08-30	1982-08-30																1982	8																			1982-08-30	Hartebeest			predict
KG			Masai Mara Ecosystem		1982-10-30			1982-10-30	1982-10-30																1982	10																			1982-10-30	Hartebeest			predict
KG			Masai Mara Ecosystem		1982-11-30			1982-11-30	1982-11-30																1982	11																			1982-11-30	Hartebeest			predict
KG			Masai Mara Ecosystem		1983-01-30			1983-01-30	1983-01-30																1983	1																			1983-01-30	Hartebeest			predict
KG			Masai Mara Ecosystem		1983-03-30			1983-03-30	1983-03-30																1983	3																			1983-03-30	Hartebeest			predict
KG			Masai Mara Ecosystem		1983-04-30			1983-04-30	1983-04-30																1983	4																			1983-04-30	Hartebeest			predict
KG			Masai Mara Ecosystem		1983-05-30			1983-05-30	1983-05-30																1983	5																			1983-05-30	Hartebeest			predict
KG			Masai Mara Ecosystem		1983-06-30			1983-06-30	1983-06-30																1983	6																			1983-06-30	Hartebeest			predict
KG			Masai Mara Ecosystem		1983-07-30			1983-07-30	1983-07-30																1983	7																			1983-07-30	Hartebeest			predict
KG			Masai Mara Ecosystem		1983-09-30			1983-09-30	1983-09-30																1983	9																			1983-09-30	Hartebeest			predict
KG			Masai Mara Ecosystem		1983-11-30			1983-11-30	1983-11-30																1983	11																			1983-11-30	Hartebeest			predict
KG			Masai Mara Ecosystem		1984-02-28			1984-02-28	1984-02-28																1984	2																			1984-02-28	Hartebeest			predict
KG			Masai Mara Ecosystem		1984-03-30			1984-03-30	1984-03-30																1984	3																			1984-03-30	Hartebeest			predict
KG			Masai Mara Ecosystem		1984-04-30			1984-04-30	1984-04-30																1984	4																			1984-04-30	Hartebeest			predict
KG			Masai Mara Ecosystem		1984-05-30			1984-05-30	1984-05-30																1984	5																			1984-05-30	Hartebeest			predict
KG			Masai Mara Ecosystem		1984-07-30			1984-07-30	1984-07-30																1984	7																			1984-07-30	Hartebeest			predict
KG			Masai Mara Ecosystem		1984-09-30			1984-09-30	1984-09-30																1984	9																			1984-09-30	Hartebeest			predict
KG			Masai Mara Ecosystem		1984-10-30			1984-10-30	1984-10-30																1984	10																			1984-10-30	Hartebeest			predict
KG			Masai Mara Ecosystem		1984-11-30			1984-11-30	1984-11-30																1984	11																			1984-11-30	Hartebeest			predict
KG			Masai Mara Ecosystem		1984-12-30			1984-12-30	1984-12-30																1984	12																			1984-12-30	Hartebeest			predict
KG			Masai Mara Ecosystem		1985-01-30			1985-01-30	1985-01-30																1985	1																			1985-01-30	Hartebeest			predict
KG			Masai Mara Ecosystem		1985-02-28			1985-02-28	1985-02-28																1985	2																			1985-02-28	Hartebeest			predict
KG			Masai Mara Ecosystem		1985-03-30			1985-03-30	1985-03-30																1985	3																			1985-03-30	Hartebeest			predict
KG			Masai Mara Ecosystem		1985-05-30			1985-05-30	1985-05-30																1985	5																			1985-05-30	Hartebeest			predict
KG			Masai Mara Ecosystem		1985-06-30			1985-06-30	1985-06-30																1985	6																			1985-06-30	Hartebeest			predict
KG			Masai Mara Ecosystem		1985-07-30			1985-07-30	1985-07-30																1985	7																			1985-07-30	Hartebeest			predict
KG			Masai Mara Ecosystem		1985-09-30			1985-09-30	1985-09-30																1985	9																			1985-09-30	Hartebeest			predict
KG			Masai Mara Ecosystem		1985-10-30			1985-10-30	1985-10-30																1985	10																			1985-10-30	Hartebeest			predict
KG			Masai Mara Ecosystem		1985-11-30			1985-11-30	1985-11-30																1985	11																			1985-11-30	Hartebeest			predict
KG			Masai Mara Ecosystem		1986-01-30			1986-01-30	1986-01-30																1986	1																			1986-01-30	Hartebeest			predict
KG			Masai Mara Ecosystem		1986-02-28			1986-02-28	1986-02-28																1986	2																			1986-02-28	Hartebeest			predict
KG			Masai Mara Ecosystem		1986-03-30			1986-03-30	1986-03-30																1986	3																			1986-03-30	Hartebeest			predict
KG			Masai Mara Ecosystem		1986-04-30			1986-04-30	1986-04-30																1986	4																			1986-04-30	Hartebeest			predict
KG			Masai Mara Ecosystem		1986-06-30			1986-06-30	1986-06-30																1986	6																			1986-06-30	Hartebeest			predict
KG			Masai Mara Ecosystem		1986-07-30			1986-07-30	1986-07-30																1986	7																			1986-07-30	Hartebeest			predict
KG			Masai Mara Ecosystem		1986-09-30			1986-09-30	1986-09-30																1986	9																			1986-09-30	Hartebeest			predict
KG			Masai Mara Ecosystem		1986-10-30			1986-10-30	1986-10-30																1986	10																			1986-10-30	Hartebeest			predict
KG			Masai Mara Ecosystem		1986-12-30			1986-12-30	1986-12-30																1986	12																			1986-12-30	Hartebeest			predict
KG			Masai Mara Ecosystem		1987-01-30			1987-01-30	1987-01-30																1987	1																			1987-01-30	Hartebeest			predict
KG			Masai Mara Ecosystem		1987-02-28			1987-02-28	1987-02-28																1987	2																			1987-02-28	Hartebeest			predict
KG			Masai Mara Ecosystem		1987-03-30			1987-03-30	1987-03-30																1987	3																			1987-03-30	Hartebeest			predict
KG			Masai Mara Ecosystem		1987-05-30			1987-05-30	1987-05-30																1987	5																			1987-05-30	Hartebeest			predict
KG			Masai Mara Ecosystem		1987-06-30			1987-06-30	1987-06-30																1987	6																			1987-06-30	Hartebeest			predict
KG			Masai Mara Ecosystem		1987-07-30			1987-07-30	1987-07-30																1987	7																			1987-07-30	Hartebeest			predict
KG			Masai Mara Ecosystem		1987-08-30			1987-08-30	1987-08-30																1987	8																			1987-08-30	Hartebeest			predict
KG			Masai Mara Ecosystem		1987-09-30			1987-09-30	1987-09-30																1987	9																			1987-09-30	Hartebeest			predict
KG			Masai Mara Ecosystem		1987-10-30			1987-10-30	1987-10-30																1987	10																			1987-10-30	Hartebeest			predict
KG			Masai Mara Ecosystem		1987-11-30			1987-11-30	1987-11-30																1987	11																			1987-11-30	Hartebeest			predict
KG			Masai Mara Ecosystem		1987-12-30			1987-12-30	1987-12-30																1987	12																			1987-12-30	Hartebeest			predict
KG			Masai Mara Ecosystem		1988-01-30			1988-01-30	1988-01-30																1988	1																			1988-01-30	Hartebeest			predict
KG			Masai Mara Ecosystem		1988-02-28			1988-02-28	1988-02-28																1988	2																			1988-02-28	Hartebeest			predict
KG			Masai Mara Ecosystem		1988-03-30			1988-03-30	1988-03-30																1988	3																			1988-03-30	Hartebeest			predict
KG			Masai Mara Ecosystem		1988-04-30			1988-04-30	1988-04-30																1988	4																			1988-04-30	Hartebeest			predict
KG			Masai Mara Ecosystem		1988-05-30			1988-05-30	1988-05-30																1988	5																			1988-05-30	Hartebeest			predict
KG			Masai Mara Ecosystem		1988-06-30			1988-06-30	1988-06-30																1988	6																			1988-06-30	Hartebeest			predict
KG			Masai Mara Ecosystem		1988-07-30			1988-07-30	1988-07-30																1988	7																			1988-07-30	Hartebeest			predict
KG			Masai Mara Ecosystem		1988-08-30			1988-08-30	1988-08-30																1988	8																			1988-08-30	Hartebeest			predict
KG			Masai Mara Ecosystem		1988-09-30			1988-09-30	1988-09-30																1988	9																			1988-09-30	Hartebeest			predict
KG			Masai Mara Ecosystem		1988-10-30			1988-10-30	1988-10-30																1988	10																			1988-10-30	Hartebeest			predict
KG			Masai Mara Ecosystem		1988-11-30			1988-11-30	1988-11-30																1988	11																			1988-11-30	Hartebeest			predict
KG			Masai Mara Ecosystem		1988-12-30			1988-12-30	1988-12-30																1988	12																			1988-12-30	Hartebeest			predict
KG			Masai Mara Ecosystem		1989-01-30			1989-01-30	1989-01-30																1989	1																			1989-01-30	Hartebeest			predict
KG			Masai Mara Ecosystem		1989-02-28			1989-02-28	1989-02-28																1989	2																			1989-02-28	Hartebeest			predict
KG			Masai Mara Ecosystem		1989-03-30			1989-03-30	1989-03-30																1989	3																			1989-03-30	Hartebeest			predict
KG			Masai Mara Ecosystem		1989-04-30			1989-04-30	1989-04-30																1989	4																			1989-04-30	Hartebeest			predict
KG			Masai Mara Ecosystem		1989-06-30			1989-06-30	1989-06-30																1989	6																			1989-06-30	Hartebeest			predict
KG			Masai Mara Ecosystem		1989-07-30			1989-07-30	1989-07-30																1989	7																			1989-07-30	Hartebeest			predict
KG			Masai Mara Ecosystem		1989-09-30			1989-09-30	1989-09-30																1989	9																			1989-09-30	Hartebeest			predict
KG			Masai Mara Ecosystem		1989-10-30			1989-10-30	1989-10-30																1989	10																			1989-10-30	Hartebeest			predict
KG			Masai Mara Ecosystem		1989-11-30			1989-11-30	1989-11-30																1989	11																			1989-11-30	Hartebeest			predict
KG			Masai Mara Ecosystem		1989-12-30			1989-12-30	1989-12-30																1989	12																			1989-12-30	Hartebeest			predict
KG			Masai Mara Ecosystem		1990-01-30			1990-01-30	1990-01-30																1990	1																			1990-01-30	Hartebeest			predict
KG			Masai Mara Ecosystem		1990-02-28			1990-02-28	1990-02-28																1990	2																			1990-02-28	Hartebeest			predict
KG			Masai Mara Ecosystem		1990-03-30			1990-03-30	1990-03-30																1990	3																			1990-03-30	Hartebeest			predict
KG			Masai Mara Ecosystem		1990-04-30			1990-04-30	1990-04-30																1990	4																			1990-04-30	Hartebeest			predict
KG			Masai Mara Ecosystem		1990-05-30			1990-05-30	1990-05-30																1990	5																			1990-05-30	Hartebeest			predict
KG			Masai Mara Ecosystem		1990-06-30			1990-06-30	1990-06-30																1990	6																			1990-06-30	Hartebeest			predict
KG			Masai Mara Ecosystem		1990-07-30			1990-07-30	1990-07-30																1990	7																			1990-07-30	Hartebeest			predict
KG			Masai Mara Ecosystem		1990-09-30			1990-09-30	1990-09-30																1990	9																			1990-09-30	Hartebeest			predict
KG			Masai Mara Ecosystem		1990-10-30			1990-10-30	1990-10-30																1990	10																			1990-10-30	Hartebeest			predict
KG			Masai Mara Ecosystem		1990-11-30			1990-11-30	1990-11-30																1990	11																			1990-11-30	Hartebeest			predict
KG			Masai Mara Ecosystem		1990-12-30			1990-12-30	1990-12-30																1990	12																			1990-12-30	Hartebeest			predict
KG			Masai Mara Ecosystem		1991-01-30			1991-01-30	1991-01-30																1991	1																			1991-01-30	Hartebeest			predict
KG			Masai Mara Ecosystem		1991-02-28			1991-02-28	1991-02-28																1991	2																			1991-02-28	Hartebeest			predict
KG			Masai Mara Ecosystem		1991-03-30			1991-03-30	1991-03-30																1991	3																			1991-03-30	Hartebeest			predict
KG			Masai Mara Ecosystem		1991-05-30			1991-05-30	1991-05-30																1991	5																			1991-05-30	Hartebeest			predict
KG			Masai Mara Ecosystem		1991-06-30			1991-06-30	1991-06-30																1991	6																			1991-06-30	Hartebeest			predict
KG			Masai Mara Ecosystem		1991-07-30			1991-07-30	1991-07-30																1991	7																			1991-07-30	Hartebeest			predict
KG			Masai Mara Ecosystem		1991-09-30			1991-09-30	1991-09-30																1991	9																			1991-09-30	Hartebeest			predict
KG			Masai Mara Ecosystem		1991-10-30			1991-10-30	1991-10-30																1991	10																			1991-10-30	Hartebeest			predict
KG			Masai Mara Ecosystem		1991-11-30			1991-11-30	1991-11-30																1991	11																			1991-11-30	Hartebeest			predict
KG			Masai Mara Ecosystem		1991-12-30			1991-12-30	1991-12-30																1991	12																			1991-12-30	Hartebeest			predict
KG			Masai Mara Ecosystem		1992-01-30			1992-01-30	1992-01-30																1992	1																			1992-01-30	Hartebeest			predict
KG			Masai Mara Ecosystem		1992-02-28			1992-02-28	1992-02-28																1992	2																			1992-02-28	Hartebeest			predict
KG			Masai Mara Ecosystem		1992-04-30			1992-04-30	1992-04-30																1992	4																			1992-04-30	Hartebeest			predict
KG			Masai Mara Ecosystem		1992-05-30			1992-05-30	1992-05-30																1992	5																			1992-05-30	Hartebeest			predict
KG			Masai Mara Ecosystem		1992-06-30			1992-06-30	1992-06-30																1992	6																			1992-06-30	Hartebeest			predict
KG			Masai Mara Ecosystem		1992-07-30			1992-07-30	1992-07-30																1992	7																			1992-07-30	Hartebeest			predict
KG			Masai Mara Ecosystem		1992-09-30			1992-09-30	1992-09-30																1992	9																			1992-09-30	Hartebeest			predict
KG			Masai Mara Ecosystem		1992-10-30			1992-10-30	1992-10-30																1992	10																			1992-10-30	Hartebeest			predict
KG			Masai Mara Ecosystem		1992-11-30			1992-11-30	1992-11-30																1992	11																			1992-11-30	Hartebeest			predict
KG			Masai Mara Ecosystem		1992-12-30			1992-12-30	1992-12-30																1992	12																			1992-12-30	Hartebeest			predict
KG			Masai Mara Ecosystem		1993-01-30			1993-01-30	1993-01-30																1993	1																			1993-01-30	Hartebeest			predict
KG			Masai Mara Ecosystem		1993-02-28			1993-02-28	1993-02-28																1993	2																			1993-02-28	Hartebeest			predict
KG			Masai Mara Ecosystem		1993-03-30			1993-03-30	1993-03-30																1993	3																			1993-03-30	Hartebeest			predict
KG			Masai Mara Ecosystem		1993-04-30			1993-04-30	1993-04-30																1993	4																			1993-04-30	Hartebeest			predict
KG			Masai Mara Ecosystem		1993-05-30			1993-05-30	1993-05-30																1993	5																			1993-05-30	Hartebeest			predict
KG			Masai Mara Ecosystem		1993-06-30			1993-06-30	1993-06-30																1993	6																			1993-06-30	Hartebeest			predict
KG			Masai Mara Ecosystem		1993-07-30			1993-07-30	1993-07-30																1993	7																			1993-07-30	Hartebeest			predict
KG			Masai Mara Ecosystem		1993-08-30			1993-08-30	1993-08-30																1993	8																			1993-08-30	Hartebeest			predict
KG			Masai Mara Ecosystem		1993-09-30			1993-09-30	1993-09-30																1993	9																			1993-09-30	Hartebeest			predict
KG			Masai Mara Ecosystem		1993-10-30			1993-10-30	1993-10-30																1993	10																			1993-10-30	Hartebeest			predict
KG			Masai Mara Ecosystem		1993-12-30			1993-12-30	1993-12-30																1993	12																			1993-12-30	Hartebeest			predict
KG			Masai Mara Ecosystem		1994-01-30			1994-01-30	1994-01-30																1994	1																			1994-01-30	Hartebeest			predict
KG			Masai Mara Ecosystem		1994-02-28			1994-02-28	1994-02-28																1994	2																			1994-02-28	Hartebeest			predict
KG			Masai Mara Ecosystem		1994-03-30			1994-03-30	1994-03-30																1994	3																			1994-03-30	Hartebeest			predict
KG			Masai Mara Ecosystem		1994-04-30			1994-04-30	1994-04-30																1994	4																			1994-04-30	Hartebeest			predict
KG			Masai Mara Ecosystem		1994-06-30			1994-06-30	1994-06-30																1994	6																			1994-06-30	Hartebeest			predict
KG			Masai Mara Ecosystem		1994-07-30			1994-07-30	1994-07-30																1994	7																			1994-07-30	Hartebeest			predict
KG			Masai Mara Ecosystem		1994-08-30			1994-08-30	1994-08-30																1994	8																			1994-08-30	Hartebeest			predict
KG			Masai Mara Ecosystem		1994-09-30			1994-09-30	1994-09-30																1994	9																			1994-09-30	Hartebeest			predict
KG			Masai Mara Ecosystem		1994-10-30			1994-10-30	1994-10-30																1994	10																			1994-10-30	Hartebeest			predict
KG			Masai Mara Ecosystem		1994-11-30			1994-11-30	1994-11-30																1994	11																			1994-11-30	Hartebeest			predict
KG			Masai Mara Ecosystem		1994-12-30			1994-12-30	1994-12-30																1994	12																			1994-12-30	Hartebeest			predict
KG			Masai Mara Ecosystem		1995-01-30			1995-01-30	1995-01-30																1995	1																			1995-01-30	Hartebeest			predict
KG			Masai Mara Ecosystem		1995-02-28			1995-02-28	1995-02-28																1995	2																			1995-02-28	Hartebeest			predict
KG			Masai Mara Ecosystem		1995-03-30			1995-03-30	1995-03-30																1995	3																			1995-03-30	Hartebeest			predict
KG			Masai Mara Ecosystem		1995-04-30			1995-04-30	1995-04-30																1995	4																			1995-04-30	Hartebeest			predict
KG			Masai Mara Ecosystem		1995-05-30			1995-05-30	1995-05-30																1995	5																			1995-05-30	Hartebeest			predict
KG			Masai Mara Ecosystem		1995-06-30			1995-06-30	1995-06-30																1995	6																			1995-06-30	Hartebeest			predict
KG			Masai Mara Ecosystem		1995-07-30			1995-07-30	1995-07-30																1995	7																			1995-07-30	Hartebeest			predict
KG			Masai Mara Ecosystem		1995-08-30			1995-08-30	1995-08-30																1995	8																			1995-08-30	Hartebeest			predict
KG			Masai Mara Ecosystem		1995-09-30			1995-09-30	1995-09-30																1995	9																			1995-09-30	Hartebeest			predict
KG			Masai Mara Ecosystem		1995-10-30			1995-10-30	1995-10-30																1995	10																			1995-10-30	Hartebeest			predict
KG			Masai Mara Ecosystem		1995-11-30			1995-11-30	1995-11-30																1995	11																			1995-11-30	Hartebeest			predict
KG			Masai Mara Ecosystem		1995-12-30			1995-12-30	1995-12-30																1995	12																			1995-12-30	Hartebeest			predict
KG			Masai Mara Ecosystem		1996-01-30			1996-01-30	1996-01-30																1996	1																			1996-01-30	Hartebeest			predict
KG			Masai Mara Ecosystem		1996-02-28			1996-02-28	1996-02-28																1996	2																			1996-02-28	Hartebeest			predict
KG			Masai Mara Ecosystem		1996-03-30			1996-03-30	1996-03-30																1996	3																			1996-03-30	Hartebeest			predict
KG			Masai Mara Ecosystem		1996-04-30			1996-04-30	1996-04-30																1996	4																			1996-04-30	Hartebeest			predict
KG			Masai Mara Ecosystem		1996-05-30			1996-05-30	1996-05-30																1996	5																			1996-05-30	Hartebeest			predict
KG			Masai Mara Ecosystem		1996-06-30			1996-06-30	1996-06-30																1996	6																			1996-06-30	Hartebeest			predict
KG			Masai Mara Ecosystem		1996-07-30			1996-07-30	1996-07-30																1996	7																			1996-07-30	Hartebeest			predict
KG			Masai Mara Ecosystem		1996-09-30			1996-09-30	1996-09-30																1996	9																			1996-09-30	Hartebeest			predict
KG			Masai Mara Ecosystem		1996-10-30			1996-10-30	1996-10-30																1996	10																			1996-10-30	Hartebeest			predict
KG			Masai Mara Ecosystem		1996-11-30			1996-11-30	1996-11-30																1996	11																			1996-11-30	Hartebeest			predict
KG			Masai Mara Ecosystem		1997-01-30			1997-01-30	1997-01-30																1997	1																			1997-01-30	Hartebeest			predict
KG			Masai Mara Ecosystem		1997-02-28			1997-02-28	1997-02-28																1997	2																			1997-02-28	Hartebeest			predict
KG			Masai Mara Ecosystem		1997-03-30			1997-03-30	1997-03-30																1997	3																			1997-03-30	Hartebeest			predict
KG			Masai Mara Ecosystem		1997-04-30			1997-04-30	1997-04-30																1997	4																			1997-04-30	Hartebeest			predict
KG			Masai Mara Ecosystem		1997-06-30			1997-06-30	1997-06-30																1997	6																			1997-06-30	Hartebeest			predict
KG			Masai Mara Ecosystem		1997-07-30			1997-07-30	1997-07-30																1997	7																			1997-07-30	Hartebeest			predict
KG			Masai Mara Ecosystem		1997-09-30			1997-09-30	1997-09-30																1997	9																			1997-09-30	Hartebeest			predict
KG			Masai Mara Ecosystem		1997-10-30			1997-10-30	1997-10-30																1997	10																			1997-10-30	Hartebeest			predict
KG			Masai Mara Ecosystem		1997-11-30			1997-11-30	1997-11-30																1997	11																			1997-11-30	Hartebeest			predict
KG			Masai Mara Ecosystem		1997-12-30			1997-12-30	1997-12-30																1997	12																			1997-12-30	Hartebeest			predict
KG			Masai Mara Ecosystem		1998-01-30			1998-01-30	1998-01-30																1998	1																			1998-01-30	Hartebeest			predict
KG			Masai Mara Ecosystem		1998-02-28			1998-02-28	1998-02-28																1998	2																			1998-02-28	Hartebeest			predict
KG			Masai Mara Ecosystem		1998-03-30			1998-03-30	1998-03-30																1998	3																			1998-03-30	Hartebeest			predict
KG			Masai Mara Ecosystem		1998-04-30			1998-04-30	1998-04-30																1998	4																			1998-04-30	Hartebeest			predict
KG			Masai Mara Ecosystem		1998-05-30			1998-05-30	1998-05-30																1998	5																			1998-05-30	Hartebeest			predict
KG			Masai Mara Ecosystem		1998-06-30			1998-06-30	1998-06-30																1998	6																			1998-06-30	Hartebeest			predict
KG			Masai Mara Ecosystem		1998-07-30			1998-07-30	1998-07-30																1998	7																			1998-07-30	Hartebeest			predict
KG			Masai Mara Ecosystem		1998-08-30			1998-08-30	1998-08-30																1998	8																			1998-08-30	Hartebeest			predict
KG			Masai Mara Ecosystem		1998-09-30			1998-09-30	1998-09-30																1998	9																			1998-09-30	Hartebeest			predict
KG			Masai Mara Ecosystem		1998-10-30			1998-10-30	1998-10-30																1998	10																			1998-10-30	Hartebeest			predict
KG			Masai Mara Ecosystem		1998-11-30			1998-11-30	1998-11-30																1998	11																			1998-11-30	Hartebeest			predict
KG			Masai Mara Ecosystem		1998-12-30			1998-12-30	1998-12-30																1998	12																			1998-12-30	Hartebeest			predict
KG			Masai Mara Ecosystem		1999-01-30			1999-01-30	1999-01-30																1999	1																			1999-01-30	Hartebeest			predict
KG			Masai Mara Ecosystem		1999-02-28			1999-02-28	1999-02-28																1999	2																			1999-02-28	Hartebeest			predict
KG			Masai Mara Ecosystem		1999-03-30			1999-03-30	1999-03-30																1999	3																			1999-03-30	Hartebeest			predict
KG			Masai Mara Ecosystem		1999-04-30			1999-04-30	1999-04-30																1999	4																			1999-04-30	Hartebeest			predict
KG			Masai Mara Ecosystem		1999-05-30			1999-05-30	1999-05-30																1999	5																			1999-05-30	Hartebeest			predict
KG			Masai Mara Ecosystem		1999-06-30			1999-06-30	1999-06-30																1999	6																			1999-06-30	Hartebeest			predict
KG			Masai Mara Ecosystem		1999-07-30			1999-07-30	1999-07-30																1999	7																			1999-07-30	Hartebeest			predict
KG			Masai Mara Ecosystem		1999-08-30			1999-08-30	1999-08-30																1999	8																			1999-08-30	Hartebeest			predict
KG			Masai Mara Ecosystem		1999-09-30			1999-09-30	1999-09-30																1999	9																			1999-09-30	Hartebeest			predict
KG			Masai Mara Ecosystem		1999-10-30			1999-10-30	1999-10-30																1999	10																			1999-10-30	Hartebeest			predict
KG			Masai Mara Ecosystem		1999-11-30			1999-11-30	1999-11-30																1999	11																			1999-11-30	Hartebeest			predict
KG			Masai Mara Ecosystem		1999-12-30			1999-12-30	1999-12-30																1999	12																			1999-12-30	Hartebeest			predict
KG			Masai Mara Ecosystem		2000-01-30			2000-01-30	2000-01-30																2000	1																			2000-01-30	Hartebeest			predict
KG			Masai Mara Ecosystem		2000-02-28			2000-02-28	2000-02-28																2000	2																			2000-02-28	Hartebeest			predict
KG			Masai Mara Ecosystem		2000-03-30			2000-03-30	2000-03-30																2000	3																			2000-03-30	Hartebeest			predict
KG			Masai Mara Ecosystem		2000-04-30			2000-04-30	2000-04-30																2000	4																			2000-04-30	Hartebeest			predict
KG			Masai Mara Ecosystem		2000-05-30			2000-05-30	2000-05-30																2000	5																			2000-05-30	Hartebeest			predict
KG			Masai Mara Ecosystem		2000-06-30			2000-06-30	2000-06-30																2000	6																			2000-06-30	Hartebeest			predict
KG			Masai Mara Ecosystem		2000-07-30			2000-07-30	2000-07-30																2000	7																			2000-07-30	Hartebeest			predict
KG			Masai Mara Ecosystem		2000-08-30			2000-08-30	2000-08-30																2000	8																			2000-08-30	Hartebeest			predict
KG			Masai Mara Ecosystem		2000-09-30			2000-09-30	2000-09-30																2000	9																			2000-09-30	Hartebeest			predict
KG			Masai Mara Ecosystem		2000-10-30			2000-10-30	2000-10-30																2000	10																			2000-10-30	Hartebeest			predict
KG			Masai Mara Ecosystem		2000-12-30			2000-12-30	2000-12-30																2000	12																			2000-12-30	Hartebeest			predict
KG			Masai Mara Ecosystem		2001-01-30			2001-01-30	2001-01-30																2001	1																			2001-01-30	Hartebeest			predict
KG			Masai Mara Ecosystem		2001-02-28			2001-02-28	2001-02-28																2001	2																			2001-02-28	Hartebeest			predict
KG			Masai Mara Ecosystem		2001-03-30			2001-03-30	2001-03-30																2001	3																			2001-03-30	Hartebeest			predict
KG			Masai Mara Ecosystem		2001-04-30			2001-04-30	2001-04-30																2001	4																			2001-04-30	Hartebeest			predict
KG			Masai Mara Ecosystem		2001-05-30			2001-05-30	2001-05-30																2001	5																			2001-05-30	Hartebeest			predict
KG			Masai Mara Ecosystem		2001-06-30			2001-06-30	2001-06-30																2001	6																			2001-06-30	Hartebeest			predict
KG			Masai Mara Ecosystem		2001-07-30			2001-07-30	2001-07-30																2001	7																			2001-07-30	Hartebeest			predict
KG			Masai Mara Ecosystem		2001-08-30			2001-08-30	2001-08-30																2001	8																			2001-08-30	Hartebeest			predict
KG			Masai Mara Ecosystem		2001-09-30			2001-09-30	2001-09-30																2001	9																			2001-09-30	Hartebeest			predict
KG			Masai Mara Ecosystem		2001-10-30			2001-10-30	2001-10-30																2001	10																			2001-10-30	Hartebeest			predict
KG			Masai Mara Ecosystem		2001-11-30			2001-11-30	2001-11-30																2001	11																			2001-11-30	Hartebeest			predict
KG			Masai Mara Ecosystem		2001-12-30			2001-12-30	2001-12-30																2001	12																			2001-12-30	Hartebeest			predict
KG			Masai Mara Ecosystem		2002-01-30			2002-01-30	2002-01-30																2002	1																			2002-01-30	Hartebeest			predict
KG			Masai Mara Ecosystem		2002-02-28			2002-02-28	2002-02-28																2002	2																			2002-02-28	Hartebeest			predict
KG			Masai Mara Ecosystem		2002-03-30			2002-03-30	2002-03-30																2002	3																			2002-03-30	Hartebeest			predict
KG			Masai Mara Ecosystem		2002-04-30			2002-04-30	2002-04-30																2002	4																			2002-04-30	Hartebeest			predict
KG			Masai Mara Ecosystem		2002-05-30			2002-05-30	2002-05-30																2002	5																			2002-05-30	Hartebeest			predict
KG			Masai Mara Ecosystem		2002-06-30			2002-06-30	2002-06-30																2002	6																			2002-06-30	Hartebeest			predict
KG			Masai Mara Ecosystem		2002-07-30			2002-07-30	2002-07-30																2002	7																			2002-07-30	Hartebeest			predict
KG			Masai Mara Ecosystem		2002-08-30			2002-08-30	2002-08-30																2002	8																			2002-08-30	Hartebeest			predict
KG			Masai Mara Ecosystem		2002-09-30			2002-09-30	2002-09-30																2002	9																			2002-09-30	Hartebeest			predict
KG			Masai Mara Ecosystem		2002-10-30			2002-10-30	2002-10-30																2002	10																			2002-10-30	Hartebeest			predict
KG			Masai Mara Ecosystem		2002-11-30			2002-11-30	2002-11-30																2002	11																			2002-11-30	Hartebeest			predict
KG			Masai Mara Ecosystem		2003-01-30			2003-01-30	2003-01-30																2003	1																			2003-01-30	Hartebeest			predict
KG			Masai Mara Ecosystem		2003-02-28			2003-02-28	2003-02-28																2003	2																			2003-02-28	Hartebeest			predict
KG			Masai Mara Ecosystem		2003-03-30			2003-03-30	2003-03-30																2003	3																			2003-03-30	Hartebeest			predict
KG			Masai Mara Ecosystem		2003-04-30			2003-04-30	2003-04-30																2003	4																			2003-04-30	Hartebeest			predict
KG			Masai Mara Ecosystem		2003-05-30			2003-05-30	2003-05-30																2003	5																			2003-05-30	Hartebeest			predict
KG			Masai Mara Ecosystem		2003-06-30			2003-06-30	2003-06-30																2003	6																			2003-06-30	Hartebeest			predict
KG			Masai Mara Ecosystem		2003-07-30			2003-07-30	2003-07-30																2003	7																			2003-07-30	Hartebeest			predict
KG			Masai Mara Ecosystem		2003-08-30			2003-08-30	2003-08-30																2003	8																			2003-08-30	Hartebeest			predict
KG			Masai Mara Ecosystem		2003-09-30			2003-09-30	2003-09-30																2003	9																			2003-09-30	Hartebeest			predict
KG			Masai Mara Ecosystem		2003-10-30			2003-10-30	2003-10-30																2003	10																			2003-10-30	Hartebeest			predict
KG			Masai Mara Ecosystem		2003-11-30			2003-11-30	2003-11-30																2003	11																			2003-11-30	Hartebeest			predict
KG			Masai Mara Ecosystem		2003-12-30			2003-12-30	2003-12-30																2003	12																			2003-12-30	Hartebeest			predict
KG			Masai Mara Ecosystem		2004-01-30			2004-01-30	2004-01-30																2004	1																			2004-01-30	Hartebeest			predict
KG			Masai Mara Ecosystem		2004-02-28			2004-02-28	2004-02-28																2004	2																			2004-02-28	Hartebeest			predict
KG			Masai Mara Ecosystem		2004-03-30			2004-03-30	2004-03-30																2004	3																			2004-03-30	Hartebeest			predict
KG			Masai Mara Ecosystem		2004-04-30			2004-04-30	2004-04-30																2004	4																			2004-04-30	Hartebeest			predict
KG			Masai Mara Ecosystem		2004-06-30			2004-06-30	2004-06-30																2004	6																			2004-06-30	Hartebeest			predict
KG			Masai Mara Ecosystem		2004-07-30			2004-07-30	2004-07-30																2004	7																			2004-07-30	Hartebeest			predict
KG			Masai Mara Ecosystem		2004-08-30			2004-08-30	2004-08-30																2004	8																			2004-08-30	Hartebeest			predict
KG			Masai Mara Ecosystem		2004-09-30			2004-09-30	2004-09-30																2004	9																			2004-09-30	Hartebeest			predict
KG			Masai Mara Ecosystem		2004-10-30			2004-10-30	2004-10-30																2004	10																			2004-10-30	Hartebeest			predict
KG			Masai Mara Ecosystem		2004-11-30			2004-11-30	2004-11-30																2004	11																			2004-11-30	Hartebeest			predict
KG			Masai Mara Ecosystem		2004-12-30			2004-12-30	2004-12-30																2004	12																			2004-12-30	Hartebeest			predict
KG			Masai Mara Ecosystem		2005-01-30			2005-01-30	2005-01-30																2005	1																			2005-01-30	Hartebeest			predict
KG			Masai Mara Ecosystem		2005-02-28			2005-02-28	2005-02-28																2005	2																			2005-02-28	Hartebeest			predict
KG			Masai Mara Ecosystem		2005-03-30			2005-03-30	2005-03-30																2005	3																			2005-03-30	Hartebeest			predict
KG			Masai Mara Ecosystem		2005-04-30			2005-04-30	2005-04-30																2005	4																			2005-04-30	Hartebeest			predict
KG			Masai Mara Ecosystem		2005-06-30			2005-06-30	2005-06-30																2005	6																			2005-06-30	Hartebeest			predict
KG			Masai Mara Ecosystem		2005-07-30			2005-07-30	2005-07-30																2005	7																			2005-07-30	Hartebeest			predict
KG			Masai Mara Ecosystem		2005-08-30			2005-08-30	2005-08-30																2005	8																			2005-08-30	Hartebeest			predict
KG			Masai Mara Ecosystem		2005-10-30			2005-10-30	2005-10-30																2005	10																			2005-10-30	Hartebeest			predict
KG			Masai Mara Ecosystem		2005-11-30			2005-11-30	2005-11-30																2005	11																			2005-11-30	Hartebeest			predict
KG			Masai Mara Ecosystem		2005-12-30			2005-12-30	2005-12-30																2005	12																			2005-12-30	Hartebeest			predict
KG			Masai Mara Ecosystem		2006-01-30			2006-01-30	2006-01-30																2006	1																			2006-01-30	Hartebeest			predict
KG			Masai Mara Ecosystem		2006-02-28			2006-02-28	2006-02-28																2006	2																			2006-02-28	Hartebeest			predict
KG			Masai Mara Ecosystem		2006-03-30			2006-03-30	2006-03-30																2006	3																			2006-03-30	Hartebeest			predict
KG			Masai Mara Ecosystem		2006-04-30			2006-04-30	2006-04-30																2006	4																			2006-04-30	Hartebeest			predict
KG			Masai Mara Ecosystem		2006-06-30			2006-06-30	2006-06-30																2006	6																			2006-06-30	Hartebeest			predict
KG			Masai Mara Ecosystem		2006-07-30			2006-07-30	2006-07-30																2006	7																			2006-07-30	Hartebeest			predict
KG			Masai Mara Ecosystem		2006-08-30			2006-08-30	2006-08-30																2006	8																			2006-08-30	Hartebeest			predict
KG			Masai Mara Ecosystem		2006-09-30			2006-09-30	2006-09-30																2006	9																			2006-09-30	Hartebeest			predict
KG			Masai Mara Ecosystem		2006-10-30			2006-10-30	2006-10-30																2006	10																			2006-10-30	Hartebeest			predict
KG			Masai Mara Ecosystem		2006-11-30			2006-11-30	2006-11-30																2006	11																			2006-11-30	Hartebeest			predict
KG			Masai Mara Ecosystem		2006-12-30			2006-12-30	2006-12-30																2006	12																			2006-12-30	Hartebeest			predict
KG			Masai Mara Ecosystem		2007-01-30			2007-01-30	2007-01-30																2007	1																			2007-01-30	Hartebeest			predict
KG			Masai Mara Ecosystem		2007-02-28			2007-02-28	2007-02-28																2007	2																			2007-02-28	Hartebeest			predict
KG			Masai Mara Ecosystem		2007-03-30			2007-03-30	2007-03-30																2007	3																			2007-03-30	Hartebeest			predict
KG			Masai Mara Ecosystem		2007-04-30			2007-04-30	2007-04-30																2007	4																			2007-04-30	Hartebeest			predict
KG			Masai Mara Ecosystem		2007-06-30			2007-06-30	2007-06-30																2007	6																			2007-06-30	Hartebeest			predict
KG			Masai Mara Ecosystem		2007-07-30			2007-07-30	2007-07-30																2007	7																			2007-07-30	Hartebeest			predict
KG			Masai Mara Ecosystem		2007-08-30			2007-08-30	2007-08-30																2007	8																			2007-08-30	Hartebeest			predict
KG			Masai Mara Ecosystem		2007-09-30			2007-09-30	2007-09-30																2007	9																			2007-09-30	Hartebeest			predict
KG			Masai Mara Ecosystem		2007-10-30			2007-10-30	2007-10-30																2007	10																			2007-10-30	Hartebeest			predict
KG			Masai Mara Ecosystem		2007-11-30			2007-11-30	2007-11-30																2007	11																			2007-11-30	Hartebeest			predict
KG			Masai Mara Ecosystem		2007-12-30			2007-12-30	2007-12-30																2007	12																			2007-12-30	Hartebeest			predict
KG			Masai Mara Ecosystem		2008-01-30			2008-01-30	2008-01-30																2008	1																			2008-01-30	Hartebeest			predict
KG			Masai Mara Ecosystem		2008-02-28			2008-02-28	2008-02-28																2008	2																			2008-02-28	Hartebeest			predict
KG			Masai Mara Ecosystem		2008-03-30			2008-03-30	2008-03-30																2008	3																			2008-03-30	Hartebeest			predict
KG			Masai Mara Ecosystem		2008-04-30			2008-04-30	2008-04-30																2008	4																			2008-04-30	Hartebeest			predict
KG			Masai Mara Ecosystem		2008-05-30			2008-05-30	2008-05-30																2008	5																			2008-05-30	Hartebeest			predict
KG			Masai Mara Ecosystem		2008-06-30			2008-06-30	2008-06-30																2008	6																			2008-06-30	Hartebeest			predict
KG			Masai Mara Ecosystem		2008-07-30			2008-07-30	2008-07-30																2008	7																			2008-07-30	Hartebeest			predict
KG			Masai Mara Ecosystem		2008-08-30			2008-08-30	2008-08-30																2008	8																			2008-08-30	Hartebeest			predict
KG			Masai Mara Ecosystem		2008-09-30			2008-09-30	2008-09-30																2008	9																			2008-09-30	Hartebeest			predict
KG			Masai Mara Ecosystem		2008-10-30			2008-10-30	2008-10-30																2008	10																			2008-10-30	Hartebeest			predict
KG			Masai Mara Ecosystem		2008-12-30			2008-12-30	2008-12-30																2008	12																			2008-12-30	Hartebeest			predict
KG			Masai Mara Ecosystem		2009-01-30			2009-01-30	2009-01-30																2009	1																			2009-01-30	Hartebeest			predict
KG			Masai Mara Ecosystem		2009-02-28			2009-02-28	2009-02-28																2009	2																			2009-02-28	Hartebeest			predict
KG			Masai Mara Ecosystem		2009-03-30			2009-03-30	2009-03-30																2009	3																			2009-03-30	Hartebeest			predict
KG			Masai Mara Ecosystem		2009-04-30			2009-04-30	2009-04-30																2009	4																			2009-04-30	Hartebeest			predict
KG			Masai Mara Ecosystem		2009-05-30			2009-05-30	2009-05-30																2009	5																			2009-05-30	Hartebeest			predict
KG			Masai Mara Ecosystem		2009-06-30			2009-06-30	2009-06-30																2009	6																			2009-06-30	Hartebeest			predict
KG			Masai Mara Ecosystem		2009-07-30			2009-07-30	2009-07-30																2009	7																			2009-07-30	Hartebeest			predict
KG			Masai Mara Ecosystem		2009-08-30			2009-08-30	2009-08-30																2009	8																			2009-08-30	Hartebeest			predict
KG			Masai Mara Ecosystem		2009-09-30			2009-09-30	2009-09-30																2009	9																			2009-09-30	Hartebeest			predict
KG			Masai Mara Ecosystem		2009-11-30			2009-11-30	2009-11-30																2009	11																			2009-11-30	Hartebeest			predict
KG			Masai Mara Ecosystem		2009-12-30			2009-12-30	2009-12-30																2009	12																			2009-12-30	Hartebeest			predict
KG			Masai Mara Ecosystem		2010-01-30			2010-01-30	2010-01-30																2010	1																			2010-01-30	Hartebeest			predict
KG			Masai Mara Ecosystem		2010-02-28			2010-02-28	2010-02-28																2010	2																			2010-02-28	Hartebeest			predict
KG			Masai Mara Ecosystem		2010-03-30			2010-03-30	2010-03-30																2010	3																			2010-03-30	Hartebeest			predict
KG			Masai Mara Ecosystem		2010-04-30			2010-04-30	2010-04-30																2010	4																			2010-04-30	Hartebeest			predict
KG			Masai Mara Ecosystem		2010-05-30			2010-05-30	2010-05-30																2010	5																			2010-05-30	Hartebeest			predict
KG			Masai Mara Ecosystem		2010-06-30			2010-06-30	2010-06-30																2010	6																			2010-06-30	Hartebeest			predict
KG			Masai Mara Ecosystem		2010-07-30			2010-07-30	2010-07-30																2010	7																			2010-07-30	Hartebeest			predict
KG			Masai Mara Ecosystem		2010-08-30			2010-08-30	2010-08-30																2010	8																			2010-08-30	Hartebeest			predict
KG			Masai Mara Ecosystem		2010-09-30			2010-09-30	2010-09-30																2010	9																			2010-09-30	Hartebeest			predict
KG			Masai Mara Ecosystem		2010-11-30			2010-11-30	2010-11-30																2010	11																			2010-11-30	Hartebeest			predict
KG			Masai Mara Ecosystem		2010-12-30			2010-12-30	2010-12-30																2010	12																			2010-12-30	Hartebeest			predict
KG			Masai Mara Ecosystem		2011-01-30			2011-01-30	2011-01-30																2011	1																			2011-01-30	Hartebeest			predict
KG			Masai Mara Ecosystem		2011-02-28			2011-02-28	2011-02-28																2011	2																			2011-02-28	Hartebeest			predict
KG			Masai Mara Ecosystem		2011-03-30			2011-03-30	2011-03-30																2011	3																			2011-03-30	Hartebeest			predict
KG			Masai Mara Ecosystem		2011-04-30			2011-04-30	2011-04-30																2011	4																			2011-04-30	Hartebeest			predict
KG			Masai Mara Ecosystem		2011-05-30			2011-05-30	2011-05-30																2011	5																			2011-05-30	Hartebeest			predict
KG			Masai Mara Ecosystem		2011-06-30			2011-06-30	2011-06-30																2011	6																			2011-06-30	Hartebeest			predict
KG			Masai Mara Ecosystem		2011-07-30			2011-07-30	2011-07-30																2011	7																			2011-07-30	Hartebeest			predict
KG			Masai Mara Ecosystem		2011-08-30			2011-08-30	2011-08-30																2011	8																			2011-08-30	Hartebeest			predict
KG			Masai Mara Ecosystem		2011-09-30			2011-09-30	2011-09-30																2011	9																			2011-09-30	Hartebeest			predict
KG			Masai Mara Ecosystem		2011-11-30			2011-11-30	2011-11-30																2011	11																			2011-11-30	Hartebeest			predict
KG			Masai Mara Ecosystem		2011-12-30			2011-12-30	2011-12-30																2011	12																			2011-12-30	Hartebeest			predict
KG			Masai Mara Ecosystem		2012-01-30			2012-01-30	2012-01-30																2012	1																			2012-01-30	Hartebeest			predict
KG			Masai Mara Ecosystem		2012-02-28			2012-02-28	2012-02-28																2012	2																			2012-02-28	Hartebeest			predict
KG			Masai Mara Ecosystem		2012-03-30			2012-03-30	2012-03-30																2012	3																			2012-03-30	Hartebeest			predict
KG			Masai Mara Ecosystem		2012-04-30			2012-04-30	2012-04-30																2012	4																			2012-04-30	Hartebeest			predict
KG			Masai Mara Ecosystem		2012-05-30			2012-05-30	2012-05-30																2012	5																			2012-05-30	Hartebeest			predict
KG			Masai Mara Ecosystem		2012-06-30			2012-06-30	2012-06-30																2012	6																			2012-06-30	Hartebeest			predict
KG			Masai Mara Ecosystem		2012-07-30			2012-07-30	2012-07-30																2012	7																			2012-07-30	Hartebeest			predict
KG			Masai Mara Ecosystem		2012-08-30			2012-08-30	2012-08-30																2012	8																			2012-08-30	Hartebeest			predict
KG			Masai Mara Ecosystem		2012-09-30			2012-09-30	2012-09-30																2012	9																			2012-09-30	Hartebeest			predict
KG			Masai Mara Ecosystem		2012-10-30			2012-10-30	2012-10-30																2012	10																			2012-10-30	Hartebeest			predict
KG			Masai Mara Ecosystem		2012-12-30			2012-12-30	2012-12-30																2012	12																			2012-12-30	Hartebeest			predict
KG			Masai Mara Ecosystem		2013-01-30			2013-01-30	2013-01-30																2013	1																			2013-01-30	Hartebeest			predict
KG			Masai Mara Ecosystem		2013-02-28			2013-02-28	2013-02-28																2013	2																			2013-02-28	Hartebeest			predict
KG			Masai Mara Ecosystem		2013-03-30			2013-03-30	2013-03-30																2013	3																			2013-03-30	Hartebeest			predict
KG			Masai Mara Ecosystem		2013-04-30			2013-04-30	2013-04-30																2013	4																			2013-04-30	Hartebeest			predict
KG			Masai Mara Ecosystem		2013-05-30			2013-05-30	2013-05-30																2013	5																			2013-05-30	Hartebeest			predict
KG			Masai Mara Ecosystem		2013-06-30			2013-06-30	2013-06-30																2013	6																			2013-06-30	Hartebeest			predict
KG			Masai Mara Ecosystem		2013-07-30			2013-07-30	2013-07-30																2013	7																			2013-07-30	Hartebeest			predict
KG			Masai Mara Ecosystem		2013-08-30			2013-08-30	2013-08-30																2013	8																			2013-08-30	Hartebeest			predict
KG			Masai Mara Ecosystem		2013-09-30			2013-09-30	2013-09-30																2013	9																			2013-09-30	Hartebeest			predict
KG			Masai Mara Ecosystem		2013-10-30			2013-10-30	2013-10-30																2013	10																			2013-10-30	Hartebeest			predict
KG			Masai Mara Ecosystem		2013-12-30			2013-12-30	2013-12-30																2013	12																			2013-12-30	Hartebeest			predict
KG			Masai Mara Ecosystem		2014-01-30			2014-01-30	2014-01-30																2014	1																			2014-01-30	Hartebeest			predict
KG			Masai Mara Ecosystem		2014-02-28			2014-02-28	2014-02-28																2014	2																			2014-02-28	Hartebeest			predict
KG			Masai Mara Ecosystem		2014-03-30			2014-03-30	2014-03-30																2014	3																			2014-03-30	Hartebeest			predict
KG			Masai Mara Ecosystem		2014-04-30			2014-04-30	2014-04-30																2014	4																			2014-04-30	Hartebeest			predict
KG			Masai Mara Ecosystem		2014-05-30			2014-05-30	2014-05-30																2014	5																			2014-05-30	Hartebeest			predict
KG			Masai Mara Ecosystem		2014-06-30			2014-06-30	2014-06-30																2014	6																			2014-06-30	Hartebeest			predict
KG			Masai Mara Ecosystem		2014-07-30			2014-07-30	2014-07-30																2014	7																			2014-07-30	Hartebeest			predict
KG			Masai Mara Ecosystem		2014-08-30			2014-08-30	2014-08-30																2014	8																			2014-08-30	Hartebeest			predict
KG			Masai Mara Ecosystem		2014-10-30			2014-10-30	2014-10-30																2014	10																			2014-10-30	Hartebeest			predict
KG			Masai Mara Ecosystem		2014-11-30			2014-11-30	2014-11-30																2014	11																			2014-11-30	Hartebeest			predict
KG			Masai Mara Ecosystem		2014-12-30			2014-12-30	2014-12-30																2014	12																			2014-12-30	Hartebeest			predict
KG			Masai Mara Ecosystem		2015-01-30			2015-01-30	2015-01-30																2015	1																			2015-01-30	Hartebeest			predict
KG			Masai Mara Ecosystem		2015-02-28			2015-02-28	2015-02-28																2015	2																			2015-02-28	Hartebeest			predict
KG			Masai Mara Ecosystem		2015-03-30			2015-03-30	2015-03-30																2015	3																			2015-03-30	Hartebeest			predict
KG			Masai Mara Ecosystem		2015-04-30			2015-04-30	2015-04-30																2015	4																			2015-04-30	Hartebeest			predict
KG			Masai Mara Ecosystem		2015-05-30			2015-05-30	2015-05-30																2015	5																			2015-05-30	Hartebeest			predict
KG			Masai Mara Ecosystem		2015-06-30			2015-06-30	2015-06-30																2015	6																			2015-06-30	Hartebeest			predict
KG			Masai Mara Ecosystem		2015-07-30			2015-07-30	2015-07-30																2015	7																			2015-07-30	Hartebeest			predict
KG			Masai Mara Ecosystem		2015-08-30			2015-08-30	2015-08-30																2015	8																			2015-08-30	Hartebeest			predict
KG			Masai Mara Ecosystem		2015-09-30			2015-09-30	2015-09-30																2015	9																			2015-09-30	Hartebeest			predict
KG			Masai Mara Ecosystem		2015-10-30			2015-10-30	2015-10-30																2015	10																			2015-10-30	Hartebeest			predict
KG			Masai Mara Ecosystem		2015-11-30			2015-11-30	2015-11-30																2015	11																			2015-11-30	Hartebeest			predict
KG			Masai Mara Ecosystem		2015-12-30			2015-12-30	2015-12-30																2015	12																			2015-12-30	Hartebeest			predict
KG			Masai Mara Ecosystem		2016-02-28			2016-02-28	2016-02-28																2016	2																			2016-02-28	Hartebeest			predict
KG			Masai Mara Ecosystem		2016-03-30			2016-03-30	2016-03-30																2016	3																			2016-03-30	Hartebeest			predict
KG			Masai Mara Ecosystem		2016-04-30			2016-04-30	2016-04-30																2016	4																			2016-04-30	Hartebeest			predict
KG			Masai Mara Ecosystem		2016-05-30			2016-05-30	2016-05-30																2016	5																			2016-05-30	Hartebeest			predict
KG			Masai Mara Ecosystem		2016-06-30			2016-06-30	2016-06-30																2016	6																			2016-06-30	Hartebeest			predict
KG			Masai Mara Ecosystem		2016-07-30			2016-07-30	2016-07-30																2016	7																			2016-07-30	Hartebeest			predict
KG			Masai Mara Ecosystem		2016-08-30			2016-08-30	2016-08-30																2016	8																			2016-08-30	Hartebeest			predict
KG			Masai Mara Ecosystem		2016-09-30			2016-09-30	2016-09-30																2016	9																			2016-09-30	Hartebeest			predict
KG			Masai Mara Ecosystem		2016-10-30			2016-10-30	2016-10-30																2016	10																			2016-10-30	Hartebeest			predict
KG			Masai Mara Ecosystem		2016-11-30			2016-11-30	2016-11-30																2016	11																			2016-11-30	Hartebeest			predict
KG			Masai Mara Ecosystem		2017-01-30			2017-01-30	2017-01-30																2017	1																			2017-01-30	Hartebeest			predict
KG			Masai Mara Ecosystem		2017-02-28			2017-02-28	2017-02-28																2017	2																			2017-02-28	Hartebeest			predict
KG			Masai Mara Ecosystem		2017-03-30			2017-03-30	2017-03-30																2017	3																			2017-03-30	Hartebeest			predict
KG			Masai Mara Ecosystem		2017-04-30			2017-04-30	2017-04-30																2017	4																			2017-04-30	Hartebeest			predict
KG			Masai Mara Ecosystem		2017-05-30			2017-05-30	2017-05-30																2017	5																			2017-05-30	Hartebeest			predict
KG			Masai Mara Ecosystem		2017-06-30			2017-06-30	2017-06-30																2017	6																			2017-06-30	Hartebeest			predict
KG			Masai Mara Ecosystem		2017-07-30			2017-07-30	2017-07-30																2017	7																			2017-07-30	Hartebeest			predict
KG			Masai Mara Ecosystem		2017-08-30			2017-08-30	2017-08-30																2017	8																			2017-08-30	Hartebeest			predict
KG			Masai Mara Ecosystem		2017-09-30			2017-09-30	2017-09-30																2017	9																			2017-09-30	Hartebeest			predict
KG			Masai Mara Ecosystem		2017-10-30			2017-10-30	2017-10-30																2017	10																			2017-10-30	Hartebeest			predict
KG			Masai Mara Ecosystem		2017-11-30			2017-11-30	2017-11-30																2017	11																			2017-11-30	Hartebeest			predict
KG			Masai Mara Ecosystem		2017-12-30			2017-12-30	2017-12-30																2017	12																			2017-12-30	Hartebeest			predict
KG			Masai Mara Ecosystem		2018-01-30			2018-01-30	2018-01-30																2018	1																			2018-01-30	Hartebeest			predict
KG			Masai Mara Ecosystem		2018-02-28			2018-02-28	2018-02-28																2018	2																			2018-02-28	Hartebeest			predict
KG			Masai Mara Ecosystem		2018-03-30			2018-03-30	2018-03-30																2018	3																			2018-03-30	Hartebeest			predict
KG			Masai Mara Ecosystem		2018-04-30			2018-04-30	2018-04-30																2018	4																			2018-04-30	Hartebeest			predict
KG			Masai Mara Ecosystem		2018-05-30			2018-05-30	2018-05-30																2018	5																			2018-05-30	Hartebeest			predict
KG			Masai Mara Ecosystem		2018-06-30			2018-06-30	2018-06-30																2018	6																			2018-06-30	Hartebeest			predict
KG			Masai Mara Ecosystem		2018-07-30			2018-07-30	2018-07-30																2018	7																			2018-07-30	Hartebeest			predict
KG			Masai Mara Ecosystem		2018-08-30			2018-08-30	2018-08-30																2018	8																			2018-08-30	Hartebeest			predict
KG			Masai Mara Ecosystem		2018-09-30			2018-09-30	2018-09-30																2018	9																			2018-09-30	Hartebeest			predict
KG			Masai Mara Ecosystem		2018-10-30			2018-10-30	2018-10-30																2018	10																			2018-10-30	Hartebeest			predict
KG			Masai Mara Ecosystem		2018-11-30			2018-11-30	2018-11-30																2018	11																			2018-11-30	Hartebeest			predict
IM	49963.6	Survey	Masai Mara Ecosystem	7701	1977-01-29	1970s_Wet	1977-1979	1977-01-27	1977-01-29	Wet	1977_1978		1977_1978	1977_1978	1977_1978		5	10	224	398	134	9	2.26	6665.61	1977	1	6932.94	150.08	150.528	9.00853	8.98172	26	1201.07	1197.49	1352	62455.5	62269.7	1.50488e+08	1.49787e+08	12267.4	12238.8	19.6417	19.6545	62455.5	1977-01-29	Impala	10.819		obs
IM			Masai Mara Ecosystem		1977-02-28			1977-02-28	1977-02-28																1977	2																			1977-02-28	Impala			predict
IM			Masai Mara Ecosystem		1977-03-30			1977-03-30	1977-03-30																1977	3																			1977-03-30	Impala			predict
IM			Masai Mara Ecosystem		1977-04-30			1977-04-30	1977-04-30																1977	4																			1977-04-30	Impala			predict
IM	49963.6	Survey	Masai Mara Ecosystem	7703	1977-05-21	1970s_Wet	1977-1979	1977-05-14	1977-05-21	Wet	1977_1978		1977_1978	1977_1978	1977_1978		5	10	224	437	257	19	4.34	6665.61	1977	5	6932.94	287.84	290.565	11.3535	11.247	42	1011.62	1002.13	3268	78713.3	77975	1.18591e+08	1.15006e+08	10889.9	10724.1	13.8349	13.7532	78713.3	1977-05-21	Impala	10.819		obs
IM			Masai Mara Ecosystem		1977-06-30			1977-06-30	1977-06-30																1977	6																			1977-06-30	Impala			predict
IM			Masai Mara Ecosystem		1977-07-30			1977-07-30	1977-07-30																1977	7																			1977-07-30	Impala			predict
IM			Masai Mara Ecosystem		1977-08-30			1977-08-30	1977-08-30																1977	8																			1977-08-30	Impala			predict
IM			Masai Mara Ecosystem		1977-09-30			1977-09-30	1977-09-30																1977	9																			1977-09-30	Impala			predict
IM			Masai Mara Ecosystem		1977-10-30			1977-10-30	1977-10-30																1977	10																			1977-10-30	Impala			predict
IM	49963.6	Survey	Masai Mara Ecosystem	7706	1977-11-30	1970s_Wet	1977-1979	1977-11-25	1977-11-30	Wet	1977_1978		1977_1978	1977_1978	1977_1978		5	5	224	414	263	19	4.59	6665.61	1977	11	6932.94	294.56	305.685	9.09153	8.76064	44	1035.61	997.919	2678	63031	60737	7.33236e+07	6.787e+07	8562.92	8238.32	13.5853	13.5639	63031	1977-11-30	Impala	10.819		obs
IM			Masai Mara Ecosystem		1977-12-30			1977-12-30	1977-12-30																1977	12																			1977-12-30	Impala			predict
IM			Masai Mara Ecosystem		1978-01-30			1978-01-30	1978-01-30																1978	1																			1978-01-30	Impala			predict
IM			Masai Mara Ecosystem		1978-02-28			1978-02-28	1978-02-28																1978	2																			1978-02-28	Impala			predict
IM			Masai Mara Ecosystem		1978-03-30			1978-03-30	1978-03-30																1978	3																			1978-03-30	Impala			predict
IM	49963.6	Survey	Masai Mara Ecosystem	7801	1978-04-08	1970s_Wet	1977-1979	1978-03-15	1978-04-08	Wet	1977_1978		1977_1978	1977_1978	1977_1978		5	5	224	424	263	19	4.48	6665.61	1978	4	6932.94	294.56	298.48	17.7315	17.4987	44	1035.61	1022.01	5223	122932	121317	4.32117e+08	4.24129e+08	20787.4	20594.4	16.9098	16.9757	122932	1978-04-08	Impala	10.819		obs
IM			Masai Mara Ecosystem		1978-05-30			1978-05-30	1978-05-30																1978	5																			1978-05-30	Impala			predict
IM			Masai Mara Ecosystem		1978-06-30			1978-06-30	1978-06-30																1978	6																			1978-06-30	Impala			predict
IM			Masai Mara Ecosystem		1978-07-30			1978-07-30	1978-07-30																1978	7																			1978-07-30	Impala			predict
IM			Masai Mara Ecosystem		1978-09-30			1978-09-30	1978-09-30																1978	9																			1978-09-30	Impala			predict
IM			Masai Mara Ecosystem		1978-10-30			1978-10-30	1978-10-30																1978	10																			1978-10-30	Impala			predict
IM			Masai Mara Ecosystem		1978-11-30			1978-11-30	1978-11-30																1978	11																			1978-11-30	Impala			predict
IM	49963.6	Survey	Masai Mara Ecosystem	7806	1978-12-11	1970s_Wet	1977-1979	1978-12-11	1978-12-11	Wet	1977_1978		1977_1978	1977_1978	1977_1978		5	5	224	472	239	19	4.02	6665.61	1978	12	6932.94	285.6	285.787	10.1716	10.1649	43	1043.82	1043.14	2905	70518.8	70472.8	1.45506e+08	1.46289e+08	12062.6	12095	17.1055	17.1627	70518.8	1978-12-11	Impala	10.819		obs
IM	49963.6	Survey	Masai Mara Ecosystem	7901	1979-01-26	1970s_Wet	1977-1979	1979-01-23	1979-01-26	Wet							5	5	224	481	235	19	3.95	6665.61	1979	1	6932.94	283.36	283.099	11.653	11.6638	43	1052.08	1053.05	3302	80789.6	80864.2	1.72e+08	1.72391e+08	13114.9	13129.8	16.2334	16.2368	80789.6	1979-01-26	Impala	10.819		obs
IM	49963.6	Survey	Masai Mara Ecosystem	7904	1979-02-28	1970s_Wet	1977-1979	1979-02-26	1979-02-28	Wet							5	5	224	505	211	18	3.56	6665.61	1979	2	6932.94	238.56	239.493	10.5382	10.4972	43	1249.65	1244.78	2514	73060.9	72776.1	1.17984e+08	1.15217e+08	10862	10733.9	14.8671	14.7492	73060.9	1979-02-28	Impala	10.819		obs
IM	49963.6	Survey	Masai Mara Ecosystem	7906	1979-03-30	1970s_Wet	1977-1979	1979-03-28	1979-03-30	Wet							5	5	224	479	234	19	2	6665.61	1979	3	6932.94	293.44	295.605	13.4712	13.3726	42	992.309	985.041	3953	93395.2	92711.1	2.45923e+08	2.41446e+08	15681.9	15538.5	16.7909	16.7602	93395.2	1979-03-30	Impala	10.819		obs
IM	49963.6	Survey	Masai Mara Ecosystem	7908	1979-04-28	1970s_Wet	1977-1979	1979-04-26	1979-04-28	Wet							5	5	224	467	242	19	4.07	6665.61	1979	4	6932.94	306.88	306.88	14.8886	14.8886	44	994.034	994.034	4569	103221	103221	1.42022e+08	1.41999e+08	11917.3	11916.3	11.5454	11.5445	103221	1979-04-28	Impala	10.819		obs
IM			Masai Mara Ecosystem		1979-05-30			1979-05-30	1979-05-30																1979	5																			1979-05-30	Impala			predict
IM	49963.6	Survey	Masai Mara Ecosystem	7909	1979-06-07	1970s_Wet	1977-1979	1979-06-06	1979-06-07	Wet							5	5	224	482	233	19	3.94	6665.61	1979	6	6932.94	281.12	283.771	10.6325	10.5332	43	1060.46	1050.55	2989	73714.2	73025.7	1.03037e+08	1.0024e+08	10150.7	10012	13.7703	13.7102	73714.2	1979-06-07	Impala	10.819		obs
IM	49963.6	Survey	Masai Mara Ecosystem	7910	1979-07-05	1970s_Dry	1977-1979	1979-07-02	1979-07-05	Dry		1979_7_8				1979_7_8	5	5	224	469	240	19	4.05	6665.61	1979	7	6932.94	301.28	302.101	9.31691	9.29158	42	966.487	963.86	2807	64593.6	64417.9	4.97395e+07	4.92054e+07	7052.62	7014.65	10.9185	10.8893	64593.6	1979-07-05	Impala	10.819		obs
IM	49963.6	Survey	Masai Mara Ecosystem	7912	1979-08-03	1970s_Dry	1977-1979	1979-07-30	1979-08-03	Dry		1979_7_8				1979_7_8	5	5	224	468	240	19	4.06	6665.61	1979	8	6932.94	302.4	304.117	8.97817	8.92748	42	962.908	957.47	2715	62245.1	61893.6	5.52502e+07	5.46281e+07	7433.05	7391.08	11.9416	11.9416	62245.1	1979-08-03	Impala	10.819		obs
IM	49963.6	Survey	Masai Mara Ecosystem	7913	1979-08-28	1970s_Dry	1977-1979	1979-08-26	1979-08-28	Dry		1979_7_8				1979_7_8	5	5	224	502	223	19	3.78	6665.61	1979	8	6932.94	263.2	265.739	9.87462	9.78029	43	1132.66	1121.84	2599	68460.1	67806.1	1.33129e+08	1.30278e+08	11538.2	11413.9	16.8539	16.8332	68460.1	1979-08-28	Impala	10.819		obs
IM			Masai Mara Ecosystem		1979-09-30			1979-09-30	1979-09-30																1979	9																			1979-09-30	Impala			predict
IM	49963.6	Survey	Masai Mara Ecosystem	7917	1979-10-09	1970s_Dry	1977-1979	1979-10-05	1979-10-09	Dry							5	5	224	504	223	19	3.77	6665.61	1979	10	6932.94	262.08	263.536	8.18452	8.13931	43	1137.5	1131.22	2145	56742.8	56429.3	6.63322e+07	6.48085e+07	8144.46	8050.37	14.3533	14.2663	56742.8	1979-10-09	Impala	10.819		obs
IM	49963.6	Survey	Masai Mara Ecosystem	7919	1979-11-02	1970s_Dry	1977-1979	1979-10-30	1979-11-02	Dry							5	5	224	505	223	19	3.76	6665.61	1979	11	6932.94	262.08	263.088	4.75427	4.73606	43	1137.5	1133.14	1246	32961.1	32834.8	2.33709e+07	2.31226e+07	4834.34	4808.6	14.6668	14.6448	32961.1	1979-11-02	Impala	10.819		obs
IM	49963.6	Survey	Masai Mara Ecosystem	7920	1979-11-22	1970s_Dry	1977-1979	1979-11-19	1979-11-22	Dry							5	5	224	501	223	19	3.79	6665.61	1979	11	6932.94	262.08	264.805	8.14637	8.06253	43	1137.5	1125.79	2135	56478.2	55897	9.11609e+07	8.92377e+07	9547.82	9446.57	16.9053	16.9	56478.2	1979-11-22	Impala	10.819		obs
IM			Masai Mara Ecosystem		1979-12-30			1979-12-30	1979-12-30																1979	12																			1979-12-30	Impala			predict
IM			Masai Mara Ecosystem		1980-01-30			1980-01-30	1980-01-30																1980	1																			1980-01-30	Impala			predict
IM			Masai Mara Ecosystem		1980-02-28			1980-02-28	1980-02-28																1980	2																			1980-02-28	Impala			predict
IM	49963.6	Survey	Masai Mara Ecosystem	8002	1980-03-28	1980s_Wet	1980-1989	1980-03-16	1980-03-28	Wet							5	5	273	447	225	19	4.25	6665.61	1980	3	6932.94	307.125	307.899	9.5466	9.52262	43	970.667	968.229	2932	66186	66019.7	1.2137e+08	1.20633e+08	11016.8	10983.3	16.6452	16.6364	66186	1980-03-28	Impala	10.819		obs
IM			Masai Mara Ecosystem		1980-04-30			1980-04-30	1980-04-30																1980	4																			1980-04-30	Impala			predict
IM			Masai Mara Ecosystem		1980-05-30			1980-05-30	1980-05-30																1980	5																			1980-05-30	Impala			predict
IM			Masai Mara Ecosystem		1980-06-30			1980-06-30	1980-06-30																1980	6																			1980-06-30	Impala			predict
IM	49963.6	Survey	Masai Mara Ecosystem	8007	1980-07-04	1980s_Dry	1980-1989	1980-07-01	1980-07-04	Dry							5	5	273	436	210	19	4.35	6665.61	1980	7	6932.94	286.65	291.291	10.5006	10.3333	42	1015.81	999.63	3010	72800.1	71640.2	1.7242e+08	1.65839e+08	13130.9	12877.8	18.0369	17.9757	72800.1	1980-07-04	Impala	10.819		obs
IM	49963.6	Survey	Masai Mara Ecosystem	8009	1980-08-10	1980s_Dry	1980-1989	1980-08-08	1980-08-10	Dry							5	5	210	509	222	19	3.73	6665.61	1980	8	6932.94	233.1	242.148	5.60704	5.39752	43	1278.92	1231.13	1307	38873.2	37420.6	6.2329e+07	5.98016e+07	7894.87	7733.15	20.3093	20.6655	38873.2	1980-08-10	Impala	10.819		obs
IM	49963.6	Survey	Masai Mara Ecosystem	8013	1980-09-29	1980s_Dry	1980-1989	1980-09-30	1980-09-29	Dry							5	5	251	447	225	19	4.25	6665.61	1980	9	6932.94	282.375	284.174	3.18371	3.16356	43	1055.75	1049.06	899	22072.5	21932.7	2.00135e+07	1.96774e+07	4473.65	4435.93	20.268	20.2251	22072.5	1980-09-29	Impala	10.819		obs
IM	49963.6	Survey	Masai Mara Ecosystem	8015	1980-10-31	1980s_Dry	1980-1989	1980-10-27	1980-10-31	Dry							5	5	251	507	246	24	4.73	6665.61	1980	10	6932.94	308.73	315.423	4.7744	4.67308	43	965.621	945.13	1474	33100.6	32398.2	4.02152e+07	3.78447e+07	6341.54	6151.8	19.1584	18.9881	33100.6	1980-10-31	Impala	10.819		obs
IM			Masai Mara Ecosystem		1980-11-30			1980-11-30	1980-11-30																1980	11																			1980-11-30	Impala			predict
IM			Masai Mara Ecosystem		1980-12-30			1980-12-30	1980-12-30																1980	12																			1980-12-30	Impala			predict
IM	49963.6	Survey	Masai Mara Ecosystem	8101	1981-01-16	1980s_Wet	1980-1989	1981-01-15	1981-01-16	Wet							5	5	250	411	248	19	4.63	6665.61	1981	1	6932.94	310	310.875	5.71935	5.70326	44	984.029	981.26	1773	39651.9	39540.3	4.3296e+07	4.30497e+07	6579.97	6561.23	16.5943	16.5938	39651.9	1981-01-16	Impala	10.819		obs
IM			Masai Mara Ecosystem		1981-02-28			1981-02-28	1981-02-28																1981	2																			1981-02-28	Impala			predict
IM	49963.6	Survey	Masai Mara Ecosystem	8104	1981-03-10	1980s_Wet	1980-1989	1981-03-09	1981-03-10	Wet							5	5	250	443	228	19	4.29	6665.61	1981	3	6932.94	285	286.75	6.78947	6.74804	44	1070.35	1063.82	1935	47071	46783.7	5.24173e+07	5.25323e+07	7239.98	7247.92	15.381	15.4924	47071	1981-03-10	Impala	10.819		obs
IM			Masai Mara Ecosystem		1981-04-30			1981-04-30	1981-04-30																1981	4																			1981-04-30	Impala			predict
IM			Masai Mara Ecosystem		1981-05-30			1981-05-30	1981-05-30																1981	5																			1981-05-30	Impala			predict
IM			Masai Mara Ecosystem		1981-06-30			1981-06-30	1981-06-30																1981	6																			1981-06-30	Impala			predict
IM	49963.6	Survey	Masai Mara Ecosystem	8108	1981-07-29	1980s_Wet	1980-1989	1981-07-31	1981-07-29	Dry							5	5	250	409	156	12	2.93	6665.61	1981	7	6932.94	195	196.083	9.72821	9.67446	24	853.284	848.57	1897	67445	67072.4	1.84312e+08	1.81752e+08	13576.2	13481.5	20.1292	20.1	67445	1981-07-29	Impala	10.819		obs
IM	49963.6	Survey	Masai Mara Ecosystem	8110	1981-08-29	1980s_Dry	1980-1989	1981-08-27	1981-08-29	Dry							5	5	282	411	248	19	4.63	6665.61	1981	8	6932.94	349.68	310.708	7.42965	8.36154	44	872.367	981.786	2598	51509.3	57970	5.23591e+07	6.70323e+07	7235.96	8187.33	14.0479	14.1234	51509.3	1981-08-29	Impala	10.819		obs
IM			Masai Mara Ecosystem		1981-09-30			1981-09-30	1981-09-30																1981	9																			1981-09-30	Impala			predict
IM	49963.6	Survey	Masai Mara Ecosystem	8114	1981-10-29	1980s_Dry	1980-1989	1981-10-27	1981-10-29	Dry							5	5	250	393	248	19	4.83	6665.61	1981	10	6932.94	310	325.667	5.30323	5.04811	44	984.029	936.691	1644	36766.9	34998.2	3.7073e+07	3.32842e+07	6088.76	5769.24	16.5604	16.4844	36766.9	1981-10-29	Impala	10.819		obs
IM	49963.6	Survey	Masai Mara Ecosystem	8116	1981-11-28	1980s_Dry	1980-1989	1981-11-25	1981-11-28	Dry							5	5	250	386	248	19	4.91	6665.61	1981	11	6932.94	313.75	329.792	5.48845	5.22148	44	972.268	924.975	1722	38051	36200.2	3.84628e+07	3.52659e+07	6201.84	5938.51	16.2987	16.4046	38051	1981-11-28	Impala	10.819		obs
IM			Masai Mara Ecosystem		1981-12-30			1981-12-30	1981-12-30																1981	12																			1981-12-30	Impala			predict
IM			Masai Mara Ecosystem		1982-01-30			1982-01-30	1982-01-30																1982	1																			1982-01-30	Impala			predict
IM	49963.6	Survey	Masai Mara Ecosystem	8201	1982-02-22	1980s_Wet	1980-1989	1982-02-21	1982-02-22	Wet							5	5	243	420	234	19	4.52	6665.61	1982	2	6932.94	301.32	320.806	7.73928	7.26919	44	1012.38	950.884	2332	53655.9	50396.8	6.02767e+07	5.16369e+07	7763.81	7185.88	14.4696	14.2586	53655.9	1982-02-22	Impala	10.819		obs
IM			Masai Mara Ecosystem		1982-03-30			1982-03-30	1982-03-30																1982	3																			1982-03-30	Impala			predict
IM			Masai Mara Ecosystem		1982-04-30			1982-04-30	1982-04-30																1982	4																			1982-04-30	Impala			predict
IM	49963.6	Survey	Masai Mara Ecosystem	8206	1982-05-25	1980s_Wet	1980-1989	1982-05-24	1982-05-25	Wet							5	5	243	444	231	19	4.28	6665.61	1982	5	6932.94	292.815	297.675	10.3547	10.1856	43	1018.1	1001.48	3032	71788.2	70616.1	1.01151e+08	9.78077e+07	10057.4	9889.78	14.0098	14.005	71788.2	1982-05-25	Impala	10.819		obs
IM			Masai Mara Ecosystem		1982-06-30			1982-06-30	1982-06-30																1982	6																			1982-06-30	Impala			predict
IM			Masai Mara Ecosystem		1982-07-30			1982-07-30	1982-07-30																1982	7																			1982-07-30	Impala			predict
IM			Masai Mara Ecosystem		1982-08-30			1982-08-30	1982-08-30																1982	8																			1982-08-30	Impala			predict
IM	49963.6	Survey	Masai Mara Ecosystem	8207	1982-09-01	1980s_Dry	1980-1989	1982-08-30	1982-09-01	Dry							5	5	243	448	231	19	4.24	6665.61	1982	9	6932.94	292.815	294.597	9.5965	9.53845	43	1018.1	1011.95	2810	66531.9	66129.5	1.22133e+08	1.19357e+08	11051.4	10925.1	16.6106	16.5207	66531.9	1982-09-01	Impala	10.819		obs
IM			Masai Mara Ecosystem		1982-10-30			1982-10-30	1982-10-30																1982	10																			1982-10-30	Impala			predict
IM			Masai Mara Ecosystem		1982-11-30			1982-11-30	1982-11-30																1982	11																			1982-11-30	Impala			predict
IM	49963.6	Survey	Masai Mara Ecosystem	8209	1982-12-09	1980s_Wet	1980-1989	1982-12-06	1982-12-09	Wet							5	5	255	429	231	19	4.43	6665.61	1982	12	6932.94	308.55	308.933	8.6469	8.63619	43	966.184	964.988	2668	59948.4	59874.1	6.86888e+07	6.77144e+07	8287.87	8228.88	13.825	13.7436	59948.4	1982-12-09	Impala	10.819		obs
IM			Masai Mara Ecosystem		1983-01-30			1983-01-30	1983-01-30																1983	1																			1983-01-30	Impala			predict
IM	49963.6	Survey	Masai Mara Ecosystem	8301	1983-02-14	1980s_Wet	1980-1989	1983-02-03	1983-02-14	Wet							5	5	263	457	262	24	5.24	6665.61	1983	2	6932.94	344.53	349.615	7.51749	7.40816	44	885.407	872.53	2590	52118.3	51360.3	5.46996e+07	5.2799e+07	7395.92	7266.29	14.1906	14.1477	52118.3	1983-02-14	Impala	10.819		obs
IM			Masai Mara Ecosystem		1983-03-30			1983-03-30	1983-03-30																1983	3																			1983-03-30	Impala			predict
IM			Masai Mara Ecosystem		1983-04-30			1983-04-30	1983-04-30																1983	4																			1983-04-30	Impala			predict
IM			Masai Mara Ecosystem		1983-05-30			1983-05-30	1983-05-30																1983	5																			1983-05-30	Impala			predict
IM			Masai Mara Ecosystem		1983-06-30			1983-06-30	1983-06-30																1983	6																			1983-06-30	Impala			predict
IM			Masai Mara Ecosystem		1983-07-30			1983-07-30	1983-07-30																1983	7																			1983-07-30	Impala			predict
IM	49963.6	Survey	Masai Mara Ecosystem	8307	1983-08-01	1980s_Dry	1980-1989	1983-07-29	1983-08-01	Dry							5	5	263	410	234	19	4.63	6665.61	1983	8	6932.94	327.435	328.531	11.4618	11.4236	44	931.633	928.525	3753	79464	79199	1.2105e+08	1.18018e+08	11002.3	10863.6	13.8456	13.7169	79464	1983-08-01	Impala	10.819		obs
IM			Masai Mara Ecosystem		1983-09-30			1983-09-30	1983-09-30																1983	9																			1983-09-30	Impala			predict
IM	49963.6	Survey	Masai Mara Ecosystem	8311	1983-10-03	1980s_Dry	1980-1989	1983-09-30	1983-10-03	Dry							5	5	263	404	232	19	4.7	6665.61	1983	10	6932.94	322.175	332.827	8.32156	8.05525	44	946.843	916.541	2681	57692.9	55846.5	7.00956e+07	6.41835e+07	8372.31	8011.46	14.5119	14.3455	57692.9	1983-10-03	Impala	10.819		obs
IM			Masai Mara Ecosystem		1983-11-30			1983-11-30	1983-11-30																1983	11																			1983-11-30	Impala			predict
IM	49963.6	Survey	Masai Mara Ecosystem	8315	1983-12-04	1980s_Wet	1980-1989	1983-12-01	1983-12-04	Wet							5	5	263	406	234	19	4.68	6665.61	1983	12	6932.94	322.175	327.347	8.75611	8.61776	44	946.843	931.882	2821	60705.5	59746.4	7.55744e+07	7.34607e+07	8693.35	8570.92	14.3205	14.3455	60705.5	1983-12-04	Impala	10.819		obs
IM	49963.6	Survey	Masai Mara Ecosystem	8401	1984-01-23	1980s_Wet	1980-1989	1984-01-21	1984-01-23	Wet							5	5	265	543	232	19	3.5	6665.61	1984	1	6932.94	327.275	248.537	7.19273	9.47143	44	932.088	1227.38	2354	49866.7	65664.8	3.67316e+07	6.28266e+07	6060.66	7926.32	12.1537	12.0709	49866.7	1984-01-23	Impala	10.819		obs
IM			Masai Mara Ecosystem		1984-02-28			1984-02-28	1984-02-28																1984	2																			1984-02-28	Impala			predict
IM			Masai Mara Ecosystem		1984-03-30			1984-03-30	1984-03-30																1984	3																			1984-03-30	Impala			predict
IM			Masai Mara Ecosystem		1984-04-30			1984-04-30	1984-04-30																1984	4																			1984-04-30	Impala			predict
IM			Masai Mara Ecosystem		1984-05-30			1984-05-30	1984-05-30																1984	5																			1984-05-30	Impala			predict
IM	49963.6	Survey	Masai Mara Ecosystem	8406	1984-06-10	1980s_Wet	1980-1989	1984-05-29	1984-06-10	Wet							5	5	282	384	233	19	4.95	6665.61	1984	6	6932.94	328.53	330.774	6.81825	6.77199	44	928.528	922.228	2240	47270.5	46949.8	7.2683e+07	7.36279e+07	8525.43	8580.67	18.0354	18.2763	47270.5	1984-06-10	Impala	10.819		obs
IM			Masai Mara Ecosystem		1984-07-30			1984-07-30	1984-07-30																1984	7																			1984-07-30	Impala			predict
IM	49963.6	Survey	Masai Mara Ecosystem	8404	1984-08-16	1980s_Dry	1980-1989	1984-08-15	1984-08-16	Dry							5	5	366	383	229	19	4.95	6665.61	1984	8	6932.94	441.03	349.445	4.97018	6.2728	43	675.954	853.113	2192	34458	43488.9	2.24745e+07	3.7023e+07	4740.73	6084.65	13.758	13.9913	34458	1984-08-16	Impala	10.819		obs
IM			Masai Mara Ecosystem		1984-09-30			1984-09-30	1984-09-30																1984	9																			1984-09-30	Impala			predict
IM			Masai Mara Ecosystem		1984-10-30			1984-10-30	1984-10-30																1984	10																			1984-10-30	Impala			predict
IM			Masai Mara Ecosystem		1984-11-30			1984-11-30	1984-11-30																1984	11																			1984-11-30	Impala			predict
IM			Masai Mara Ecosystem		1984-12-30			1984-12-30	1984-12-30																1984	12																			1984-12-30	Impala			predict
IM			Masai Mara Ecosystem		1985-01-30			1985-01-30	1985-01-30																1985	1																			1985-01-30	Impala			predict
IM			Masai Mara Ecosystem		1985-02-28			1985-02-28	1985-02-28																1985	2																			1985-02-28	Impala			predict
IM			Masai Mara Ecosystem		1985-03-30			1985-03-30	1985-03-30																1985	3																			1985-03-30	Impala			predict
IM	49963.6	Survey	Masai Mara Ecosystem	8505	1985-04-26	1980s_Wet	1980-1989	1985-04-24	1985-04-26	Wet							5	5	304	479	263	28	5.84	6665.61	1985	4	6932.94	399.76	389.403	9.02291	9.26289	44	763.081	783.376	3607	62555.3	64219	1.24764e+08	1.29665e+08	11169.8	11387	17.8558	17.7316	62555.3	1985-04-26	Impala	10.819		obs
IM			Masai Mara Ecosystem		1985-05-30			1985-05-30	1985-05-30																1985	5																			1985-05-30	Impala			predict
IM			Masai Mara Ecosystem		1985-06-30			1985-06-30	1985-06-30																1985	6																			1985-06-30	Impala			predict
IM			Masai Mara Ecosystem		1985-07-30			1985-07-30	1985-07-30																1985	7																			1985-07-30	Impala			predict
IM	49963.6	Survey	Masai Mara Ecosystem	8506	1985-08-20	1980s_Dry	1980-1989	1985-08-16	1985-08-20	Dry							5	5	304	498	253	28	5.63	6665.61	1985	8	6932.94	384.56	376.309	6.46973	6.61159	44	793.242	810.635	2488	44854.2	45837.7	1.015e+08	1.02999e+08	10074.7	10148.8	22.461	22.1408	44854.2	1985-08-20	Impala	10.819		obs
IM			Masai Mara Ecosystem		1985-09-30			1985-09-30	1985-09-30																1985	9																			1985-09-30	Impala			predict
IM			Masai Mara Ecosystem		1985-10-30			1985-10-30	1985-10-30																1985	10																			1985-10-30	Impala			predict
IM			Masai Mara Ecosystem		1985-11-30			1985-11-30	1985-11-30																1985	11																			1985-11-30	Impala			predict
IM	49963.6	Survey	Masai Mara Ecosystem	8512	1985-12-01	1980s_Wet	1980-1989	1985-11-28	1985-12-01	Wet							5	5	304	475	258	27	5.67	66665.1	1985	12	6932.94	392.16	378.298	7.53009	7.80602	44	777.869	806.373	2953	52205.6	54118.6	4.51802e+07	5.02282e+07	6721.62	7087.19	12.8753	13.0956	52205.6	1985-12-01	Impala	10.819		obs
IM			Masai Mara Ecosystem		1986-01-30			1986-01-30	1986-01-30																1986	1																			1986-01-30	Impala			predict
IM			Masai Mara Ecosystem		1986-02-28			1986-02-28	1986-02-28																1986	2																			1986-02-28	Impala			predict
IM			Masai Mara Ecosystem		1986-03-30			1986-03-30	1986-03-30																1986	3																			1986-03-30	Impala			predict
IM			Masai Mara Ecosystem		1986-04-30			1986-04-30	1986-04-30																1986	4																			1986-04-30	Impala			predict
IM	49963.6	Survey	Masai Mara Ecosystem	8607	1986-05-08	1980s_Wet	1980-1989	1986-05-08	1986-05-08	Wet							5	5	304	449	262	26	5.79	6665.61	1986	5	6932.94	401.28	388.902	9.06848	9.35711	44	760.19	784.386	3639	62871.2	64872.3	8.7883e+07	9.04875e+07	9374.59	9512.49	14.9108	14.6634	62871.2	1986-05-08	Impala	10.819		obs
IM			Masai Mara Ecosystem		1986-06-30			1986-06-30	1986-06-30																1986	6																			1986-06-30	Impala			predict
IM			Masai Mara Ecosystem		1986-07-30			1986-07-30	1986-07-30																1986	7																			1986-07-30	Impala			predict
IM	49963.6	Survey	Masai Mara Ecosystem	8608	1986-08-15	1980s_Dry	1980-1989	1986-08-10	1986-08-15	Dry						1986	5	5	304	476	263	28	5.87	6665.61	1986	8	6932.94	399.76	391.612	5.02051	5.12498	44	763.081	778.959	2007	34806.9	35531.1	5.47648e+07	5.77213e+07	7400.33	7597.45	21.2611	21.3825	34806.9	1986-08-15	Impala	10.819		obs
IM			Masai Mara Ecosystem		1986-09-30			1986-09-30	1986-09-30																1986	9																			1986-09-30	Impala			predict
IM			Masai Mara Ecosystem		1986-10-30			1986-10-30	1986-10-30																1986	10																			1986-10-30	Impala			predict
IM	49963.6	Survey	Masai Mara Ecosystem	8615	1986-11-12	1980s_Wet	1980-1989	1986-11-08	1986-11-12	Wet				1986	1986		5	5	304	479	263	28	5.84	6665.61	1986	11	6932.94	399.76	389.129	4.993	5.12941	44	763.081	783.929	1996	34616.1	35561.9	3.63791e+07	3.96636e+07	6031.51	6297.91	17.424	17.7097	34616.1	1986-11-12	Impala	10.819		obs
IM			Masai Mara Ecosystem		1986-12-30			1986-12-30	1986-12-30																1986	12																			1986-12-30	Impala			predict
IM			Masai Mara Ecosystem		1987-01-30			1987-01-30	1987-01-30																1987	1																			1987-01-30	Impala			predict
IM			Masai Mara Ecosystem		1987-02-28			1987-02-28	1987-02-28																1987	2																			1987-02-28	Impala			predict
IM			Masai Mara Ecosystem		1987-03-30			1987-03-30	1987-03-30																1987	3																			1987-03-30	Impala			predict
IM	49963.6	Survey	Masai Mara Ecosystem	8706	1987-04-28	1980s_Wet	1980-1989	1987-04-24	1987-04-28	Wet							5	5	282	481	263	28	5.81	6665.61	1987	4	6932.94	370.83	387.554	9.31963	8.91747	44	822.612	787.114	3456	64612.4	61824.3	8.53379e+07	8.08622e+07	9237.85	8992.34	14.2973	14.545	64612.4	1987-04-28	Impala	10.819		obs
IM			Masai Mara Ecosystem		1987-05-30			1987-05-30	1987-05-30																1987	5																			1987-05-30	Impala			predict
IM			Masai Mara Ecosystem		1987-06-30			1987-06-30	1987-06-30																1987	6																			1987-06-30	Impala			predict
IM			Masai Mara Ecosystem		1987-07-30			1987-07-30	1987-07-30																1987	7																			1987-07-30	Impala			predict
IM			Masai Mara Ecosystem		1987-08-30			1987-08-30	1987-08-30																1987	8																			1987-08-30	Impala			predict
IM			Masai Mara Ecosystem		1987-09-30			1987-09-30	1987-09-30																1987	9																			1987-09-30	Impala			predict
IM			Masai Mara Ecosystem		1987-10-30			1987-10-30	1987-10-30																1987	10																			1987-10-30	Impala			predict
IM			Masai Mara Ecosystem		1987-11-30			1987-11-30	1987-11-30																1987	11																			1987-11-30	Impala			predict
IM			Masai Mara Ecosystem		1987-12-30			1987-12-30	1987-12-30																1987	12																			1987-12-30	Impala			predict
IM			Masai Mara Ecosystem		1988-01-30			1988-01-30	1988-01-30																1988	1																			1988-01-30	Impala			predict
IM			Masai Mara Ecosystem		1988-02-28			1988-02-28	1988-02-28																1988	2																			1988-02-28	Impala			predict
IM			Masai Mara Ecosystem		1988-03-30			1988-03-30	1988-03-30																1988	3																			1988-03-30	Impala			predict
IM			Masai Mara Ecosystem		1988-04-30			1988-04-30	1988-04-30																1988	4																			1988-04-30	Impala			predict
IM			Masai Mara Ecosystem		1988-05-30			1988-05-30	1988-05-30																1988	5																			1988-05-30	Impala			predict
IM			Masai Mara Ecosystem		1988-06-30			1988-06-30	1988-06-30																1988	6																			1988-06-30	Impala			predict
IM			Masai Mara Ecosystem		1988-07-30			1988-07-30	1988-07-30																1988	7																			1988-07-30	Impala			predict
IM			Masai Mara Ecosystem		1988-08-30			1988-08-30	1988-08-30																1988	8																			1988-08-30	Impala			predict
IM			Masai Mara Ecosystem		1988-09-30			1988-09-30	1988-09-30																1988	9																			1988-09-30	Impala			predict
IM			Masai Mara Ecosystem		1988-10-30			1988-10-30	1988-10-30																1988	10																			1988-10-30	Impala			predict
IM			Masai Mara Ecosystem		1988-11-30			1988-11-30	1988-11-30																1988	11																			1988-11-30	Impala			predict
IM			Masai Mara Ecosystem		1988-12-30			1988-12-30	1988-12-30																1988	12																			1988-12-30	Impala			predict
IM			Masai Mara Ecosystem		1989-01-30			1989-01-30	1989-01-30																1989	1																			1989-01-30	Impala			predict
IM			Masai Mara Ecosystem		1989-02-28			1989-02-28	1989-02-28																1989	2																			1989-02-28	Impala			predict
IM			Masai Mara Ecosystem		1989-03-30			1989-03-30	1989-03-30																1989	3																			1989-03-30	Impala			predict
IM			Masai Mara Ecosystem		1989-04-30			1989-04-30	1989-04-30																1989	4																			1989-04-30	Impala			predict
IM	49963.6	Survey	Masai Mara Ecosystem	8902	1989-05-15	1980s_Wet	1980-1989	1989-05-12	1989-05-15	Wet							5	5	282	504	254	28	5.55	6665.61	1989	5	6932.94	358.14	370.2	8.87083	8.58185	43	832.401	805.284	3177	61500.9	59497.4	1.33334e+08	1.22548e+08	11547	11070.1	18.7754	18.6061	61500.9	1989-05-15	Impala	10.819		obs
IM			Masai Mara Ecosystem		1989-06-30			1989-06-30	1989-06-30																1989	6																			1989-06-30	Impala			predict
IM			Masai Mara Ecosystem		1989-07-30			1989-07-30	1989-07-30																1989	7																			1989-07-30	Impala			predict
IM	49963.6	Survey	Masai Mara Ecosystem	8903	1989-08-17	1980s_Dry	1980-1989	1989-08-08	1989-08-17	Dry							5	5	282	497	263	28	5.62	6665.61	1989	8	6932.94	370.83	376.012	6.01084	5.92801	44	822.612	811.276	2229	41672.8	41098.5	5.15453e+07	4.99132e+07	7179.51	7064.93	17.2283	17.1902	41672.8	1989-08-17	Impala	10.819		obs
IM			Masai Mara Ecosystem		1989-09-30			1989-09-30	1989-09-30																1989	9																			1989-09-30	Impala			predict
IM			Masai Mara Ecosystem		1989-10-30			1989-10-30	1989-10-30																1989	10																			1989-10-30	Impala			predict
IM			Masai Mara Ecosystem		1989-11-30			1989-11-30	1989-11-30																1989	11																			1989-11-30	Impala			predict
IM			Masai Mara Ecosystem		1989-12-30			1989-12-30	1989-12-30																1989	12																			1989-12-30	Impala			predict
IM			Masai Mara Ecosystem		1990-01-30			1990-01-30	1990-01-30																1990	1																			1990-01-30	Impala			predict
IM			Masai Mara Ecosystem		1990-02-28			1990-02-28	1990-02-28																1990	2																			1990-02-28	Impala			predict
IM			Masai Mara Ecosystem		1990-03-30			1990-03-30	1990-03-30																1990	3																			1990-03-30	Impala			predict
IM			Masai Mara Ecosystem		1990-04-30			1990-04-30	1990-04-30																1990	4																			1990-04-30	Impala			predict
IM			Masai Mara Ecosystem		1990-05-30			1990-05-30	1990-05-30																1990	5																			1990-05-30	Impala			predict
IM			Masai Mara Ecosystem		1990-06-30			1990-06-30	1990-06-30																1990	6																			1990-06-30	Impala			predict
IM			Masai Mara Ecosystem		1990-07-30			1990-07-30	1990-07-30																1990	7																			1990-07-30	Impala			predict
IM	49963.6	Survey	Masai Mara Ecosystem	9003	1990-08-16	1990s_Dry	1990-1999	1990-08-13	1990-08-16	Dry							5	5	282	477	263	28	5.86	6665.61	1990	8	6932.94	370.83	390.94	7.22433	6.85272	44	822.612	780.297	2679	50085.8	47509.5	6.43401e+07	5.85472e+07	8021.23	7651.62	16.015	16.1055	50085.8	1990-08-16	Impala	10.819		obs
IM			Masai Mara Ecosystem		1990-09-30			1990-09-30	1990-09-30																1990	9																			1990-09-30	Impala			predict
IM			Masai Mara Ecosystem		1990-10-30			1990-10-30	1990-10-30																1990	10																			1990-10-30	Impala			predict
IM			Masai Mara Ecosystem		1990-11-30			1990-11-30	1990-11-30																1990	11																			1990-11-30	Impala			predict
IM			Masai Mara Ecosystem		1990-12-30			1990-12-30	1990-12-30																1990	12																			1990-12-30	Impala			predict
IM			Masai Mara Ecosystem		1991-01-30			1991-01-30	1991-01-30																1991	1																			1991-01-30	Impala			predict
IM			Masai Mara Ecosystem		1991-02-28			1991-02-28	1991-02-28																1991	2																			1991-02-28	Impala			predict
IM			Masai Mara Ecosystem		1991-03-30			1991-03-30	1991-03-30																1991	3																			1991-03-30	Impala			predict
IM	49963.6	Survey	Masai Mara Ecosystem	9102	1991-04-24	1990s_Wet	1990-1999	1991-04-20	1991-04-24	Wet							5	2.5	282	461	474	48	10.42	6689.13	1991	4	6932.94	668.34	698.017	6.26777	6.00129	44	456.428	437.023	4189	43454	41606.5	3.85116e+07	3.55855e+07	6205.77	5965.35	14.2812	14.3375	43454	1991-04-24	Impala	10.819		obs
IM			Masai Mara Ecosystem		1991-05-30			1991-05-30	1991-05-30																1991	5																			1991-05-30	Impala			predict
IM			Masai Mara Ecosystem		1991-06-30			1991-06-30	1991-06-30																1991	6																			1991-06-30	Impala			predict
IM			Masai Mara Ecosystem		1991-07-30			1991-07-30	1991-07-30																1991	7																			1991-07-30	Impala			predict
IM	49963.6	Survey	Masai Mara Ecosystem	9103	1991-08-20	1990s_Dry	1990-1999	1991-08-12	1991-08-20	Dry							5	2.5	304	485	514	55	11.35	6689.13	1991	8	6932.94	781.28	760.726	5.57163	5.72217	45	399.322	410.111	4353	38627.7	39671.4	4.06043e+07	4.3795e+07	6372.15	6617.78	16.4963	16.6815	38627.7	1991-08-20	Impala	10.819		obs
IM			Masai Mara Ecosystem		1991-09-30			1991-09-30	1991-09-30																1991	9																			1991-09-30	Impala			predict
IM			Masai Mara Ecosystem		1991-10-30			1991-10-30	1991-10-30																1991	10																			1991-10-30	Impala			predict
IM			Masai Mara Ecosystem		1991-11-30			1991-11-30	1991-11-30																1991	11																			1991-11-30	Impala			predict
IM			Masai Mara Ecosystem		1991-12-30			1991-12-30	1991-12-30																1991	12																			1991-12-30	Impala			predict
IM			Masai Mara Ecosystem		1992-01-30			1992-01-30	1992-01-30																1992	1																			1992-01-30	Impala			predict
IM			Masai Mara Ecosystem		1992-02-28			1992-02-28	1992-02-28																1992	2																			1992-02-28	Impala			predict
IM	49963.6	Survey	Masai Mara Ecosystem	9202	1992-03-25	1990s_Wet	1990-1999	1992-03-14	1992-03-25	Wet							5	2.5	304	475	530	55	11.56	6689.13	1992	3	6932.94	805.6	776.927	6.64474	6.88997	45	387.267	401.559	5353	46067.5	47767.7	5.34782e+07	5.84277e+07	7312.88	7643.8	15.8743	16.002	46067.5	1992-03-25	Impala	10.819		obs
IM			Masai Mara Ecosystem		1992-04-30			1992-04-30	1992-04-30																1992	4																			1992-04-30	Impala			predict
IM			Masai Mara Ecosystem		1992-05-30			1992-05-30	1992-05-30																1992	5																			1992-05-30	Impala			predict
IM			Masai Mara Ecosystem		1992-06-30			1992-06-30	1992-06-30																1992	6																			1992-06-30	Impala			predict
IM			Masai Mara Ecosystem		1992-07-30			1992-07-30	1992-07-30																1992	7																			1992-07-30	Impala			predict
IM	49963.6	Survey	Masai Mara Ecosystem	9204	1992-08-28	1990s_Dry	1990-1999	1992-08-19	1992-08-28	Dry							5	2.5	304	480	529	55	11.46	6689.13	1992	8	6932.94	804.08	768.436	7.55024	7.90046	45	387.999	405.996	6071	52345.3	54773.4	9.66544e+07	1.07182e+08	9831.3	10352.9	18.7816	18.9013	52345.3	1992-08-28	Impala	10.819		obs
IM			Masai Mara Ecosystem		1992-09-30			1992-09-30	1992-09-30																1992	9																			1992-09-30	Impala			predict
IM			Masai Mara Ecosystem		1992-10-30			1992-10-30	1992-10-30																1992	10																			1992-10-30	Impala			predict
IM			Masai Mara Ecosystem		1992-11-30			1992-11-30	1992-11-30																1992	11																			1992-11-30	Impala			predict
IM			Masai Mara Ecosystem		1992-12-30			1992-12-30	1992-12-30																1992	12																			1992-12-30	Impala			predict
IM			Masai Mara Ecosystem		1993-01-30			1993-01-30	1993-01-30																1993	1																			1993-01-30	Impala			predict
IM			Masai Mara Ecosystem		1993-02-28			1993-02-28	1993-02-28																1993	2																			1993-02-28	Impala			predict
IM			Masai Mara Ecosystem		1993-03-30			1993-03-30	1993-03-30																1993	3																			1993-03-30	Impala			predict
IM			Masai Mara Ecosystem		1993-04-30			1993-04-30	1993-04-30																1993	4																			1993-04-30	Impala			predict
IM			Masai Mara Ecosystem		1993-05-30			1993-05-30	1993-05-30																1993	5																			1993-05-30	Impala			predict
IM			Masai Mara Ecosystem		1993-06-30			1993-06-30	1993-06-30																1993	6																			1993-06-30	Impala			predict
IM			Masai Mara Ecosystem		1993-07-30			1993-07-30	1993-07-30																1993	7																			1993-07-30	Impala			predict
IM			Masai Mara Ecosystem		1993-08-30			1993-08-30	1993-08-30																1993	8																			1993-08-30	Impala			predict
IM			Masai Mara Ecosystem		1993-09-30			1993-09-30	1993-09-30																1993	9																			1993-09-30	Impala			predict
IM			Masai Mara Ecosystem		1993-10-30			1993-10-30	1993-10-30																1993	10																			1993-10-30	Impala			predict
IM	49963.6	Survey	Masai Mara Ecosystem	9306	1993-11-12	1990s_Dry	1990-1999	1993-11-03	1993-11-12	Dry							5	2.5	282	471	530	55	11.69	6689.13	1993	11	6932.94	747.3	784.16	3.26375	3.11033	45	417.479	397.855	2439	22627.4	21563.7	8.73623e+06	7.83528e+06	2955.71	2799.16	13.0626	12.9809	22627.4	1993-11-12	Impala	10.819		obs
IM			Masai Mara Ecosystem		1993-12-30			1993-12-30	1993-12-30																1993	12																			1993-12-30	Impala			predict
IM			Masai Mara Ecosystem		1994-01-30			1994-01-30	1994-01-30																1994	1																			1994-01-30	Impala			predict
IM			Masai Mara Ecosystem		1994-02-28			1994-02-28	1994-02-28																1994	2																			1994-02-28	Impala			predict
IM			Masai Mara Ecosystem		1994-03-30			1994-03-30	1994-03-30																1994	3																			1994-03-30	Impala			predict
IM			Masai Mara Ecosystem		1994-04-30			1994-04-30	1994-04-30																1994	4																			1994-04-30	Impala			predict
IM	49963.6	Survey	Masai Mara Ecosystem	9402	1994-05-21	1990s_Wet	1990-1999	1994-05-15	1994-05-21	Wet							5	2.5	282	492	529	55	11.19	6689.13	1994	5	6932.94	745.89	765.536	7.71561	7.51761	45	418.268	407.534	5755	53491.9	52119.1	6.07533e+07	5.77039e+07	7794.44	7596.31	14.5713	14.5749	53491.9	1994-05-21	Impala	10.819		obs
IM			Masai Mara Ecosystem		1994-06-30			1994-06-30	1994-06-30																1994	6																			1994-06-30	Impala			predict
IM			Masai Mara Ecosystem		1994-07-30			1994-07-30	1994-07-30																1994	7																			1994-07-30	Impala			predict
IM			Masai Mara Ecosystem		1994-08-30			1994-08-30	1994-08-30																1994	8																			1994-08-30	Impala			predict
IM			Masai Mara Ecosystem		1994-09-30			1994-09-30	1994-09-30																1994	9																			1994-09-30	Impala			predict
IM			Masai Mara Ecosystem		1994-10-30			1994-10-30	1994-10-30																1994	10																			1994-10-30	Impala			predict
IM			Masai Mara Ecosystem		1994-11-30			1994-11-30	1994-11-30																1994	11																			1994-11-30	Impala			predict
IM			Masai Mara Ecosystem		1994-12-30			1994-12-30	1994-12-30																1994	12																			1994-12-30	Impala			predict
IM			Masai Mara Ecosystem		1995-01-30			1995-01-30	1995-01-30																1995	1																			1995-01-30	Impala			predict
IM			Masai Mara Ecosystem		1995-02-28			1995-02-28	1995-02-28																1995	2																			1995-02-28	Impala			predict
IM			Masai Mara Ecosystem		1995-03-30			1995-03-30	1995-03-30																1995	3																			1995-03-30	Impala			predict
IM			Masai Mara Ecosystem		1995-04-30			1995-04-30	1995-04-30																1995	4																			1995-04-30	Impala			predict
IM			Masai Mara Ecosystem		1995-05-30			1995-05-30	1995-05-30																1995	5																			1995-05-30	Impala			predict
IM			Masai Mara Ecosystem		1995-06-30			1995-06-30	1995-06-30																1995	6																			1995-06-30	Impala			predict
IM			Masai Mara Ecosystem		1995-07-30			1995-07-30	1995-07-30																1995	7																			1995-07-30	Impala			predict
IM			Masai Mara Ecosystem		1995-08-30			1995-08-30	1995-08-30																1995	8																			1995-08-30	Impala			predict
IM			Masai Mara Ecosystem		1995-09-30			1995-09-30	1995-09-30																1995	9																			1995-09-30	Impala			predict
IM			Masai Mara Ecosystem		1995-10-30			1995-10-30	1995-10-30																1995	10																			1995-10-30	Impala			predict
IM			Masai Mara Ecosystem		1995-11-30			1995-11-30	1995-11-30																1995	11																			1995-11-30	Impala			predict
IM			Masai Mara Ecosystem		1995-12-30			1995-12-30	1995-12-30																1995	12																			1995-12-30	Impala			predict
IM			Masai Mara Ecosystem		1996-01-30			1996-01-30	1996-01-30																1996	1																			1996-01-30	Impala			predict
IM			Masai Mara Ecosystem		1996-02-28			1996-02-28	1996-02-28																1996	2																			1996-02-28	Impala			predict
IM			Masai Mara Ecosystem		1996-03-30			1996-03-30	1996-03-30																1996	3																			1996-03-30	Impala			predict
IM			Masai Mara Ecosystem		1996-04-30			1996-04-30	1996-04-30																1996	4																			1996-04-30	Impala			predict
IM			Masai Mara Ecosystem		1996-05-30			1996-05-30	1996-05-30																1996	5																			1996-05-30	Impala			predict
IM			Masai Mara Ecosystem		1996-06-30			1996-06-30	1996-06-30																1996	6																			1996-06-30	Impala			predict
IM			Masai Mara Ecosystem		1996-07-30			1996-07-30	1996-07-30																1996	7																			1996-07-30	Impala			predict
IM	49963.6	Survey	Masai Mara Ecosystem	9604	1996-08-08	1990s_Dry	1990-1999	1996-07-27	1996-08-08	Dry							5	2.5	282	486	530	55	11.32	6689.13	1996	8	6932.94	747.3	759.532	7.57527	7.45328	45	417.479	410.756	5661	52518.9	51673.1	4.56276e+07	4.38969e+07	6754.82	6625.47	12.8617	12.8219	52518.9	1996-08-08	Impala	10.819		obs
IM			Masai Mara Ecosystem		1996-09-30			1996-09-30	1996-09-30																1996	9																			1996-09-30	Impala			predict
IM			Masai Mara Ecosystem		1996-10-30			1996-10-30	1996-10-30																1996	10																			1996-10-30	Impala			predict
IM			Masai Mara Ecosystem		1996-11-30			1996-11-30	1996-11-30																1996	11																			1996-11-30	Impala			predict
IM	49963.6	Survey	Masai Mara Ecosystem	9607	1996-12-13	1990s_Wet	1990-1999	1996-12-10	1996-12-13	Wet							5	2.5	282	511	483	52	10.18	6665.61	1996	12	6932.94	681.03	681.982	6.52688	6.51777	44	447.923	447.298	4445	45250.4	45187.3	3.76171e+07	3.75815e+07	6133.28	6130.37	13.5541	13.5666	45250.4	1996-12-13	Impala	10.819		obs
IM			Masai Mara Ecosystem		1997-01-30			1997-01-30	1997-01-30																1997	1																			1997-01-30	Impala			predict
IM			Masai Mara Ecosystem		1997-02-28			1997-02-28	1997-02-28																1997	2																			1997-02-28	Impala			predict
IM			Masai Mara Ecosystem		1997-03-30			1997-03-30	1997-03-30																1997	3																			1997-03-30	Impala			predict
IM			Masai Mara Ecosystem		1997-04-30			1997-04-30	1997-04-30																1997	4																			1997-04-30	Impala			predict
IM	49963.6	Survey	Masai Mara Ecosystem	9703	1997-05-31	1990s_Wet	1990-1999	1997-05-28	1997-05-31	Wet				1997	1997		5	2.5	282	357	481	37	10.34	6689.13	1997	5	6932.94	678.21	692.568	11.4065	11.17	44	449.786	440.461	7736	79080.5	77441	1.39692e+08	1.35389e+08	11819.1	11635.7	14.9457	15.0252	79080.5	1997-05-31	Impala	10.819		obs
IM			Masai Mara Ecosystem		1997-06-30			1997-06-30	1997-06-30																1997	6																			1997-06-30	Impala			predict
IM			Masai Mara Ecosystem		1997-07-30			1997-07-30	1997-07-30																1997	7																			1997-07-30	Impala			predict
IM	49963.6	Survey	Masai Mara Ecosystem	9706	1997-08-26	1990s_Dry	1990-1999	1997-08-19	1997-08-26	Dry						1997	5	2.5	282	359	483	37	10.34	6689.13	1997	8	6932.94	681.03	689.878	7.35357	7.25926	44	447.923	442.179	5008	50981.8	50328	4.2458e+07	4.11447e+07	6515.98	6414.41	12.781	12.7452	50981.8	1997-08-26	Impala	10.819		obs
IM			Masai Mara Ecosystem		1997-09-30			1997-09-30	1997-09-30																1997	9																			1997-09-30	Impala			predict
IM			Masai Mara Ecosystem		1997-10-30			1997-10-30	1997-10-30																1997	10																			1997-10-30	Impala			predict
IM			Masai Mara Ecosystem		1997-11-30			1997-11-30	1997-11-30																1997	11																			1997-11-30	Impala			predict
IM			Masai Mara Ecosystem		1997-12-30			1997-12-30	1997-12-30																1997	12																			1997-12-30	Impala			predict
IM			Masai Mara Ecosystem		1998-01-30			1998-01-30	1998-01-30																1998	1																			1998-01-30	Impala			predict
IM			Masai Mara Ecosystem		1998-02-28			1998-02-28	1998-02-28																1998	2																			1998-02-28	Impala			predict
IM			Masai Mara Ecosystem		1998-03-30			1998-03-30	1998-03-30																1998	3																			1998-03-30	Impala			predict
IM			Masai Mara Ecosystem		1998-04-30			1998-04-30	1998-04-30																1998	4																			1998-04-30	Impala			predict
IM			Masai Mara Ecosystem		1998-05-30			1998-05-30	1998-05-30																1998	5																			1998-05-30	Impala			predict
IM			Masai Mara Ecosystem		1998-06-30			1998-06-30	1998-06-30																1998	6																			1998-06-30	Impala			predict
IM			Masai Mara Ecosystem		1998-07-30			1998-07-30	1998-07-30																1998	7																			1998-07-30	Impala			predict
IM			Masai Mara Ecosystem		1998-08-30			1998-08-30	1998-08-30																1998	8																			1998-08-30	Impala			predict
IM			Masai Mara Ecosystem		1998-09-30			1998-09-30	1998-09-30																1998	9																			1998-09-30	Impala			predict
IM			Masai Mara Ecosystem		1998-10-30			1998-10-30	1998-10-30																1998	10																			1998-10-30	Impala			predict
IM			Masai Mara Ecosystem		1998-11-30			1998-11-30	1998-11-30																1998	11																			1998-11-30	Impala			predict
IM			Masai Mara Ecosystem		1998-12-30			1998-12-30	1998-12-30																1998	12																			1998-12-30	Impala			predict
IM			Masai Mara Ecosystem		1999-01-30			1999-01-30	1999-01-30																1999	1																			1999-01-30	Impala			predict
IM			Masai Mara Ecosystem		1999-02-28			1999-02-28	1999-02-28																1999	2																			1999-02-28	Impala			predict
IM			Masai Mara Ecosystem		1999-03-30			1999-03-30	1999-03-30																1999	3																			1999-03-30	Impala			predict
IM			Masai Mara Ecosystem		1999-04-30			1999-04-30	1999-04-30																1999	4																			1999-04-30	Impala			predict
IM			Masai Mara Ecosystem		1999-05-30			1999-05-30	1999-05-30																1999	5																			1999-05-30	Impala			predict
IM			Masai Mara Ecosystem		1999-06-30			1999-06-30	1999-06-30																1999	6																			1999-06-30	Impala			predict
IM			Masai Mara Ecosystem		1999-07-30			1999-07-30	1999-07-30																1999	7																			1999-07-30	Impala			predict
IM			Masai Mara Ecosystem		1999-08-30			1999-08-30	1999-08-30																1999	8																			1999-08-30	Impala			predict
IM			Masai Mara Ecosystem		1999-09-30			1999-09-30	1999-09-30																1999	9																			1999-09-30	Impala			predict
IM			Masai Mara Ecosystem		1999-10-30			1999-10-30	1999-10-30																1999	10																			1999-10-30	Impala			predict
IM			Masai Mara Ecosystem		1999-11-30			1999-11-30	1999-11-30																1999	11																			1999-11-30	Impala			predict
IM			Masai Mara Ecosystem		1999-12-30			1999-12-30	1999-12-30																1999	12																			1999-12-30	Impala			predict
IM			Masai Mara Ecosystem		2000-01-30			2000-01-30	2000-01-30																2000	1																			2000-01-30	Impala			predict
IM			Masai Mara Ecosystem		2000-02-28			2000-02-28	2000-02-28																2000	2																			2000-02-28	Impala			predict
IM			Masai Mara Ecosystem		2000-03-30			2000-03-30	2000-03-30																2000	3																			2000-03-30	Impala			predict
IM			Masai Mara Ecosystem		2000-04-30			2000-04-30	2000-04-30																2000	4																			2000-04-30	Impala			predict
IM			Masai Mara Ecosystem		2000-05-30			2000-05-30	2000-05-30																2000	5																			2000-05-30	Impala			predict
IM			Masai Mara Ecosystem		2000-06-30			2000-06-30	2000-06-30																2000	6																			2000-06-30	Impala			predict
IM			Masai Mara Ecosystem		2000-07-30			2000-07-30	2000-07-30																2000	7																			2000-07-30	Impala			predict
IM			Masai Mara Ecosystem		2000-08-30			2000-08-30	2000-08-30																2000	8																			2000-08-30	Impala			predict
IM			Masai Mara Ecosystem		2000-09-30			2000-09-30	2000-09-30																2000	9																			2000-09-30	Impala			predict
IM			Masai Mara Ecosystem		2000-10-30			2000-10-30	2000-10-30																2000	10																			2000-10-30	Impala			predict
IM	49963.6	Survey	Masai Mara Ecosystem	0004	2000-11-06	2000s_Dry	2000-2009	2000-10-21	2000-11-06	Dry							5	2.5	282	418	528	47	11.24	6689.13	2000	11	6932.94	744.48	757.84	4.92156	4.8348	45	419.06	411.673	3664	34120.8	33519.3	3.60936e+07	3.48035e+07	6007.79	5899.45	17.6074	17.6001	34120.8	2000-11-06	Impala	10.819		obs
IM			Masai Mara Ecosystem		2000-12-30			2000-12-30	2000-12-30																2000	12																			2000-12-30	Impala			predict
IM			Masai Mara Ecosystem		2001-01-30			2001-01-30	2001-01-30																2001	1																			2001-01-30	Impala			predict
IM			Masai Mara Ecosystem		2001-02-28			2001-02-28	2001-02-28																2001	2																			2001-02-28	Impala			predict
IM			Masai Mara Ecosystem		2001-03-30			2001-03-30	2001-03-30																2001	3																			2001-03-30	Impala			predict
IM			Masai Mara Ecosystem		2001-04-30			2001-04-30	2001-04-30																2001	4																			2001-04-30	Impala			predict
IM			Masai Mara Ecosystem		2001-05-30			2001-05-30	2001-05-30																2001	5																			2001-05-30	Impala			predict
IM			Masai Mara Ecosystem		2001-06-30			2001-06-30	2001-06-30																2001	6																			2001-06-30	Impala			predict
IM			Masai Mara Ecosystem		2001-07-30			2001-07-30	2001-07-30																2001	7																			2001-07-30	Impala			predict
IM			Masai Mara Ecosystem		2001-08-30			2001-08-30	2001-08-30																2001	8																			2001-08-30	Impala			predict
IM			Masai Mara Ecosystem		2001-09-30			2001-09-30	2001-09-30																2001	9																			2001-09-30	Impala			predict
IM			Masai Mara Ecosystem		2001-10-30			2001-10-30	2001-10-30																2001	10																			2001-10-30	Impala			predict
IM			Masai Mara Ecosystem		2001-11-30			2001-11-30	2001-11-30																2001	11																			2001-11-30	Impala			predict
IM			Masai Mara Ecosystem		2001-12-30			2001-12-30	2001-12-30																2001	12																			2001-12-30	Impala			predict
IM			Masai Mara Ecosystem		2002-01-30			2002-01-30	2002-01-30																2002	1																			2002-01-30	Impala			predict
IM			Masai Mara Ecosystem		2002-02-28			2002-02-28	2002-02-28																2002	2																			2002-02-28	Impala			predict
IM			Masai Mara Ecosystem		2002-03-30			2002-03-30	2002-03-30																2002	3																			2002-03-30	Impala			predict
IM			Masai Mara Ecosystem		2002-04-30			2002-04-30	2002-04-30																2002	4																			2002-04-30	Impala			predict
IM			Masai Mara Ecosystem		2002-05-30			2002-05-30	2002-05-30																2002	5																			2002-05-30	Impala			predict
IM			Masai Mara Ecosystem		2002-06-30			2002-06-30	2002-06-30																2002	6																			2002-06-30	Impala			predict
IM			Masai Mara Ecosystem		2002-07-30			2002-07-30	2002-07-30																2002	7																			2002-07-30	Impala			predict
IM			Masai Mara Ecosystem		2002-08-30			2002-08-30	2002-08-30																2002	8																			2002-08-30	Impala			predict
IM			Masai Mara Ecosystem		2002-09-30			2002-09-30	2002-09-30																2002	9																			2002-09-30	Impala			predict
IM			Masai Mara Ecosystem		2002-10-30			2002-10-30	2002-10-30																2002	10																			2002-10-30	Impala			predict
IM			Masai Mara Ecosystem		2002-11-30			2002-11-30	2002-11-30																2002	11																			2002-11-30	Impala			predict
IM	49963.6	Survey	Masai Mara Ecosystem	0204	2002-12-07	2000s_Wet	2000-2009	2002-12-01	2002-12-07	Wet							5	2.5	282	388	515	44	11.33	6689.13	2002	12	6932.94	369.42	373.121	6.92707	6.85836	44	825.752	817.56	2559	48025	47548.6	4.06426e+07	3.99154e+07	6375.16	6317.86	13.2747	13.2872	48025	2002-12-07	Impala	10.819		obs
IM			Masai Mara Ecosystem		2003-01-30			2003-01-30	2003-01-30																2003	1																			2003-01-30	Impala			predict
IM			Masai Mara Ecosystem		2003-02-28			2003-02-28	2003-02-28																2003	2																			2003-02-28	Impala			predict
IM			Masai Mara Ecosystem		2003-03-30			2003-03-30	2003-03-30																2003	3																			2003-03-30	Impala			predict
IM			Masai Mara Ecosystem		2003-04-30			2003-04-30	2003-04-30																2003	4																			2003-04-30	Impala			predict
IM			Masai Mara Ecosystem		2003-05-30			2003-05-30	2003-05-30																2003	5																			2003-05-30	Impala			predict
IM			Masai Mara Ecosystem		2003-06-30			2003-06-30	2003-06-30																2003	6																			2003-06-30	Impala			predict
IM			Masai Mara Ecosystem		2003-07-30			2003-07-30	2003-07-30																2003	7																			2003-07-30	Impala			predict
IM			Masai Mara Ecosystem		2003-08-30			2003-08-30	2003-08-30																2003	8																			2003-08-30	Impala			predict
IM			Masai Mara Ecosystem		2003-09-30			2003-09-30	2003-09-30																2003	9																			2003-09-30	Impala			predict
IM			Masai Mara Ecosystem		2003-10-30			2003-10-30	2003-10-30																2003	10																			2003-10-30	Impala			predict
IM			Masai Mara Ecosystem		2003-11-30			2003-11-30	2003-11-30																2003	11																			2003-11-30	Impala			predict
IM			Masai Mara Ecosystem		2003-12-30			2003-12-30	2003-12-30																2003	12																			2003-12-30	Impala			predict
IM			Masai Mara Ecosystem		2004-01-30			2004-01-30	2004-01-30																2004	1																			2004-01-30	Impala			predict
IM			Masai Mara Ecosystem		2004-02-28			2004-02-28	2004-02-28																2004	2																			2004-02-28	Impala			predict
IM			Masai Mara Ecosystem		2004-03-30			2004-03-30	2004-03-30																2004	3																			2004-03-30	Impala			predict
IM			Masai Mara Ecosystem		2004-04-30			2004-04-30	2004-04-30																2004	4																			2004-04-30	Impala			predict
IM	49963.6	Survey	Masai Mara Ecosystem	0403	2004-05-30	2000s_wet	2000-2009	2004-05-18	2004-05-30	Wet							5	2.5	282	405	500	43	10.63	6689.13	2004	5	6932.94	705	711.063	7.33901	7.27643	44	432.694	429.004	5174	50880.9	50447	5.98813e+07	5.89322e+07	7738.3	7676.73	15.2087	15.2174	50880.9	2004-05-30	Impala	10.819		obs
IM			Masai Mara Ecosystem		2004-06-30			2004-06-30	2004-06-30																2004	6																			2004-06-30	Impala			predict
IM			Masai Mara Ecosystem		2004-07-30			2004-07-30	2004-07-30																2004	7																			2004-07-30	Impala			predict
IM			Masai Mara Ecosystem		2004-08-30			2004-08-30	2004-08-30																2004	8																			2004-08-30	Impala			predict
IM			Masai Mara Ecosystem		2004-09-30			2004-09-30	2004-09-30																2004	9																			2004-09-30	Impala			predict
IM			Masai Mara Ecosystem		2004-10-30			2004-10-30	2004-10-30																2004	10																			2004-10-30	Impala			predict
IM			Masai Mara Ecosystem		2004-11-30			2004-11-30	2004-11-30																2004	11																			2004-11-30	Impala			predict
IM			Masai Mara Ecosystem		2004-12-30			2004-12-30	2004-12-30																2004	12																			2004-12-30	Impala			predict
IM			Masai Mara Ecosystem		2005-01-30			2005-01-30	2005-01-30																2005	1																			2005-01-30	Impala			predict
IM			Masai Mara Ecosystem		2005-02-28			2005-02-28	2005-02-28																2005	2																			2005-02-28	Impala			predict
IM			Masai Mara Ecosystem		2005-03-30			2005-03-30	2005-03-30																2005	3																			2005-03-30	Impala			predict
IM			Masai Mara Ecosystem		2005-04-30			2005-04-30	2005-04-30																2005	4																			2005-04-30	Impala			predict
IM	49963.6	Survey	Masai Mara Ecosystem	0502	2005-05-13	2000s_Wet	2000-2009	2005-05-01	2005-05-13	Wet							5	2.5	282	424	505	47	11.09	6689.13	2005	5	6932.94	712.05	742.224	4.50109	4.3181	45	438.146	420.334	3205	31205.8	29937.1	2.45054e+07	2.23359e+07	4950.29	4726.09	15.8634	15.7867	31205.8	2005-05-13	Impala	10.819		obs
IM			Masai Mara Ecosystem		2005-06-30			2005-06-30	2005-06-30																2005	6																			2005-06-30	Impala			predict
IM			Masai Mara Ecosystem		2005-07-30			2005-07-30	2005-07-30																2005	7																			2005-07-30	Impala			predict
IM			Masai Mara Ecosystem		2005-08-30			2005-08-30	2005-08-30																2005	8																			2005-08-30	Impala			predict
IM	49963.6	Survey	Masai Mara Ecosystem	0503	2005-09-13	2000s_Dry	2000-2009	2005-09-02	2005-09-13	Dry							5	2.5	282	385	473	39	10.12	6689.13	2005	9	6932.94	666.93	678.457	4.12337	4.05332	45	467.788	459.841	2750	28587.1	28101.4	1.48627e+07	1.44231e+07	3855.22	3797.78	13.4859	13.5146	28587.1	2005-09-13	Impala	10.819		obs
IM			Masai Mara Ecosystem		2005-10-30			2005-10-30	2005-10-30																2005	10																			2005-10-30	Impala			predict
IM			Masai Mara Ecosystem		2005-11-30			2005-11-30	2005-11-30																2005	11																			2005-11-30	Impala			predict
IM			Masai Mara Ecosystem		2005-12-30			2005-12-30	2005-12-30																2005	12																			2005-12-30	Impala			predict
IM			Masai Mara Ecosystem		2006-01-30			2006-01-30	2006-01-30																2006	1																			2006-01-30	Impala			predict
IM			Masai Mara Ecosystem		2006-02-28			2006-02-28	2006-02-28																2006	2																			2006-02-28	Impala			predict
IM			Masai Mara Ecosystem		2006-03-30			2006-03-30	2006-03-30																2006	3																			2006-03-30	Impala			predict
IM			Masai Mara Ecosystem		2006-04-30			2006-04-30	2006-04-30																2006	4																			2006-04-30	Impala			predict
IM	49963.6	Survey	Masai Mara Ecosystem	0603	2006-05-08	2000s_Wet	2000-2009	2006-05-05	2006-05-08	Wet							5	2.5	282	360	481	37	10.26	6689.13	2006	5	6932.94	679.62	687.234	3.48136	3.44279	44	448.853	443.88	2366	24136	23868.6	2.41795e+07	2.36882e+07	4917.27	4867.05	20.3731	20.391	24136	2006-05-08	Impala	10.819		obs
IM			Masai Mara Ecosystem		2006-06-30			2006-06-30	2006-06-30																2006	6																			2006-06-30	Impala			predict
IM			Masai Mara Ecosystem		2006-07-30			2006-07-30	2006-07-30																2006	7																			2006-07-30	Impala			predict
IM			Masai Mara Ecosystem		2006-08-30			2006-08-30	2006-08-30																2006	8																			2006-08-30	Impala			predict
IM			Masai Mara Ecosystem		2006-09-30			2006-09-30	2006-09-30																2006	9																			2006-09-30	Impala			predict
IM			Masai Mara Ecosystem		2006-10-30			2006-10-30	2006-10-30																2006	10																			2006-10-30	Impala			predict
IM			Masai Mara Ecosystem		2006-11-30			2006-11-30	2006-11-30																2006	11																			2006-11-30	Impala			predict
IM			Masai Mara Ecosystem		2006-12-30			2006-12-30	2006-12-30																2006	12																			2006-12-30	Impala			predict
IM			Masai Mara Ecosystem		2007-01-30			2007-01-30	2007-01-30																2007	1																			2007-01-30	Impala			predict
IM			Masai Mara Ecosystem		2007-02-28			2007-02-28	2007-02-28																2007	2																			2007-02-28	Impala			predict
IM			Masai Mara Ecosystem		2007-03-30			2007-03-30	2007-03-30																2007	3																			2007-03-30	Impala			predict
IM			Masai Mara Ecosystem		2007-04-30			2007-04-30	2007-04-30																2007	4																			2007-04-30	Impala			predict
IM	49963.6	Survey	Masai Mara Ecosystem	0702	2007-05-23	2000s_Wet	2000-2009	2007-05-17	2007-05-23	Wet				2007	2007		5	2.5	282	421	492	44	10.45	6689.13	2007	5	6932.94	693.72	699.818	5.43735	5.38997	45	449.723	445.804	3772	37696.8	37368.3	3.29691e+07	3.23236e+07	5741.87	5685.38	15.2317	15.2144	37696.8	2007-05-23	Impala	10.819		obs
IM			Masai Mara Ecosystem		2007-06-30			2007-06-30	2007-06-30																2007	6																			2007-06-30	Impala			predict
IM			Masai Mara Ecosystem		2007-07-30			2007-07-30	2007-07-30																2007	7																			2007-07-30	Impala			predict
IM			Masai Mara Ecosystem		2007-08-30			2007-08-30	2007-08-30																2007	8																			2007-08-30	Impala			predict
IM			Masai Mara Ecosystem		2007-09-30			2007-09-30	2007-09-30																2007	9																			2007-09-30	Impala			predict
IM			Masai Mara Ecosystem		2007-10-30			2007-10-30	2007-10-30																2007	10																			2007-10-30	Impala			predict
IM			Masai Mara Ecosystem		2007-11-30			2007-11-30	2007-11-30																2007	11																			2007-11-30	Impala			predict
IM			Masai Mara Ecosystem		2007-12-30			2007-12-30	2007-12-30																2007	12																			2007-12-30	Impala			predict
IM			Masai Mara Ecosystem		2008-01-30			2008-01-30	2008-01-30																2008	1																			2008-01-30	Impala			predict
IM			Masai Mara Ecosystem		2008-02-28			2008-02-28	2008-02-28																2008	2																			2008-02-28	Impala			predict
IM			Masai Mara Ecosystem		2008-03-30			2008-03-30	2008-03-30																2008	3																			2008-03-30	Impala			predict
IM			Masai Mara Ecosystem		2008-04-30			2008-04-30	2008-04-30																2008	4																			2008-04-30	Impala			predict
IM			Masai Mara Ecosystem		2008-05-30			2008-05-30	2008-05-30																2008	5																			2008-05-30	Impala			predict
IM			Masai Mara Ecosystem		2008-06-30			2008-06-30	2008-06-30																2008	6																			2008-06-30	Impala			predict
IM			Masai Mara Ecosystem		2008-07-30			2008-07-30	2008-07-30																2008	7																			2008-07-30	Impala			predict
IM			Masai Mara Ecosystem		2008-08-30			2008-08-30	2008-08-30																2008	8																			2008-08-30	Impala			predict
IM			Masai Mara Ecosystem		2008-09-30			2008-09-30	2008-09-30																2008	9																			2008-09-30	Impala			predict
IM			Masai Mara Ecosystem		2008-10-30			2008-10-30	2008-10-30																2008	10																			2008-10-30	Impala			predict
IM	49963.6	Survey	Masai Mara Ecosystem	0803	2008-11-02	2000s_Dry	2000-2009	2008-10-23	2008-11-02	Dry						2008	5	2.5	282	407	500	44	10.8	6689.13	2008	11	6932.94	705	723.753	4.63688	4.51673	45	442.528	431.062	3269	32147.2	31314.2	2.15712e+07	2.02248e+07	4644.48	4497.2	14.4475	14.3615	32147.2	2008-11-02	Impala	10.819		obs
IM			Masai Mara Ecosystem		2008-12-30			2008-12-30	2008-12-30																2008	12																			2008-12-30	Impala			predict
IM			Masai Mara Ecosystem		2009-01-30			2009-01-30	2009-01-30																2009	1																			2009-01-30	Impala			predict
IM			Masai Mara Ecosystem		2009-02-28			2009-02-28	2009-02-28																2009	2																			2009-02-28	Impala			predict
IM			Masai Mara Ecosystem		2009-03-30			2009-03-30	2009-03-30																2009	3																			2009-03-30	Impala			predict
IM			Masai Mara Ecosystem		2009-04-30			2009-04-30	2009-04-30																2009	4																			2009-04-30	Impala			predict
IM			Masai Mara Ecosystem		2009-05-30			2009-05-30	2009-05-30																2009	5																			2009-05-30	Impala			predict
IM			Masai Mara Ecosystem		2009-06-30			2009-06-30	2009-06-30																2009	6																			2009-06-30	Impala			predict
IM			Masai Mara Ecosystem		2009-07-30			2009-07-30	2009-07-30																2009	7																			2009-07-30	Impala			predict
IM			Masai Mara Ecosystem		2009-08-30			2009-08-30	2009-08-30																2009	8																			2009-08-30	Impala			predict
IM			Masai Mara Ecosystem		2009-09-30			2009-09-30	2009-09-30																2009	9																			2009-09-30	Impala			predict
IM	49963.6	Survey	Masai Mara Ecosystem	0903	2009-10-26	2000s_Dry	2000-2009	2009-10-17	2009-10-26	Dry							5	2.5	282	551	476	57	10.31	6689.13	2009	10	6932.94	671.16	690.794	2.30794	2.24235	43	444.181	431.556	1549	16000.8	15546	1.04293e+07	9.84991e+06	3229.45	3138.46	20.183	20.1881	16000.8	2009-10-26	Impala	10.819		obs
IM			Masai Mara Ecosystem		2009-11-30			2009-11-30	2009-11-30																2009	11																			2009-11-30	Impala			predict
IM			Masai Mara Ecosystem		2009-12-30			2009-12-30	2009-12-30																2009	12																			2009-12-30	Impala			predict
IM			Masai Mara Ecosystem		2010-01-30			2010-01-30	2010-01-30																2010	1																			2010-01-30	Impala			predict
IM			Masai Mara Ecosystem		2010-02-28			2010-02-28	2010-02-28																2010	2																			2010-02-28	Impala			predict
IM			Masai Mara Ecosystem		2010-03-30			2010-03-30	2010-03-30																2010	3																			2010-03-30	Impala			predict
IM			Masai Mara Ecosystem		2010-04-30			2010-04-30	2010-04-30																2010	4																			2010-04-30	Impala			predict
IM			Masai Mara Ecosystem		2010-05-30			2010-05-30	2010-05-30																2010	5																			2010-05-30	Impala			predict
IM			Masai Mara Ecosystem		2010-06-30			2010-06-30	2010-06-30																2010	6																			2010-06-30	Impala			predict
IM			Masai Mara Ecosystem		2010-07-30			2010-07-30	2010-07-30																2010	7																			2010-07-30	Impala			predict
IM			Masai Mara Ecosystem		2010-08-30			2010-08-30	2010-08-30																2010	8																			2010-08-30	Impala			predict
IM			Masai Mara Ecosystem		2010-09-30			2010-09-30	2010-09-30																2010	9																			2010-09-30	Impala			predict
IM	49963.6	Survey	Masai Mara Ecosystem	1004	2010-10-25	2010s_Dry	2010-2014	2010-10-10	2010-10-25	Dry							5	2.5	282	431	488	45	10.43	6689.13	2010	10	6932.94	688.08	699.219	2.87467	2.82887	44	443.334	436.271	1978	19929.9	19612.4	1.0714e+07	1.03659e+07	3273.22	3219.61	16.4237	16.4162	19929.9	2010-10-25	Impala	10.819		obs
IM			Masai Mara Ecosystem		2010-11-30			2010-11-30	2010-11-30																2010	11																			2010-11-30	Impala			predict
IM			Masai Mara Ecosystem		2010-12-30			2010-12-30	2010-12-30																2010	12																			2010-12-30	Impala			predict
IM			Masai Mara Ecosystem		2011-01-30			2011-01-30	2011-01-30																2011	1																			2011-01-30	Impala			predict
IM			Masai Mara Ecosystem		2011-02-28			2011-02-28	2011-02-28																2011	2																			2011-02-28	Impala			predict
IM			Masai Mara Ecosystem		2011-03-30			2011-03-30	2011-03-30																2011	3																			2011-03-30	Impala			predict
IM			Masai Mara Ecosystem		2011-04-30			2011-04-30	2011-04-30																2011	4																			2011-04-30	Impala			predict
IM			Masai Mara Ecosystem		2011-05-30			2011-05-30	2011-05-30																2011	5																			2011-05-30	Impala			predict
IM			Masai Mara Ecosystem		2011-06-30			2011-06-30	2011-06-30																2011	6																			2011-06-30	Impala			predict
IM			Masai Mara Ecosystem		2011-07-30			2011-07-30	2011-07-30																2011	7																			2011-07-30	Impala			predict
IM			Masai Mara Ecosystem		2011-08-30			2011-08-30	2011-08-30																2011	8																			2011-08-30	Impala			predict
IM			Masai Mara Ecosystem		2011-09-30			2011-09-30	2011-09-30																2011	9																			2011-09-30	Impala			predict
IM	49963.6	Survey	Masai Mara Ecosystem	1105	2011-10-13	2010s_Dry	2010-2014	2011-10-01	2011-10-13	Dry							5	2.5	282	420	496	45	10.73	6689.13	2011	10	6932.94	699.36	720.052	3.69195	3.58585	45	446.097	433.277	2582	25596	24860.5	2.03858e+07	1.94453e+07	4515.07	4409.68	17.6397	17.7377	25596	2011-10-13	Impala	10.819		obs
IM			Masai Mara Ecosystem		2011-11-30			2011-11-30	2011-11-30																2011	11																			2011-11-30	Impala			predict
IM			Masai Mara Ecosystem		2011-12-30			2011-12-30	2011-12-30																2011	12																			2011-12-30	Impala			predict
IM			Masai Mara Ecosystem		2012-01-30			2012-01-30	2012-01-30																2012	1																			2012-01-30	Impala			predict
IM			Masai Mara Ecosystem		2012-02-28			2012-02-28	2012-02-28																2012	2																			2012-02-28	Impala			predict
IM			Masai Mara Ecosystem		2012-03-30			2012-03-30	2012-03-30																2012	3																			2012-03-30	Impala			predict
IM			Masai Mara Ecosystem		2012-04-30			2012-04-30	2012-04-30																2012	4																			2012-04-30	Impala			predict
IM			Masai Mara Ecosystem		2012-05-30			2012-05-30	2012-05-30																2012	5																			2012-05-30	Impala			predict
IM			Masai Mara Ecosystem		2012-06-30			2012-06-30	2012-06-30																2012	6																			2012-06-30	Impala			predict
IM			Masai Mara Ecosystem		2012-07-30			2012-07-30	2012-07-30																2012	7																			2012-07-30	Impala			predict
IM			Masai Mara Ecosystem		2012-08-30			2012-08-30	2012-08-30																2012	8																			2012-08-30	Impala			predict
IM			Masai Mara Ecosystem		2012-09-30			2012-09-30	2012-09-30																2012	9																			2012-09-30	Impala			predict
IM			Masai Mara Ecosystem		2012-10-30			2012-10-30	2012-10-30																2012	10																			2012-10-30	Impala			predict
IM	49963.6	Survey	Masai Mara Ecosystem	1205	2012-11-01	2010s_Dry	2010-2014	2012-10-27	2012-11-01	Dry							5	2.5	282	401	508	44	10.99	6689.13	2012	11	6932.94	717.69	738.523	2.62091	2.54698	45	434.703	422.441	1881	18170.6	17658	1.37283e+07	1.30231e+07	3705.17	3608.75	20.3911	20.4369	18170.6	2012-11-01	Impala	10.819		obs
IM			Masai Mara Ecosystem		2012-12-30			2012-12-30	2012-12-30																2012	12																			2012-12-30	Impala			predict
IM			Masai Mara Ecosystem		2013-01-30			2013-01-30	2013-01-30																2013	1																			2013-01-30	Impala			predict
IM			Masai Mara Ecosystem		2013-02-28			2013-02-28	2013-02-28																2013	2																			2013-02-28	Impala			predict
IM			Masai Mara Ecosystem		2013-03-30			2013-03-30	2013-03-30																2013	3																			2013-03-30	Impala			predict
IM			Masai Mara Ecosystem		2013-04-30			2013-04-30	2013-04-30																2013	4																			2013-04-30	Impala			predict
IM			Masai Mara Ecosystem		2013-05-30			2013-05-30	2013-05-30																2013	5																			2013-05-30	Impala			predict
IM			Masai Mara Ecosystem		2013-06-30			2013-06-30	2013-06-30																2013	6																			2013-06-30	Impala			predict
IM			Masai Mara Ecosystem		2013-07-30			2013-07-30	2013-07-30																2013	7																			2013-07-30	Impala			predict
IM			Masai Mara Ecosystem		2013-08-30			2013-08-30	2013-08-30																2013	8																			2013-08-30	Impala			predict
IM			Masai Mara Ecosystem		2013-09-30			2013-09-30	2013-09-30																2013	9																			2013-09-30	Impala			predict
IM			Masai Mara Ecosystem		2013-10-30			2013-10-30	2013-10-30																2013	10																			2013-10-30	Impala			predict
IM	49963.6	Survey	Masai Mara Ecosystem	1303	2013-11-30	2010s_Dry	2010-2014	2013-11-26	2013-11-30	Dry							5	2.5	282	419	491	46	10.98	6689.13	2013	11	6932.94	692.31	736.619	1.20466	1.1322	45	450.639	423.532	834	8351.85	7849.47	2.24257e+06	2.02386e+06	1497.52	1422.62	17.9304	18.1238	8351.85	2013-11-30	Impala	10.819		obs
IM			Masai Mara Ecosystem		2013-12-30			2013-12-30	2013-12-30																2013	12																			2013-12-30	Impala			predict
IM			Masai Mara Ecosystem		2014-01-30			2014-01-30	2014-01-30																2014	1																			2014-01-30	Impala			predict
IM			Masai Mara Ecosystem		2014-02-28			2014-02-28	2014-02-28																2014	2																			2014-02-28	Impala			predict
IM			Masai Mara Ecosystem		2014-03-30			2014-03-30	2014-03-30																2014	3																			2014-03-30	Impala			predict
IM			Masai Mara Ecosystem		2014-04-30			2014-04-30	2014-04-30																2014	4																			2014-04-30	Impala			predict
IM			Masai Mara Ecosystem		2014-05-30			2014-05-30	2014-05-30																2014	5																			2014-05-30	Impala			predict
IM			Masai Mara Ecosystem		2014-06-30			2014-06-30	2014-06-30																2014	6																			2014-06-30	Impala			predict
IM			Masai Mara Ecosystem		2014-07-30			2014-07-30	2014-07-30																2014	7																			2014-07-30	Impala			predict
IM			Masai Mara Ecosystem		2014-08-30			2014-08-30	2014-08-30																2014	8																			2014-08-30	Impala			predict
IM	49963.6	Survey	Masai Mara Ecosystem	1403	2014-09-15	2010s_Dry	2010-2014	2014-09-01	2014-09-15	Dry		2014					5	2.5	282	405	506	46	11.33	6689.13	2014	9	6932.94	713.46	761.506	4.0647	3.80824	45	437.28	409.691	2900	28180.3	26402.3	2.95607e+07	2.55645e+07	5436.97	5056.14	19.2935	19.1504	28180.3	2014-09-15	Impala	10.819		obs
IM			Masai Mara Ecosystem		2014-10-30			2014-10-30	2014-10-30																2014	10																			2014-10-30	Impala			predict
IM			Masai Mara Ecosystem		2014-11-30			2014-11-30	2014-11-30																2014	11																			2014-11-30	Impala			predict
IM			Masai Mara Ecosystem		2014-12-30			2014-12-30	2014-12-30																2014	12																			2014-12-30	Impala			predict
IM			Masai Mara Ecosystem		2015-01-30			2015-01-30	2015-01-30																2015	1																			2015-01-30	Impala			predict
IM			Masai Mara Ecosystem		2015-02-28			2015-02-28	2015-02-28																2015	2																			2015-02-28	Impala			predict
IM			Masai Mara Ecosystem		2015-03-30			2015-03-30	2015-03-30																2015	3																			2015-03-30	Impala			predict
IM			Masai Mara Ecosystem		2015-04-30			2015-04-30	2015-04-30																2015	4																			2015-04-30	Impala			predict
IM			Masai Mara Ecosystem		2015-05-30			2015-05-30	2015-05-30																2015	5																			2015-05-30	Impala			predict
IM			Masai Mara Ecosystem		2015-06-30			2015-06-30	2015-06-30																2015	6																			2015-06-30	Impala			predict
IM			Masai Mara Ecosystem		2015-07-30			2015-07-30	2015-07-30																2015	7																			2015-07-30	Impala			predict
IM			Masai Mara Ecosystem		2015-08-30			2015-08-30	2015-08-30																2015	8																			2015-08-30	Impala			predict
IM			Masai Mara Ecosystem		2015-09-30			2015-09-30	2015-09-30																2015	9																			2015-09-30	Impala			predict
IM			Masai Mara Ecosystem		2015-10-30			2015-10-30	2015-10-30																2015	10																			2015-10-30	Impala			predict
IM			Masai Mara Ecosystem		2015-11-30			2015-11-30	2015-11-30																2015	11																			2015-11-30	Impala			predict
IM			Masai Mara Ecosystem		2015-12-30			2015-12-30	2015-12-30																2015	12																			2015-12-30	Impala			predict
IM	49963.6	Survey	Masai Mara Ecosystem	1601	2016-01-16	2010s_Wet	2015-2018	2016-01-12	2016-01-16	Wet			2016				5	2.5	282	385	484	42	10.92	6689.13	2016	1	6932.94	682.44	732.636	1.8258	1.70071	44	446.998	416.372	1246	12658.2	11790.9	7.76801e+06	6.63851e+06	2787.11	2576.53	22.0183	21.8519	12658.2	2016-01-16	Impala	10.819		obs
IM			Masai Mara Ecosystem		2016-02-28			2016-02-28	2016-02-28																2016	2																			2016-02-28	Impala			predict
IM			Masai Mara Ecosystem		2016-03-30			2016-03-30	2016-03-30																2016	3																			2016-03-30	Impala			predict
IM			Masai Mara Ecosystem		2016-04-30			2016-04-30	2016-04-30																2016	4																			2016-04-30	Impala			predict
IM			Masai Mara Ecosystem		2016-05-30			2016-05-30	2016-05-30																2016	5																			2016-05-30	Impala			predict
IM			Masai Mara Ecosystem		2016-06-30			2016-06-30	2016-06-30																2016	6																			2016-06-30	Impala			predict
IM			Masai Mara Ecosystem		2016-07-30			2016-07-30	2016-07-30																2016	7																			2016-07-30	Impala			predict
IM			Masai Mara Ecosystem		2016-08-30			2016-08-30	2016-08-30																2016	8																			2016-08-30	Impala			predict
IM			Masai Mara Ecosystem		2016-09-30			2016-09-30	2016-09-30																2016	9																			2016-09-30	Impala			predict
IM			Masai Mara Ecosystem		2016-10-30			2016-10-30	2016-10-30																2016	10																			2016-10-30	Impala			predict
IM			Masai Mara Ecosystem		2016-11-30			2016-11-30	2016-11-30																2016	11																			2016-11-30	Impala			predict
IM	49963.6	Survey	Masai Mara Ecosystem	1605	2016-12-05	2010s_Wet	2015-2018	2016-11-27	2016-12-05	Wet							5	2.5	282	410	480	44	10.74	6689.13	2016	12	6932.94	678.21	721.039	2.26331	2.12887	44	449.786	423.069	1535	15691.4	14759.3	1.04671e+07	9.02021e+06	3235.3	3003.37	20.6183	20.3489	15691.4	2016-12-05	Impala	10.819		obs
IM			Masai Mara Ecosystem		2017-01-30			2017-01-30	2017-01-30																2017	1																			2017-01-30	Impala			predict
IM			Masai Mara Ecosystem		2017-02-28			2017-02-28	2017-02-28																2017	2																			2017-02-28	Impala			predict
IM			Masai Mara Ecosystem		2017-03-30			2017-03-30	2017-03-30																2017	3																			2017-03-30	Impala			predict
IM			Masai Mara Ecosystem		2017-04-30			2017-04-30	2017-04-30																2017	4																			2017-04-30	Impala			predict
IM			Masai Mara Ecosystem		2017-05-30			2017-05-30	2017-05-30																2017	5																			2017-05-30	Impala			predict
IM			Masai Mara Ecosystem		2017-06-30			2017-06-30	2017-06-30																2017	6																			2017-06-30	Impala			predict
IM			Masai Mara Ecosystem		2017-07-30			2017-07-30	2017-07-30																2017	7																			2017-07-30	Impala			predict
IM			Masai Mara Ecosystem		2017-08-30			2017-08-30	2017-08-30																2017	8																			2017-08-30	Impala			predict
IM			Masai Mara Ecosystem		2017-09-30			2017-09-30	2017-09-30																2017	9																			2017-09-30	Impala			predict
IM			Masai Mara Ecosystem		2017-10-30			2017-10-30	2017-10-30																2017	10																			2017-10-30	Impala			predict
IM			Masai Mara Ecosystem		2017-11-30			2017-11-30	2017-11-30																2017	11																			2017-11-30	Impala			predict
IM			Masai Mara Ecosystem		2017-12-30			2017-12-30	2017-12-30																2017	12																			2017-12-30	Impala			predict
IM			Masai Mara Ecosystem		2018-01-30			2018-01-30	2018-01-30																2018	1																			2018-01-30	Impala			predict
IM			Masai Mara Ecosystem		2018-02-28			2018-02-28	2018-02-28																2018	2																			2018-02-28	Impala			predict
IM			Masai Mara Ecosystem		2018-03-30			2018-03-30	2018-03-30																2018	3																			2018-03-30	Impala			predict
IM			Masai Mara Ecosystem		2018-04-30			2018-04-30	2018-04-30																2018	4																			2018-04-30	Impala			predict
IM			Masai Mara Ecosystem		2018-05-30			2018-05-30	2018-05-30																2018	5																			2018-05-30	Impala			predict
IM			Masai Mara Ecosystem		2018-06-30			2018-06-30	2018-06-30																2018	6																			2018-06-30	Impala			predict
IM			Masai Mara Ecosystem		2018-07-30			2018-07-30	2018-07-30																2018	7																			2018-07-30	Impala			predict
IM			Masai Mara Ecosystem		2018-08-30			2018-08-30	2018-08-30																2018	8																			2018-08-30	Impala			predict
IM			Masai Mara Ecosystem		2018-09-30			2018-09-30	2018-09-30																2018	9																			2018-09-30	Impala			predict
IM			Masai Mara Ecosystem		2018-10-30			2018-10-30	2018-10-30																2018	10																			2018-10-30	Impala			predict
IM			Masai Mara Ecosystem		2018-11-30			2018-11-30	2018-11-30																2018	11																			2018-11-30	Impala			predict
IM	49963.6	Survey	Masai Mara Ecosystem	1802	2018-12-02	2010s_Wet	2015-2018	2018-11-23	2018-12-02	Wet	2018		2018	2018		2018	5	2.5	282	349	498	38	10.88	6689.13	2018	12	6932.94	703.59	731.014	1.63305	1.57179	45	443.415	426.78	1149	11321.9	10897.1	8.08539e+06	7.6144e+06	2843.48	2759.42	25.115	25.3225	11321.9	2018-12-02	Impala	10.819		obs
KG	3822.5	Survey	Masai Mara Ecosystem	7701	1977-01-29	1970s_Wet	1977-1979	1977-01-27	1977-01-29	Wet	1977_1978		1977_1978	1977_1978	1977_1978		5	10	224	398	134	9	2.26	6665.61	1977	1	6932.94	150.08	150.528	0.593017	0.591252	26	1201.07	1197.49	89	4111.35	4099.11	2.84401e+06	2.81952e+06	1686.42	1679.14	41.0187	40.9636	4111.35	1977-01-29	Kongoni	8.24866		obs
KG	3822.5	Survey	Masai Mara Ecosystem	7703	1977-05-21	1970s_Wet	1977-1979	1977-05-14	1977-05-21	Wet	1977_1978		1977_1978	1977_1978	1977_1978		5	10	224	437	257	19	4.34	6665.61	1977	5	6932.94	287.84	290.565	1.546	1.5315	42	1011.62	1002.13	445	10718.3	10617.8	6.09911e+06	5.99145e+06	2469.64	2447.74	23.0413	23.0533	10718.3	1977-05-21	Kongoni	8.24866		obs
KG	3822.5	Survey	Masai Mara Ecosystem	7706	1977-11-30	1970s_Wet	1977-1979	1977-11-25	1977-11-30	Wet	1977_1978		1977_1978	1977_1978	1977_1978		5	5	224	414	263	19	4.59	6665.61	1977	11	6932.94	294.56	305.685	0.614476	0.592112	44	1035.61	997.919	181	4260.12	4105.08	1.71891e+06	1.5966e+06	1311.07	1263.56	30.7755	30.7806	4260.12	1977-11-30	Kongoni	8.24866		obs
KG	3822.5	Survey	Masai Mara Ecosystem	7801	1978-04-08	1970s_Wet	1977-1979	1978-03-15	1978-04-08	Wet	1977_1978		1977_1978	1977_1978	1977_1978		5	5	224	424	263	19	4.48	6665.61	1978	4	6932.94	294.56	298.48	0.940386	0.928035	44	1035.61	1022.01	277	6519.63	6434.01	3.30109e+06	3.23836e+06	1816.89	1799.54	27.868	27.9692	6519.63	1978-04-08	Kongoni	8.24866		obs
KG	3822.5	Survey	Masai Mara Ecosystem	7806	1978-12-11	1970s_Wet	1977-1979	1978-12-11	1978-12-11	Wet	1977_1978		1977_1978	1977_1978	1977_1978		5	5	224	472	239	19	4.02	6665.61	1978	12	6932.94	285.6	285.787	1.05042	1.04973	43	1043.82	1043.14	300	7282.49	7277.74	3.50087e+06	3.49506e+06	1871.06	1869.51	25.6926	25.688	7282.49	1978-12-11	Kongoni	8.24866		obs
KG	3822.5	Survey	Masai Mara Ecosystem	7901	1979-01-26	1970s_Wet	1977-1979	1979-01-23	1979-01-26	Wet							5	5	224	481	235	19	3.95	6665.61	1979	1	6932.94	283.36	283.099	1.19283	1.19393	43	1052.08	1053.05	338	8269.81	8277.44	4.89476e+06	4.90699e+06	2212.41	2215.17	26.7529	26.7616	8269.81	1979-01-26	Kongoni	8.24866		obs
KG	3822.5	Survey	Masai Mara Ecosystem	7904	1979-02-28	1970s_Wet	1977-1979	1979-02-26	1979-02-28	Wet							5	5	224	505	211	18	3.56	6665.61	1979	2	6932.94	238.56	239.493	1.61385	1.60756	43	1249.65	1244.78	385	11188.7	11145.1	7.35465e+06	7.35809e+06	2711.95	2712.58	24.2382	24.3387	11188.7	1979-02-28	Kongoni	8.24866		obs
KG	3822.5	Survey	Masai Mara Ecosystem	7906	1979-03-30	1970s_Wet	1977-1979	1979-03-28	1979-03-30	Wet							5	5	224	479	234	19	2	6665.61	1979	3	6932.94	293.44	295.605	1.48582	1.47494	42	992.309	985.041	436	10301.1	10225.7	4.59238e+06	4.53208e+06	2142.98	2128.87	20.8034	20.8189	10301.1	1979-03-30	Kongoni	8.24866		obs
KG	3822.5	Survey	Masai Mara Ecosystem	7908	1979-04-28	1970s_Wet	1977-1979	1979-04-26	1979-04-28	Wet							5	5	224	467	242	19	4.07	6665.61	1979	4	6932.94	306.88	306.88	0.840719	0.840719	44	994.034	994.034	258	5828.65	5828.65	2.58811e+06	2.57999e+06	1608.76	1606.24	27.6009	27.5576	5828.65	1979-04-28	Kongoni	8.24866		obs
KG	3822.5	Survey	Masai Mara Ecosystem	7909	1979-06-07	1970s_Wet	1977-1979	1979-06-06	1979-06-07	Wet							5	5	224	482	233	19	3.94	6665.61	1979	6	6932.94	281.12	283.771	1.37664	1.36378	43	1060.46	1050.55	387	9544.13	9454.98	8.78982e+06	8.61531e+06	2964.76	2935.19	31.0637	31.0438	9544.13	1979-06-07	Kongoni	8.24866		obs
KG	3822.5	Survey	Masai Mara Ecosystem	7910	1979-07-05	1970s_Dry	1977-1979	1979-07-02	1979-07-05	Dry		1979_7_8				1979_7_8	5	5	224	469	240	19	4.05	6665.61	1979	7	6932.94	301.28	302.101	0.8829	0.880499	42	966.487	963.86	266	6121.09	6104.44	2.11024e+06	2.08755e+06	1452.67	1444.84	23.7322	23.6686	6121.09	1979-07-05	Kongoni	8.24866		obs
KG	3822.5	Survey	Masai Mara Ecosystem	7912	1979-08-03	1970s_Dry	1977-1979	1979-07-30	1979-08-03	Dry		1979_7_8				1979_7_8	5	5	224	468	240	19	4.06	6665.61	1979	8	6932.94	302.4	304.117	0.734127	0.729981	42	962.908	957.47	222	5089.65	5060.91	2.70625e+06	2.67779e+06	1645.07	1636.39	32.3218	32.334	5089.65	1979-08-03	Kongoni	8.24866		obs
KG	3822.5	Survey	Masai Mara Ecosystem	7913	1979-08-28	1970s_Dry	1977-1979	1979-08-26	1979-08-28	Dry		1979_7_8				1979_7_8	5	5	224	502	223	19	3.78	6665.61	1979	8	6932.94	263.2	265.739	0.676292	0.669831	43	1132.66	1121.84	178	4688.69	4643.89	1.5354e+06	1.50905e+06	1239.11	1228.44	26.4277	26.4527	4688.69	1979-08-28	Kongoni	8.24866		obs
KG	3822.5	Survey	Masai Mara Ecosystem	7917	1979-10-09	1970s_Dry	1977-1979	1979-10-05	1979-10-09	Dry							5	5	224	504	223	19	3.77	6665.61	1979	10	6932.94	262.08	263.536	0.492216	0.489497	43	1137.5	1131.22	129	3412.5	3393.65	869882	857744	932.675	926.145	27.3311	27.2905	3412.5	1979-10-09	Kongoni	8.24866		obs
KG	3822.5	Survey	Masai Mara Ecosystem	7919	1979-11-02	1970s_Dry	1977-1979	1979-10-30	1979-11-02	Dry							5	5	224	505	223	19	3.76	6665.61	1979	11	6932.94	262.08	263.088	0.442613	0.440917	43	1137.5	1133.14	116	3068.61	3056.85	600841	593468	775.139	770.369	25.2603	25.2014	3068.61	1979-11-02	Kongoni	8.24866		obs
KG	3822.5	Survey	Masai Mara Ecosystem	7920	1979-11-22	1970s_Dry	1977-1979	1979-11-19	1979-11-22	Dry							5	5	224	501	223	19	3.79	6665.61	1979	11	6932.94	262.08	264.805	0.442613	0.438058	43	1137.5	1125.79	116	3068.61	3037.03	767444	752911	876.039	867.704	28.5484	28.5709	3068.61	1979-11-22	Kongoni	8.24866		obs
KG	3822.5	Survey	Masai Mara Ecosystem	8002	1980-03-28	1980s_Wet	1980-1989	1980-03-16	1980-03-28	Wet							5	5	273	447	225	19	4.25	6665.61	1980	3	6932.94	307.125	307.899	1.03541	1.03281	43	970.667	968.229	318	7178.42	7160.39	4.56009e+06	4.54192e+06	2135.44	2131.18	29.748	29.7634	7178.42	1980-03-28	Kongoni	8.24866		obs
KG	3822.5	Survey	Masai Mara Ecosystem	8007	1980-07-04	1980s_Dry	1980-1989	1980-07-01	1980-07-04	Dry							5	5	273	436	210	19	4.35	6665.61	1980	7	6932.94	286.65	291.291	0.436072	0.429124	42	1015.81	999.63	125	3023.26	2975.09	634100	609059	796.304	780.422	26.3393	26.2319	3023.26	1980-07-04	Kongoni	8.24866		obs
KG	3822.5	Survey	Masai Mara Ecosystem	8009	1980-08-10	1980s_Dry	1980-1989	1980-08-08	1980-08-10	Dry							5	5	210	509	222	19	3.73	6665.61	1980	8	6932.94	233.1	242.148	0.926641	0.892015	43	1278.92	1231.13	216	6424.34	6184.28	2.28081e+06	2.15557e+06	1510.23	1468.19	23.508	23.7406	6424.34	1980-08-10	Kongoni	8.24866		obs
KG	3822.5	Survey	Masai Mara Ecosystem	8013	1980-09-29	1980s_Dry	1980-1989	1980-09-30	1980-09-29	Dry							5	5	251	447	225	19	4.25	6665.61	1980	9	6932.94	282.375	284.174	0.474546	0.471542	43	1055.75	1049.06	134	3290	3269.17	991067	971303	995.524	985.547	30.2591	30.1467	3290	1980-09-29	Kongoni	8.24866		obs
KG	3822.5	Survey	Masai Mara Ecosystem	8015	1980-10-31	1980s_Dry	1980-1989	1980-10-27	1980-10-31	Dry							5	5	251	507	246	24	4.73	6665.61	1980	10	6932.94	308.73	315.423	0.540926	0.529447	43	965.621	945.13	167	3750.2	3670.62	928717	893372	963.699	945.183	25.6973	25.7499	3750.2	1980-10-31	Kongoni	8.24866		obs
KG	3822.5	Survey	Masai Mara Ecosystem	8101	1981-01-16	1980s_Wet	1980-1989	1981-01-15	1981-01-16	Wet							5	5	250	411	248	19	4.63	6665.61	1981	1	6932.94	310	310.875	0.619355	0.617612	44	984.029	981.26	192	4293.95	4281.86	1.89686e+06	1.88759e+06	1377.27	1373.9	32.0746	32.0864	4293.95	1981-01-16	Kongoni	8.24866		obs
KG	3822.5	Survey	Masai Mara Ecosystem	8104	1981-03-10	1980s_Wet	1980-1989	1981-03-09	1981-03-10	Wet							5	5	250	443	228	19	4.29	6665.61	1981	3	6932.94	285	286.75	0.614035	0.610288	44	1070.35	1063.82	175	4257.07	4231.09	1.25262e+06	1.24401e+06	1119.21	1115.35	26.2906	26.3609	4257.07	1981-03-10	Kongoni	8.24866		obs
KG	3822.5	Survey	Masai Mara Ecosystem	8108	1981-07-29	1980s_Wet	1980-1989	1981-07-31	1981-07-29	Dry							5	5	250	409	156	12	2.93	6665.61	1981	7	6932.94	195	196.083	0.805128	0.80068	24	853.284	848.57	157	5581.9	5551.06	3.77455e+06	3.75399e+06	1942.82	1937.52	34.8057	34.9036	5581.9	1981-07-29	Kongoni	8.24866		obs
KG	3822.5	Survey	Masai Mara Ecosystem	8110	1981-08-29	1980s_Dry	1980-1989	1981-08-27	1981-08-29	Dry							5	5	282	411	248	19	4.63	6665.61	1981	8	6932.94	349.68	310.708	0.646305	0.72737	44	872.367	981.786	226	4480.79	5042.81	1.97425e+06	2.51781e+06	1405.08	1586.76	31.3579	31.4658	4480.79	1981-08-29	Kongoni	8.24866		obs
KG	3822.5	Survey	Masai Mara Ecosystem	8114	1981-10-29	1980s_Dry	1980-1989	1981-10-27	1981-10-29	Dry							5	5	250	393	248	19	4.83	6665.61	1981	10	6932.94	310	325.667	0.829032	0.78915	44	984.029	936.691	257	5747.63	5471.13	3.54443e+06	3.18139e+06	1882.67	1783.64	32.7555	32.601	5747.63	1981-10-29	Kongoni	8.24866		obs
KG	3822.5	Survey	Masai Mara Ecosystem	8116	1981-11-28	1980s_Dry	1980-1989	1981-11-25	1981-11-28	Dry							5	5	250	386	248	19	4.91	6665.61	1981	11	6932.94	313.75	329.792	0.331474	0.315351	44	972.268	924.975	104	2298.09	2186.31	439038	392205	662.599	626.263	28.8326	28.6448	2298.09	1981-11-28	Kongoni	8.24866		obs
KG	3822.5	Survey	Masai Mara Ecosystem	8201	1982-02-22	1980s_Wet	1980-1989	1982-02-21	1982-02-22	Wet							5	5	243	420	234	19	4.52	6665.61	1982	2	6932.94	301.32	320.806	0.759989	0.713827	44	1012.38	950.884	229	5268.96	4948.92	3.57041e+06	3.18039e+06	1889.55	1783.36	35.862	36.0355	5268.96	1982-02-22	Kongoni	8.24866		obs
KG	3822.5	Survey	Masai Mara Ecosystem	8206	1982-05-25	1980s_Wet	1980-1989	1982-05-24	1982-05-25	Wet							5	5	243	444	231	19	4.28	6665.61	1982	5	6932.94	292.815	297.675	0.563496	0.554296	43	1018.1	1001.48	165	3906.68	3842.9	2.15869e+06	2.08681e+06	1469.25	1444.58	37.6086	37.5909	3906.68	1982-05-25	Kongoni	8.24866		obs
KG	3822.5	Survey	Masai Mara Ecosystem	8207	1982-09-01	1980s_Dry	1980-1989	1982-08-30	1982-09-01	Dry							5	5	243	448	231	19	4.24	6665.61	1982	9	6932.94	292.815	294.597	0.341513	0.339447	43	1018.1	1011.95	100	2367.68	2353.36	576561	567307	759.316	753.198	32.07	32.0052	2367.68	1982-09-01	Kongoni	8.24866		obs
KG	3822.5	Survey	Masai Mara Ecosystem	8209	1982-12-09	1980s_Wet	1980-1989	1982-12-06	1982-12-09	Wet							5	5	255	429	231	19	4.43	6665.61	1982	12	6932.94	308.55	308.933	0.900988	0.899873	43	966.184	964.988	278	6246.49	6238.76	2.77329e+06	2.76682e+06	1665.32	1663.38	26.6601	26.6619	6246.49	1982-12-09	Kongoni	8.24866		obs
KG	3822.5	Survey	Masai Mara Ecosystem	8301	1983-02-14	1980s_Wet	1980-1989	1983-02-03	1983-02-14	Wet							5	5	263	457	262	24	5.24	6665.61	1983	2	6932.94	344.53	349.615	0.542768	0.534875	44	885.407	872.53	187	3762.98	3708.25	956197	935388	977.853	967.154	25.9861	26.0812	3762.98	1983-02-14	Kongoni	8.24866		obs
KG	3822.5	Survey	Masai Mara Ecosystem	8307	1983-08-01	1980s_Dry	1980-1989	1983-07-29	1983-08-01	Dry							5	5	263	410	234	19	4.63	6665.61	1983	8	6932.94	327.435	328.531	0.690213	0.687911	44	931.633	928.525	226	4785.2	4769.24	1.78858e+06	1.7692e+06	1337.38	1330.11	27.9482	27.8894	4785.2	1983-08-01	Kongoni	8.24866		obs
KG	3822.5	Survey	Masai Mara Ecosystem	8311	1983-10-03	1980s_Dry	1980-1989	1983-09-30	1983-10-03	Dry							5	5	263	404	232	19	4.7	6665.61	1983	10	6932.94	322.175	332.827	0.490417	0.474722	44	946.843	916.541	158	3400.03	3291.22	1.02407e+06	967208	1011.96	983.467	29.7634	29.8816	3400.03	1983-10-03	Kongoni	8.24866		obs
KG	3822.5	Survey	Masai Mara Ecosystem	8315	1983-12-04	1980s_Wet	1980-1989	1983-12-01	1983-12-04	Wet							5	5	263	406	234	19	4.68	6665.61	1983	12	6932.94	322.175	327.347	0.484209	0.476558	44	946.843	931.882	156	3356.99	3303.95	1.09876e+06	1.06913e+06	1048.22	1033.99	31.2249	31.2956	3356.99	1983-12-04	Kongoni	8.24866		obs
KG	3822.5	Survey	Masai Mara Ecosystem	8401	1984-01-23	1980s_Wet	1980-1989	1984-01-21	1984-01-23	Wet							5	5	265	543	232	19	3.5	6665.61	1984	1	6932.94	327.275	248.537	0.577496	0.760451	44	932.088	1227.38	189	4003.74	5272.15	895391	1.55985e+06	946.251	1248.94	23.6342	23.6894	4003.74	1984-01-23	Kongoni	8.24866		obs
KG	3822.5	Survey	Masai Mara Ecosystem	8406	1984-06-10	1980s_Wet	1980-1989	1984-05-29	1984-06-10	Wet							5	5	282	384	233	19	4.95	6665.61	1984	6	6932.94	328.53	330.774	0.690957	0.686269	44	928.528	922.228	227	4790.36	4757.86	1.72461e+06	1.63518e+06	1313.25	1278.74	27.4144	26.8765	4790.36	1984-06-10	Kongoni	8.24866		obs
KG	3822.5	Survey	Masai Mara Ecosystem	8404	1984-08-16	1980s_Dry	1980-1989	1984-08-15	1984-08-16	Dry							5	5	366	383	229	19	4.95	6665.61	1984	8	6932.94	441.03	349.445	0.242614	0.3062	43	675.954	853.113	107	1682.03	2122.86	331466	529277	575.73	727.514	34.2284	34.2704	1682.03	1984-08-16	Kongoni	8.24866		obs
KG	3822.5	Survey	Masai Mara Ecosystem	8505	1985-04-26	1980s_Wet	1980-1989	1985-04-24	1985-04-26	Wet							5	5	304	479	263	28	5.84	6665.61	1985	4	6932.94	399.76	389.403	0.827997	0.850019	44	763.081	783.376	331	5740.45	5893.12	1.60997e+06	1.69683e+06	1268.84	1302.62	22.1036	22.1041	5740.45	1985-04-26	Kongoni	8.24866		obs
KG	3822.5	Survey	Masai Mara Ecosystem	8506	1985-08-20	1980s_Dry	1980-1989	1985-08-16	1985-08-20	Dry							5	5	304	498	253	28	5.63	6665.61	1985	8	6932.94	384.56	376.309	0.806116	0.823792	44	793.242	810.635	310	5588.75	5711.29	2.31064e+06	2.40086e+06	1520.08	1549.47	27.1989	27.1299	5588.75	1985-08-20	Kongoni	8.24866		obs
KG	3822.5	Survey	Masai Mara Ecosystem	8512	1985-12-01	1980s_Wet	1980-1989	1985-11-28	1985-12-01	Wet							5	5	304	475	258	27	5.67	66665.1	1985	12	6932.94	392.16	378.298	0.410547	0.425591	44	777.869	806.373	161	2846.29	2950.59	494417	532643	703.148	729.824	24.704	24.7348	2846.29	1985-12-01	Kongoni	8.24866		obs
KG	3822.5	Survey	Masai Mara Ecosystem	8607	1986-05-08	1980s_Wet	1980-1989	1986-05-08	1986-05-08	Wet							5	5	304	449	262	26	5.79	6665.61	1986	5	6932.94	401.28	388.902	1.3133	1.3551	44	760.19	784.386	527	9105.01	9394.8	1.07032e+07	1.12792e+07	3271.58	3358.45	35.9316	35.748	9105.01	1986-05-08	Kongoni	8.24866		obs
KG	3822.5	Survey	Masai Mara Ecosystem	8608	1986-08-15	1980s_Dry	1980-1989	1986-08-10	1986-08-15	Dry						1986	5	5	304	476	263	28	5.87	6665.61	1986	8	6932.94	399.76	391.612	0.220132	0.224713	44	763.081	778.959	88	1526.16	1557.92	135230	142822	367.737	377.917	24.0955	24.2579	1526.16	1986-08-15	Kongoni	8.24866		obs
KG	3822.5	Survey	Masai Mara Ecosystem	8615	1986-11-12	1980s_Wet	1980-1989	1986-11-08	1986-11-12	Wet				1986	1986		5	5	304	479	263	28	5.84	6665.61	1986	11	6932.94	399.76	389.129	0.460276	0.472851	44	763.081	783.929	184	3191.06	3278.25	1.1048e+06	1.16789e+06	1051.09	1080.69	32.9386	32.9655	3191.06	1986-11-12	Kongoni	8.24866		obs
KG	3822.5	Survey	Masai Mara Ecosystem	8706	1987-04-28	1980s_Wet	1980-1989	1987-04-24	1987-04-28	Wet							5	5	282	481	263	28	5.81	6665.61	1987	4	6932.94	370.83	387.554	0.606747	0.580565	44	822.612	787.114	225	4206.54	4025.02	1.59734e+06	1.4689e+06	1263.86	1211.98	30.0451	30.1112	4206.54	1987-04-28	Kongoni	8.24866		obs
KG	3822.5	Survey	Masai Mara Ecosystem	8902	1989-05-15	1980s_Wet	1980-1989	1989-05-12	1989-05-15	Wet							5	5	282	504	254	28	5.55	6665.61	1989	5	6932.94	358.14	370.2	0.8237	0.796867	43	832.401	805.284	295	5710.66	5524.62	1.65917e+06	1.54742e+06	1288.09	1243.96	22.5559	22.5166	5710.66	1989-05-15	Kongoni	8.24866		obs
KG	3822.5	Survey	Masai Mara Ecosystem	8903	1989-08-17	1980s_Dry	1980-1989	1989-08-08	1989-08-17	Dry							5	5	282	497	263	28	5.62	6665.61	1989	8	6932.94	370.83	376.012	0.229216	0.226057	44	822.612	811.276	85	1589.14	1567.24	413335	402083	642.912	634.1	40.4567	40.4598	1589.14	1989-08-17	Kongoni	8.24866		obs
KG	3822.5	Survey	Masai Mara Ecosystem	9003	1990-08-16	1990s_Dry	1990-1999	1990-08-13	1990-08-16	Dry							5	5	282	477	263	28	5.86	6665.61	1990	8	6932.94	370.83	390.94	0.347868	0.329974	44	822.612	780.297	129	2411.75	2287.69	1.08496e+06	975313	1041.61	987.58	43.1891	43.1693	2411.75	1990-08-16	Kongoni	8.24866		obs
KG	3822.5	Survey	Masai Mara Ecosystem	9102	1991-04-24	1990s_Wet	1990-1999	1991-04-20	1991-04-24	Wet							5	2.5	282	461	474	48	10.42	6689.13	1991	4	6932.94	668.34	698.017	0.405482	0.388243	44	456.428	437.023	271	2811.18	2691.66	528089	482164	726.697	694.38	25.8502	25.7974	2811.18	1991-04-24	Kongoni	8.24866		obs
KG	3822.5	Survey	Masai Mara Ecosystem	9103	1991-08-20	1990s_Dry	1990-1999	1991-08-12	1991-08-20	Dry							5	2.5	304	485	514	55	11.35	6689.13	1991	8	6932.94	781.28	760.726	0.212472	0.218213	45	399.322	410.111	166	1473.05	1512.85	112487	118187	335.391	343.784	22.7684	22.7242	1473.05	1991-08-20	Kongoni	8.24866		obs
KG	3822.5	Survey	Masai Mara Ecosystem	9202	1992-03-25	1990s_Wet	1990-1999	1992-03-14	1992-03-25	Wet							5	2.5	304	475	530	55	11.56	6689.13	1992	3	6932.94	805.6	776.927	0.513903	0.532869	45	387.267	401.559	414	3562.85	3694.34	655108	711287	809.387	843.378	22.7174	22.8289	3562.85	1992-03-25	Kongoni	8.24866		obs
KG	3822.5	Survey	Masai Mara Ecosystem	9204	1992-08-28	1990s_Dry	1990-1999	1992-08-19	1992-08-28	Dry							5	2.5	304	480	529	55	11.46	6689.13	1992	8	6932.94	804.08	768.436	0.273605	0.286296	45	387.999	405.996	220	1896.88	1984.87	168091	186346	409.989	431.678	21.6138	21.7484	1896.88	1992-08-28	Kongoni	8.24866		obs
KG	3822.5	Survey	Masai Mara Ecosystem	9306	1993-11-12	1990s_Dry	1990-1999	1993-11-03	1993-11-12	Dry							5	2.5	282	471	530	55	11.69	6689.13	1993	11	6932.94	747.3	784.16	0.215442	0.205315	45	417.479	397.855	161	1493.65	1423.44	91369	81864.9	302.273	286.12	20.2373	20.1007	1493.65	1993-11-12	Kongoni	8.24866		obs
KG	3822.5	Survey	Masai Mara Ecosystem	9402	1994-05-21	1990s_Wet	1990-1999	1994-05-15	1994-05-21	Wet							5	2.5	282	492	529	55	11.19	6689.13	1994	5	6932.94	745.89	765.536	0.308356	0.300443	45	418.268	407.534	230	2137.82	2082.95	477151	448956	690.761	670.041	32.3115	32.1679	2137.82	1994-05-21	Kongoni	8.24866		obs
[truncated: 1,536 more rows]
[truncated: 5 more columns]
