# Supplementary material for: Hierarchical Bayesian Integrated Modeling of Age- and Sex-Structured Wildlife Population Dynamics
Source: J Agric Biol Environ Stat. 2024 Jul 2;30(4):1068–93. doi: 10.1007/s13253-024-00634-w (PMC12559060; doi:10.1007/s13253-024-00634-w)
Supplement: Supplementary file 5 — (zip 1301 KB) [file 13253_2024_634_MOESM5_ESM.zip › R code_Input_Output_Data_Subroutines_Function_Descriptions/Input/Topi_Zone_impute_26May2021.csv]

Zone	SP	countm	Decade	Season	CENSID	Date_of_survey	Year	month	Zone_Area	Sampled_area_s	Sampled_area_u	R_S	R_u	N_Transect	N_s	N_u	Sample_Sum	Y_hat_S	Y_hat_u	Var_Y_hat_S	Var_Y_hat_u	STD_Y_hat_S	STD_Y_hat_u	CV_S	CV_u	Pestimate	Ecosystem	Startdate	Enddate	Species	Remove	source	month3	logmean	mu	lower	upper
Conservancies	TP	8771.740818	1977-1979	Wet	7701	29/01/1977	1977	1	1775.009	43.68	43.344	5.128205128	5.167958656	7	284.4565705	286.6616602	224	9102.610256	9173.173127	14615013.97	14877391.43	3822.958798	3857.122169	41.99848934	42.04785101	9102.610256						obs	29/01/1977	9.079290563	18069.66885	14672.09716	22254.00561
Conservancies	TP	8771.740818				28/02/1977	1977	2	1775.009																		Masai Mara Ecosystem	28/02/1977	28/02/1977	Topi		predict	28/02/1977	9.079290563	17922.16279	14599.49315	22001.03222
Conservancies	TP	8771.740818				30/03/1977	1977	3	1775.009																		Masai Mara Ecosystem	30/03/1977	30/03/1977	Topi		predict	30/03/1977	9.079290563	17776.17158	14526.79366	21752.37589
Conservancies	TP	8771.740818				30/04/1977	1977	4	1775.009																		Masai Mara Ecosystem	30/04/1977	30/04/1977	Topi		predict	30/04/1977	9.079290563	17626.88693	14451.57646	21499.87884
Conservancies	TP	8771.740818	1977-1979	Wet	7703	21/05/1977	1977	5	1775.009	78.4	80.08	9.068877551	8.878621379	13	294.3254719	288.1508117	711	16097.33927	15759.63285	36383620.71	35078133.68	6031.883679	5922.679603	37.47130862	37.58132983	16097.33927						obs	21/05/1977	9.079290563	17526.65744	14400.57139	21331.35641
Conservancies	TP	8771.740818				30/06/1977	1977	6	1775.009																		Masai Mara Ecosystem	30/06/1977	30/06/1977	Topi		predict	30/06/1977	9.079290563	17337.72891	14303.31131	21015.89186
Conservancies	TP	8771.740818				30/07/1977	1977	7	1775.009																		Masai Mara Ecosystem	30/07/1977	30/07/1977	Topi		predict	30/07/1977	9.079290563	17197.72097	14230.27988	20783.96272
Conservancies	TP	8771.740818				30/08/1977	1977	8	1775.009																		Masai Mara Ecosystem	30/08/1977	30/08/1977	Topi		predict	30/08/1977	9.079290563	17054.54698	14154.74239	20548.41866
Conservancies	TP	8771.740818				30/09/1977	1977	9	1775.009																		Masai Mara Ecosystem	30/09/1977	30/09/1977	Topi		predict	30/09/1977	9.079290563	16912.88067	14079.1376	20316.97825
Conservancies	TP	8771.740818				30/10/1977	1977	10	1775.009																		Masai Mara Ecosystem	30/10/1977	30/10/1977	Topi		predict	30/10/1977	9.079290563	16777.20299	14005.91278	20096.83657
Conservancies	TP	8771.740818	1977-1979	Wet	7706	30/11/1977	1977	11	1775.009	79.52	82.208	5.923038229	5.729369404	14	312.5015845	302.283549	471	10513.44616	10169.68226	7159164.14	7066670.492	2675.66144	2658.320991	25.44989909	26.13966616	10513.44616						obs	30/11/1977	9.079290563	16638.45168	13930.19153	19873.24249
Conservancies	TP	8771.740818				30/12/1977	1977	12	1775.009																		Masai Mara Ecosystem	30/12/1977	30/12/1977	Topi		predict	30/12/1977	9.079290563	16505.56229	13856.86405	19660.55129
Conservancies	TP	8771.740818				30/01/1978	1978	1	1775.009																		Masai Mara Ecosystem	30/01/1978	30/01/1978	Topi		predict	30/01/1978	9.079290563	16369.65887	13781.04695	19444.51192
Conservancies	TP	8771.740818				28/02/1978	1978	2	1775.009																		Masai Mara Ecosystem	28/02/1978	28/02/1978	Topi		predict	28/02/1978	9.079290563	16243.81119	13710.08402	19245.7903
Conservancies	TP	8771.740818				30/03/1978	1978	3	1775.009																		Masai Mara Ecosystem	30/03/1978	30/03/1978	Topi		predict	30/03/1978	9.079290563	16114.91905	13636.64072	19043.59155
Conservancies	TP	8771.740818	1977-1979	Wet	7801	08/04/1978	1978	4	1775.009	79.52	80.22933333	13.71981891	13.59851758	14	312.5015845	309.7386575	1091	24352.80205	24137.4911	92359281.53	90455137.27	9610.373642	9510.79057	39.46311238	39.4025648	24352.80205						obs	08/04/1978	9.079290563	16076.50602	13614.60178	18983.59204
Conservancies	TP	8771.740818				30/05/1978	1978	5	1775.009																		Masai Mara Ecosystem	30/05/1978	30/05/1978	Topi		predict	30/05/1978	9.079290563	15856.83881	13487.21987	18642.78477
Conservancies	TP	8771.740818				30/06/1978	1978	6	1775.009																		Masai Mara Ecosystem	30/06/1978	30/06/1978	Topi		predict	30/06/1978	9.079290563	15727.70718	13411.24991	18444.27438
Conservancies	TP	8771.740818				30/07/1978	1978	7	1775.009																		Masai Mara Ecosystem	30/07/1978	30/07/1978	Topi		predict	30/07/1978	9.079290563	15604.01985	13337.71425	18255.40949
Conservancies	TP	8771.740818				30/09/1978	1978	9	1775.009																		Masai Mara Ecosystem	30/09/1978	30/09/1978	Topi		predict	30/09/1978	9.079290563	15352.32393	13185.70796	17874.94846
Conservancies	TP	8771.740818				30/10/1978	1978	10	1775.009																		Masai Mara Ecosystem	30/10/1978	30/10/1978	Topi		predict	30/10/1978	9.079290563	15232.40563	13112.14936	17695.51087
Conservancies	TP	8771.740818				30/11/1978	1978	11	1775.009																		Masai Mara Ecosystem	30/11/1978	30/11/1978	Topi		predict	30/11/1978	9.079290563	15109.75164	13036.13973	17513.20554
Conservancies	TP	8771.740818	1977-1979	Wet	7806	11/12/1978	1978	12	1775.009	76.16	76.34666667	5.68539916	5.671498428	13	302.9821035	302.2413159	433	10091.63468	10066.96075	7291246.379	7238801.765	2700.230801	2690.50214	26.75712001	26.72606168	10091.63468						obs	11/12/1978	9.079290563	15066.5347	13009.16961	17449.26652
Conservancies	TP	8771.740818	1977-1979	Wet	7901	26/01/1979	1979	1	1775.009	76.16	76.01066667	11.12132353	11.14317289	13	302.9821035	303.5773532	847	19740.44936	19779.23216	25252560.25	25751671.18	5025.192559	5074.610446	25.45632304	25.65625604	19740.44936						obs	26/01/1979	9.079290563	14887.52382	12896.39701	17186.06874
Conservancies	TP	8771.740818	1977-1979	Wet	7904	28/02/1979	1979	2	1775.009	76.16	77.168	9.926470588	9.796806967	13	302.9821035	299.0244272	756	17619.57463	17389.42054	15248230.2	14930380.44	3904.898231	3863.985047	22.162273	22.2203209	17619.57463						obs	28/02/1979	9.079290563	14760.78857	12815.51196	17001.34024
Conservancies	TP	8771.740818	1977-1979	Wet	7906	30/03/1979	1979	3	1775.009	76.16	76.86933333	15.54621849	15.4027614	14	326.2884191	323.2775012	1184	27594.67773	27340.0401	53705913.77	52990612.69	7328.431877	7279.465138	26.55741063	26.6256564	27594.67773						obs	30/03/1979	9.079290563	14646.78019	12741.99729	16836.30636
Conservancies	TP	8771.740818	1977-1979	Wet	7908	28/04/1979	1979	4	1775.009	78.4	78.69866667	11.70918367	11.66474654	14	316.9658929	315.7629862	918	20783.9064	20705.0301	23113612.89	23328605.71	4807.661894	4829.969535	23.13165678	23.32751757	20783.9064						obs	28/04/1979	9.079290563	14537.65095	12670.95229	16679.35373
Conservancies	TP	8771.740818				30/05/1979	1979	5	1775.009																		Masai Mara Ecosystem	30/05/1979	30/05/1979	Topi		predict	30/05/1979	9.079290563	14418.44943	12592.58366	16509.05721
Conservancies	TP	8771.740818	1977-1979	Wet	7909	07/06/1979	1979	6	1775.009	77.28	78.176	8.73447205	8.634363488	13	298.5910585	295.1688114	675	15503.7665	15326.0729	23900013.18	23863895.2	4888.763972	4885.068597	31.53275027	31.87423568	15503.7665						obs	07/06/1979	9.079290563	14388.84685	12572.99623	16466.95105
Conservancies	TP	8771.740818	1977-1979	Dry	7910	05/07/1979	1979	7	1775.009	78.4	78.96	11.8877551	11.80344478	14	316.9658929	314.7179078	932	21100.8723	20951.22072	24976169.96	24594892.11	4997.616428	4959.323755	23.68440678	23.67081051	21100.8723						obs	05/07/1979	9.079290563	14285.8556	12504.45663	16321.03467
Conservancies	TP	8771.740818	1977-1979	Dry	7912	03/08/1979	1979	8	1775.009	77.28	78.288	10.32608696	10.19313305	14	321.5596014	317.4193491	798	18328.89728	18092.9029	25890552.31	25319238.73	5088.275966	5031.822605	27.76094976	27.81102974	18328.89728						obs	03/08/1979	9.079290563	14180.19107	12433.49838	16172.26405
Conservancies	TP	8771.740818	1977-1979	Dry	7913	28/08/1979	1979	8	1775.009	73.92	74.62933333	6.939935065	6.873972701	13	312.1633793	309.1963437	513	12318.4472	12201.36341	34468411.57	33504610.87	5870.980461	5788.316756	47.66006921	47.43991767	12318.4472						obs	28/08/1979	9.079290563	14089.91342	12372.35367	16045.90894
Conservancies	TP	8771.740818				30/09/1979	1979	9	1775.009																		Masai Mara Ecosystem	30/09/1979	30/09/1979	Topi		predict	30/09/1979	9.079290563	13971.88646	12291.68329	15881.76383
Conservancies	TP	8771.740818	1977-1979	Dry	7917	09/10/1979	1979	10	1775.009	73.92	74.89066667	5.992965368	5.915289845	13	312.1633793	308.1173934	443	10637.56746	10499.69271	6285655.63	6168090.676	2507.120984	2483.564107	23.56855543	23.65368374	10637.56746						obs	09/10/1979	9.079290563	13939.92047	12269.69084	15837.51256
Conservancies	TP	8771.740818	1977-1979	Dry	7919	02/11/1979	1979	11	1775.009	73.92	74.18133333	5.248917749	5.230426343	13	312.1633793	311.0636593	388	9316.876245	9284.053832	8132487.468	8090158.793	2851.751649	2844.320445	30.6084526	30.63662163	9316.876245						obs	02/11/1979	9.079290563	13855.14167	12211.06329	15720.57619
Conservancies	TP	8771.740818	1977-1979	Dry	7920	22/11/1979	1979	11	1775.009	73.92	75.18933333	6.209415584	6.104589303	13	312.1633793	306.8934911	459	11021.76855	10835.70095	15105601.24	14836181.76	3886.592497	3851.776443	35.26287529	35.54709066	11021.76855						obs	22/11/1979	9.079290563	13785.00467	12162.22908	15624.30313
Conservancies	TP	8771.740818				30/12/1979	1979	12	1775.009																		Masai Mara Ecosystem	30/12/1979	30/12/1979	Topi		predict	30/12/1979	9.079290563	13653.01378	12069.50307	15444.28004
Conservancies	TP	8771.740818				30/01/1980	1980	1	1775.009																		Masai Mara Ecosystem	30/01/1980	30/01/1980	Topi		predict	30/01/1980	9.079290563	13546.55553	11993.91935	15300.18348
Conservancies	TP	8771.740818				28/02/1980	1980	2	1775.009																		Masai Mara Ecosystem	28/02/1980	28/02/1980	Topi		predict	28/02/1980	9.079290563	13447.94487	11923.26526	15167.59186
Conservancies	TP	8771.740818	1980-1989	Wet	8002	28/03/1980	1980	3	1775.009	90.09	90.181	7.703407703	7.695634335	13	256.1340548	255.8755946	694	13673.618	13659.82021	15015252.25	15083652.01	3874.951902	3883.76776	28.33889247	28.43205621	13673.618						obs	28/03/1980	9.079290563	13350.27057	11852.66579	15037.1003
Conservancies	TP	8771.740818				30/04/1980	1980	4	1775.009																		Masai Mara Ecosystem	30/04/1980	30/04/1980	Topi		predict	30/04/1980	9.079290563	13240.25029	11772.39883	14891.12204
Conservancies	TP	8771.740818				30/05/1980	1980	5	1775.009																		Masai Mara Ecosystem	30/05/1980	30/05/1980	Topi		predict	30/05/1980	9.079290563	13141.26061	11699.49761	14760.69625
Conservancies	TP	8771.740818				30/06/1980	1980	6	1775.009																		Masai Mara Ecosystem	30/06/1980	30/06/1980	Topi		predict	30/06/1980	9.079290563	13039.98879	11624.23906	14628.16677
Conservancies	TP	8771.740818	1980-1989	Dry	8007	04/07/1980	1980	7	1775.009	83.265	84.903	6.30517024	6.183527084	12	255.8110611	250.8757994	525	11191.73392	10975.81623	11119055.01	11070176.98	3334.524706	3327.187547	29.79453165	30.31380518	11191.73392						obs	04/07/1980	9.079290563	13026.99619	11614.53387	14611.23034
Conservancies	TP	8771.740818	1980-1989	Dry	8009	10/08/1980	1980	8	1775.009	69.3	71.62333333	6.464646465	6.25494485	13	332.9742713	322.1731791	448	11474.80566	11102.5834	7645093.586	7363953.018	2764.976236	2713.660446	24.09606157	24.44170287	11474.80566						obs	10/08/1980	9.079290563	12907.61733	11524.82399	14456.3236
Conservancies	TP	8771.740818	1980-1989	Dry	8013	29/09/1980	1980	9	1775.009	82.83	83.583	4.334178438	4.295131785	13	278.5840517	276.0742854	359	7693.205735	7623.897575	3112349.612	3070923.838	1764.185254	1752.405158	22.93173113	22.98568601	7693.205735						obs	29/09/1980	9.079290563	12748.5708	11403.78512	14251.93966
Conservancies	TP	8771.740818	1980-1989	Dry	8015	31/10/1980	1980	10	1775.009	86.595	89.02133333	4.503724234	4.380972351	14	286.9695248	279.147987	390	7994.151048	7776.265352	3573045.432	3724677.902	1890.250098	1929.942461	23.64541383	24.81837198	7994.151048						obs	31/10/1980	9.079290563	12648.13429	11326.44328	14124.0544
Conservancies	TP	8771.740818				30/11/1980	1980	11	1775.009																		Masai Mara Ecosystem	30/11/1980	30/11/1980	Topi		predict	30/11/1980	9.079290563	12554.9213	11254.02821	14006.18924
Conservancies	TP	8771.740818				30/12/1980	1980	12	1775.009																		Masai Mara Ecosystem	30/12/1980	30/12/1980	Topi		predict	30/12/1980	9.079290563	12462.61382	11181.70787	13890.25228
Conservancies	TP	8771.740818	1980-1989	Wet	8101	16/01/1981	1981	1	1775.009	83.75	83.75	5.874626866	5.874626866	14	296.7179224	296.7179224	492	10427.51556	10427.51556	5495702.052	5479586.992	2344.291375	2340.851766	22.48178257	22.44879668	10427.51556						obs	16/01/1981	9.079290563	12410.70444	11140.77028	13825.39814
Conservancies	TP	8771.740818				28/02/1981	1981	2	1775.009																		Masai Mara Ecosystem	28/02/1981	28/02/1981	Topi		predict	28/02/1981	9.079290563	12280.67606	11037.37169	13664.03241
Conservancies	TP	8771.740818	1980-1989	Wet	8104	10/03/1981	1981	3	1775.009	85	85.41666667	4.505882353	4.483902439	14	292.3544235	290.9283044	383	7997.981729	7958.967184	3349393.904	3346495.685	1830.134941	1829.342965	22.88245964	22.98467782	7997.981729						obs	10/03/1981	9.079290563	12250.69595	11013.35745	13627.04806
Conservancies	TP	8771.740818				30/04/1981	1981	4	1775.009																		Masai Mara Ecosystem	30/04/1981	30/04/1981	Topi		predict	30/04/1981	9.079290563	12099.29893	10891.08401	13441.54856
Conservancies	TP	8771.740818				30/05/1981	1981	5	1775.009																		Masai Mara Ecosystem	30/05/1981	30/05/1981	Topi		predict	30/05/1981	9.079290563	12011.40185	10819.3225	13334.82522
Conservancies	TP	8771.740818				30/06/1981	1981	6	1775.009																		Masai Mara Ecosystem	30/06/1981	30/06/1981	Topi		predict	30/06/1981	9.079290563	11921.4654	10745.30521	13226.36579
Conservancies	TP	8771.740818	1980-1989	Dry	8108	29/07/1981	1981	7	1775.009	62.5	63.45833333	11.36	11.18844386	8	227.201152	223.7700118	710	20164.10224	19859.58855	40297329.43	38377052.55	6348.017756	6194.921513	31.48177727	31.19360453	20164.10224						obs	29/07/1981	9.079290563	11838.14185	10676.19548	13126.54895
Conservancies	TP	8771.740818	1980-1989	Dry	8110	29/08/1981	1981	8	1775.009	95.88	84.70833333	5.360867751	6.06787998	14	259.1794535	293.3610546	514	9515.588506	10770.54158	5544798.918	7004374.034	2354.739671	2646.577797	24.74612757	24.57237436	9515.588506						obs	29/08/1981	9.079290563	11749.92885	10602.46875	13021.57368
Conservancies	TP	8771.740818				30/09/1981	1981	9	1775.009																		Masai Mara Ecosystem	30/09/1981	30/09/1981	Topi		predict	30/09/1981	9.079290563	11659.78889	10526.53452	12915.04595
Conservancies	TP	8771.740818	1980-1989	Dry	8114	29/10/1981	1981	10	1775.009	85	91.125	5.341176471	4.982167353	14	292.3544235	272.7037147	454	9480.636306	8843.39189	5197847.735	4840001.389	2279.878886	2200.000316	24.04774123	24.87733602	9480.636306						obs	29/10/1981	9.079290563	11578.89675	10457.87737	12820.08244
Conservancies	TP	8771.740818	1980-1989	Dry	8116	28/11/1981	1981	11	1775.009	85	91.70833333	5.376470588	4.983189459	14	292.3544235	270.9691159	457	9543.283682	8845.206139	3456754.482	3761495.87	1859.234918	1939.457623	19.48212985	21.92665261	9543.283682						obs	28/11/1981	9.079290563	11496.0042	10387.01981	12723.39081
Conservancies	TP	8771.740818				30/12/1981	1981	12	1775.009																		Masai Mara Ecosystem	30/12/1981	30/12/1981	Topi		predict	30/12/1981	9.079290563	11408.46021	10311.63595	12621.95108
Conservancies	TP	8771.740818				30/01/1982	1982	1	1775.009																		Masai Mara Ecosystem	30/01/1982	30/01/1982	Topi		predict	30/01/1982	9.079290563	11324.5035	10238.81303	12525.31707
Conservancies	TP	8771.740818	1980-1989	Wet	8201	22/02/1982	1982	2	1775.009	82.62	87.358	7.298474946	6.902630555	14	300.7761559	284.4630829	603	12954.85871	12252.23136	10240659.83	9868504.417	3200.103097	3141.417581	24.70195289	25.63955486	12954.85871						obs	22/02/1982	9.079290563	11262.74901	10184.92019	12454.64008
Conservancies	TP	8771.740818				30/03/1982	1982	3	1775.009																		Masai Mara Ecosystem	30/03/1982	30/03/1982	Topi		predict	30/03/1982	9.079290563	11166.99657	10100.81278	12345.7206
Conservancies	TP	8771.740818				30/04/1982	1982	4	1775.009																		Masai Mara Ecosystem	30/04/1982	30/04/1982	Topi		predict	30/04/1982	9.079290563	11085.4203	10028.64036	12253.55968
Conservancies	TP	8771.740818	1980-1989	Wet	8206	25/05/1982	1982	5	1775.009	81.405	84.5235	8.156747129	7.855803416	13	283.4606842	273.002384	664	14478.29956	13944.12176	11293172.18	11244597.83	3360.531533	3353.296562	23.21081642	24.04810155	14478.29956						obs	25/05/1982	9.079290563	11020.21781	9970.616297	12180.31031
Conservancies	TP	8771.740818				30/06/1982	1982	6	1775.009																		Masai Mara Ecosystem	30/06/1982	30/06/1982	Topi		predict	30/06/1982	9.079290563	10927.23356	9887.357137	12076.47621
Conservancies	TP	8771.740818				30/07/1982	1982	7	1775.009																		Masai Mara Ecosystem	30/07/1982	30/07/1982	Topi		predict	30/07/1982	9.079290563	10850.55596	9818.253603	11991.39576
Conservancies	TP	8771.740818				30/08/1982	1982	8	1775.009																		Masai Mara Ecosystem	30/08/1982	30/08/1982	Topi		predict	30/08/1982	9.079290563	10772.08647	9747.126252	11904.8265
Conservancies	TP	8771.740818	1980-1989	Dry	8207	01/09/1982	1982	9	1775.009	81.405	82.7415	5.036545667	4.955191772	13	283.4606842	278.8820241	410	8939.913887	8795.509992	3980741.598	3987447.649	1995.17959	1996.859446	22.31766005	22.70316841	8939.913887						obs	01/09/1982	9.079290563	10767.05039	9742.547449	11899.2876
Conservancies	TP	8771.740818				30/10/1982	1982	10	1775.009																		Masai Mara Ecosystem	30/10/1982	30/10/1982	Topi		predict	30/10/1982	9.079290563	10619.91363	9608.045258	11738.34662
Conservancies	TP	8771.740818				30/11/1982	1982	11	1775.009																		Masai Mara Ecosystem	30/11/1982	30/11/1982	Topi		predict	30/11/1982	9.079290563	10543.6992	9537.837019	11655.63981
Conservancies	TP	8771.740818	1980-1989	Wet	8209	09/12/1982	1982	12	1775.009	85.425	85.8925	6.508633304	6.473207789	13	270.1213579	268.6511279	556	11552.88269	11490.00208	12235856.48	12261064.45	3497.978914	3501.58028	30.27797483	30.47501866	11552.88269						obs	09/12/1982	9.079290563	10521.71204	9517.516226	11631.86084
Conservancies	TP	8771.740818				30/01/1983	1983	1	1775.009																		Masai Mara Ecosystem	30/01/1983	30/01/1983	Topi		predict	30/01/1983	9.079290563	10395.89187	9400.676606	11496.46693
Conservancies	TP	8771.740818	1980-1989	Wet	8301	14/02/1983	1983	2	1775.009	93.365	92.75133333	4.369945911	4.398858597	14	266.1610454	267.9220353	408	7756.693322	7808.013599	4030096.289	4247945.508	2007.509972	2061.054465	25.88100224	26.39665568	7756.693322						obs	14/02/1983	9.079290563	10359.97966	9367.158693	11458.02928
Conservancies	TP	8771.740818				30/03/1983	1983	3	1775.009																		Masai Mara Ecosystem	30/03/1983	30/03/1983	Topi		predict	30/03/1983	9.079290563	10255.61127	9269.339389	11346.82399
Conservancies	TP	8771.740818				30/04/1983	1983	4	1775.009																		Masai Mara Ecosystem	30/04/1983	30/04/1983	Topi		predict	30/04/1983	9.079290563	10182.94219	9200.88303	11269.82175
Conservancies	TP	8771.740818				30/05/1983	1983	5	1775.009																		Masai Mara Ecosystem	30/05/1983	30/05/1983	Topi		predict	30/05/1983	9.079290563	10113.28834	9135.011015	11196.33035
Conservancies	TP	8771.740818				30/06/1983	1983	6	1775.009																		Masai Mara Ecosystem	30/06/1983	30/06/1983	Topi		predict	30/06/1983	9.079290563	10041.99867	9067.34292	11121.42092
Conservancies	TP	8771.740818				30/07/1983	1983	7	1775.009																		Masai Mara Ecosystem	30/07/1983	30/07/1983	Topi		predict	30/07/1983	9.079290563	9973.665458	9002.254652	11049.89878
Conservancies	TP	8771.740818	1980-1989	Dry	8307	01/08/1983	1983	8	1775.009	89.42	91.524	6.54216059	6.391766094	14	277.9034444	271.5148595	585	11612.39393	11345.44234	8672930.177	8338478.323	2944.983901	2887.642347	25.36069582	25.45200319	11612.39393						obs	01/08/1983	9.079290563	9969.132711	8997.929558	11045.16393
Conservancies	TP	8771.740818				30/09/1983	1983	9	1775.009																		Masai Mara Ecosystem	30/09/1983	30/09/1983	Topi		predict	30/09/1983	9.079290563	9834.461391	8869.017295	10904.99969
Conservancies	TP	8771.740818	1980-1989	Dry	8311	03/10/1983	1983	10	1775.009	88.105	90.95416667	4.290335395	4.155939347	14	282.051257	273.2159164	378	7615.38394	7376.829744	3879688.035	3844105.468	1969.692371	1960.639046	25.86464959	26.57834211	7615.38394						obs	03/10/1983	9.079290563	9827.793932	8862.615066	10898.08514
Conservancies	TP	8771.740818				30/11/1983	1983	11	1775.009																		Masai Mara Ecosystem	30/11/1983	30/11/1983	Topi		predict	30/11/1983	9.079290563	9700.109835	8739.673266	10766.0925
Conservancies	TP	8771.740818	1980-1989	Wet	8315	04/12/1983	1983	12	1775.009	89.42	91.08566667	7.548646835	7.410606133	14	277.9034444	272.8214758	675	13398.91607	13153.89258	11504055.99	11270461.71	3391.762962	3357.150833	25.31371153	25.52210923	13398.91607						obs	04/12/1983	9.079290563	9691.388914	8731.253827	10757.10556
Conservancies	TP	8771.740818	1980-1989	Wet	8401	23/01/1984	1984	1	1775.009	88.775	67.674375	5.395663193	7.078011433	14	279.9225683	367.2014112	479	9577.350729	12563.534	3141483.913	5779722.169	1772.423175	2404.105274	18.50640355	19.1355814	9577.350729						obs	23/01/1984	9.079290563	9583.28949	8626.670736	10645.9885
Conservancies	TP	8771.740818				28/02/1984	1984	2	1775.009																		Masai Mara Ecosystem	28/02/1984	28/02/1984	Topi		predict	28/02/1984	9.079290563	9506.492879	8552.139709	10567.34454
Conservancies	TP	8771.740818				30/03/1984	1984	3	1775.009																		Masai Mara Ecosystem	30/03/1984	30/03/1984	Topi		predict	30/03/1984	9.079290563	9441.047406	8488.485828	10500.50362
Conservancies	TP	8771.740818				30/04/1984	1984	4	1775.009																		Masai Mara Ecosystem	30/04/1984	30/04/1984	Topi		predict	30/04/1984	9.079290563	9376.22859	8425.325288	10434.45322
Conservancies	TP	8771.740818				30/05/1984	1984	5	1775.009																		Masai Mara Ecosystem	30/05/1984	30/05/1984	Topi		predict	30/05/1984	9.079290563	9314.091034	8364.677595	10371.26546
Conservancies	TP	8771.740818	1980-1989	Wet	8406	10/06/1984	1984	6	1775.009	94.47	96.19725	4.318831375	4.241285484	14	263.0478035	258.3247026	408	7665.96456	7528.319905	2628832.249	2953110.358	1621.367401	1718.461625	21.15020736	22.82662861	7665.96456						obs	10/06/1984	9.079290563	9291.45154	8342.558285	10348.27313
Conservancies	TP	8771.740818				30/07/1984	1984	7	1775.009																		Masai Mara Ecosystem	30/07/1984	30/07/1984	Topi		predict	30/07/1984	9.079290563	9189.510253	8242.823012	10244.92441
Conservancies	TP	8771.740818	1980-1989	Dry	8404	16/08/1984	1984	8	1775.009	120.78	94.564	2.798476569	3.574298888	13	191.0508114	244.0158728	338	4967.321096	6344.412694	1632796.887	2741396.429	1277.809409	1655.716289	25.72431668	26.09723498	4967.321096						obs	16/08/1984	9.079290563	9155.207541	8209.216681	10210.20986
Conservancies	TP	8771.740818				30/09/1984	1984	9	1775.009																		Masai Mara Ecosystem	30/09/1984	30/09/1984	Topi		predict	30/09/1984	9.079290563	9065.270281	8121.009667	10119.32366
Conservancies	TP	8771.740818				30/10/1984	1984	10	1775.009																		Masai Mara Ecosystem	30/10/1984	30/10/1984	Topi		predict	30/10/1984	9.079290563	9006.001568	8062.814588	10059.52243
Conservancies	TP	8771.740818				30/11/1984	1984	11	1775.009																		Masai Mara Ecosystem	30/11/1984	30/11/1984	Topi		predict	30/11/1984	9.079290563	8945.329658	8003.195335	9998.371818
Conservancies	TP	8771.740818				30/12/1984	1984	12	1775.009																		Masai Mara Ecosystem	30/12/1984	30/12/1984	Topi		predict	30/12/1984	9.079290563	8887.163107	7946.000574	9939.801457
Conservancies	TP	8771.740818				30/01/1985	1985	1	1775.009																		Masai Mara Ecosystem	30/01/1985	30/01/1985	Topi		predict	30/01/1985	9.079290563	8827.618197	7887.419233	9879.891094
Conservancies	TP	8771.740818				28/02/1985	1985	2	1775.009																		Masai Mara Ecosystem	28/02/1985	28/02/1985	Topi		predict	28/02/1985	9.079290563	8772.42537	7833.096972	9824.396039
Conservancies	TP	8771.740818				30/03/1985	1985	3	1775.009																		Masai Mara Ecosystem	30/03/1985	30/03/1985	Topi		predict	30/03/1985	9.079290563	8715.843295	7777.390212	9767.53413
Conservancies	TP	8771.740818	1980-1989	Wet	8505	26/04/1985	1985	4	1775.009	107.92	106.48	6.143439585	6.226521412	14	230.2643254	233.3783434	663	10904.66055	11052.13155	2511690.223	2638574.906	1584.831292	1624.369079	14.53352247	14.69733755	10904.66055						obs	26/04/1985	9.079290563	8665.361934	7727.679379	9716.823611
Conservancies	TP	8771.740818				30/05/1985	1985	5	1775.009																		Masai Mara Ecosystem	30/05/1985	30/05/1985	Topi		predict	30/05/1985	9.079290563	8602.382984	7665.653723	9653.578897
Conservancies	TP	8771.740818				30/06/1985	1985	6	1775.009																		Masai Mara Ecosystem	30/06/1985	30/06/1985	Topi		predict	30/06/1985	9.079290563	8545.5284	7609.657493	9596.497044
Conservancies	TP	8771.740818				30/07/1985	1985	7	1775.009																		Masai Mara Ecosystem	30/07/1985	30/07/1985	Topi		predict	30/07/1985	9.079290563	8491.017595	7555.972458	9541.773768
Conservancies	TP	8771.740818	1980-1989	Dry	8506	20/08/1985	1985	8	1775.009	107.92	108.06625	6.263899185	6.255422021	14	230.2643254	229.9527003	676	11118.47743	11103.43039	7155291.199	7212521.072	2674.937606	2685.613724	24.05848844	24.18724331	11118.47743						obs	20/08/1985	9.079290563	8453.155596	7518.687943	9503.764496
Conservancies	TP	8771.740818				30/09/1985	1985	9	1775.009																		Masai Mara Ecosystem	30/09/1985	30/09/1985	Topi		predict	30/09/1985	9.079290563	8379.928779	7446.592939	9430.246412
Conservancies	TP	8771.740818				30/10/1985	1985	10	1775.009																		Masai Mara Ecosystem	30/10/1985	30/10/1985	Topi		predict	30/10/1985	9.079290563	8326.923855	7394.424168	9377.019671
Conservancies	TP	8771.740818				30/11/1985	1985	11	1775.009																		Masai Mara Ecosystem	30/11/1985	30/11/1985	Topi		predict	30/11/1985	9.079290563	8272.657305	7341.032673	9322.511141
Conservancies	TP	8771.740818	1980-1989	Wet	8512	01/12/1985	1985	12	1775.009	106.4	102.0145	5.046992481	5.263957575	14	233.5538158	243.5940577	537	8958.457077	9343.572071	3883917.188	3934952.294	1970.765635	1983.671418	21.99894042	21.2303325	8958.457077						obs	01/12/1985	9.079290563	8270.91526	7339.319081	9320.761026
Conservancies	TP	8771.740818				30/01/1986	1986	1	1775.009																		Masai Mara Ecosystem	30/01/1986	30/01/1986	Topi		predict	30/01/1986	9.079290563	8167.353535	7237.495888	9216.677258
Conservancies	TP	8771.740818				28/02/1986	1986	2	1775.009																		Masai Mara Ecosystem	28/02/1986	28/02/1986	Topi		predict	28/02/1986	9.079290563	8117.969507	7188.977958	9167.009455
Conservancies	TP	8771.740818				30/03/1986	1986	3	1775.009																		Masai Mara Ecosystem	30/03/1986	30/03/1986	Topi		predict	30/03/1986	9.079290563	8067.336473	7139.261583	9116.057314
Conservancies	TP	8771.740818				30/04/1986	1986	4	1775.009																		Masai Mara Ecosystem	30/04/1986	30/04/1986	Topi		predict	30/04/1986	9.079290563	8015.495708	7088.392276	9063.856645
Conservancies	TP	8771.740818	1980-1989	Wet	8607	08/05/1986	1986	5	1775.009	109.44	107.29625	8.397295322	8.565071007	14	227.0662098	231.6029311	919	14905.27477	15203.07812	10747216.06	11078402.98	3278.294687	3328.423498	21.99419157	21.89308949	14905.27477						obs	08/05/1986	9.079290563	8002.196035	7075.347551	9050.458783
Conservancies	TP	8771.740818				30/06/1986	1986	6	1775.009																		Masai Mara Ecosystem	30/06/1986	30/06/1986	Topi		predict	30/06/1986	9.079290563	7914.891708	6989.779327	8962.444709
Conservancies	TP	8771.740818				30/07/1986	1986	7	1775.009																		Masai Mara Ecosystem	30/07/1986	30/07/1986	Topi		predict	30/07/1986	9.079290563	7866.088636	6941.997292	8913.191381
Conservancies	TP	8771.740818	1980-1989	Dry	8608	15/08/1986	1986	8	1775.009	107.92	103.53	3.521126761	3.670433691	14	230.2643254	240.0282623	380	6250.03169	6515.052835	2850143.219	3029985.261	1688.236719	1740.685285	27.01165054	26.71789975	6250.03169						obs	15/08/1986	9.079290563	7840.239954	6916.705094	8887.087378
Conservancies	TP	8771.740818				30/09/1986	1986	9	1775.009																		Masai Mara Ecosystem	30/09/1986	30/09/1986	Topi		predict	30/09/1986	9.079290563	7766.613915	6844.72703	8812.665786
Conservancies	TP	8771.740818				30/10/1986	1986	10	1775.009																		Masai Mara Ecosystem	30/10/1986	30/10/1986	Topi		predict	30/10/1986	9.079290563	7719.14206	6798.369662	8764.624035
Conservancies	TP	8771.740818	1980-1989	Wet	8615	12/11/1986	1986	11	1775.009	107.92	102.217	1.389918458	1.467466273	14	230.2643254	243.1114785	150	2467.117772	2604.765841	636578.2337	706707.8744	797.8585299	840.6591904	32.33970177	32.27388724	2467.117772						obs	12/11/1986	9.079290563	7698.703253	6778.423806	8743.925354
Conservancies	TP	8771.740818				30/12/1986	1986	12	1775.009																		Masai Mara Ecosystem	30/12/1986	30/12/1986	Topi		predict	30/12/1986	9.079290563	7623.923045	6705.517321	8668.116091
Conservancies	TP	8771.740818				30/01/1987	1987	1	1775.009																		Masai Mara Ecosystem	30/01/1987	30/01/1987	Topi		predict	30/01/1987	9.079290563	7576.195562	6659.04561	8619.66452
Conservancies	TP	8771.740818				28/02/1987	1987	2	1775.009																		Masai Mara Ecosystem	28/02/1987	28/02/1987	Topi		predict	28/02/1987	9.079290563	7531.946064	6616.003791	8574.69453
Conservancies	TP	8771.740818				30/03/1987	1987	3	1775.009																		Masai Mara Ecosystem	30/03/1987	30/03/1987	Topi		predict	30/03/1987	9.079290563	7486.572358	6571.913095	8528.531168
Conservancies	TP	8771.740818	1980-1989	Wet	8706	28/04/1987	1987	4	1775.009	100.11	102.2435	5.184297273	5.076117308	14	248.228209	243.0484676	519	9202.174318	9010.153907	4304289.469	4020176.972	2074.67816	2005.037898	22.54552119	22.25309266	9202.174318						obs	28/04/1987	9.079290563	7443.095585	6529.709232	8484.247907
Conservancies	TP	8771.740818				30/05/1987	1987	5	1775.009																		Masai Mara Ecosystem	30/05/1987	30/05/1987	Topi		predict	30/05/1987	9.079290563	7395.55545	6483.61099	8435.768355
Conservancies	TP	8771.740818				30/06/1987	1987	6	1775.009																		Masai Mara Ecosystem	30/06/1987	30/06/1987	Topi		predict	30/06/1987	9.079290563	7349.931005	6439.420655	8389.184163
Conservancies	TP	8771.740818				30/07/1987	1987	7	1775.009																		Masai Mara Ecosystem	30/07/1987	30/07/1987	Topi		predict	30/07/1987	9.079290563	7306.177174	6397.08949	8344.454924
Conservancies	TP	8771.740818				30/08/1987	1987	8	1775.009																		Masai Mara Ecosystem	30/08/1987	30/08/1987	Topi		predict	30/08/1987	9.079290563	7261.372874	6353.791081	8298.594547
Conservancies	TP	8771.740818				30/09/1987	1987	9	1775.009																		Masai Mara Ecosystem	30/09/1987	30/09/1987	Topi		predict	30/09/1987	9.079290563	7216.979077	6310.939328	8253.09582
Conservancies	TP	8771.740818				30/10/1987	1987	10	1775.009																		Masai Mara Ecosystem	30/10/1987	30/10/1987	Topi		predict	30/10/1987	9.079290563	7174.404255	6269.89096	8209.405355
Conservancies	TP	8771.740818				30/11/1987	1987	11	1775.009																		Masai Mara Ecosystem	30/11/1987	30/11/1987	Topi		predict	30/11/1987	9.079290563	7130.806071	6227.905073	8164.606658
Conservancies	TP	8771.740818				30/12/1987	1987	12	1775.009																		Masai Mara Ecosystem	30/12/1987	30/12/1987	Topi		predict	30/12/1987	9.079290563	7088.993507	6187.686283	8121.586428
Conservancies	TP	8771.740818				30/01/1988	1988	1	1775.009																		Masai Mara Ecosystem	30/01/1988	30/01/1988	Topi		predict	30/01/1988	9.079290563	7046.175131	6146.549011	8077.473048
Conservancies	TP	8771.740818				28/02/1988	1988	2	1775.009																		Masai Mara Ecosystem	28/02/1988	28/02/1988	Topi		predict	28/02/1988	9.079290563	7006.472698	6108.450308	8036.516168
Conservancies	TP	8771.740818				30/03/1988	1988	3	1775.009																		Masai Mara Ecosystem	30/03/1988	30/03/1988	Topi		predict	30/03/1988	9.079290563	6964.406275	6068.131002	7993.063226
Conservancies	TP	8771.740818				30/04/1988	1988	4	1775.009																		Masai Mara Ecosystem	30/04/1988	30/04/1988	Topi		predict	30/04/1988	9.079290563	6922.722615	6028.227853	7949.946415
Conservancies	TP	8771.740818				30/05/1988	1988	5	1775.009																		Masai Mara Ecosystem	30/05/1988	30/05/1988	Topi		predict	30/05/1988	9.079290563	6882.744399	5990.004021	7908.537338
Conservancies	TP	8771.740818				30/06/1988	1988	6	1775.009																		Masai Mara Ecosystem	30/06/1988	30/06/1988	Topi		predict	30/06/1988	9.079290563	6841.802701	5950.907021	7866.072187
Conservancies	TP	8771.740818				30/07/1988	1988	7	1775.009																		Masai Mara Ecosystem	30/07/1988	30/07/1988	Topi		predict	30/07/1988	9.079290563	6802.535411	5913.455214	7825.287644
Conservancies	TP	8771.740818				30/08/1988	1988	8	1775.009																		Masai Mara Ecosystem	30/08/1988	30/08/1988	Topi		predict	30/08/1988	9.079290563	6762.321082	5875.147634	7783.46167
Conservancies	TP	8771.740818				30/09/1988	1988	9	1775.009																		Masai Mara Ecosystem	30/09/1988	30/09/1988	Topi		predict	30/09/1988	9.079290563	6722.470911	5837.234894	7741.955905
Conservancies	TP	8771.740818				30/10/1988	1988	10	1775.009																		Masai Mara Ecosystem	30/10/1988	30/10/1988	Topi		predict	30/10/1988	9.079290563	6684.249527	5800.917097	7702.091064
Conservancies	TP	8771.740818				30/11/1988	1988	11	1775.009																		Masai Mara Ecosystem	30/11/1988	30/11/1988	Topi		predict	30/11/1988	9.079290563	6645.105332	5763.768968	7661.206603
Conservancies	TP	8771.740818				30/12/1988	1988	12	1775.009																		Masai Mara Ecosystem	30/12/1988	30/12/1988	Topi		predict	30/12/1988	9.079290563	6607.560441	5728.183271	7621.937518
Conservancies	TP	8771.740818				30/01/1989	1989	1	1775.009																		Masai Mara Ecosystem	30/01/1989	30/01/1989	Topi		predict	30/01/1989	9.079290563	6569.108434	5691.783593	7581.663097
Conservancies	TP	8771.740818				28/02/1989	1989	2	1775.009																		Masai Mara Ecosystem	28/02/1989	28/02/1989	Topi		predict	28/02/1989	9.079290563	6533.451025	5658.071091	7544.264044
Conservancies	TP	8771.740818				30/03/1989	1989	3	1775.009																		Masai Mara Ecosystem	30/03/1989	30/03/1989	Topi		predict	30/03/1989	9.079290563	6496.880196	5623.53697	7505.854858
Conservancies	TP	8771.740818				30/04/1989	1989	4	1775.009																		Masai Mara Ecosystem	30/04/1989	30/04/1989	Topi		predict	30/04/1989	9.079290563	6459.42484	5588.211906	7466.46154
Conservancies	TP	8771.740818	1980-1989	Wet	8902	15/05/1989	1989	5	1775.009	98.7	101.6095	3.302938197	3.208361423	14	251.7743262	244.5649865	326	5862.745025	5694.870401	1778440.82	1806638.23	1333.581951	1344.112432	22.74671583	23.60216015	5862.745025						obs	15/05/1989	9.079290563	6441.422341	5571.249344	7447.50759
Conservancies	TP	8771.740818				30/06/1989	1989	6	1775.009																		Masai Mara Ecosystem	30/06/1989	30/06/1989	Topi		predict	30/06/1989	9.079290563	6386.702146	5519.754415	7389.815061
Conservancies	TP	8771.740818				30/07/1989	1989	7	1775.009																		Masai Mara Ecosystem	30/07/1989	30/07/1989	Topi		predict	30/07/1989	9.079290563	6351.407306	5486.591493	7352.538424
Conservancies	TP	8771.740818	1980-1989	Dry	8903	17/08/1989	1989	8	1775.009	100.11	102.89475	4.285286185	4.16930893	14	248.228209	241.5101451	429	7606.421546	7400.560874	5413547.809	5444908.875	2326.703206	2333.432852	30.58867027	31.53048656	7606.421546						obs	17/08/1989	9.079290563	6330.377551	5466.851347	7330.303569
Conservancies	TP	8771.740818				30/09/1989	1989	9	1775.009																		Masai Mara Ecosystem	30/09/1989	30/09/1989	Topi		predict	30/09/1989	9.079290563	6279.431545	5419.089717	7276.362375
Conservancies	TP	8771.740818				30/10/1989	1989	10	1775.009																		Masai Mara Ecosystem	30/10/1989	30/10/1989	Topi		predict	30/10/1989	9.079290563	6245.066362	5386.920922	7239.915795
Conservancies	TP	8771.740818				30/11/1989	1989	11	1775.009																		Masai Mara Ecosystem	30/11/1989	30/11/1989	Topi		predict	30/11/1989	9.079290563	6209.867944	5354.012807	7202.534114
Conservancies	TP	8771.740818				30/12/1989	1989	12	1775.009																		Masai Mara Ecosystem	30/12/1989	30/12/1989	Topi		predict	30/12/1989	9.079290563	6176.104244	5322.48492	7166.626907
Conservancies	TP	8771.740818				30/01/1990	1990	1	1775.009																		Masai Mara Ecosystem	30/01/1990	30/01/1990	Topi		predict	30/01/1990	9.079290563	6141.521338	5290.231733	7129.798136
Conservancies	TP	8771.740818				28/02/1990	1990	2	1775.009																		Masai Mara Ecosystem	28/02/1990	28/02/1990	Topi		predict	28/02/1990	9.079290563	6109.448704	5260.355764	7095.596789
Conservancies	TP	8771.740818				30/03/1990	1990	3	1775.009																		Masai Mara Ecosystem	30/03/1990	30/03/1990	Topi		predict	30/03/1990	9.079290563	6076.551352	5229.747792	7060.469798
Conservancies	TP	8771.740818				30/04/1990	1990	4	1775.009																		Masai Mara Ecosystem	30/04/1990	30/04/1990	Topi		predict	30/04/1990	9.079290563	6042.855033	5198.434686	7024.440848
Conservancies	TP	8771.740818				30/05/1990	1990	5	1775.009																		Masai Mara Ecosystem	30/05/1990	30/05/1990	Topi		predict	30/05/1990	9.079290563	6010.530948	5168.43331	6989.832337
Conservancies	TP	8771.740818				30/06/1990	1990	6	1775.009																		Masai Mara Ecosystem	30/06/1990	30/06/1990	Topi		predict	30/06/1990	9.079290563	5977.421312	5137.74013	6954.334908
Conservancies	TP	8771.740818				30/07/1990	1990	7	1775.009																		Masai Mara Ecosystem	30/07/1990	30/07/1990	Topi		predict	30/07/1990	9.079290563	5945.659534	5108.332099	6920.236705
Conservancies	TP	8771.740818	1990-1999	Dry	9003	16/08/1990	1990	8	1775.009	100.11	105.6295	4.195385076	3.976161962	14	248.228209	235.2574423	420	7446.846269	7057.723269	5860206.493	5440971.739	2420.786338	2332.589063	32.50753742	33.05016327	7446.846269						obs	16/08/1990	9.079290563	5927.782361	5091.795164	6901.024606
Conservancies	TP	8771.740818				30/09/1990	1990	9	1775.009																		Masai Mara Ecosystem	30/09/1990	30/09/1990	Topi		predict	30/09/1990	9.079290563	5880.879469	5048.461652	6850.550863
Conservancies	TP	8771.740818				30/10/1990	1990	10	1775.009																		Masai Mara Ecosystem	30/10/1990	30/10/1990	Topi		predict	30/10/1990	9.079290563	5849.945563	5019.924171	6817.207178
Conservancies	TP	8771.740818				30/11/1990	1990	11	1775.009																		Masai Mara Ecosystem	30/11/1990	30/11/1990	Topi		predict	30/11/1990	9.079290563	5818.25871	4990.727154	6783.00644
Conservancies	TP	8771.740818				30/12/1990	1990	12	1775.009																		Masai Mara Ecosystem	30/12/1990	30/12/1990	Topi		predict	30/12/1990	9.079290563	5787.860675	4962.751224	6750.153228
Conservancies	TP	8771.740818				30/01/1991	1991	1	1775.009																		Masai Mara Ecosystem	30/01/1991	30/01/1991	Topi		predict	30/01/1991	9.079290563	5756.722288	4934.128161	6716.455352
Conservancies	TP	8771.740818				28/02/1991	1991	2	1775.009																		Masai Mara Ecosystem	28/02/1991	28/02/1991	Topi		predict	28/02/1991	9.079290563	5727.84159	4907.611482	6685.160267
Conservancies	TP	8771.740818				30/03/1991	1991	3	1775.009																		Masai Mara Ecosystem	30/03/1991	30/03/1991	Topi		predict	30/03/1991	9.079290563	5698.215671	4880.441711	6653.017034
Conservancies	TP	8771.740818	1990-1999	Wet	9102	24/04/1991	1991	4	1775.009	194.58	203.6975	3.535820742	3.377557407	14	127.7116148	121.9952429	688	6276.11364	5995.194796	2385539.39	2237482.463	1544.519145	1495.821668	24.60948341	24.95034305	6276.11364						obs	24/04/1991	9.079290563	5673.720418	4858.001104	6626.409236
Conservancies	TP	8771.740818				30/05/1991	1991	5	1775.009																		Masai Mara Ecosystem	30/05/1991	30/05/1991	Topi		predict	30/05/1991	9.079290563	5638.752582	4826.003846	6588.376573
Conservancies	TP	8771.740818				30/06/1991	1991	6	1775.009																		Masai Mara Ecosystem	30/06/1991	30/06/1991	Topi		predict	30/06/1991	9.079290563	5608.927402	4798.747294	6555.8915
Conservancies	TP	8771.740818				30/07/1991	1991	7	1775.009																		Masai Mara Ecosystem	30/07/1991	30/07/1991	Topi		predict	30/07/1991	9.079290563	5580.313778	4772.628251	6524.686235
Conservancies	TP	8771.740818	1990-1999	Dry	9103	20/08/1991	1991	8	1775.009	206.72	202.29	2.907314241	2.970982253	14	120.2115228	122.8440655	601	5160.508944	5273.520238	596182.3813	673004.1689	772.1284746	820.3683129	14.96225436	15.55636986	5160.508944						obs	20/08/1991	9.079290563	5560.428987	4754.494558	6502.977371
Conservancies	TP	8771.740818				30/09/1991	1991	9	1775.009																		Masai Mara Ecosystem	30/09/1991	30/09/1991	Topi		predict	30/09/1991	9.079290563	5521.946573	4719.441867	6460.911018
Conservancies	TP	8771.740818				30/10/1991	1991	10	1775.009																		Masai Mara Ecosystem	30/10/1991	30/10/1991	Topi		predict	30/10/1991	9.079290563	5494.071114	4694.084545	6430.394918
Conservancies	TP	8771.740818				30/11/1991	1991	11	1775.009																		Masai Mara Ecosystem	30/11/1991	30/11/1991	Topi		predict	30/11/1991	9.079290563	5465.514544	4668.137135	6399.094192
Conservancies	TP	8771.740818				30/12/1991	1991	12	1775.009																		Masai Mara Ecosystem	30/12/1991	30/12/1991	Topi		predict	30/12/1991	9.079290563	5438.116966	4643.270958	6369.026577
Conservancies	TP	8771.740818				30/01/1992	1992	1	1775.009																		Masai Mara Ecosystem	30/01/1992	30/01/1992	Topi		predict	30/01/1992	9.079290563	5410.049544	4617.825485	6338.185834
Conservancies	TP	8771.740818				28/02/1992	1992	2	1775.009																		Masai Mara Ecosystem	28/02/1992	28/02/1992	Topi		predict	28/02/1992	9.079290563	5384.01482	4594.248831	6309.544095
Conservancies	TP	8771.740818	1990-1999	Wet	9202	25/03/1992	1992	3	1775.009	209.76	201.8	3.270404272	3.399405352	14	118.4693268	123.1423489	686	5804.997016	6033.975094	768391.7706	852058.4166	876.579586	923.0701038	15.10043129	15.29787726	5804.997016						obs	25/03/1992	9.079290563	5360.854094	4573.29593	6284.036078
Conservancies	TP	8771.740818				30/04/1992	1992	4	1775.009																		Masai Mara Ecosystem	30/04/1992	30/04/1992	Topi		predict	30/04/1992	9.079290563	5329.064885	4544.569532	6248.981857
Conservancies	TP	8771.740818				30/05/1992	1992	5	1775.009																		Masai Mara Ecosystem	30/05/1992	30/05/1992	Topi		predict	30/05/1992	9.079290563	5302.819475	4520.881209	6220.002934
Conservancies	TP	8771.740818				30/06/1992	1992	6	1775.009																		Masai Mara Ecosystem	30/06/1992	30/06/1992	Topi		predict	30/06/1992	9.079290563	5275.931448	4496.639632	6190.278724
Conservancies	TP	8771.740818				30/07/1992	1992	7	1775.009																		Masai Mara Ecosystem	30/07/1992	30/07/1992	Topi		predict	30/07/1992	9.079290563	5250.133429	4473.406328	6161.725316
Conservancies	TP	8771.740818	1990-1999	Dry	9204	28/08/1992	1992	8	1775.009	209.76	203.681	2.517162471	2.592288922	14	118.4693268	122.0051257	528	4467.986041	4601.336168	967640.2413	1071177.612	983.6870647	1034.977107	22.01634149	22.49296876	4467.986041						obs	28/08/1992	9.079290563	5225.401606	4451.156808	6134.320386
Conservancies	TP	8771.740818				30/09/1992	1992	9	1775.009																		Masai Mara Ecosystem	30/09/1992	30/09/1992	Topi		predict	30/09/1992	9.079290563	5197.502837	4426.086029	6103.368883
Conservancies	TP	8771.740818				30/10/1992	1992	10	1775.009																		Masai Mara Ecosystem	30/10/1992	30/10/1992	Topi		predict	30/10/1992	9.079290563	5172.36392	4403.520721	6075.44513
Conservancies	TP	8771.740818				30/11/1992	1992	11	1775.009																		Masai Mara Ecosystem	30/11/1992	30/11/1992	Topi		predict	30/11/1992	9.079290563	5146.608624	4380.427194	6046.803007
Conservancies	TP	8771.740818				30/12/1992	1992	12	1775.009																		Masai Mara Ecosystem	30/12/1992	30/12/1992	Topi		predict	30/12/1992	9.079290563	5121.896607	4358.293071	6019.288841
Conservancies	TP	8771.740818				30/01/1993	1993	1	1775.009																		Masai Mara Ecosystem	30/01/1993	30/01/1993	Topi		predict	30/01/1993	9.079290563	5096.578355	4335.64038	5991.066752
Conservancies	TP	8771.740818				28/02/1993	1993	2	1775.009																		Masai Mara Ecosystem	28/02/1993	28/02/1993	Topi		predict	28/02/1993	9.079290563	5073.091825	4314.648714	5964.856554
Conservancies	TP	8771.740818				30/03/1993	1993	3	1775.009																		Masai Mara Ecosystem	30/03/1993	30/03/1993	Topi		predict	30/03/1993	9.079290563	5048.995246	4293.133984	5937.935572
Conservancies	TP	8771.740818				30/04/1993	1993	4	1775.009																		Masai Mara Ecosystem	30/04/1993	30/04/1993	Topi		predict	30/04/1993	9.079290563	5024.306965	4271.114276	5910.321955
Conservancies	TP	8771.740818				30/05/1993	1993	5	1775.009																		Masai Mara Ecosystem	30/05/1993	30/05/1993	Topi		predict	30/05/1993	9.079290563	5000.617858	4250.007964	5883.79579
Conservancies	TP	8771.740818				30/06/1993	1993	6	1775.009																		Masai Mara Ecosystem	30/06/1993	30/06/1993	Topi		predict	30/06/1993	9.079290563	4976.346676	4228.405642	5856.587173
Conservancies	TP	8771.740818				30/07/1993	1993	7	1775.009																		Masai Mara Ecosystem	30/07/1993	30/07/1993	Topi		predict	30/07/1993	9.079290563	4953.057429	4207.69882	5830.450074
Conservancies	TP	8771.740818				30/08/1993	1993	8	1775.009																		Masai Mara Ecosystem	30/08/1993	30/08/1993	Topi		predict	30/08/1993	9.079290563	4929.195567	4186.504791	5803.640543
Conservancies	TP	8771.740818				30/09/1993	1993	9	1775.009																		Masai Mara Ecosystem	30/09/1993	30/09/1993	Topi		predict	30/09/1993	9.079290563	4905.538794	4165.514855	5777.031579
Conservancies	TP	8771.740818				30/10/1993	1993	10	1775.009																		Masai Mara Ecosystem	30/10/1993	30/10/1993	Topi		predict	30/10/1993	9.079290563	4882.838585	4145.394222	5751.470516
Conservancies	TP	8771.740818	1990-1999	Dry	9306	12/11/1993	1993	11	1775.009	194.58	205.58625	1.654846336	1.566252607	14	127.7116148	120.8744554	322	2937.367139	2780.112473	554205.4909	507406.1764	744.4497907	712.3244881	25.34411789	25.6221464	2937.367139						obs	12/11/1993	9.079290563	4873.060472	4136.733481	5740.451609
Conservancies	TP	8771.740818				30/12/1993	1993	12	1775.009																		Masai Mara Ecosystem	30/12/1993	30/12/1993	Topi		predict	30/12/1993	9.079290563	4837.261008	4105.056949	5700.065639
Conservancies	TP	8771.740818				30/01/1994	1994	1	1775.009																		Masai Mara Ecosystem	30/01/1994	30/01/1994	Topi		predict	30/01/1994	9.079290563	4814.392699	4084.848729	5674.231433
Conservancies	TP	8771.740818				28/02/1994	1994	2	1775.009																		Masai Mara Ecosystem	28/02/1994	28/02/1994	Topi		predict	28/02/1994	9.079290563	4793.176977	4066.119333	5650.238877
Conservancies	TP	8771.740818				30/03/1994	1994	3	1775.009																		Masai Mara Ecosystem	30/03/1994	30/03/1994	Topi		predict	30/03/1994	9.079290563	4771.408309	4046.920326	5625.595617
Conservancies	TP	8771.740818				30/04/1994	1994	4	1775.009																		Masai Mara Ecosystem	30/04/1994	30/04/1994	Topi		predict	30/04/1994	9.079290563	4749.103129	4027.267677	5600.318215
Conservancies	TP	8771.740818	1990-1999	Wet	9402	21/05/1994	1994	5	1775.009	194.58	198.81925	2.235584335	2.187916914	14	127.7116148	124.988531	435	3968.182316	3883.572214	989546.783	901824.2189	994.7596609	949.6442591	25.0683961	24.4528544	3968.182316						obs	21/05/1994	9.079290563	4734.101472	4014.061174	5583.30224
Conservancies	TP	8771.740818				30/06/1994	1994	6	1775.009																		Masai Mara Ecosystem	30/06/1994	30/06/1994	Topi		predict	30/06/1994	9.079290563	4705.766648	3989.14158	5551.129059
Conservancies	TP	8771.740818				30/07/1994	1994	7	1775.009																		Masai Mara Ecosystem	30/07/1994	30/07/1994	Topi		predict	30/07/1994	9.079290563	4684.72	3970.652597	5527.202629
Conservancies	TP	8771.740818				30/08/1994	1994	8	1775.009																		Masai Mara Ecosystem	30/08/1994	30/08/1994	Topi		predict	30/08/1994	9.079290563	4663.154054	3951.725984	5502.660311
Conservancies	TP	8771.740818				30/09/1994	1994	9	1775.009																		Masai Mara Ecosystem	30/09/1994	30/09/1994	Topi		predict	30/09/1994	9.079290563	4641.771651	3932.979086	5478.301205
Conservancies	TP	8771.740818				30/10/1994	1994	10	1775.009																		Masai Mara Ecosystem	30/10/1994	30/10/1994	Topi		predict	30/10/1994	9.079290563	4621.252158	3915.006271	5454.90097
Conservancies	TP	8771.740818				30/11/1994	1994	11	1775.009																		Masai Mara Ecosystem	30/11/1994	30/11/1994	Topi		predict	30/11/1994	9.079290563	4600.225967	3896.60755	5430.898204
Conservancies	TP	8771.740818				30/12/1994	1994	12	1775.009																		Masai Mara Ecosystem	30/12/1994	30/12/1994	Topi		predict	30/12/1994	9.079290563	4580.048056	3878.968241	5407.840151
Conservancies	TP	8771.740818				30/01/1995	1995	1	1775.009																		Masai Mara Ecosystem	30/01/1995	30/01/1995	Topi		predict	30/01/1995	9.079290563	4559.371623	3860.910625	5384.188244
Conservancies	TP	8771.740818				28/02/1995	1995	2	1775.009																		Masai Mara Ecosystem	28/02/1995	28/02/1995	Topi		predict	28/02/1995	9.079290563	4540.187865	3844.172501	5362.221867
Conservancies	TP	8771.740818				30/03/1995	1995	3	1775.009																		Masai Mara Ecosystem	30/03/1995	30/03/1995	Topi		predict	30/03/1995	9.079290563	4520.502561	3827.012674	5339.659192
Conservancies	TP	8771.740818				30/04/1995	1995	4	1775.009																		Masai Mara Ecosystem	30/04/1995	30/04/1995	Topi		predict	30/04/1995	9.079290563	4500.33041	3809.445192	5316.51534
Conservancies	TP	8771.740818				30/05/1995	1995	5	1775.009																		Masai Mara Ecosystem	30/05/1995	30/05/1995	Topi		predict	30/05/1995	9.079290563	4480.971323	3792.601739	5294.282232
Conservancies	TP	8771.740818				30/06/1995	1995	6	1775.009																		Masai Mara Ecosystem	30/06/1995	30/06/1995	Topi		predict	30/06/1995	9.079290563	4461.133126	3775.357668	5271.476379
Conservancies	TP	8771.740818				30/07/1995	1995	7	1775.009																		Masai Mara Ecosystem	30/07/1995	30/07/1995	Topi		predict	30/07/1995	9.079290563	4442.094217	3758.823849	5249.567904
Conservancies	TP	8771.740818				30/08/1995	1995	8	1775.009																		Masai Mara Ecosystem	30/08/1995	30/08/1995	Topi		predict	30/08/1995	9.079290563	4422.583802	3741.896328	5227.094972
Conservancies	TP	8771.740818				30/09/1995	1995	9	1775.009																		Masai Mara Ecosystem	30/09/1995	30/09/1995	Topi		predict	30/09/1995	9.079290563	4403.237641	3725.127115	5204.789294
Conservancies	TP	8771.740818				30/10/1995	1995	10	1775.009																		Masai Mara Ecosystem	30/10/1995	30/10/1995	Topi		predict	30/10/1995	9.079290563	4384.670492	3709.047981	5183.361181
Conservancies	TP	8771.740818				30/11/1995	1995	11	1775.009																		Masai Mara Ecosystem	30/11/1995	30/11/1995	Topi		predict	30/11/1995	9.079290563	4365.643058	3692.585364	5161.380831
Conservancies	TP	8771.740818				30/12/1995	1995	12	1775.009																		Masai Mara Ecosystem	30/12/1995	30/12/1995	Topi		predict	30/12/1995	9.079290563	4347.381513	3676.799843	5140.265129
Conservancies	TP	8771.740818				30/01/1996	1996	1	1775.009																		Masai Mara Ecosystem	30/01/1996	30/01/1996	Topi		predict	30/01/1996	9.079290563	4328.666967	3660.637481	5118.605108
Conservancies	TP	8771.740818				28/02/1996	1996	2	1775.009																		Masai Mara Ecosystem	28/02/1996	28/02/1996	Topi		predict	28/02/1996	9.079290563	4311.301802	3645.653882	5098.48818
Conservancies	TP	8771.740818				30/03/1996	1996	3	1775.009																		Masai Mara Ecosystem	30/03/1996	30/03/1996	Topi		predict	30/03/1996	9.079290563	4292.88944	3629.780865	5077.138382
Conservancies	TP	8771.740818				30/04/1996	1996	4	1775.009																		Masai Mara Ecosystem	30/04/1996	30/04/1996	Topi		predict	30/04/1996	9.079290563	4274.631081	3614.055077	5055.946986
Conservancies	TP	8771.740818				30/05/1996	1996	5	1775.009																		Masai Mara Ecosystem	30/05/1996	30/05/1996	Topi		predict	30/05/1996	9.079290563	4257.106986	3598.975333	5035.588802
Conservancies	TP	8771.740818				30/06/1996	1996	6	1775.009																		Masai Mara Ecosystem	30/06/1996	30/06/1996	Topi		predict	30/06/1996	9.079290563	4239.147508	3583.534871	5014.705378
Conservancies	TP	8771.740818				30/07/1996	1996	7	1775.009																		Masai Mara Ecosystem	30/07/1996	30/07/1996	Topi		predict	30/07/1996	9.079290563	4221.910021	3568.728489	4994.642848
Conservancies	TP	8771.740818	1990-1999	Dry	9604	08/08/1996	1996	8	1775.009	194.58	197.541	1.516085929	1.493360872	14	127.7116148	125.7973079	295	2691.066168	2650.728988	250815.753	242175.4998	500.8150886	492.1132997	18.61028519	18.5652061	2691.066168						obs	08/08/1996	9.079290563	4216.765946	3564.312461	4988.652155
Conservancies	TP	8771.740818				30/09/1996	1996	9	1775.009																		Masai Mara Ecosystem	30/09/1996	30/09/1996	Topi		predict	30/09/1996	9.079290563	4186.725114	3538.546917	4953.634245
Conservancies	TP	8771.740818				30/10/1996	1996	10	1775.009																		Masai Mara Ecosystem	30/10/1996	30/10/1996	Topi		predict	30/10/1996	9.079290563	4169.910131	3524.142683	4934.008654
Conservancies	TP	8771.740818				30/11/1996	1996	11	1775.009																		Masai Mara Ecosystem	30/11/1996	30/11/1996	Topi		predict	30/11/1996	9.079290563	4152.676763	3509.393378	4913.876115
Conservancies	TP	8771.740818	1990-1999	Wet	9607	13/12/1996	1996	12	1775.009	188.94	189.1515	1.672488621	1.670618525	14	131.5239018	131.3768381	316	2968.682354	2965.362918	523550.4527	522825.1858	723.5678632	723.0665155	24.37336761	24.38374443	2968.682354						obs	13/12/1996	9.079290563	4145.492541	3503.248721	4905.477679
Conservancies	TP	8771.740818				30/01/1997	1997	1	1775.009																		Masai Mara Ecosystem	30/01/1997	30/01/1997	Topi		predict	30/01/1997	9.079290563	4119.182644	3480.766237	4874.692669
Conservancies	TP	8771.740818				28/02/1997	1997	2	1775.009																		Masai Mara Ecosystem	28/02/1997	28/02/1997	Topi		predict	28/02/1997	9.079290563	4103.450668	3467.338199	4856.26334
Conservancies	TP	8771.740818				30/03/1997	1997	3	1775.009																		Masai Mara Ecosystem	30/03/1997	30/03/1997	Topi		predict	30/03/1997	9.079290563	4087.304466	3453.568587	4837.331988
Conservancies	TP	8771.740818				30/04/1997	1997	4	1775.009																		Masai Mara Ecosystem	30/04/1997	30/04/1997	Topi		predict	30/04/1997	9.079290563	4070.755829	3439.468421	4817.911081
Conservancies	TP	8771.740818	1990-1999	Wet	9703	31/05/1997	1997	5	1775.009	188.94	193.76625	2.228220599	2.172720998	14	131.5239018	128.2479586	421	3955.111617	3856.599325	339985.0861	304512.801	583.0824007	551.8267854	14.74250178	14.30863667	3955.111617						obs	31/05/1997	9.079290563	4054.343902	3425.497433	4798.632841
Conservancies	TP	8771.740818				30/06/1997	1997	6	1775.009																		Masai Mara Ecosystem	30/06/1997	30/06/1997	Topi		predict	30/06/1997	9.079290563	4038.590346	3412.098839	4780.111232
Conservancies	TP	8771.740818				30/07/1997	1997	7	1775.009																		Masai Mara Ecosystem	30/07/1997	30/07/1997	Topi		predict	30/07/1997	9.079290563	4022.962463	3398.818744	4761.721115
Conservancies	TP	8771.740818	1990-1999	Dry	9706	26/08/1997	1997	8	1775.009	188.94	192.28875	2.249391341	2.210217706	14	131.5239018	129.2333847	425	3992.689875	3923.156321	1653305.184	1611296.902	1285.809155	1269.368702	32.20408285	32.35580227	3992.689875						obs	26/08/1997	9.079290563	4009.003875	3386.966993	4745.281577
Conservancies	TP	8771.740818				30/09/1997	1997	9	1775.009																		Masai Mara Ecosystem	30/09/1997	30/09/1997	Topi		predict	30/09/1997	9.079290563	3991.058193	3371.743638	4724.1271
Conservancies	TP	8771.740818				30/10/1997	1997	10	1775.009																		Masai Mara Ecosystem	30/10/1997	30/10/1997	Topi		predict	30/10/1997	9.079290563	3975.808641	3358.819605	4706.133763
Conservancies	TP	8771.740818				30/11/1997	1997	11	1775.009																		Masai Mara Ecosystem	30/11/1997	30/11/1997	Topi		predict	30/11/1997	9.079290563	3960.177986	3345.58429	4687.674355
Conservancies	TP	8771.740818				30/12/1997	1997	12	1775.009																		Masai Mara Ecosystem	30/12/1997	30/12/1997	Topi		predict	30/12/1997	9.079290563	3945.173535	3332.890442	4669.938749
Conservancies	TP	8771.740818				30/01/1998	1998	1	1775.009																		Masai Mara Ecosystem	30/01/1998	30/01/1998	Topi		predict	30/01/1998	9.079290563	3929.793829	3319.890629	4651.743466
Conservancies	TP	8771.740818				28/02/1998	1998	2	1775.009																		Masai Mara Ecosystem	28/02/1998	28/02/1998	Topi		predict	28/02/1998	9.079290563	3915.52025	3307.836284	4634.842088
Conservancies	TP	8771.740818				30/03/1998	1998	3	1775.009																		Masai Mara Ecosystem	30/03/1998	30/03/1998	Topi		predict	30/03/1998	9.079290563	3900.869289	3295.473844	4617.478981
Conservancies	TP	8771.740818				30/04/1998	1998	4	1775.009																		Masai Mara Ecosystem	30/04/1998	30/04/1998	Topi		predict	30/04/1998	9.079290563	3885.851521	3282.813159	4599.665383
Conservancies	TP	8771.740818				30/05/1998	1998	5	1775.009																		Masai Mara Ecosystem	30/05/1998	30/05/1998	Topi		predict	30/05/1998	9.079290563	3871.434771	3270.669998	4582.549506
Conservancies	TP	8771.740818				30/06/1998	1998	6	1775.009																		Masai Mara Ecosystem	30/06/1998	30/06/1998	Topi		predict	30/06/1998	9.079290563	3856.656821	3258.233741	4564.989198
Conservancies	TP	8771.740818				30/07/1998	1998	7	1775.009																		Masai Mara Ecosystem	30/07/1998	30/07/1998	Topi		predict	30/07/1998	9.079290563	3842.470045	3246.305714	4548.116334
Conservancies	TP	8771.740818				30/08/1998	1998	8	1775.009																		Masai Mara Ecosystem	30/08/1998	30/08/1998	Topi		predict	30/08/1998	9.079290563	3827.92758	3234.089674	4530.804966
Conservancies	TP	8771.740818				30/09/1998	1998	9	1775.009																		Masai Mara Ecosystem	30/09/1998	30/09/1998	Topi		predict	30/09/1998	9.079290563	3813.503158	3221.98398	4513.61845
Conservancies	TP	8771.740818				30/10/1998	1998	10	1775.009																		Masai Mara Ecosystem	30/10/1998	30/10/1998	Topi		predict	30/10/1998	9.079290563	3799.655412	3210.372882	4497.104163
Conservancies	TP	8771.740818				30/11/1998	1998	11	1775.009																		Masai Mara Ecosystem	30/11/1998	30/11/1998	Topi		predict	30/11/1998	9.079290563	3785.460116	3198.481317	4480.160074
Conservancies	TP	8771.740818				30/12/1998	1998	12	1775.009																		Masai Mara Ecosystem	30/12/1998	30/12/1998	Topi		predict	30/12/1998	9.079290563	3771.832108	3187.07555	4463.878321
Conservancies	TP	8771.740818				30/01/1999	1999	1	1775.009																		Masai Mara Ecosystem	30/01/1999	30/01/1999	Topi		predict	30/01/1999	9.079290563	3757.861827	3175.394214	4447.1724
Conservancies	TP	8771.740818				28/02/1999	1999	2	1775.009																		Masai Mara Ecosystem	28/02/1999	28/02/1999	Topi		predict	28/02/1999	9.079290563	3744.894967	3164.561837	4431.652481
Conservancies	TP	8771.740818				30/03/1999	1999	3	1775.009																		Masai Mara Ecosystem	30/03/1999	30/03/1999	Topi		predict	30/03/1999	9.079290563	3731.5839	3153.451928	4415.706573
Conservancies	TP	8771.740818				30/04/1999	1999	4	1775.009																		Masai Mara Ecosystem	30/04/1999	30/04/1999	Topi		predict	30/04/1999	9.079290563	3717.93809	3142.073229	4399.344838
Conservancies	TP	8771.740818				30/05/1999	1999	5	1775.009																		Masai Mara Ecosystem	30/05/1999	30/05/1999	Topi		predict	30/05/1999	9.079290563	3704.836941	3131.158867	4383.621958
Conservancies	TP	8771.740818				30/06/1999	1999	6	1775.009																		Masai Mara Ecosystem	30/06/1999	30/06/1999	Topi		predict	30/06/1999	9.079290563	3691.40604	3119.980202	4367.488788
Conservancies	TP	8771.740818				30/07/1999	1999	7	1775.009																		Masai Mara Ecosystem	30/07/1999	30/07/1999	Topi		predict	30/07/1999	9.079290563	3678.510946	3109.257483	4351.985273
Conservancies	TP	8771.740818				30/08/1999	1999	8	1775.009																		Masai Mara Ecosystem	30/08/1999	30/08/1999	Topi		predict	30/08/1999	9.079290563	3665.291003	3098.274878	4336.076902
Conservancies	TP	8771.740818				30/09/1999	1999	9	1775.009																		Masai Mara Ecosystem	30/09/1999	30/09/1999	Topi		predict	30/09/1999	9.079290563	3652.176782	3087.390426	4320.281341
Conservancies	TP	8771.740818				30/10/1999	1999	10	1775.009																		Masai Mara Ecosystem	30/10/1999	30/10/1999	Topi		predict	30/10/1999	9.079290563	3639.585332	3076.949615	4305.101819
Conservancies	TP	8771.740818				30/11/1999	1999	11	1775.009																		Masai Mara Ecosystem	30/11/1999	30/11/1999	Topi		predict	30/11/1999	9.079290563	3626.67627	3066.255453	4289.525437
Conservancies	TP	8771.740818				30/12/1999	1999	12	1775.009																		Masai Mara Ecosystem	30/12/1999	30/12/1999	Topi		predict	30/12/1999	9.079290563	3614.281538	3055.997	4274.556236
Conservancies	TP	8771.740818				30/01/2000	2000	1	1775.009																		Masai Mara Ecosystem	30/01/2000	30/01/2000	Topi		predict	30/01/2000	9.079290563	3601.57389	3045.489448	4259.195346
Conservancies	TP	8771.740818				28/02/2000	2000	2	1775.009																		Masai Mara Ecosystem	28/02/2000	28/02/2000	Topi		predict	28/02/2000	9.079290563	3589.777497	3035.74443	4244.92337
Conservancies	TP	8771.740818				30/03/2000	2000	3	1775.009																		Masai Mara Ecosystem	30/03/2000	30/03/2000	Topi		predict	30/03/2000	9.079290563	3577.264383	3025.416946	4229.77087
Conservancies	TP	8771.740818				30/04/2000	2000	4	1775.009																		Masai Mara Ecosystem	30/04/2000	30/04/2000	Topi		predict	30/04/2000	9.079290563	3564.850413	3015.181178	4214.724661
Conservancies	TP	8771.740818				30/05/2000	2000	5	1775.009																		Masai Mara Ecosystem	30/05/2000	30/05/2000	Topi		predict	30/05/2000	9.079290563	3552.930427	3005.36209	4200.264141
Conservancies	TP	8771.740818				30/06/2000	2000	6	1775.009																		Masai Mara Ecosystem	30/06/2000	30/06/2000	Topi		predict	30/06/2000	9.079290563	3540.708875	2995.304231	4185.424374
Conservancies	TP	8771.740818				30/07/2000	2000	7	1775.009																		Masai Mara Ecosystem	30/07/2000	30/07/2000	Topi		predict	30/07/2000	9.079290563	3528.973407	2985.655695	4171.161908
Conservancies	TP	8771.740818				30/08/2000	2000	8	1775.009																		Masai Mara Ecosystem	30/08/2000	30/08/2000	Topi		predict	30/08/2000	9.079290563	3516.940792	2975.772423	4156.525022
Conservancies	TP	8771.740818				30/09/2000	2000	9	1775.009																		Masai Mara Ecosystem	30/09/2000	30/09/2000	Topi		predict	30/09/2000	9.079290563	3505.002885	2965.97663	4141.989892
Conservancies	TP	8771.740818				30/10/2000	2000	10	1775.009																		Masai Mara Ecosystem	30/10/2000	30/10/2000	Topi		predict	30/10/2000	9.079290563	3493.539424	2956.579344	4128.019677
Conservancies	TP	8771.740818	2000-2009	Dry	0004	06/11/2000	2000	11	1775.009	193.17	196.695	1.780814826	1.748900582	14	128.6438163	126.3383716	344	3160.962344	3104.314273	356847.5741	346128.0008	597.3672021	588.3264407	18.89827012	18.9518969	3160.962344						obs	06/11/2000	9.079290563	3490.877178	2954.398241	4124.773465
Conservancies	TP	8771.740818				30/12/2000	2000	12	1775.009																		Masai Mara Ecosystem	30/12/2000	30/12/2000	Topi		predict	30/12/2000	9.079290563	3470.498167	2937.718729	4099.901536
Conservancies	TP	8771.740818				30/01/2001	2001	1	1775.009																		Masai Mara Ecosystem	30/01/2001	30/01/2001	Topi		predict	30/01/2001	9.079290563	3458.924598	2928.259235	4085.758266
Conservancies	TP	8771.740818				28/02/2001	2001	2	1775.009																		Masai Mara Ecosystem	28/02/2001	28/02/2001	Topi		predict	28/02/2001	9.079290563	3448.179627	2919.485495	4072.615796
Conservancies	TP	8771.740818				30/03/2001	2001	3	1775.009																		Masai Mara Ecosystem	30/03/2001	30/03/2001	Topi		predict	30/03/2001	9.079290563	3437.14671	2910.48516	4059.109343
Conservancies	TP	8771.740818				30/04/2001	2001	4	1775.009																		Masai Mara Ecosystem	30/04/2001	30/04/2001	Topi		predict	30/04/2001	9.079290563	3425.833439	2901.265086	4045.247297
Conservancies	TP	8771.740818				30/05/2001	2001	5	1775.009																		Masai Mara Ecosystem	30/05/2001	30/05/2001	Topi		predict	30/05/2001	9.079290563	3414.968924	2892.419277	4031.923326
Conservancies	TP	8771.740818				30/06/2001	2001	6	1775.009																		Masai Mara Ecosystem	30/06/2001	30/06/2001	Topi		predict	30/06/2001	9.079290563	3403.828059	2883.357136	4018.24849
Conservancies	TP	8771.740818				30/07/2001	2001	7	1775.009																		Masai Mara Ecosystem	30/07/2001	30/07/2001	Topi		predict	30/07/2001	9.079290563	3393.128848	2874.66249	4005.104398
Conservancies	TP	8771.740818				30/08/2001	2001	8	1775.009																		Masai Mara Ecosystem	30/08/2001	30/08/2001	Topi		predict	30/08/2001	9.079290563	3382.157221	2865.754833	3991.614124
Conservancies	TP	8771.740818				30/09/2001	2001	9	1775.009																		Masai Mara Ecosystem	30/09/2001	30/09/2001	Topi		predict	30/09/2001	9.079290563	3371.270406	2856.92438	3978.216656
Conservancies	TP	8771.740818				30/10/2001	2001	10	1775.009																		Masai Mara Ecosystem	30/10/2001	30/10/2001	Topi		predict	30/10/2001	9.079290563	3360.814784	2848.451466	3965.339112
Conservancies	TP	8771.740818				30/11/2001	2001	11	1775.009																		Masai Mara Ecosystem	30/11/2001	30/11/2001	Topi		predict	30/11/2001	9.079290563	3350.092547	2839.770389	3952.122367
Conservancies	TP	8771.740818				30/12/2001	2001	12	1775.009																		Masai Mara Ecosystem	30/12/2001	30/12/2001	Topi		predict	30/12/2001	9.079290563	3339.794729	2831.440416	3939.418526
Conservancies	TP	8771.740818				30/01/2002	2002	1	1775.009																		Masai Mara Ecosystem	30/01/2002	30/01/2002	Topi		predict	30/01/2002	9.079290563	3329.23406	2822.905384	3926.380065
Conservancies	TP	8771.740818				28/02/2002	2002	2	1775.009																		Masai Mara Ecosystem	28/02/2002	28/02/2002	Topi		predict	28/02/2002	9.079290563	3319.428044	2814.987062	3914.264009
Conservancies	TP	8771.740818				30/03/2002	2002	3	1775.009																		Masai Mara Ecosystem	30/03/2002	30/03/2002	Topi		predict	30/03/2002	9.079290563	3309.357802	2806.862142	3901.812241
Conservancies	TP	8771.740818				30/04/2002	2002	4	1775.009																		Masai Mara Ecosystem	30/04/2002	30/04/2002	Topi		predict	30/04/2002	9.079290563	3299.030139	2798.536579	3889.032555
Conservancies	TP	8771.740818				30/05/2002	2002	5	1775.009																		Masai Mara Ecosystem	30/05/2002	30/05/2002	Topi		predict	30/05/2002	9.079290563	3289.110667	2790.546723	3876.748914
Conservancies	TP	8771.740818				30/06/2002	2002	6	1775.009																		Masai Mara Ecosystem	30/06/2002	30/06/2002	Topi		predict	30/06/2002	9.079290563	3278.937373	2782.359102	3864.141868
Conservancies	TP	8771.740818				30/07/2002	2002	7	1775.009																		Masai Mara Ecosystem	30/07/2002	30/07/2002	Topi		predict	30/07/2002	9.079290563	3269.165926	2774.501171	3852.024271
Conservancies	TP	8771.740818				30/08/2002	2002	8	1775.009																		Masai Mara Ecosystem	30/08/2002	30/08/2002	Topi		predict	30/08/2002	9.079290563	3259.144195	2766.448255	3839.587769
Conservancies	TP	8771.740818				30/09/2002	2002	9	1775.009																		Masai Mara Ecosystem	30/09/2002	30/09/2002	Topi		predict	30/09/2002	9.079290563	3249.19843	2758.462556	3827.237173
Conservancies	TP	8771.740818				30/10/2002	2002	10	1775.009																		Masai Mara Ecosystem	30/10/2002	30/10/2002	Topi		predict	30/10/2002	9.079290563	3239.645162	2750.797673	3815.366313
Conservancies	TP	8771.740818				30/11/2002	2002	11	1775.009																		Masai Mara Ecosystem	30/11/2002	30/11/2002	Topi		predict	30/11/2002	9.079290563	3229.84683	2742.941799	3803.183337
Conservancies	TP	8771.740818	2000-2009	Wet	0204	07/12/2002	2002	12	1775.009	100.11	100.815	1.428428728	1.418439716	14	248.228209	246.4923474	143	2535.473849	2517.743262	928975.1613	923678.6081	963.8335755	961.0819986	38.01394268	38.17235907	2535.473849						obs	07/12/2002	9.079290563	3227.644555	2741.17688	3800.444052
Conservancies	TP	8771.740818				30/01/2003	2003	1	1775.009																		Masai Mara Ecosystem	30/01/2003	30/01/2003	Topi		predict	30/01/2003	9.079290563	3210.781365	2727.671645	3779.456737
Conservancies	TP	8771.740818				28/02/2003	2003	2	1775.009																		Masai Mara Ecosystem	28/02/2003	28/02/2003	Topi		predict	28/02/2003	9.079290563	3201.81629	2720.497963	3768.29084
Conservancies	TP	8771.740818				30/03/2003	2003	3	1775.009																		Masai Mara Ecosystem	30/03/2003	30/03/2003	Topi		predict	30/03/2003	9.079290563	3192.608285	2713.134018	3756.816874
Conservancies	TP	8771.740818				30/04/2003	2003	4	1775.009																		Masai Mara Ecosystem	30/04/2003	30/04/2003	Topi		predict	30/04/2003	9.079290563	3183.16344	2705.584694	3745.042433
Conservancies	TP	8771.740818				30/05/2003	2003	5	1775.009																		Masai Mara Ecosystem	30/05/2003	30/05/2003	Topi		predict	30/05/2003	9.079290563	3174.090475	2698.336135	3733.72695
Conservancies	TP	8771.740818				30/06/2003	2003	6	1775.009																		Masai Mara Ecosystem	30/06/2003	30/06/2003	Topi		predict	30/06/2003	9.079290563	3164.78388	2690.904151	3722.115856
Conservancies	TP	8771.740818				30/07/2003	2003	7	1775.009																		Masai Mara Ecosystem	30/07/2003	30/07/2003	Topi		predict	30/07/2003	9.079290563	3155.843468	2683.767313	3710.958079
Conservancies	TP	8771.740818				30/08/2003	2003	8	1775.009																		Masai Mara Ecosystem	30/08/2003	30/08/2003	Topi		predict	30/08/2003	9.079290563	3146.672577	2676.448875	3699.509599
Conservancies	TP	8771.740818				30/09/2003	2003	9	1775.009																		Masai Mara Ecosystem	30/09/2003	30/09/2003	Topi		predict	30/09/2003	9.079290563	3137.56969	2669.186678	3688.143524
Conservancies	TP	8771.740818				30/10/2003	2003	10	1775.009																		Masai Mara Ecosystem	30/10/2003	30/10/2003	Topi		predict	30/10/2003	9.079290563	3128.824593	2662.211363	3677.222428
Conservancies	TP	8771.740818				30/11/2003	2003	11	1775.009																		Masai Mara Ecosystem	30/11/2003	30/11/2003	Topi		predict	30/11/2003	9.079290563	3119.853664	2655.056945	3666.018124
Conservancies	TP	8771.740818				30/12/2003	2003	12	1775.009																		Masai Mara Ecosystem	30/12/2003	30/12/2003	Topi		predict	30/12/2003	9.079290563	3111.235088	2648.184072	3655.253378
Conservancies	TP	8771.740818				30/01/2004	2004	1	1775.009																		Masai Mara Ecosystem	30/01/2004	30/01/2004	Topi		predict	30/01/2004	9.079290563	3102.393691	2641.13358	3644.210459
Conservancies	TP	8771.740818				28/02/2004	2004	2	1775.009																		Masai Mara Ecosystem	28/02/2004	28/02/2004	Topi		predict	28/02/2004	9.079290563	3094.181486	2634.584449	3633.954141
Conservancies	TP	8771.740818				30/03/2004	2004	3	1775.009																		Masai Mara Ecosystem	30/03/2004	30/03/2004	Topi		predict	30/03/2004	9.079290563	3085.465177	2627.632397	3623.069715
Conservancies	TP	8771.740818				30/04/2004	2004	4	1775.009																		Masai Mara Ecosystem	30/04/2004	30/04/2004	Topi		predict	30/04/2004	9.079290563	3076.81261	2620.729727	3612.267127
Conservancies	TP	8771.740818	2000-2009	Wet	0403	30/05/2004	2004	5	1775.009	191.76	192.92325	2.696078431	2.679822157	14	129.5897267	128.8083525	517	4785.56348	4756.708448	1665163.578	1647358.199	1290.412174	1283.494526	26.96468616	26.98282942	4785.56348						obs	30/05/2004	9.079290563	3068.499286	2614.095787	3601.890917
Conservancies	TP	8771.740818				30/06/2004	2004	6	1775.009																		Masai Mara Ecosystem	30/06/2004	30/06/2004	Topi		predict	30/06/2004	9.079290563	3059.970408	2607.287324	3591.249347
Conservancies	TP	8771.740818				30/07/2004	2004	7	1775.009																		Masai Mara Ecosystem	30/07/2004	30/07/2004	Topi		predict	30/07/2004	9.079290563	3051.775681	2600.742643	3581.028992
Conservancies	TP	8771.740818				30/08/2004	2004	8	1775.009																		Masai Mara Ecosystem	30/08/2004	30/08/2004	Topi		predict	30/08/2004	9.079290563	3043.368223	2594.02443	3570.548541
Conservancies	TP	8771.740818				30/09/2004	2004	9	1775.009																		Masai Mara Ecosystem	30/09/2004	30/09/2004	Topi		predict	30/09/2004	9.079290563	3035.021616	2587.350552	3560.150054
Conservancies	TP	8771.740818				30/10/2004	2004	10	1775.009																		Masai Mara Ecosystem	30/10/2004	30/10/2004	Topi		predict	30/10/2004	9.079290563	3027.001654	2580.933196	3550.165123
Conservancies	TP	8771.740818				30/11/2004	2004	11	1775.009																		Masai Mara Ecosystem	30/11/2004	30/11/2004	Topi		predict	30/11/2004	9.079290563	3018.773126	2574.343521	3539.928185
Conservancies	TP	8771.740818				30/12/2004	2004	12	1775.009																		Masai Mara Ecosystem	30/12/2004	30/12/2004	Topi		predict	30/12/2004	9.079290563	3010.866384	2568.005689	3530.099804
Conservancies	TP	8771.740818				30/01/2005	2005	1	1775.009																		Masai Mara Ecosystem	30/01/2005	30/01/2005	Topi		predict	30/01/2005	9.079290563	3002.753769	2561.496113	3520.024939
Conservancies	TP	8771.740818				28/02/2005	2005	2	1775.009																		Masai Mara Ecosystem	28/02/2005	28/02/2005	Topi		predict	28/02/2005	9.079290563	2995.217145	2555.441857	3510.674964
Conservancies	TP	8771.740818				30/03/2005	2005	3	1775.009																		Masai Mara Ecosystem	30/03/2005	30/03/2005	Topi		predict	30/03/2005	9.079290563	2987.473652	2549.213747	3501.079041
Conservancies	TP	8771.740818				30/04/2005	2005	4	1775.009																		Masai Mara Ecosystem	30/04/2005	30/04/2005	Topi		predict	30/04/2005	9.079290563	2979.528162	2542.814219	3491.245252
Conservancies	TP	8771.740818	2000-2009	Wet	0502	13/05/2005	2005	5	1775.009	190.35	197.78775	2.626740215	2.527962424	14	130.5496506	125.6403695	500	4662.487523	4487.156055	993990.4809	899838.0165	996.9907125	948.5979214	21.38323604	21.14029264	4662.487523						obs	13/05/2005	9.079290563	2976.213031	2540.141214	3487.146287
Conservancies	TP	8771.740818				30/06/2005	2005	6	1775.009																		Masai Mara Ecosystem	30/06/2005	30/06/2005	Topi		predict	30/06/2005	9.079290563	2964.057983	2530.324497	3472.139537
Conservancies	TP	8771.740818				30/07/2005	2005	7	1775.009																		Masai Mara Ecosystem	30/07/2005	30/07/2005	Topi		predict	30/07/2005	9.079290563	2956.528729	2524.229878	3462.862952
Conservancies	TP	8771.740818				30/08/2005	2005	8	1775.009																		Masai Mara Ecosystem	30/08/2005	30/08/2005	Topi		predict	30/08/2005	9.079290563	2948.802564	2517.963745	3453.360509
Conservancies	TP	8771.740818	2000-2009	Dry	0503	13/09/2005	2005	9	1775.009	191.76	194.7915	1.559240718	1.534974575	14	129.5897267	127.5729485	299	2767.666307	2724.593686	262704.4427	259384.662	512.5470151	509.2982053	18.51910448	18.69262958	2767.666307						obs	13/09/2005	9.079290563	2945.331202	2515.14411	3449.096955
Conservancies	TP	8771.740818				30/10/2005	2005	10	1775.009																		Masai Mara Ecosystem	30/10/2005	30/10/2005	Topi		predict	30/10/2005	9.079290563	2933.75793	2505.723024	3434.911006
Conservancies	TP	8771.740818				30/11/2005	2005	11	1775.009																		Masai Mara Ecosystem	30/11/2005	30/11/2005	Topi		predict	30/11/2005	9.079290563	2926.191824	2499.545473	3425.662259
Conservancies	TP	8771.740818				30/12/2005	2005	12	1775.009																		Masai Mara Ecosystem	30/12/2005	30/12/2005	Topi		predict	30/12/2005	9.079290563	2918.920182	2493.593425	3416.793991
Conservancies	TP	8771.740818				30/01/2006	2006	1	1775.009																		Masai Mara Ecosystem	30/01/2006	30/01/2006	Topi		predict	30/01/2006	9.079290563	2911.457742	2487.468947	3407.715379
Conservancies	TP	8771.740818				28/02/2006	2006	2	1775.009																		Masai Mara Ecosystem	28/02/2006	28/02/2006	Topi		predict	28/02/2006	9.079290563	2904.523786	2481.762482	3399.301296
Conservancies	TP	8771.740818				30/03/2006	2006	3	1775.009																		Masai Mara Ecosystem	30/03/2006	30/03/2006	Topi		predict	30/03/2006	9.079290563	2897.398135	2475.881495	3390.677611
Conservancies	TP	8771.740818				30/04/2006	2006	4	1775.009																		Masai Mara Ecosystem	30/04/2006	30/04/2006	Topi		predict	30/04/2006	9.079290563	2890.085148	2469.827161	3381.852907
Conservancies	TP	8771.740818	2000-2009	Wet	0603	08/05/2006	2006	5	1775.009	188.94	191.2665	0.592780777	0.585570395	14	131.5239018	129.9240902	112	1052.191214	1039.392722	253897.5963	247969.573	503.8825223	497.9654336	47.88887377	47.90926694	1052.191214						obs	08/05/2006	9.079290563	2888.206148	2468.268357	3379.589876
Conservancies	TP	8771.740818				30/06/2006	2006	6	1775.009																		Masai Mara Ecosystem	30/06/2006	30/06/2006	Topi		predict	30/06/2006	9.079290563	2875.842168	2457.97676	3364.746286
Conservancies	TP	8771.740818				30/07/2006	2006	7	1775.009																		Masai Mara Ecosystem	30/07/2006	30/07/2006	Topi		predict	30/07/2006	9.079290563	2868.908089	2452.177224	3356.459534
Conservancies	TP	8771.740818				30/08/2006	2006	8	1775.009																		Masai Mara Ecosystem	30/08/2006	30/08/2006	Topi		predict	30/08/2006	9.079290563	2861.791213	2446.202688	3347.984607
Conservancies	TP	8771.740818				30/09/2006	2006	9	1775.009																		Masai Mara Ecosystem	30/09/2006	30/09/2006	Topi		predict	30/09/2006	9.079290563	2854.723008	2440.245677	3339.599585
Conservancies	TP	8771.740818				30/10/2006	2006	10	1775.009																		Masai Mara Ecosystem	30/10/2006	30/10/2006	Topi		predict	30/10/2006	9.079290563	2847.928715	2434.496479	3331.571039
Conservancies	TP	8771.740818				30/11/2006	2006	11	1775.009																		Masai Mara Ecosystem	30/11/2006	30/11/2006	Topi		predict	30/11/2006	9.079290563	2840.954936	2428.570756	3323.364134
Conservancies	TP	8771.740818				30/12/2006	2006	12	1775.009																		Masai Mara Ecosystem	30/12/2006	30/12/2006	Topi		predict	30/12/2006	9.079290563	2834.251168	2422.849807	3315.508729
Conservancies	TP	8771.740818				30/01/2007	2007	1	1775.009																		Masai Mara Ecosystem	30/01/2007	30/01/2007	Topi		predict	30/01/2007	9.079290563	2827.370055	2416.951166	3307.481567
Conservancies	TP	8771.740818				28/02/2007	2007	2	1775.009																		Masai Mara Ecosystem	28/02/2007	28/02/2007	Topi		predict	28/02/2007	9.079290563	2820.974922	2411.444056	3300.055621
Conservancies	TP	8771.740818				30/03/2007	2007	3	1775.009																		Masai Mara Ecosystem	30/03/2007	30/03/2007	Topi		predict	30/03/2007	9.079290563	2814.401632	2405.75721	3292.45882
Conservancies	TP	8771.740818				30/04/2007	2007	4	1775.009																		Masai Mara Ecosystem	30/04/2007	30/04/2007	Topi		predict	30/04/2007	9.079290563	2807.654072	2399.890612	3284.700289
Conservancies	TP	8771.740818	2000-2009	Wet	0702	23/05/2007	2007	5	1775.009	186.12	187.91775	2.895981087	2.868276147	14	133.5166882	132.239376	539	5140.392494	5091.215976	2489151.367	2431888.734	1577.704461	1559.451421	30.69229564	30.63023506	5140.392494						obs	23/05/2007	9.079290563	2802.677011	2395.543784	3279.004326
Conservancies	TP	8771.740818				30/06/2007	2007	6	1775.009																		Masai Mara Ecosystem	30/06/2007	30/06/2007	Topi		predict	30/06/2007	9.079290563	2794.50801	2388.371641	3269.70681
Conservancies	TP	8771.740818				30/07/2007	2007	7	1775.009																		Masai Mara Ecosystem	30/07/2007	30/07/2007	Topi		predict	30/07/2007	9.079290563	2788.105847	2382.716765	3262.466747
Conservancies	TP	8771.740818				30/08/2007	2007	8	1775.009																		Masai Mara Ecosystem	30/08/2007	30/08/2007	Topi		predict	30/08/2007	9.079290563	2781.533441	2376.879129	3255.078557
Conservancies	TP	8771.740818				30/09/2007	2007	9	1775.009																		Masai Mara Ecosystem	30/09/2007	30/09/2007	Topi		predict	30/09/2007	9.079290563	2775.004488	2371.046338	3247.785495
Conservancies	TP	8771.740818				30/10/2007	2007	10	1775.009																		Masai Mara Ecosystem	30/10/2007	30/10/2007	Topi		predict	30/10/2007	9.079290563	2768.727122	2365.405402	3240.818621
Conservancies	TP	8771.740818				30/11/2007	2007	11	1775.009																		Masai Mara Ecosystem	30/11/2007	30/11/2007	Topi		predict	30/11/2007	9.079290563	2762.282447	2359.579338	3233.713821
Conservancies	TP	8771.740818				30/12/2007	2007	12	1775.009																		Masai Mara Ecosystem	30/12/2007	30/12/2007	Topi		predict	30/12/2007	9.079290563	2756.085865	2353.943164	3226.929778
Conservancies	TP	8771.740818				30/01/2008	2008	1	1775.009																		Masai Mara Ecosystem	30/01/2008	30/01/2008	Topi		predict	30/01/2008	9.079290563	2749.72387	2348.120267	3220.014522
Conservancies	TP	8771.740818				28/02/2008	2008	2	1775.009																		Masai Mara Ecosystem	28/02/2008	28/02/2008	Topi		predict	28/02/2008	9.079290563	2743.809826	2342.673341	3213.633001
Conservancies	TP	8771.740818				30/03/2008	2008	3	1775.009																		Masai Mara Ecosystem	30/03/2008	30/03/2008	Topi		predict	30/03/2008	9.079290563	2737.52762	2336.850292	3206.905251
Conservancies	TP	8771.740818				30/04/2008	2008	4	1775.009																		Masai Mara Ecosystem	30/04/2008	30/04/2008	Topi		predict	30/04/2008	9.079290563	2731.286052	2331.025962	3200.274737
Conservancies	TP	8771.740818				30/05/2008	2008	5	1775.009																		Masai Mara Ecosystem	30/05/2008	30/05/2008	Topi		predict	30/05/2008	9.079290563	2725.284142	2325.387558	3193.950888
Conservancies	TP	8771.740818				30/06/2008	2008	6	1775.009																		Masai Mara Ecosystem	30/06/2008	30/06/2008	Topi		predict	30/06/2008	9.079290563	2719.121382	2319.558456	3187.512292
Conservancies	TP	8771.740818				30/07/2008	2008	7	1775.009																		Masai Mara Ecosystem	30/07/2008	30/07/2008	Topi		predict	30/07/2008	9.079290563	2713.195005	2313.914052	3181.374489
Conservancies	TP	8771.740818				30/08/2008	2008	8	1775.009																		Masai Mara Ecosystem	30/08/2008	30/08/2008	Topi		predict	30/08/2008	9.079290563	2707.109544	2308.077379	3175.128421
Conservancies	TP	8771.740818				30/09/2008	2008	9	1775.009																		Masai Mara Ecosystem	30/09/2008	30/09/2008	Topi		predict	30/09/2008	9.079290563	2701.062795	2302.235858	3168.980363
Conservancies	TP	8771.740818				30/10/2008	2008	10	1775.009																		Masai Mara Ecosystem	30/10/2008	30/10/2008	Topi		predict	30/10/2008	9.079290563	2695.247605	2296.57756	3163.124023
Conservancies	TP	8771.740818	2000-2009	Dry	0803	02/11/2008	2008	11	1775.009	190.35	196.554	1.58129761	1.531385777	14	130.5496506	126.4290017	301	2806.817489	2718.223537	257570.9844	251648.9317	507.5145165	501.6462216	18.08149331	18.45492892	2806.817489						obs	02/11/2008	9.079290563	2694.668047	2296.011426	3162.543444
Conservancies	TP	8771.740818				30/12/2008	2008	12	1775.009																		Masai Mara Ecosystem	30/12/2008	30/12/2008	Topi		predict	30/12/2008	9.079290563	2683.532677	2285.05427	3151.499606
Conservancies	TP	8771.740818				30/01/2009	2009	1	1775.009																		Masai Mara Ecosystem	30/01/2009	30/01/2009	Topi		predict	30/01/2009	9.079290563	2677.634614	2279.187755	3145.737824
Conservancies	TP	8771.740818				28/02/2009	2009	2	1775.009																		Masai Mara Ecosystem	28/02/2009	28/02/2009	Topi		predict	28/02/2009	9.079290563	2672.150445	2273.692691	3140.436713
Conservancies	TP	8771.740818				30/03/2009	2009	3	1775.009																		Masai Mara Ecosystem	30/03/2009	30/03/2009	Topi		predict	30/03/2009	9.079290563	2666.510783	2268.000498	3135.043295
Conservancies	TP	8771.740818				30/04/2009	2009	4	1775.009																		Masai Mara Ecosystem	30/04/2009	30/04/2009	Topi		predict	30/04/2009	9.079290563	2660.718696	2262.109912	3129.566756
Conservancies	TP	8771.740818				30/05/2009	2009	5	1775.009																		Masai Mara Ecosystem	30/05/2009	30/05/2009	Topi		predict	30/05/2009	9.079290563	2655.147527	2256.400523	3124.360377
Conservancies	TP	8771.740818				30/06/2009	2009	6	1775.009																		Masai Mara Ecosystem	30/06/2009	30/06/2009	Topi		predict	30/06/2009	9.079290563	2649.42551	2250.491269	3119.076989
Conservancies	TP	8771.740818				30/07/2009	2009	7	1775.009																		Masai Mara Ecosystem	30/07/2009	30/07/2009	Topi		predict	30/07/2009	9.079290563	2643.921472	2244.763006	3114.057355
Conservancies	TP	8771.740818				30/08/2009	2009	8	1775.009																		Masai Mara Ecosystem	30/08/2009	30/08/2009	Topi		predict	30/08/2009	9.079290563	2638.268129	2238.833478	3108.966695
Conservancies	TP	8771.740818				30/09/2009	2009	9	1775.009																		Masai Mara Ecosystem	30/09/2009	30/09/2009	Topi		predict	30/09/2009	9.079290563	2632.649158	2232.893112	3103.973742
Conservancies	TP	8771.740818	2000-2009	Dry	0903	26/10/2009	2009	10	1775.009	188.94	195.46125	0.973854134	0.941363058	13	122.1293374	118.0546886	184	1728.599852	1670.9279	697930.7642	651255.9314	835.4225064	807.0042946	48.32943295	48.29677537	1728.599852						obs	26/10/2009	9.079290563	2627.96272	2227.902281	3099.861298
Conservancies	TP	8771.740818				30/11/2009	2009	11	1775.009																		Masai Mara Ecosystem	30/11/2009	30/11/2009	Topi		predict	30/11/2009	9.079290563	2621.691481	2221.171163	3094.433393
Conservancies	TP	8771.740818				30/12/2009	2009	12	1775.009																		Masai Mara Ecosystem	30/12/2009	30/12/2009	Topi		predict	30/12/2009	9.079290563	2616.349973	2215.389788	3089.879362
Conservancies	TP	8771.740818				30/01/2010	2010	1	1775.009																		Masai Mara Ecosystem	30/01/2010	30/01/2010	Topi		predict	30/01/2010	9.079290563	2610.862883	2209.403981	3085.268722
Conservancies	TP	8771.740818				28/02/2010	2010	2	1775.009																		Masai Mara Ecosystem	28/02/2010	28/02/2010	Topi		predict	28/02/2010	9.079290563	2605.759375	2203.793398	3081.042864
Conservancies	TP	8771.740818				30/03/2010	2010	3	1775.009																		Masai Mara Ecosystem	30/03/2010	30/03/2010	Topi		predict	30/03/2010	9.079290563	2600.509668	2197.978048	3076.759816
Conservancies	TP	8771.740818				30/04/2010	2010	4	1775.009																		Masai Mara Ecosystem	30/04/2010	30/04/2010	Topi		predict	30/04/2010	9.079290563	2595.11647	2191.956644	3072.428241
Conservancies	TP	8771.740818				30/05/2010	2010	5	1775.009																		Masai Mara Ecosystem	30/05/2010	30/05/2010	Topi		predict	30/05/2010	9.079290563	2589.927421	2186.117554	3068.327242
Conservancies	TP	8771.740818				30/06/2010	2010	6	1775.009																		Masai Mara Ecosystem	30/06/2010	30/06/2010	Topi		predict	30/06/2010	9.079290563	2584.596259	2180.071413	3064.183029
Conservancies	TP	8771.740818				30/07/2010	2010	7	1775.009																		Masai Mara Ecosystem	30/07/2010	30/07/2010	Topi		predict	30/07/2010	9.079290563	2579.466627	2174.208229	3060.262578
Conservancies	TP	8771.740818				30/08/2010	2010	8	1775.009																		Masai Mara Ecosystem	30/08/2010	30/08/2010	Topi		predict	30/08/2010	9.079290563	2574.19623	2168.137076	3056.304097
Conservancies	TP	8771.740818				30/09/2010	2010	9	1775.009																		Masai Mara Ecosystem	30/09/2010	30/09/2010	Topi		predict	30/09/2010	9.079290563	2568.956232	2162.053163	3052.439335
Conservancies	TP	8771.740818	2010-2014	Dry	1004	25/10/2010	2010	10	1775.009	186.12	188.0235	1.50440576	1.489175555	13	123.9797819	122.7246435	280	2670.333763	2643.300013	559280.0605	549284.3388	747.8502928	741.137193	28.00587339	28.03833047	2670.333763						obs	25/10/2010	9.079290563	2564.75235	2157.137482	3049.390534
Conservancies	TP	8771.740818				30/11/2010	2010	11	1775.009																		Masai Mara Ecosystem	30/11/2010	30/11/2010	Topi		predict	30/11/2010	9.079290563	2558.73279	2150.044328	3045.106283
Conservancies	TP	8771.740818				30/12/2010	2010	12	1775.009																		Masai Mara Ecosystem	30/12/2010	30/12/2010	Topi		predict	30/12/2010	9.079290563	2553.746853	2144.120256	3041.631163
Conservancies	TP	8771.740818				30/01/2011	2011	1	1775.009																		Masai Mara Ecosystem	30/01/2011	30/01/2011	Topi		predict	30/01/2011	9.079290563	2548.623387	2137.98622	3038.130512
Conservancies	TP	8771.740818				28/02/2011	2011	2	1775.009																		Masai Mara Ecosystem	28/02/2011	28/02/2011	Topi		predict	28/02/2011	9.079290563	2543.856566	2132.236452	3034.938372
Conservancies	TP	8771.740818				30/03/2011	2011	3	1775.009																		Masai Mara Ecosystem	30/03/2011	30/03/2011	Topi		predict	30/03/2011	9.079290563	2538.951635	2126.276781	3031.719794
Conservancies	TP	8771.740818				30/04/2011	2011	4	1775.009																		Masai Mara Ecosystem	30/04/2011	30/04/2011	Topi		predict	30/04/2011	9.079290563	2533.910964	2120.106081	3028.482787
Conservancies	TP	8771.740818				30/05/2011	2011	5	1775.009																		Masai Mara Ecosystem	30/05/2011	30/05/2011	Topi		predict	30/05/2011	9.079290563	2529.059463	2114.12253	3025.435697
Conservancies	TP	8771.740818				30/06/2011	2011	6	1775.009																		Masai Mara Ecosystem	30/06/2011	30/06/2011	Topi		predict	30/06/2011	9.079290563	2524.073395	2107.927314	3022.374853
Conservancies	TP	8771.740818				30/07/2011	2011	7	1775.009																		Masai Mara Ecosystem	30/07/2011	30/07/2011	Topi		predict	30/07/2011	9.079290563	2519.274153	2101.918372	3019.499874
Conservancies	TP	8771.740818				30/08/2011	2011	8	1775.009																		Masai Mara Ecosystem	30/08/2011	30/08/2011	Topi		predict	30/08/2011	9.079290563	2514.341486	2095.696314	3016.616992
Conservancies	TP	8771.740818				30/09/2011	2011	9	1775.009																		Masai Mara Ecosystem	30/09/2011	30/09/2011	Topi		predict	30/09/2011	9.079290563	2509.435503	2089.462675	3013.821027
Conservancies	TP	8771.740818	2010-2014	Dry	1105	13/10/2011	2011	10	1775.009	191.76	196.554	1.079474343	1.0531457	14	129.5897267	126.4290017	207	1916.076674	1869.343097	265185.8655	259069.888	514.9620039	508.9890843	26.8758558	27.22823249	1916.076674						obs	13/10/2011	9.079290563	2507.386024	2086.845141	3012.674275
Conservancies	TP	8771.740818				30/11/2011	2011	11	1775.009																		Masai Mara Ecosystem	30/11/2011	30/11/2011	Topi		predict	30/11/2011	9.079290563	2499.858535	2077.163004	3008.571155
Conservancies	TP	8771.740818				30/12/2011	2011	12	1775.009																		Masai Mara Ecosystem	30/12/2011	30/12/2011	Topi		predict	30/12/2011	9.079290563	2495.185322	2071.097906	3006.110805
Conservancies	TP	8771.740818				30/01/2012	2012	1	1775.009																		Masai Mara Ecosystem	30/01/2012	30/01/2012	Topi		predict	30/01/2012	9.079290563	2490.381422	2064.819671	3003.651948
Conservancies	TP	8771.740818				28/02/2012	2012	2	1775.009																		Masai Mara Ecosystem	28/02/2012	28/02/2012	Topi		predict	28/02/2012	9.079290563	2485.910275	2058.936527	3001.428074
Conservancies	TP	8771.740818				30/03/2012	2012	3	1775.009																		Masai Mara Ecosystem	30/03/2012	30/03/2012	Topi		predict	30/03/2012	9.079290563	2481.154894	2052.637166	2999.131901
Conservancies	TP	8771.740818				30/04/2012	2012	4	1775.009																		Masai Mara Ecosystem	30/04/2012	30/04/2012	Topi		predict	30/04/2012	9.079290563	2476.424153	2046.327153	2996.918931
Conservancies	TP	8771.740818				30/05/2012	2012	5	1775.009																		Masai Mara Ecosystem	30/05/2012	30/05/2012	Topi		predict	30/05/2012	9.079290563	2471.869205	2040.210734	2994.856003
Conservancies	TP	8771.740818				30/06/2012	2012	6	1775.009																		Masai Mara Ecosystem	30/06/2012	30/06/2012	Topi		predict	30/06/2012	9.079290563	2467.186107	2033.880354	2992.804996
Conservancies	TP	8771.740818				30/07/2012	2012	7	1775.009																		Masai Mara Ecosystem	30/07/2012	30/07/2012	Topi		predict	30/07/2012	9.079290563	2462.67673	2027.744636	2990.897654
Conservancies	TP	8771.740818				30/08/2012	2012	8	1775.009																		Masai Mara Ecosystem	30/08/2012	30/08/2012	Topi		predict	30/08/2012	9.079290563	2458.040171	2021.394762	2989.006205
Conservancies	TP	8771.740818				30/09/2012	2012	9	1775.009																		Masai Mara Ecosystem	30/09/2012	30/09/2012	Topi		predict	30/09/2012	9.079290563	2453.426847	2015.035344	2987.194894
Conservancies	TP	8771.740818				30/10/2012	2012	10	1775.009																		Masai Mara Ecosystem	30/10/2012	30/10/2012	Topi		predict	30/10/2012	9.079290563	2448.984197	2008.872228	2985.517701
Conservancies	TP	8771.740818	2010-2014	Dry	1205	01/11/2012	2012	11	1775.009	194.58	200.81925	0.812005345	0.786777164	14	127.7116148	123.7437447	158	1441.316795	1396.536547	210292.4872	199858.0628	458.5765882	447.0548767	31.81650208	32.01168473	1441.316795						obs	01/11/2012	9.079290563	2448.688778	2008.461051	2985.408521
Conservancies	TP	8771.740818				30/12/2012	2012	12	1775.009																		Masai Mara Ecosystem	30/12/2012	30/12/2012	Topi		predict	30/12/2012	9.079290563	2440.016063	1996.314767	2982.334493
Conservancies	TP	8771.740818				30/01/2013	2013	1	1775.009																		Masai Mara Ecosystem	30/01/2013	30/01/2013	Topi		predict	30/01/2013	9.079290563	2435.491473	1989.920392	2980.832168
Conservancies	TP	8771.740818				28/02/2013	2013	2	1775.009																		Masai Mara Ecosystem	28/02/2013	28/02/2013	Topi		predict	28/02/2013	9.079290563	2431.278586	1983.927917	2979.501177
Conservancies	TP	8771.740818				30/03/2013	2013	3	1775.009																		Masai Mara Ecosystem	30/03/2013	30/03/2013	Topi		predict	30/03/2013	9.079290563	2426.940313	1977.720529	2978.195957
Conservancies	TP	8771.740818				30/04/2013	2013	4	1775.009																		Masai Mara Ecosystem	30/04/2013	30/04/2013	Topi		predict	30/04/2013	9.079290563	2422.478413	1971.297901	2976.922796
Conservancies	TP	8771.740818				30/05/2013	2013	5	1775.009																		Masai Mara Ecosystem	30/05/2013	30/05/2013	Topi		predict	30/05/2013	9.079290563	2418.180493	1965.074587	2975.76333
Conservancies	TP	8771.740818				30/06/2013	2013	6	1775.009																		Masai Mara Ecosystem	30/06/2013	30/06/2013	Topi		predict	30/06/2013	9.079290563	2413.759759	1958.635896	2974.639741
Conservancies	TP	8771.740818				30/07/2013	2013	7	1775.009																		Masai Mara Ecosystem	30/07/2013	30/07/2013	Topi		predict	30/07/2013	9.079290563	2409.501166	1952.397419	2973.624023
Conservancies	TP	8771.740818				30/08/2013	2013	8	1775.009																		Masai Mara Ecosystem	30/08/2013	30/08/2013	Topi		predict	30/08/2013	9.079290563	2405.120545	1945.943461	2972.647947
Conservancies	TP	8771.740818				30/09/2013	2013	9	1775.009																		Masai Mara Ecosystem	30/09/2013	30/09/2013	Topi		predict	30/09/2013	9.079290563	2400.75991	1939.482054	2971.746058
Conservancies	TP	8771.740818				30/10/2013	2013	10	1775.009																		Masai Mara Ecosystem	30/10/2013	30/10/2013	Topi		predict	30/10/2013	9.079290563	2396.55872	1933.222184	2970.943405
Conservancies	TP	8771.740818	2010-2014	Dry	1303	30/11/2013	2013	11	1775.009	180.48	189.786	1.529255319	1.454269546	14	137.6890847	130.9376139	276	2714.441955	2581.341532	744714.7831	657257.7603	862.9685876	810.7143519	31.79174954	31.40670623	2714.441955						obs	30/11/2013	9.079290563	2392.236637	1926.746734	2970.185976
Conservancies	TP	8771.740818				30/12/2013	2013	12	1775.009																		Masai Mara Ecosystem	30/12/2013	30/12/2013	Topi		predict	30/12/2013	9.079290563	2388.07226	1920.473673	2969.522156
Conservancies	TP	8771.740818				30/01/2014	2014	1	1775.009																		Masai Mara Ecosystem	30/01/2014	30/01/2014	Topi		predict	30/01/2014	9.079290563	2383.787711	1913.985005	2968.907193
Conservancies	TP	8771.740818				28/02/2014	2014	2	1775.009																		Masai Mara Ecosystem	28/02/2014	28/02/2014	Topi		predict	28/02/2014	9.079290563	2379.796507	1907.909165	2968.396777
Conservancies	TP	8771.740818				30/03/2014	2014	3	1775.009																		Masai Mara Ecosystem	30/03/2014	30/03/2014	Topi		predict	30/03/2014	9.079290563	2375.684661	1901.618109	2967.934298
Conservancies	TP	8771.740818				30/04/2014	2014	4	1775.009																		Masai Mara Ecosystem	30/04/2014	30/04/2014	Topi		predict	30/04/2014	9.079290563	2371.453656	1895.111467	2967.525944
Conservancies	TP	8771.740818				30/05/2014	2014	5	1775.009																		Masai Mara Ecosystem	30/05/2014	30/05/2014	Topi		predict	30/05/2014	9.079290563	2367.376224	1888.809224	2967.197594
Conservancies	TP	8771.740818				30/06/2014	2014	6	1775.009																		Masai Mara Ecosystem	30/06/2014	30/06/2014	Topi		predict	30/06/2014	9.079290563	2363.180288	1882.291446	2966.926873
Conservancies	TP	8771.740818				30/07/2014	2014	7	1775.009																		Masai Mara Ecosystem	30/07/2014	30/07/2014	Topi		predict	30/07/2014	9.079290563	2359.136321	1875.97884	2966.730786
Conservancies	TP	8771.740818				30/08/2014	2014	8	1775.009																		Masai Mara Ecosystem	30/08/2014	30/08/2014	Topi		predict	30/08/2014	9.079290563	2354.974481	1869.450783	2966.595782
Conservancies	TP	8771.740818	2010-2014	Dry	1403	15/09/2014	2014	9	1775.009	191.76	204.8025	1.830413016	1.713846267	14	129.5897267	121.3370247	351	3248.999578	3042.092548	558967.7819	493021.6597	747.6414795	702.1550112	23.01143665	23.08131657	3248.999578						obs	15/09/2014	9.079290563	2352.833086	1866.079534	2966.552833
Conservancies	TP	8771.740818				30/10/2014	2014	10	1775.009																		Masai Mara Ecosystem	30/10/2014	30/10/2014	Topi		predict	30/10/2014	9.079290563	2346.834339	1856.591172	2966.528925
Conservancies	TP	8771.740818				30/11/2014	2014	11	1775.009																		Masai Mara Ecosystem	30/11/2014	30/11/2014	Topi		predict	30/11/2014	9.079290563	2342.722109	1850.049245	2966.595021
Conservancies	TP	8771.740818				30/12/2014	2014	12	1775.009																		Masai Mara Ecosystem	30/12/2014	30/12/2014	Topi		predict	30/12/2014	9.079290563	2338.757988	1843.714321	2966.722592
Conservancies	TP	8771.740818				30/01/2015	2015	1	1775.009																		Masai Mara Ecosystem	30/01/2015	30/01/2015	Topi		predict	30/01/2015	9.079290563	2334.677463	1837.164284	2966.919673
Conservancies	TP	8771.740818				28/02/2015	2015	2	1775.009																		Masai Mara Ecosystem	28/02/2015	28/02/2015	Topi		predict	28/02/2015	9.079290563	2330.874457	1831.033388	2967.163662
Conservancies	TP	8771.740818				30/03/2015	2015	3	1775.009																		Masai Mara Ecosystem	30/03/2015	30/03/2015	Topi		predict	30/03/2015	9.079290563	2326.9546	1824.687777	2967.476286
Conservancies	TP	8771.740818				30/04/2015	2015	4	1775.009																		Masai Mara Ecosystem	30/04/2015	30/04/2015	Topi		predict	30/04/2015	9.079290563	2322.919112	1818.127331	2967.863203
Conservancies	TP	8771.740818				30/05/2015	2015	5	1775.009																		Masai Mara Ecosystem	30/05/2015	30/05/2015	Topi		predict	30/05/2015	9.079290563	2319.028124	1811.775514	2968.298995
Conservancies	TP	8771.740818				30/06/2015	2015	6	1775.009																		Masai Mara Ecosystem	30/06/2015	30/06/2015	Topi		predict	30/06/2015	9.079290563	2315.022	1805.209098	2968.812236
Conservancies	TP	8771.740818				30/07/2015	2015	7	1775.009																		Masai Mara Ecosystem	30/07/2015	30/07/2015	Topi		predict	30/07/2015	9.079290563	2311.158977	1798.851941	2969.36935
Conservancies	TP	8771.740818				30/08/2015	2015	8	1775.009																		Masai Mara Ecosystem	30/08/2015	30/08/2015	Topi		predict	30/08/2015	9.079290563	2307.181291	1792.280465	2970.00699
Conservancies	TP	8771.740818				30/09/2015	2015	9	1775.009																		Masai Mara Ecosystem	30/09/2015	30/09/2015	Topi		predict	30/09/2015	9.079290563	2303.217705	1785.706775	2970.707101
Conservancies	TP	8771.740818				30/10/2015	2015	10	1775.009																		Masai Mara Ecosystem	30/10/2015	30/10/2015	Topi		predict	30/10/2015	9.079290563	2299.395181	1779.343264	2971.443626
Conservancies	TP	8771.740818				30/11/2015	2015	11	1775.009																		Masai Mara Ecosystem	30/11/2015	30/11/2015	Topi		predict	30/11/2015	9.079290563	2295.458658	1772.765941	2972.265163
Conservancies	TP	8771.740818				30/12/2015	2015	12	1775.009																		Masai Mara Ecosystem	30/12/2015	30/12/2015	Topi		predict	30/12/2015	9.079290563	2291.661889	1766.399388	2973.118224
Conservancies	TP	8771.740818	2015-2018	Wet	1601	16/01/2016	2016	1	1775.009	181.89	197.85825	1.209522239	1.111907136	14	136.6217274	125.5956019	220	2146.912859	1973.645173	1183483.898	1034106.529	1087.880461	1016.910286	50.67184988	51.52447358	2146.912859						obs	16/01/2016	9.079290563	2289.515881	1762.791152	2973.626774
Conservancies	TP	8771.740818				28/02/2016	2016	2	1775.009																		Masai Mara Ecosystem	28/02/2016	28/02/2016	Topi		predict	28/02/2016	9.079290563	2284.105189	1753.663093	2974.993619
Conservancies	TP	8771.740818				30/03/2016	2016	3	1775.009																		Masai Mara Ecosystem	30/03/2016	30/03/2016	Topi		predict	30/03/2016	9.079290563	2280.219703	1747.081514	2976.049973
Conservancies	TP	8771.740818				30/04/2016	2016	4	1775.009																		Masai Mara Ecosystem	30/04/2016	30/04/2016	Topi		predict	30/04/2016	9.079290563	2276.346735	1740.499499	2977.165154
Conservancies	TP	8771.740818				30/05/2016	2016	5	1775.009																		Masai Mara Ecosystem	30/05/2016	30/05/2016	Topi		predict	30/05/2016	9.079290563	2272.610409	1734.129651	2978.299846
Conservancies	TP	8771.740818				30/06/2016	2016	6	1775.009																		Masai Mara Ecosystem	30/06/2016	30/06/2016	Topi		predict	30/06/2016	9.079290563	2268.761419	1727.547585	2979.529143
Conservancies	TP	8771.740818				30/07/2016	2016	7	1775.009																		Masai Mara Ecosystem	30/07/2016	30/07/2016	Topi		predict	30/07/2016	9.079290563	2265.04788	1721.178215	2980.773202
Conservancies	TP	8771.740818				30/08/2016	2016	8	1775.009																		Masai Mara Ecosystem	30/08/2016	30/08/2016	Topi		predict	30/08/2016	9.079290563	2261.222008	1714.597195	2982.114393
Conservancies	TP	8771.740818				30/09/2016	2016	9	1775.009																		Masai Mara Ecosystem	30/09/2016	30/09/2016	Topi		predict	30/09/2016	9.079290563	2257.40756	1708.017135	2983.511574
Conservancies	TP	8771.740818				30/10/2016	2016	10	1775.009																		Masai Mara Ecosystem	30/10/2016	30/10/2016	Topi		predict	30/10/2016	9.079290563	2253.726829	1701.650527	2984.916432
Conservancies	TP	8771.740818				30/11/2016	2016	11	1775.009																		Masai Mara Ecosystem	30/11/2016	30/11/2016	Topi		predict	30/11/2016	9.079290563	2249.934223	1695.073219	2986.422031
Conservancies	TP	8771.740818	2015-2018	Wet	1605	05/12/2016	2016	12	1775.009	188.94	203.21625	0.571610035	0.531453562	14	131.5239018	122.284148	108	1014.612956	943.3348563	93029.12431	78013.56014	305.0067611	279.3090764	30.06139032	29.60868821	1014.612956						obs	05/12/2016	9.079290563	2249.323527	1694.012528	2986.669961
Conservancies	TP	8771.740818				30/01/2017	2017	1	1775.009																		Masai Mara Ecosystem	30/01/2017	30/01/2017	Topi		predict	30/01/2017	9.079290563	2242.502623	1682.13644	2989.542284
Conservancies	TP	8771.740818				28/02/2017	2017	2	1775.009																		Masai Mara Ecosystem	28/02/2017	28/02/2017	Topi		predict	28/02/2017	9.079290563	2238.983727	1675.989339	2991.097863
Conservancies	TP	8771.740818				30/03/2017	2017	3	1775.009																		Masai Mara Ecosystem	30/03/2017	30/03/2017	Topi		predict	30/03/2017	9.079290563	2235.352834	1669.632786	2992.755254
Conservancies	TP	8771.740818				30/04/2017	2017	4	1775.009																		Masai Mara Ecosystem	30/04/2017	30/04/2017	Topi		predict	30/04/2017	9.079290563	2231.610689	1663.067336	2994.518718
Conservancies	TP	8771.740818				30/05/2017	2017	5	1775.009																		Masai Mara Ecosystem	30/05/2017	30/05/2017	Topi		predict	30/05/2017	9.079290563	2227.998524	1656.716866	2996.273849
Conservancies	TP	8771.740818				30/06/2017	2017	6	1775.009																		Masai Mara Ecosystem	30/06/2017	30/06/2017	Topi		predict	30/06/2017	9.079290563	2224.275319	1650.158327	2998.136975
Conservancies	TP	8771.740818				30/07/2017	2017	7	1775.009																		Masai Mara Ecosystem	30/07/2017	30/07/2017	Topi		predict	30/07/2017	9.079290563	2220.681085	1643.815157	2999.987232
Conservancies	TP	8771.740818				30/08/2017	2017	8	1775.009																		Masai Mara Ecosystem	30/08/2017	30/08/2017	Topi		predict	30/08/2017	9.079290563	2216.976002	1637.264803	3001.947263
Conservancies	TP	8771.740818				30/09/2017	2017	9	1775.009																		Masai Mara Ecosystem	30/09/2017	30/09/2017	Topi		predict	30/09/2017	9.079290563	2213.279819	1630.719112	3003.955447
Conservancies	TP	8771.740818				30/10/2017	2017	10	1775.009																		Masai Mara Ecosystem	30/10/2017	30/10/2017	Topi		predict	30/10/2017	9.079290563	2209.711147	1624.389334	3005.943987
Conservancies	TP	8771.740818				30/11/2017	2017	11	1775.009																		Masai Mara Ecosystem	30/11/2017	30/11/2017	Topi		predict	30/11/2017	9.079290563	2206.031872	1617.853826	3008.044698
Conservancies	TP	8771.740818				30/12/2017	2017	12	1775.009																		Masai Mara Ecosystem	30/12/2017	30/12/2017	Topi		predict	30/12/2017	9.079290563	2202.479178	1611.534561	3010.121314
Conservancies	TP	8771.740818				30/01/2018	2018	1	1775.009																		Masai Mara Ecosystem	30/01/2018	30/01/2018	Topi		predict	30/01/2018	9.079290563	2198.81602	1605.010606	3012.311491
Conservancies	TP	8771.740818				28/02/2018	2018	2	1775.009																		Masai Mara Ecosystem	28/02/2018	28/02/2018	Topi		predict	28/02/2018	9.079290563	2195.396341	1598.913344	3014.400445
Conservancies	TP	8771.740818				30/03/2018	2018	3	1775.009																		Masai Mara Ecosystem	30/03/2018	30/03/2018	Topi		predict	30/03/2018	9.079290563	2191.865833	1592.612052	3016.601452
Conservancies	TP	8771.740818				30/04/2018	2018	4	1775.009																		Masai Mara Ecosystem	30/04/2018	30/04/2018	Topi		predict	30/04/2018	9.079290563	2188.225027	1586.107717	3018.917767
Conservancies	TP	8771.740818				30/05/2018	2018	5	1775.009																		Masai Mara Ecosystem	30/05/2018	30/05/2018	Topi		predict	30/05/2018	9.079290563	2184.708628	1579.820322	3021.199134
Conservancies	TP	8771.740818				30/06/2018	2018	6	1775.009																		Masai Mara Ecosystem	30/06/2018	30/06/2018	Topi		predict	30/06/2018	9.079290563	2181.082018	1573.331075	3023.596777
Conservancies	TP	8771.740818				30/07/2018	2018	7	1775.009																		Masai Mara Ecosystem	30/07/2018	30/07/2018	Topi		predict	30/07/2018	9.079290563	2177.578989	1567.058994	3025.955162
Conservancies	TP	8771.740818				30/08/2018	2018	8	1775.009																		Masai Mara Ecosystem	30/08/2018	30/08/2018	Topi		predict	30/08/2018	9.079290563	2173.965816	1560.586316	3028.430611
Conservancies	TP	8771.740818				30/09/2018	2018	9	1775.009																		Masai Mara Ecosystem	30/09/2018	30/09/2018	Topi		predict	30/09/2018	9.079290563	2170.359185	1554.122633	3030.944207
Conservancies	TP	8771.740818				30/10/2018	2018	10	1775.009																		Masai Mara Ecosystem	30/10/2018	30/10/2018	Topi		predict	30/10/2018	9.079290563	2166.874943	1547.876389	3033.412133
Conservancies	TP	8771.740818				30/11/2018	2018	11	1775.009																		Masai Mara Ecosystem	30/11/2018	30/11/2018	Topi		predict	30/11/2018	9.079290563	2163.280622	1541.431551	3035.997962
Conservancies	TP	8771.740818	2015-2018	Wet	1802	02/12/2018	2018	12	1775.009	191.76	197.50575	1.882561535	1.827794887	14	129.5897267	125.8197597	361	3341.563668	3244.352375	712192.2356	655307.0256	843.9148272	809.5103617	25.25508747	24.95136989	3341.563668						obs	02/12/2018	9.079290563	2163.048937	1541.0161	3036.166011
Loita Plains	TP	361.5996325	1977-1979	Wet	7701	29/01/1977	1977	1	2372.053	53.76	54.32	0.167410714	0.165684831	6	198.103683	196.061377	9	297.1555246	294.0920655	51564.50376	50282.97327	227.0781886	224.2386525	76.41728653	76.24777366	297.1555246						obs	29/01/1977	5.890537612	760.2196299	403.4970561	1432.312521
Loita Plains	TP	361.5996325				28/02/1977	1977	2	2372.053																		Masai Mara Ecosystem	28/02/1977	28/02/1977	Topi		predict	28/02/1977	5.890537612	753.7390847	404.6461892	1403.998414
Loita Plains	TP	361.5996325				30/03/1977	1977	3	2372.053																		Masai Mara Ecosystem	30/03/1977	30/03/1977	Topi		predict	30/03/1977	5.890537612	747.3270063	405.7310307	1376.521912
Loita Plains	TP	361.5996325				30/04/1977	1977	4	2372.053																		Masai Mara Ecosystem	30/04/1977	30/04/1977	Topi		predict	30/04/1977	5.890537612	740.7722617	406.7842965	1348.979173
Loita Plains	TP	361.5996325	1977-1979	Wet	7703	21/05/1977	1977	5	2372.053	103.04	102.9653333	0.756987578	0.757536517	12	206.7168866	206.8667901	78	1343.659763	1344.634136	423436.9701	421922.2984	650.7203471	649.5554621	48.4289524	48.30722684	1343.659763						obs	21/05/1977	5.890537612	736.3725501	407.4586	1330.796632
Loita Plains	TP	361.5996325				30/06/1977	1977	6	2372.053																		Masai Mara Ecosystem	30/06/1977	30/06/1977	Topi		predict	30/06/1977	5.890537612	728.0817717	408.6552453	1297.188944
Loita Plains	TP	361.5996325				30/07/1977	1977	7	2372.053																		Masai Mara Ecosystem	30/07/1977	30/07/1977	Topi		predict	30/07/1977	5.890537612	721.9399063	409.4771255	1272.836005
Loita Plains	TP	361.5996325				30/08/1977	1977	8	2372.053																		Masai Mara Ecosystem	30/08/1977	30/08/1977	Topi		predict	30/08/1977	5.890537612	715.6610401	410.2582783	1248.410456
Loita Plains	TP	361.5996325				30/09/1977	1977	9	2372.053																		Masai Mara Ecosystem	30/09/1977	30/09/1977	Topi		predict	30/09/1977	5.890537612	709.4501862	410.9701938	1224.710634
Loita Plains	TP	361.5996325				30/10/1977	1977	10	2372.053																		Masai Mara Ecosystem	30/10/1977	30/10/1977	Topi		predict	30/10/1977	5.890537612	703.5036632	411.5932616	1202.442922
Loita Plains	TP	361.5996325	1977-1979	Wet	7706	30/11/1977	1977	11	2372.053	103.04	105.952	0.077639752	0.075505889	12	206.7168866	201.03545	8	137.8112578	134.0236333	6451.454975	6033.091335	80.32094979	77.67297687	58.28330072	57.95468674	137.8112578						obs	30/11/1977	5.890537612	697.4242447	412.1690998	1180.099569
Loita Plains	TP	361.5996325				30/12/1977	1977	12	2372.053																		Masai Mara Ecosystem	30/12/1977	30/12/1977	Topi		predict	30/12/1977	5.890537612	691.6034036	412.6606707	1159.10069
Loita Plains	TP	361.5996325				30/01/1978	1978	1	2372.053																		Masai Mara Ecosystem	30/01/1978	30/01/1978	Topi		predict	30/01/1978	5.890537612	685.652313	413.1009	1138.024861
Loita Plains	TP	361.5996325				28/02/1978	1978	2	2372.053																		Masai Mara Ecosystem	28/02/1978	28/02/1978	Topi		predict	28/02/1978	5.890537612	680.1431644	413.4505793	1118.863408
Loita Plains	TP	361.5996325				30/03/1978	1978	3	2372.053																		Masai Mara Ecosystem	30/03/1978	30/03/1978	Topi		predict	30/03/1978	5.890537612	674.502358	413.7493016	1099.587188
Loita Plains	TP	361.5996325	1977-1979	Wet	7801	08/04/1978	1978	4	2372.053	103.04	105.392	0.892857143	0.872931532	12	206.7168866	202.1036511	92	1584.829464	1549.461325	355552.8725	348536.0742	596.2825442	590.3694388	37.62439793	38.10159241	1584.829464						obs	08/04/1978	5.890537612	672.8215778	413.8264566	1093.909943
Loita Plains	TP	361.5996325				30/05/1978	1978	5	2372.053																		Masai Mara Ecosystem	30/05/1978	30/05/1978	Topi		predict	30/05/1978	5.890537612	663.2127663	414.1600914	1062.031766
Loita Plains	TP	361.5996325				30/06/1978	1978	6	2372.053																		Masai Mara Ecosystem	30/06/1978	30/06/1978	Topi		predict	30/06/1978	5.890537612	657.5664834	414.268443	1043.752396
Loita Plains	TP	361.5996325				30/07/1978	1978	7	2372.053																		Masai Mara Ecosystem	30/07/1978	30/07/1978	Topi		predict	30/07/1978	5.890537612	652.1598435	414.3093054	1026.55783
Loita Plains	TP	361.5996325				30/09/1978	1978	9	2372.053																		Masai Mara Ecosystem	30/09/1978	30/09/1978	Topi		predict	30/09/1978	5.890537612	641.1625304	414.1958153	992.5001055
Loita Plains	TP	361.5996325				30/10/1978	1978	10	2372.053																		Masai Mara Ecosystem	30/10/1978	30/10/1978	Topi		predict	30/10/1978	5.890537612	635.9252731	414.0459135	976.7055773
Loita Plains	TP	361.5996325				30/11/1978	1978	11	2372.053																		Masai Mara Ecosystem	30/11/1978	30/11/1978	Topi		predict	30/11/1978	5.890537612	630.5701006	413.8265152	960.8341592
Loita Plains	TP	361.5996325	1977-1979	Wet	7806	11/12/1978	1978	12	2372.053	94.08	94.45333333	0.170068027	0.169395822	11	207.5371918	206.7168866	16	301.8722789	300.6791078	77840.89478	77104.93155	278.9998114	277.6777477	92.42313088	92.35019675	301.8722789						obs	11/12/1978	5.890537612	628.683593	413.7329927	955.3095041
Loita Plains	TP	361.5996325	1977-1979	Wet	7901	26/01/1979	1979	1	2372.053	104.16	104.5706667	0.528033794	0.525960116	12	204.4941244	203.6910415	55	937.2647369	933.58394	255509.7058	254156.5048	505.479679	504.1393704	53.93136635	54.00043304	937.2647369						obs	26/01/1979	5.890537612	620.8715209	413.2535802	932.7963844
Loita Plains	TP	361.5996325	1977-1979	Wet	7904	28/02/1979	1979	2	2372.053	75.04	75.152	0.839552239	0.838301043	12	283.8500533	283.4270279	63	1490.21278	1487.991896	715335.3432	699971.3215	845.7749956	836.6428876	56.75531757	56.22630672	1490.21278						obs	28/02/1979	5.890537612	615.3428473	412.82249	917.2146116
Loita Plains	TP	361.5996325	1977-1979	Wet	7906	30/03/1979	1979	3	2372.053	100.8	101.36	0.545634921	0.542620363	12	211.3105952	210.1431334	55	968.5068948	963.156028	408726.82	405604.0812	639.3174642	636.8705372	66.010626	66.12329869	968.5068948						obs	30/03/1979	5.890537612	610.3708531	412.3679802	903.446912
Loita Plains	TP	361.5996325	1977-1979	Wet	7908	28/04/1979	1979	4	2372.053	105.28	105.504	0.40843465	0.407567486	12	202.318655	201.8891037	43	724.9751805	723.435955	101843.6157	101455.07	319.1294654	318.5201249	44.01936424	44.0287938	724.9751805						obs	28/04/1979	5.890537612	605.6129686	411.8723929	890.4871365
Loita Plains	TP	361.5996325				30/05/1979	1979	5	2372.053																		Masai Mara Ecosystem	30/05/1979	30/05/1979	Topi		predict	30/05/1979	5.890537612	600.4174395	411.2619047	876.5730489
Loita Plains	TP	361.5996325	1977-1979	Wet	7909	07/06/1979	1979	6	2372.053	100.8	100.8	0.704365079	0.704365079	12	211.3105952	211.3105952	71	1250.254355	1250.254355	249446.6331	249905.0115	499.4463265	499.9050025	39.94757743	39.98426403	1250.254355						obs	07/06/1979	5.890537612	599.1274212	411.0989151	873.1564438
Loita Plains	TP	361.5996325	1977-1979	Dry	7910	05/07/1979	1979	7	2372.053	106.4	106.3626667	0.253759398	0.253848468	12	200.188985	200.2592514	27	450.4252162	450.5833156	38259.16005	38243.00018	195.5994889	195.5581759	43.42551923	43.40111344	450.4252162						obs	05/07/1979	5.890537612	594.6400362	410.4959931	861.3890967
Loita Plains	TP	361.5996325	1977-1979	Dry	7912	03/08/1979	1979	8	2372.053	106.4	106.6613333	0.131578947	0.131256563	12	200.188985	199.6984974	14	233.5538158	232.9815803	13461.78354	13485.66418	116.0249264	116.1277924	49.67802644	49.84419467	233.5538158						obs	03/08/1979	5.890537612	590.0374029	409.8186214	849.5078522
Loita Plains	TP	361.5996325	1977-1979	Dry	7913	28/08/1979	1979	8	2372.053	95.2	96.32	0.178571429	0.176495017	12	223.7406303	221.138995	17	316.9658929	313.2802429	77838.53113	76114.73117	278.9955755	275.8889834	88.020693	88.064597	316.9658929						obs	28/08/1979	5.890537612	586.1059963	409.1917822	839.5091345
Loita Plains	TP	361.5996325				30/09/1979	1979	9	2372.053																		Masai Mara Ecosystem	30/09/1979	30/09/1979	Topi		predict	30/09/1979	5.890537612	580.9675498	408.3040091	826.6470238
Loita Plains	TP	361.5996325	1977-1979	Dry	7917	09/10/1979	1979	10	2372.053	95.2	95.2	0.199579832	0.199579832	12	223.7406303	223.7406303	19	354.2559979	354.2559979	39530.41625	39726.92873	198.8225748	199.3161527	56.12398265	56.26331068	354.2559979						obs	09/10/1979	5.890537612	579.5761437	408.0500428	823.2041934
Loita Plains	TP	361.5996325	1977-1979	Dry	7919	02/11/1979	1979	11	2372.053	95.2	95.088	0.094537815	0.094649167	12	223.7406303	224.0041646	9	167.8054727	168.0031234	23747.69705	23705.91607	154.1028781	153.9672565	91.83423857	91.64547263	167.8054727						obs	02/11/1979	5.890537612	575.8864803	407.3481237	814.1567836
Loita Plains	TP	361.5996325	1977-1979	Dry	7920	22/11/1979	1979	11	2372.053	95.2	95.94666667	0.084033613	0.083379655	12	223.7406303	221.999458	8	149.1604202	147.9996387	9981.084613	9835.224026	99.9053783	99.17269799	66.97847739	67.00874331	149.1604202						obs	22/11/1979	5.890537612	572.8346644	406.7359013	806.7631889
Loita Plains	TP	361.5996325				30/12/1979	1979	12	2372.053																		Masai Mara Ecosystem	30/12/1979	30/12/1979	Topi		predict	30/12/1979	5.890537612	567.0929828	405.5048165	793.0718404
Loita Plains	TP	361.5996325				30/01/1980	1980	1	2372.053																		Masai Mara Ecosystem	30/01/1980	30/01/1980	Topi		predict	30/01/1980	5.890537612	562.4634545	404.4351496	782.2394715
Loita Plains	TP	361.5996325				28/02/1980	1980	2	2372.053																		Masai Mara Ecosystem	28/02/1980	28/02/1980	Topi		predict	28/02/1980	5.890537612	558.1763712	403.38176	772.3722098
Loita Plains	TP	361.5996325	1980-1989	Wet	8002	28/03/1980	1980	3	2372.053	110.565	110.838	0.271333605	0.270665295	12	192.6478361	192.1733341	30	481.6195903	480.4333351	77617.84539	77428.59547	278.5997943	278.2599423	57.84644145	57.91853352	481.6195903						obs	28/03/1980	5.890537612	553.9311204	402.2777656	762.7557683
Loita Plains	TP	361.5996325				30/04/1980	1980	4	2372.053																		Masai Mara Ecosystem	30/04/1980	30/04/1980	Topi		predict	30/04/1980	5.890537612	549.1506204	400.9603867	752.110218
Loita Plains	TP	361.5996325				30/05/1980	1980	5	2372.053																		Masai Mara Ecosystem	30/05/1980	30/05/1980	Topi		predict	30/05/1980	5.890537612	544.8506412	399.7067251	742.7000911
Loita Plains	TP	361.5996325				30/06/1980	1980	6	2372.053																		Masai Mara Ecosystem	30/06/1980	30/06/1980	Topi		predict	30/06/1980	5.890537612	540.4527413	398.3556043	733.2372443
Loita Plains	TP	361.5996325	1980-1989	Dry	8007	04/07/1980	1980	7	2372.053	98.28	99.372	0.295075295	0.291832709	12	216.7288156	214.3471803	29	523.7613044	518.0056857	93012.5427	91946.04307	304.9795775	303.2260594	58.22873415	58.53720678	523.7613044						obs	04/07/1980	5.890537612	539.8886049	398.1771649	732.035213
Loita Plains	TP	361.5996325	1980-1989	Dry	8009	10/08/1980	1980	8	2372.053	82.95	89.92	0.289330922	0.266903915	12	256.7824955	236.8784253	24	513.564991	473.7568505	84524.25904	72062.88252	290.7305609	268.4453064	56.6102764	56.66309755	513.564991						obs	10/08/1980	5.890537612	534.7061499	396.4823998	721.1181805
Loita Plains	TP	361.5996325	1980-1989	Dry	8013	29/09/1980	1980	9	2372.053	101.655	102.1151667	0.491859722	0.48964323	12	209.5333038	208.5890734	50	873.0554326	869.1211394	310875.6495	310238.0257	557.5622383	556.9901487	63.86332614	64.08659546	873.0554326						obs	29/09/1980	5.890537612	527.8043394	394.0662953	706.9303414
Loita Plains	TP	361.5996325	1980-1989	Dry	8015	31/10/1980	1980	10	2372.053	106.675	107.428	0.084368409	0.083777041	12	199.6729131	198.2733366	9	149.7546848	148.7050024	15502.35954	15308.81843	124.5084718	123.72881	83.14162054	83.20420163	149.7546848						obs	31/10/1980	5.890537612	523.4475021	392.4447369	698.1805632
Loita Plains	TP	361.5996325				30/11/1980	1980	11	2372.053																		Masai Mara Ecosystem	30/11/1980	30/11/1980	Topi		predict	30/11/1980	5.890537612	519.4051282	390.8716488	690.205309
Loita Plains	TP	361.5996325				30/12/1980	1980	12	2372.053																		Masai Mara Ecosystem	30/12/1980	30/12/1980	Topi		predict	30/12/1980	5.890537612	515.4030873	389.2477722	682.4453763
Loita Plains	TP	361.5996325	1980-1989	Wet	8101	16/01/1981	1981	1	2372.053	105	105.5833333	0.028571429	0.028413575	12	202.8581714	201.7374081	3	50.71454286	50.43435201	979.4514497	960.4975385	31.29618906	30.99189472	61.71048243	61.44997107	50.71454286						obs	16/01/1981	5.890537612	513.1529956	388.3051793	678.141861
Loita Plains	TP	361.5996325				28/02/1981	1981	2	2372.053																		Masai Mara Ecosystem	28/02/1981	28/02/1981	Topi		predict	28/02/1981	5.890537612	507.5182022	385.8492491	667.5527454
Loita Plains	TP	361.5996325	1980-1989	Wet	8104	10/03/1981	1981	3	2372.053	101.25	102.5	0.227160494	0.224390244	12	210.371437	207.8059317	23	403.211921	398.2947024	56389.51603	54347.21176	237.464768	233.1248845	58.8932905	58.53075199	403.211921						obs	10/03/1981	5.890537612	506.2193139	385.2634686	665.1499937
Loita Plains	TP	361.5996325				30/04/1981	1981	4	2372.053																		Masai Mara Ecosystem	30/04/1981	30/04/1981	Topi		predict	30/04/1981	5.890537612	499.661781	382.1910354	653.2384914
Loita Plains	TP	361.5996325				30/05/1981	1981	5	2372.053																		Masai Mara Ecosystem	30/05/1981	30/05/1981	Topi		predict	30/05/1981	5.890537612	495.8559953	380.3180777	646.4935078
Loita Plains	TP	361.5996325				30/06/1981	1981	6	2372.053																		Masai Mara Ecosystem	30/06/1981	30/06/1981	Topi		predict	30/06/1981	5.890537612	491.9629372	378.3323547	639.7220026
Loita Plains	TP	361.5996325	1980-1989	Dry	8108	29/07/1981	1981	7	2372.053	101.25	101.2916667	0.444444444	0.444261621	12	210.371437	210.2849	45	788.8928889	788.5683752	282395.3255	280772.2985	531.4088121	529.8795132	67.36133885	67.19512599	788.8928889						obs	29/07/1981	5.890537612	488.3570641	376.4290493	633.5659338
Loita Plains	TP	361.5996325	1980-1989	Dry	8110	29/08/1981	1981	8	2372.053	119.85	107.2083333	0.27534418	0.307811893	12	177.7230538	198.6795927	33	488.738398	546.3688799	21307.4399	27376.97512	145.9706816	165.4598897	29.8668331	30.28354942	488.738398						obs	29/08/1981	5.890537612	484.5405811	374.3463761	627.1720248
Loita Plains	TP	361.5996325				30/09/1981	1981	9	2372.053																		Masai Mara Ecosystem	30/09/1981	30/09/1981	Topi		predict	30/09/1981	5.890537612	480.6417807	372.1452744	620.7697297
Loita Plains	TP	361.5996325	1980-1989	Dry	8114	29/10/1981	1981	10	2372.053	106.25	108.125	0.122352941	0.120231214	12	200.4716047	196.9952185	13	217.1775718	213.4114867	32646.32139	31569.32752	180.6829306	177.6775943	83.1959438	83.25587206	217.1775718						obs	29/10/1981	5.890537612	477.1438836	370.1064215	615.1373562
Loita Plains	TP	361.5996325	1980-1989	Dry	8116	28/11/1981	1981	11	2372.053	107.5	109.75	0.260465116	0.255125285	12	198.1405395	194.0784328	28	462.3279256	452.8496765	179486.6545	171081.9422	423.6586533	413.6205292	91.63596441	91.33726943	462.3279256						obs	28/11/1981	5.890537612	473.5603829	367.9540697	609.4767112
Loita Plains	TP	361.5996325				30/12/1981	1981	12	2372.053																		Masai Mara Ecosystem	30/12/1981	30/12/1981	Topi		predict	30/12/1981	5.890537612	469.7767896	365.6109572	603.6203996
Loita Plains	TP	361.5996325				30/01/1982	1982	1	2372.053																		Masai Mara Ecosystem	30/01/1982	30/01/1982	Topi		predict	30/01/1982	5.890537612	466.1491981	363.2957862	598.1216493
Loita Plains	TP	361.5996325	1980-1989	Wet	8201	22/02/1982	1982	2	2372.053	103.275	109.012	0.426046962	0.403625289	12	206.2465069	195.3923238	44	756.237192	716.4385205	53512.326	50337.63485	231.3273136	224.360502	30.58925375	31.31608583	756.237192						obs	22/02/1982	5.890537612	463.4815216	361.5500746	594.1503984
Loita Plains	TP	361.5996325				30/03/1982	1982	3	2372.053																		Masai Mara Ecosystem	30/03/1982	30/03/1982	Topi		predict	30/03/1982	5.890537612	459.3462167	358.7712872	588.1154772
Loita Plains	TP	361.5996325				30/04/1982	1982	4	2372.053																		Masai Mara Ecosystem	30/04/1982	30/04/1982	Topi		predict	30/04/1982	5.890537612	455.8241261	356.3346878	583.091237
Loita Plains	TP	361.5996325	1980-1989	Wet	8206	25/05/1982	1982	5	2372.053	106.92	107.3655	0.364758698	0.363245177	12	199.215376	198.3887562	39	647.4499719	644.7634575	88366.15612	87450.83843	297.2644549	295.7208793	45.91311572	45.86501853	647.4499719						obs	25/05/1982	5.890537612	453.0096334	354.3413533	579.1526336
Loita Plains	TP	361.5996325				30/06/1982	1982	6	2372.053																		Masai Mara Ecosystem	30/06/1982	30/06/1982	Topi		predict	30/06/1982	5.890537612	448.9969379	351.4284272	573.6537932
Loita Plains	TP	361.5996325				30/07/1982	1982	7	2372.053																		Masai Mara Ecosystem	30/07/1982	30/07/1982	Topi		predict	30/07/1982	5.890537612	445.6888454	348.9644435	569.2228839
Loita Plains	TP	361.5996325				30/08/1982	1982	8	2372.053																		Masai Mara Ecosystem	30/08/1982	30/08/1982	Topi		predict	30/08/1982	5.890537612	442.3042891	346.3853307	564.784553
Loita Plains	TP	361.5996325	1980-1989	Dry	8207	01/09/1982	1982	9	2372.053	106.92	107.1225	0.093527871	0.09335107	12	199.215376	198.8387874	10	166.0128133	165.6989895	10003.26694	9975.418968	100.0163334	99.87701922	60.24615292	60.27617883	166.0128133						obs	01/09/1982	5.890537612	442.0871015	346.2178292	564.5030059
Loita Plains	TP	361.5996325				30/10/1982	1982	10	2372.053																		Masai Mara Ecosystem	30/10/1982	30/10/1982	Topi		predict	30/10/1982	5.890537612	435.7431979	341.2198152	556.4510795
Loita Plains	TP	361.5996325				30/11/1982	1982	11	2372.053																		Masai Mara Ecosystem	30/11/1982	30/11/1982	Topi		predict	30/11/1982	5.890537612	432.4583551	338.5526753	552.4110205
Loita Plains	TP	361.5996325	1980-1989	Wet	8209	09/12/1982	1982	12	2372.053	112.2	111.52	0.13368984	0.134505022	12	189.8405348	190.998099	15	237.3006684	238.7476237	15412.84698	15735.1417	124.1484876	125.4397931	52.31695656	52.54075043	237.3006684						obs	09/12/1982	5.890537612	431.5108604	337.7734557	551.2618575
Loita Plains	TP	361.5996325				30/01/1983	1983	1	2372.053																		Masai Mara Ecosystem	30/01/1983	30/01/1983	Topi		predict	30/01/1983	5.890537612	426.0902005	333.2316442	544.8247852
Loita Plains	TP	361.5996325	1980-1989	Wet	8301	14/02/1983	1983	2	2372.053	119.665	122.7333333	0.28412652	0.277023357	12	177.9978106	173.5478653	34	504.3271299	491.7189517	184197.7117	175259.4693	429.1826088	418.6400235	85.10004388	85.13806965	504.3271299						obs	14/02/1983	5.890537612	424.5434229	331.9098446	543.0303465
Loita Plains	TP	361.5996325				30/03/1983	1983	3	2372.053																		Masai Mara Ecosystem	30/03/1983	30/03/1983	Topi		predict	30/03/1983	5.890537612	420.0492112	328.0058566	537.9213092
Loita Plains	TP	361.5996325				30/04/1983	1983	4	2372.053																		Masai Mara Ecosystem	30/04/1983	30/04/1983	Topi		predict	30/04/1983	5.890537612	416.9209294	325.2338758	534.455585
Loita Plains	TP	361.5996325				30/05/1983	1983	5	2372.053																		Masai Mara Ecosystem	30/05/1983	30/05/1983	Topi		predict	30/05/1983	5.890537612	413.9231639	322.5366984	531.2027639
Loita Plains	TP	361.5996325				30/06/1983	1983	6	2372.053																		Masai Mara Ecosystem	30/06/1983	30/06/1983	Topi		predict	30/06/1983	5.890537612	410.8557245	319.7365405	527.942243
Loita Plains	TP	361.5996325				30/07/1983	1983	7	2372.053																		Masai Mara Ecosystem	30/07/1983	30/07/1983	Topi		predict	30/07/1983	5.890537612	407.9161895	317.0159722	524.8808647
Loita Plains	TP	361.5996325	1980-1989	Dry	8307	01/08/1983	1983	8	2372.053	111.775	111.4243333	0.277342876	0.27821571	12	190.5623619	191.1620861	31	492.2861015	493.835389	66087.25041	66348.52016	257.0744064	257.5820649	52.22052899	52.15949902	492.2861015						obs	01/08/1983	5.890537612	407.7212254	316.8342713	524.6799754
Loita Plains	TP	361.5996325				30/09/1983	1983	9	2372.053																		Masai Mara Ecosystem	30/09/1983	30/09/1983	Topi		predict	30/09/1983	5.890537612	401.9300696	311.367883	518.8325119
Loita Plains	TP	361.5996325	1980-1989	Dry	8311	03/10/1983	1983	10	2372.053	111.775	115.3255	0.169984344	0.164751074	12	190.5623619	184.6955617	19	301.7237397	292.4346393	24935.55973	23018.7727	157.9099735	151.719388	52.33594601	51.88146943	301.7237397						obs	03/10/1983	5.890537612	401.6434238	311.0939175	518.5490001
Loita Plains	TP	361.5996325				30/11/1983	1983	11	2372.053																		Masai Mara Ecosystem	30/11/1983	30/11/1983	Topi		predict	30/11/1983	5.890537612	396.1553257	305.7897167	513.2253752
Loita Plains	TP	361.5996325	1980-1989	Wet	8315	04/12/1983	1983	12	2372.053	111.775	114.5803333	0.384701409	0.375282553	12	190.5623619	185.8967188	43	682.8484634	666.1299089	82295.81736	77212.85188	286.8724758	277.8720063	42.01114759	41.71438673	682.8484634						obs	04/12/1983	5.890537612	395.7805725	305.4235484	512.8689729
Loita Plains	TP	361.5996325	1980-1989	Wet	8401	23/01/1984	1984	1	2372.053	112.625	84.236875	0.408435072	0.546079137	12	189.1241554	252.8596651	46	724.975929	969.2953828	113306.8336	205405.2209	336.6108044	453.2165276	46.43061803	46.75731832	724.975929						obs	23/01/1984	5.890537612	391.1362901	300.8455456	508.5253868
Loita Plains	TP	361.5996325				28/02/1984	1984	2	2372.053																		Masai Mara Ecosystem	28/02/1984	28/02/1984	Topi		predict	28/02/1984	5.890537612	387.8379319	297.5510394	505.5208736
Loita Plains	TP	361.5996325				30/03/1984	1984	3	2372.053																		Masai Mara Ecosystem	30/03/1984	30/03/1984	Topi		predict	30/03/1984	5.890537612	385.0277943	294.7174728	503.0119217
Loita Plains	TP	361.5996325				30/04/1984	1984	4	2372.053																		Masai Mara Ecosystem	30/04/1984	30/04/1984	Topi		predict	30/04/1984	5.890537612	382.2451995	291.8886942	500.5722915
Loita Plains	TP	361.5996325				30/05/1984	1984	5	2372.053																		Masai Mara Ecosystem	30/05/1984	30/05/1984	Topi		predict	30/05/1984	5.890537612	379.5783033	289.1571548	498.2746784
Loita Plains	TP	361.5996325	1980-1989	Wet	8406	10/06/1984	1984	6	2372.053	114.21	103.494	0.148848612	0.16426073	12	186.4995009	205.8100759	17	264.2076263	291.5642743	40633.22815	53248.9306	201.5768542	230.757298	76.2948659	79.14457237	264.2076263						obs	10/06/1984	5.890537612	378.6067788	288.1573321	497.4473212
Loita Plains	TP	361.5996325				30/07/1984	1984	7	2372.053																		Masai Mara Ecosystem	30/07/1984	30/07/1984	Topi		predict	30/07/1984	5.890537612	374.2331547	283.6266364	493.7845607
Loita Plains	TP	361.5996325	1980-1989	Dry	8404	16/08/1984	1984	8	2372.053	155.55	122.247	0.842172935	1.071600939	12	136.9341562	174.2382881	131	1494.864539	1902.101311	941836.834	1562982.669	970.482784	1250.193053	64.92111886	65.72694343	1494.864539						obs	16/08/1984	5.890537612	372.7618086	282.0920784	492.5745051
Loita Plains	TP	361.5996325				30/09/1984	1984	9	2372.053																		Masai Mara Ecosystem	30/09/1984	30/09/1984	Topi		predict	30/09/1984	5.890537612	368.9049834	278.0466524	489.4534267
Loita Plains	TP	361.5996325				30/10/1984	1984	10	2372.053																		Masai Mara Ecosystem	30/10/1984	30/10/1984	Topi		predict	30/10/1984	5.890537612	366.3640106	275.3645211	487.4360275
Loita Plains	TP	361.5996325				30/11/1984	1984	11	2372.053																		Masai Mara Ecosystem	30/11/1984	30/11/1984	Topi		predict	30/11/1984	5.890537612	363.7634391	272.6067285	485.4019574
Loita Plains	TP	361.5996325				30/12/1984	1984	12	2372.053																		Masai Mara Ecosystem	30/12/1984	30/12/1984	Topi		predict	30/12/1984	5.890537612	361.2707872	269.9522062	483.4803298
Loita Plains	TP	361.5996325				30/01/1985	1985	1	2372.053																		Masai Mara Ecosystem	30/01/1985	30/01/1985	Topi		predict	30/01/1985	5.890537612	358.7196092	267.2249848	481.5408937
Loita Plains	TP	361.5996325				28/02/1985	1985	2	2372.053																		Masai Mara Ecosystem	28/02/1985	28/02/1985	Topi		predict	28/02/1985	5.890537612	356.3553847	264.6890856	479.7672706
Loita Plains	TP	361.5996325				30/03/1985	1985	3	2372.053																		Masai Mara Ecosystem	30/03/1985	30/03/1985	Topi		predict	30/03/1985	5.890537612	353.9321408	262.0821903	477.9720443
Loita Plains	TP	361.5996325	1980-1989	Wet	8505	26/04/1985	1985	4	2372.053	139.84	133.4735	0.128718535	0.13485823	12	152.3177059	159.5830483	18	228.4765589	239.3745725	12294.72664	13510.37206	110.8815884	116.2341261	48.53083786	48.55742398	228.4765589						obs	26/04/1985	5.890537612	351.7705914	259.7509227	476.3892568
Loita Plains	TP	361.5996325				30/05/1985	1985	5	2372.053																		Masai Mara Ecosystem	30/05/1985	30/05/1985	Topi		predict	30/05/1985	5.890537612	349.074465	256.8362376	474.4384329
Loita Plains	TP	361.5996325				30/06/1985	1985	6	2372.053																		Masai Mara Ecosystem	30/06/1985	30/06/1985	Topi		predict	30/06/1985	5.890537612	346.6410509	254.1999068	472.6989072
Loita Plains	TP	361.5996325				30/07/1985	1985	7	2372.053																		Masai Mara Ecosystem	30/07/1985	30/07/1985	Topi		predict	30/07/1985	5.890537612	344.3084231	251.6685431	471.0492968
Loita Plains	TP	361.5996325	1980-1989	Dry	8506	20/08/1985	1985	8	2372.053	126.16	120.33425	0.198161065	0.20775465	12	168.8340837	177.0078594	25	351.7376744	368.7663737	39098.53151	43419.41528	197.7334861	208.3732595	56.21618054	56.50549356	351.7376744						obs	20/08/1985	5.890537612	342.6885029	249.908577	469.9134837
Loita Plains	TP	361.5996325				30/09/1985	1985	9	2372.053																		Masai Mara Ecosystem	30/09/1985	30/09/1985	Topi		predict	30/09/1985	5.890537612	339.5561351	246.501722	467.7385941
Loita Plains	TP	361.5996325				30/10/1985	1985	10	2372.053																		Masai Mara Ecosystem	30/10/1985	30/10/1985	Topi		predict	30/10/1985	5.890537612	337.2893029	244.0340619	466.1811262
Loita Plains	TP	361.5996325				30/11/1985	1985	11	2372.053																		Masai Mara Ecosystem	30/11/1985	30/11/1985	Topi		predict	30/11/1985	5.890537612	334.9689667	241.5070639	464.600111
Loita Plains	TP	361.5996325	1980-1989	Wet	8512	01/12/1985	1985	12	2372.053	139.84	136.783	0.178775744	0.182771251	12	152.3177059	155.7218953	25	317.3285541	324.4206151	22768.78174	23592.05497	150.8932793	153.5970539	47.5511193	47.34503504	317.3285541						obs	01/12/1985	5.890537612	334.8944877	241.4259412	464.5495731
Loita Plains	TP	361.5996325				30/01/1986	1986	1	2372.053																		Masai Mara Ecosystem	30/01/1986	30/01/1986	Topi		predict	30/01/1986	5.890537612	330.4676767	236.6044507	461.5673331
Loita Plains	TP	361.5996325				28/02/1986	1986	2	2372.053																		Masai Mara Ecosystem	28/02/1986	28/02/1986	Topi		predict	28/02/1986	5.890537612	328.35731	234.3069652	460.1592742
Loita Plains	TP	361.5996325				30/03/1986	1986	3	2372.053																		Masai Mara Ecosystem	30/03/1986	30/03/1986	Topi		predict	30/03/1986	5.890537612	326.1939602	231.95328	458.7238416
Loita Plains	TP	361.5996325				30/04/1986	1986	4	2372.053																		Masai Mara Ecosystem	30/04/1986	30/04/1986	Topi		predict	30/04/1986	5.890537612	323.9794191	229.546068	457.2618686
Loita Plains	TP	361.5996325	1980-1989	Wet	8607	08/05/1986	1986	5	2372.053	138.32	129.4055	0.08675535	0.092731762	12	153.9915269	164.5997118	12	153.9915269	164.5997118	8395.202189	9644.213189	91.62533596	98.20495501	59.50024511	59.6628961	153.9915269						obs	08/05/1986	5.890537612	323.4113486	228.9290037	456.8879378
Loita Plains	TP	361.5996325				30/06/1986	1986	6	2372.053																		Masai Mara Ecosystem	30/06/1986	30/06/1986	Topi		predict	30/06/1986	5.890537612	319.6829856	224.8844539	454.443202
Loita Plains	TP	361.5996325				30/07/1986	1986	7	2372.053																		Masai Mara Ecosystem	30/07/1986	30/07/1986	Topi		predict	30/07/1986	5.890537612	317.5993437	222.6289149	453.0828495
Loita Plains	TP	361.5996325	1980-1989	Dry	8608	15/08/1986	1986	8	2372.053	139.84	139.26975	0.050057208	0.050262171	12	152.3177059	152.9413817	7	88.85199514	89.21580602	6503.447754	6556.357026	80.64395671	80.9713346	90.76212255	90.75895653	88.85199514						obs	15/08/1986	5.890537612	316.4958852	221.4360537	452.3637577
Loita Plains	TP	361.5996325				30/09/1986	1986	9	2372.053																		Masai Mara Ecosystem	30/09/1986	30/09/1986	Topi		predict	30/09/1986	5.890537612	313.3534128	218.0459746	450.3195323
Loita Plains	TP	361.5996325				30/10/1986	1986	10	2372.053																		Masai Mara Ecosystem	30/10/1986	30/10/1986	Topi		predict	30/10/1986	5.890537612	311.3276806	215.8667446	449.003504
Loita Plains	TP	361.5996325	1980-1989	Wet	8615	12/11/1986	1986	11	2372.053	139.84	139.16125	0.200228833	0.201205436	12	152.3177059	153.0606257	28	355.4079805	357.14146	104055.1641	105062.5012	322.5758268	324.133462	90.76212255	90.75772442	355.4079805						obs	12/11/1986	5.890537612	310.4556161	214.9302215	448.4371202
Loita Plains	TP	361.5996325				30/12/1986	1986	12	2372.053																		Masai Mara Ecosystem	30/12/1986	30/12/1986	Topi		predict	30/12/1986	5.890537612	307.2655038	211.5133682	446.3646465
Loita Plains	TP	361.5996325				30/01/1987	1987	1	2372.053																		Masai Mara Ecosystem	30/01/1987	30/01/1987	Topi		predict	30/01/1987	5.890537612	305.2299004	209.341121	445.0405714
Loita Plains	TP	361.5996325				28/02/1987	1987	2	2372.053																		Masai Mara Ecosystem	28/02/1987	28/02/1987	Topi		predict	28/02/1987	5.890537612	303.3429421	207.3335746	443.8110937
Loita Plains	TP	361.5996325				30/03/1987	1987	3	2372.053																		Masai Mara Ecosystem	30/03/1987	30/03/1987	Topi		predict	30/03/1987	5.890537612	301.4083481	205.2818088	442.5476999
Loita Plains	TP	361.5996325	1980-1989	Wet	8706	28/04/1987	1987	4	2372.053	129.72	139.19925	0.10021585	0.093391308	12	164.2006475	153.0188417	13	177.8840348	165.7704118	13238.23084	11408.99671	115.057511	106.8129052	64.68119025	64.4342401	177.8840348						obs	28/04/1987	5.890537612	299.5549206	203.3226149	441.3338401
Loita Plains	TP	361.5996325				30/05/1987	1987	5	2372.053																		Masai Mara Ecosystem	30/05/1987	30/05/1987	Topi		predict	30/05/1987	5.890537612	297.5285896	201.1883199	440.0019925
Loita Plains	TP	361.5996325				30/06/1987	1987	6	2372.053																		Masai Mara Ecosystem	30/06/1987	30/06/1987	Topi		predict	30/06/1987	5.890537612	295.5842226	199.148278	438.7184944
Loita Plains	TP	361.5996325				30/07/1987	1987	7	2372.053																		Masai Mara Ecosystem	30/07/1987	30/07/1987	Topi		predict	30/07/1987	5.890537612	293.7198582	197.1998169	437.4819228
Loita Plains	TP	361.5996325				30/08/1987	1987	8	2372.053																		Masai Mara Ecosystem	30/08/1987	30/08/1987	Topi		predict	30/08/1987	5.890537612	291.8110172	195.2129728	436.2090723
Loita Plains	TP	361.5996325				30/09/1987	1987	9	2372.053																		Masai Mara Ecosystem	30/09/1987	30/09/1987	Topi		predict	30/09/1987	5.890537612	289.919946	193.2530454	434.9404942
Loita Plains	TP	361.5996325				30/10/1987	1987	10	2372.053																		Masai Mara Ecosystem	30/10/1987	30/10/1987	Topi		predict	30/10/1987	5.890537612	288.1066187	191.3818747	433.7162224
Loita Plains	TP	361.5996325				30/11/1987	1987	11	2372.053																		Masai Mara Ecosystem	30/11/1987	30/11/1987	Topi		predict	30/11/1987	5.890537612	286.2499653	189.4746028	432.4539619
Loita Plains	TP	361.5996325				30/12/1987	1987	12	2372.053																		Masai Mara Ecosystem	30/12/1987	30/12/1987	Topi		predict	30/12/1987	5.890537612	284.4695985	187.6541581	431.2345289
Loita Plains	TP	361.5996325				30/01/1988	1988	1	2372.053																		Masai Mara Ecosystem	30/01/1988	30/01/1988	Topi		predict	30/01/1988	5.890537612	282.6466498	185.7990379	429.9760081
Loita Plains	TP	361.5996325				28/02/1988	1988	2	2372.053																		Masai Mara Ecosystem	28/02/1988	28/02/1988	Topi		predict	28/02/1988	5.890537612	280.9565782	184.0873958	428.7995847
Loita Plains	TP	361.5996325				30/03/1988	1988	3	2372.053																		Masai Mara Ecosystem	30/03/1988	30/03/1988	Topi		predict	30/03/1988	5.890537612	279.1661022	182.2829846	427.5424434
Loita Plains	TP	361.5996325				30/04/1988	1988	4	2372.053																		Masai Mara Ecosystem	30/04/1988	30/04/1988	Topi		predict	30/04/1988	5.890537612	277.3921448	180.5045167	426.2851888
Loita Plains	TP	361.5996325				30/05/1988	1988	5	2372.053																		Masai Mara Ecosystem	30/05/1988	30/05/1988	Topi		predict	30/05/1988	5.890537612	275.6909762	178.8079429	425.0678865
Loita Plains	TP	361.5996325				30/06/1988	1988	6	2372.053																		Masai Mara Ecosystem	30/06/1988	30/06/1988	Topi		predict	30/06/1988	5.890537612	273.9490182	177.0799656	423.8088952
Loita Plains	TP	361.5996325				30/07/1988	1988	7	2372.053																		Masai Mara Ecosystem	30/07/1988	30/07/1988	Topi		predict	30/07/1988	5.890537612	272.2784972	175.4318748	422.5889971
Loita Plains	TP	361.5996325				30/08/1988	1988	8	2372.053																		Masai Mara Ecosystem	30/08/1988	30/08/1988	Topi		predict	30/08/1988	5.890537612	270.5678819	173.7535888	421.326427
Loita Plains	TP	361.5996325				30/09/1988	1988	9	2372.053																		Masai Mara Ecosystem	30/09/1988	30/09/1988	Topi		predict	30/09/1988	5.890537612	268.8729482	172.1002297	420.0613934
Loita Plains	TP	361.5996325				30/10/1988	1988	10	2372.053																		Masai Mara Ecosystem	30/10/1988	30/10/1988	Topi		predict	30/10/1988	5.890537612	267.2474665	170.5237227	418.8344427
Loita Plains	TP	361.5996325				30/11/1988	1988	11	2372.053																		Masai Mara Ecosystem	30/11/1988	30/11/1988	Topi		predict	30/11/1988	5.890537612	265.5829139	168.9187382	417.5634091
Loita Plains	TP	361.5996325				30/12/1988	1988	12	2372.053																		Masai Mara Ecosystem	30/12/1988	30/12/1988	Topi		predict	30/12/1988	5.890537612	263.986532	167.3885988	416.3299625
Loita Plains	TP	361.5996325				30/01/1989	1989	1	2372.053																		Masai Mara Ecosystem	30/01/1989	30/01/1989	Topi		predict	30/01/1989	5.890537612	262.3517414	165.8310552	415.0515484
Loita Plains	TP	361.5996325				28/02/1989	1989	2	2372.053																		Masai Mara Ecosystem	28/02/1989	28/02/1989	Topi		predict	28/02/1989	5.890537612	260.8359052	164.3954896	413.8518011
Loita Plains	TP	361.5996325				30/03/1989	1989	3	2372.053																		Masai Mara Ecosystem	30/03/1989	30/03/1989	Topi		predict	30/03/1989	5.890537612	259.2813758	162.9320481	412.60656
Loita Plains	TP	361.5996325				30/04/1989	1989	4	2372.053																		Masai Mara Ecosystem	30/04/1989	30/04/1989	Topi		predict	30/04/1989	5.890537612	257.6893866	161.4426749	411.3151619
Loita Plains	TP	361.5996325	1980-1989	Wet	8902	15/05/1989	1989	5	2372.053	121.26	124.8135	0.049480455	0.048071723	11	161.0184645	156.4341918	6	87.82825334	85.32774099	6584.366882	6227.598343	81.14411181	78.9151338	92.38953153	92.48473343	87.82825334						obs	15/05/1989	5.890537612	256.9242633	160.7302687	410.6885255
Loita Plains	TP	361.5996325				30/06/1989	1989	6	2372.053																		Masai Mara Ecosystem	30/06/1989	30/06/1989	Topi		predict	30/06/1989	5.890537612	254.5987888	158.5787457	408.7593387
Loita Plains	TP	361.5996325				30/07/1989	1989	7	2372.053																		Masai Mara Ecosystem	30/07/1989	30/07/1989	Topi		predict	30/07/1989	5.890537612	253.0989865	157.2022274	407.4948432
Loita Plains	TP	361.5996325	1980-1989	Dry	8903	17/08/1989	1989	8	2372.053	129.72	131.553	0.115633673	0.114022485	12	164.2006475	161.91275	15	205.2508094	202.3909375	14825.15967	14580.86128	121.7586123	120.7512372	59.32186706	59.66237357	205.2508094						obs	17/08/1989	5.890537612	252.2054087	156.3862892	406.7336623
Loita Plains	TP	361.5996325				30/09/1989	1989	9	2372.053																		Masai Mara Ecosystem	30/09/1989	30/09/1989	Topi		predict	30/09/1989	5.890537612	250.0408046	154.4228724	404.8649208
Loita Plains	TP	361.5996325				30/10/1989	1989	10	2372.053																		Masai Mara Ecosystem	30/10/1989	30/10/1989	Topi		predict	30/10/1989	5.890537612	248.5808027	153.1091682	403.5840324
Loita Plains	TP	361.5996325				30/11/1989	1989	11	2372.053																		Masai Mara Ecosystem	30/11/1989	30/11/1989	Topi		predict	30/11/1989	5.890537612	247.085489	151.7726497	402.2545499
Loita Plains	TP	361.5996325				30/12/1989	1989	12	2372.053																		Masai Mara Ecosystem	30/12/1989	30/12/1989	Topi		predict	30/12/1989	5.890537612	245.6512041	150.4992838	400.9621346
Loita Plains	TP	361.5996325				30/01/1990	1990	1	2372.053																		Masai Mara Ecosystem	30/01/1990	30/01/1990	Topi		predict	30/01/1990	5.890537612	244.1821936	149.203908	399.6205225
Loita Plains	TP	361.5996325				28/02/1990	1990	2	2372.053																		Masai Mara Ecosystem	28/02/1990	28/02/1990	Topi		predict	28/02/1990	5.890537612	242.8198766	148.0106647	398.3597572
Loita Plains	TP	361.5996325				30/03/1990	1990	3	2372.053																		Masai Mara Ecosystem	30/03/1990	30/03/1990	Topi		predict	30/03/1990	5.890537612	241.4225859	146.7949074	397.0496389
Loita Plains	TP	361.5996325				30/04/1990	1990	4	2372.053																		Masai Mara Ecosystem	30/04/1990	30/04/1990	Topi		predict	30/04/1990	5.890537612	239.9914142	145.5582673	395.6895059
Loita Plains	TP	361.5996325				30/05/1990	1990	5	2372.053																		Masai Mara Ecosystem	30/05/1990	30/05/1990	Topi		predict	30/05/1990	5.890537612	238.6185713	144.3802711	394.3670569
Loita Plains	TP	361.5996325				30/06/1990	1990	6	2372.053																		Masai Mara Ecosystem	30/06/1990	30/06/1990	Topi		predict	30/06/1990	5.890537612	237.2124065	143.1821187	392.9940857
Loita Plains	TP	361.5996325				30/07/1990	1990	7	2372.053																		Masai Mara Ecosystem	30/07/1990	30/07/1990	Topi		predict	30/07/1990	5.890537612	235.8635192	142.0408563	391.6591404
Loita Plains	TP	361.5996325	1990-1999	Dry	9003	16/08/1990	1990	8	2372.053	129.72	138.26575	0.030835646	0.028929796	12	164.2006475	154.0519471	4	54.73354918	51.35064902	2483.110566	2165.097105	49.83081944	46.53060396	91.04255102	90.61346809	54.73354918						obs	16/08/1990	5.890537612	235.1043081	141.4020103	390.8999285
Loita Plains	TP	361.5996325				30/09/1990	1990	9	2372.053																		Masai Mara Ecosystem	30/09/1990	30/09/1990	Topi		predict	30/09/1990	5.890537612	233.1124618	139.7380391	388.8806528
Loita Plains	TP	361.5996325				30/10/1990	1990	10	2372.053																		Masai Mara Ecosystem	30/10/1990	30/10/1990	Topi		predict	30/10/1990	5.890537612	231.798798	138.6502639	387.5267254
Loita Plains	TP	361.5996325				30/11/1990	1990	11	2372.053																		Masai Mara Ecosystem	30/11/1990	30/11/1990	Topi		predict	30/11/1990	5.890537612	230.4531687	137.5440346	386.1211659
Loita Plains	TP	361.5996325				30/12/1990	1990	12	2372.053																		Masai Mara Ecosystem	30/12/1990	30/12/1990	Topi		predict	30/12/1990	5.890537612	229.1622748	136.4904761	384.7546707
Loita Plains	TP	361.5996325				30/01/1991	1991	1	2372.053																		Masai Mara Ecosystem	30/01/1991	30/01/1991	Topi		predict	30/01/1991	5.890537612	227.8399385	135.4190976	383.3361653
Loita Plains	TP	361.5996325				28/02/1991	1991	2	2372.053																		Masai Mara Ecosystem	28/02/1991	28/02/1991	Topi		predict	28/02/1991	5.890537612	226.6134704	134.4325275	382.0032692
Loita Plains	TP	361.5996325				30/03/1991	1991	3	2372.053																		Masai Mara Ecosystem	30/03/1991	30/03/1991	Topi		predict	30/03/1991	5.890537612	225.355341	133.4276608	380.6184523
Loita Plains	TP	361.5996325	1990-1999	Wet	9102	24/04/1991	1991	4	2372.053	208.68	218.4	0.081464443	0.077838828	12	102.0706728	97.52796703	17	144.6001198	138.16462	10140.09646	9359.022776	100.6980459	96.74204245	69.63897823	70.01940328	144.6001198						obs	24/04/1991	5.890537612	224.3150812	132.6023178	379.4598501
Loita Plains	TP	361.5996325				30/05/1991	1991	5	2372.053																		Masai Mara Ecosystem	30/05/1991	30/05/1991	Topi		predict	30/05/1991	5.890537612	222.8300415	131.4327746	377.7842138
Loita Plains	TP	361.5996325				30/06/1991	1991	6	2372.053																		Masai Mara Ecosystem	30/06/1991	30/06/1991	Topi		predict	30/06/1991	5.890537612	221.5633664	130.4433195	376.33453
Loita Plains	TP	361.5996325				30/07/1991	1991	7	2372.053																		Masai Mara Ecosystem	30/07/1991	30/07/1991	Topi		predict	30/07/1991	5.890537612	220.3481065	129.5010853	374.9257228
Loita Plains	TP	361.5996325	1990-1999	Dry	9103	20/08/1991	1991	8	2372.053	275.12	265.88125	0.134486769	0.139159869	12	77.42115441	80.11135798	37	238.7152261	247.0100205	24495.22417	26164.87092	156.5095019	161.7555901	65.56326734	65.48543649	238.7152261						obs	20/08/1991	5.890537612	219.5035457	128.8503555	373.9361555
Loita Plains	TP	361.5996325				30/09/1991	1991	9	2372.053																		Masai Mara Ecosystem	30/09/1991	30/09/1991	Topi		predict	30/09/1991	5.890537612	217.8690225	127.6005302	371.9961889
Loita Plains	TP	361.5996325				30/10/1991	1991	10	2372.053																		Masai Mara Ecosystem	30/10/1991	30/10/1991	Topi		predict	30/10/1991	5.890537612	216.6849583	126.70306	370.5701435
Loita Plains	TP	361.5996325				30/11/1991	1991	11	2372.053																		Masai Mara Ecosystem	30/11/1991	30/11/1991	Topi		predict	30/11/1991	5.890537612	215.4718966	125.7905419	369.0908515
Loita Plains	TP	361.5996325				30/12/1991	1991	12	2372.053																		Masai Mara Ecosystem	30/12/1991	30/12/1991	Topi		predict	30/12/1991	5.890537612	214.3079984	124.9216297	367.6538504
Loita Plains	TP	361.5996325				30/01/1992	1992	1	2372.053																		Masai Mara Ecosystem	30/01/1992	30/01/1992	Topi		predict	30/01/1992	5.890537612	213.1155659	124.0381713	366.1634477
Loita Plains	TP	361.5996325				28/02/1992	1992	2	2372.053																		Masai Mara Ecosystem	28/02/1992	28/02/1992	Topi		predict	28/02/1992	5.890537612	212.0094146	123.2247771	364.7642374
Loita Plains	TP	361.5996325	1990-1999	Wet	9202	25/03/1992	1992	3	2372.053	281.2	271.17425	0.046230441	0.047939655	12	75.7471835	78.54767921	13	82.05944879	85.09331915	1785.477997	1937.683791	42.25491684	44.01912983	51.49305468	51.73041817	82.05944879						obs	25/03/1992	5.890537612	211.0253046	122.5061119	363.5057752
Loita Plains	TP	361.5996325				30/04/1992	1992	4	2372.053																		Masai Mara Ecosystem	30/04/1992	30/04/1992	Topi		predict	30/04/1992	5.890537612	209.674454	121.5273073	361.7571855
Loita Plains	TP	361.5996325				30/05/1992	1992	5	2372.053																		Masai Mara Ecosystem	30/05/1992	30/05/1992	Topi		predict	30/05/1992	5.890537612	208.5590758	120.7258488	360.2947383
Loita Plains	TP	361.5996325				30/06/1992	1992	6	2372.053																		Masai Mara Ecosystem	30/06/1992	30/06/1992	Topi		predict	30/06/1992	5.890537612	207.4162804	119.9110285	358.7786204
Loita Plains	TP	361.5996325				30/07/1992	1992	7	2372.053																		Masai Mara Ecosystem	30/07/1992	30/07/1992	Topi		predict	30/07/1992	5.890537612	206.3197034	119.1352197	357.3067655
Loita Plains	TP	361.5996325	1990-1999	Dry	9204	28/08/1992	1992	8	2372.053	281.2	266.2765	0.120910384	0.127686822	12	75.7471835	79.99244394	34	214.6170199	226.6452578	17246.01296	19431.35836	131.3240761	139.3964073	61.18996347	61.50422408	214.6170199						obs	28/08/1992	5.890537612	205.2683393	118.3969922	355.8797429
Loita Plains	TP	361.5996325				30/09/1992	1992	9	2372.053																		Masai Mara Ecosystem	30/09/1992	30/09/1992	Topi		predict	30/09/1992	5.890537612	204.0822124	117.5707414	354.2509719
Loita Plains	TP	361.5996325				30/10/1992	1992	10	2372.053																		Masai Mara Ecosystem	30/10/1992	30/10/1992	Topi		predict	30/10/1992	5.890537612	203.0132922	116.8321585	352.7658597
Loita Plains	TP	361.5996325				30/11/1992	1992	11	2372.053																		Masai Mara Ecosystem	30/11/1992	30/11/1992	Topi		predict	30/11/1992	5.890537612	201.9180282	116.0813207	351.2269663
Loita Plains	TP	361.5996325				30/12/1992	1992	12	2372.053																		Masai Mara Ecosystem	30/12/1992	30/12/1992	Topi		predict	30/12/1992	5.890537612	200.8669943	115.3664884	349.7337048
Loita Plains	TP	361.5996325				30/01/1993	1993	1	2372.053																		Masai Mara Ecosystem	30/01/1993	30/01/1993	Topi		predict	30/01/1993	5.890537612	199.7900306	114.63982	348.1866627
Loita Plains	TP	361.5996325				28/02/1993	1993	2	2372.053																		Masai Mara Ecosystem	28/02/1993	28/02/1993	Topi		predict	28/02/1993	5.890537612	198.7908439	113.9708987	346.7358777
Loita Plains	TP	361.5996325				30/03/1993	1993	3	2372.053																		Masai Mara Ecosystem	30/03/1993	30/03/1993	Topi		predict	30/03/1993	5.890537612	197.7655576	113.2897931	345.2315932
Loita Plains	TP	361.5996325				30/04/1993	1993	4	2372.053																		Masai Mara Ecosystem	30/04/1993	30/04/1993	Topi		predict	30/04/1993	5.890537612	196.7149337	112.5974305	343.6736075
Loita Plains	TP	361.5996325				30/05/1993	1993	5	2372.053																		Masai Mara Ecosystem	30/05/1993	30/05/1993	Topi		predict	30/05/1993	5.890537612	195.7066693	111.9383069	342.1625848
Loita Plains	TP	361.5996325				30/06/1993	1993	6	2372.053																		Masai Mara Ecosystem	30/06/1993	30/06/1993	Topi		predict	30/06/1993	5.890537612	194.673459	111.2683034	340.5979466
Loita Plains	TP	361.5996325				30/07/1993	1993	7	2372.053																		Masai Mara Ecosystem	30/07/1993	30/07/1993	Topi		predict	30/07/1993	5.890537612	193.6818785	110.6304794	339.0807872
Loita Plains	TP	361.5996325				30/08/1993	1993	8	2372.053																		Masai Mara Ecosystem	30/08/1993	30/08/1993	Topi		predict	30/08/1993	5.890537612	192.6657365	109.9821423	337.5101197
Loita Plains	TP	361.5996325				30/09/1993	1993	9	2372.053																		Masai Mara Ecosystem	30/09/1993	30/09/1993	Topi		predict	30/09/1993	5.890537612	191.6581388	109.3445583	335.9366276
Loita Plains	TP	361.5996325				30/10/1993	1993	10	2372.053																		Masai Mara Ecosystem	30/10/1993	30/10/1993	Topi		predict	30/10/1993	5.890537612	190.6910984	108.7376202	334.4113559
Loita Plains	TP	361.5996325	1990-1999	Dry	9306	12/11/1993	1993	11	2372.053	260.85	271.6655	0.049837071	0.047852966	12	81.65653824	78.40564223	13	88.46124976	84.93944575	3755.532608	3452.571981	61.28240047	58.7585907	69.27598314	69.17703568	88.46124976						obs	12/11/1993	5.890537612	190.274488	108.4776537	333.7496671
Loita Plains	TP	361.5996325				30/12/1993	1993	12	2372.053																		Masai Mara Ecosystem	30/12/1993	30/12/1993	Topi		predict	30/12/1993	5.890537612	188.748892	107.5334563	331.3028842
Loita Plains	TP	361.5996325				30/01/1994	1994	1	2372.053																		Masai Mara Ecosystem	30/01/1994	30/01/1994	Topi		predict	30/01/1994	5.890537612	187.7740929	106.9365732	329.7198416
Loita Plains	TP	361.5996325				28/02/1994	1994	2	2372.053																		Masai Mara Ecosystem	28/02/1994	28/02/1994	Topi		predict	28/02/1994	5.890537612	186.8695446	106.3872055	328.2370897
Loita Plains	TP	361.5996325				30/03/1994	1994	3	2372.053																		Masai Mara Ecosystem	30/03/1994	30/03/1994	Topi		predict	30/03/1994	5.890537612	185.9412199	105.827918	326.7014782
Loita Plains	TP	361.5996325				30/04/1994	1994	4	2372.053																		Masai Mara Ecosystem	30/04/1994	30/04/1994	Topi		predict	30/04/1994	5.890537612	184.9897962	105.2594836	325.112983
Loita Plains	TP	361.5996325	1990-1999	Wet	9402	21/05/1994	1994	5	2372.053	260.85	266.20525	0.030668967	0.030051999	12	81.65653824	80.01385397	8	54.43769216	53.34256931	1690.827053	1610.665871	41.11966747	40.13310194	75.53528785	75.23653707	54.43769216						obs	21/05/1994	5.890537612	184.3497738	104.8798237	324.0360055
Loita Plains	TP	361.5996325				30/06/1994	1994	6	2372.053																		Masai Mara Ecosystem	30/06/1994	30/06/1994	Topi		predict	30/06/1994	5.890537612	183.1406183	104.1685621	321.9828075
Loita Plains	TP	361.5996325				30/07/1994	1994	7	2372.053																		Masai Mara Ecosystem	30/07/1994	30/07/1994	Topi		predict	30/07/1994	5.890537612	182.2422188	103.6452034	320.4415182
Loita Plains	TP	361.5996325				30/08/1994	1994	8	2372.053																		Masai Mara Ecosystem	30/08/1994	30/08/1994	Topi		predict	30/08/1994	5.890537612	181.3214148	103.113331	318.8477685
Loita Plains	TP	361.5996325				30/09/1994	1994	9	2372.053																		Masai Mara Ecosystem	30/09/1994	30/09/1994	Topi		predict	30/09/1994	5.890537612	180.4082014	102.5903986	317.2530722
Loita Plains	TP	361.5996325				30/10/1994	1994	10	2372.053																		Masai Mara Ecosystem	30/10/1994	30/10/1994	Topi		predict	30/10/1994	5.890537612	179.5316029	102.0927181	315.7090637
Loita Plains	TP	361.5996325				30/11/1994	1994	11	2372.053																		Masai Mara Ecosystem	30/11/1994	30/11/1994	Topi		predict	30/11/1994	5.890537612	178.633107	101.5869795	314.112961
Loita Plains	TP	361.5996325				30/12/1994	1994	12	2372.053																		Masai Mara Ecosystem	30/12/1994	30/12/1994	Topi		predict	30/12/1994	5.890537612	177.7706127	101.1056875	312.5678835
Loita Plains	TP	361.5996325				30/01/1995	1995	1	2372.053																		Masai Mara Ecosystem	30/01/1995	30/01/1995	Topi		predict	30/01/1995	5.890537612	176.8865494	100.6166284	310.9709782
Loita Plains	TP	361.5996325				28/02/1995	1995	2	2372.053																		Masai Mara Ecosystem	28/02/1995	28/02/1995	Topi		predict	28/02/1995	5.890537612	176.0660659	100.1666204	309.4769438
Loita Plains	TP	361.5996325				30/03/1995	1995	3	2372.053																		Masai Mara Ecosystem	30/03/1995	30/03/1995	Topi		predict	30/03/1995	5.890537612	175.2238813	99.7086051	307.9313822
Loita Plains	TP	361.5996325				30/04/1995	1995	4	2372.053																		Masai Mara Ecosystem	30/04/1995	30/04/1995	Topi		predict	30/04/1995	5.890537612	174.3605976	99.24322233	306.3344506
Loita Plains	TP	361.5996325				30/05/1995	1995	5	2372.053																		Masai Mara Ecosystem	30/05/1995	30/05/1995	Topi		predict	30/05/1995	5.890537612	173.5318442	98.80037747	304.7893311
Loita Plains	TP	361.5996325				30/06/1995	1995	6	2372.053																		Masai Mara Ecosystem	30/06/1995	30/06/1995	Topi		predict	30/06/1995	5.890537612	172.6823026	98.35042491	303.1931753
Loita Plains	TP	361.5996325				30/07/1995	1995	7	2372.053																		Masai Mara Ecosystem	30/07/1995	30/07/1995	Topi		predict	30/07/1995	5.890537612	171.8667171	97.92227839	301.6491132
Loita Plains	TP	361.5996325				30/08/1995	1995	8	2372.053																		Masai Mara Ecosystem	30/08/1995	30/08/1995	Topi		predict	30/08/1995	5.890537612	171.0306485	97.48727616	300.0543648
Loita Plains	TP	361.5996325				30/09/1995	1995	9	2372.053																		Masai Mara Ecosystem	30/09/1995	30/09/1995	Topi		predict	30/09/1995	5.890537612	170.2013257	97.0596927	298.4605706
Loita Plains	TP	361.5996325				30/10/1995	1995	10	2372.053																		Masai Mara Ecosystem	30/10/1995	30/10/1995	Topi		predict	30/10/1995	5.890537612	169.4051148	96.65285479	296.9192477
Loita Plains	TP	361.5996325				30/11/1995	1995	11	2372.053																		Masai Mara Ecosystem	30/11/1995	30/11/1995	Topi		predict	30/11/1995	5.890537612	168.5888706	96.2395269	295.3277952
Loita Plains	TP	361.5996325				30/12/1995	1995	12	2372.053																		Masai Mara Ecosystem	30/12/1995	30/12/1995	Topi		predict	30/12/1995	5.890537612	167.8051927	95.84626893	293.7890333
Loita Plains	TP	361.5996325				30/01/1996	1996	1	2372.053																		Masai Mara Ecosystem	30/01/1996	30/01/1996	Topi		predict	30/01/1996	5.890537612	167.0017727	95.44675422	292.2005292
Loita Plains	TP	361.5996325				28/02/1996	1996	2	2372.053																		Masai Mara Ecosystem	28/02/1996	28/02/1996	Topi		predict	28/02/1996	5.890537612	166.2560011	95.07922237	290.7160703
Loita Plains	TP	361.5996325				30/03/1996	1996	3	2372.053																		Masai Mara Ecosystem	30/03/1996	30/03/1996	Topi		predict	30/03/1996	5.890537612	165.4649525	94.69287604	289.1310482
Loita Plains	TP	361.5996325				30/04/1996	1996	4	2372.053																		Masai Mara Ecosystem	30/04/1996	30/04/1996	Topi		predict	30/04/1996	5.890537612	164.6802033	94.3131749	287.5480482
Loita Plains	TP	361.5996325				30/05/1996	1996	5	2372.053																		Masai Mara Ecosystem	30/05/1996	30/05/1996	Topi		predict	30/05/1996	5.890537612	163.9267079	93.95194956	286.0181794
Loita Plains	TP	361.5996325				30/06/1996	1996	6	2372.053																		Masai Mara Ecosystem	30/06/1996	30/06/1996	Topi		predict	30/06/1996	5.890537612	163.1541735	93.58501679	284.4395955
Loita Plains	TP	361.5996325				30/07/1996	1996	7	2372.053																		Masai Mara Ecosystem	30/07/1996	30/07/1996	Topi		predict	30/07/1996	5.890537612	162.4123843	93.23595381	282.9142783
Loita Plains	TP	361.5996325	1990-1999	Dry	9604	08/08/1996	1996	8	2372.053	260.85	265.08	0.015334483	0.015089784	12	81.65653824	80.35350837	4	27.21884608	26.78450279	157.5270925	152.6819407	12.55097974	12.3564534	46.11135868	46.13284592	27.21884608						obs	08/08/1996	5.890537612	162.1909565	93.13237813	282.457153
Loita Plains	TP	361.5996325				30/09/1996	1996	9	2372.053																		Masai Mara Ecosystem	30/09/1996	30/09/1996	Topi		predict	30/09/1996	5.890537612	160.8972739	92.53296524	279.7698384
Loita Plains	TP	361.5996325				30/10/1996	1996	10	2372.053																		Masai Mara Ecosystem	30/10/1996	30/10/1996	Topi		predict	30/10/1996	5.890537612	160.1727157	92.20152926	278.2524224
Loita Plains	TP	361.5996325				30/11/1996	1996	11	2372.053																		Masai Mara Ecosystem	30/11/1996	30/11/1996	Topi		predict	30/11/1996	5.890537612	159.4297946	91.86489224	276.6874132
Loita Plains	TP	361.5996325	1990-1999	Wet	9607	13/12/1996	1996	12	2372.053	235.47	236.21025	0.182613496	0.182041211	11	82.91968828	82.65982954	43	324.1405997	323.1247882	15567.83003	15455.3867	124.7711106	124.3196955	38.49289805	38.47420565	324.1405997						obs	13/12/1996	5.890537612	159.1199844	91.72546758	276.0320563
Loita Plains	TP	361.5996325				30/01/1997	1997	1	2372.053																		Masai Mara Ecosystem	30/01/1997	30/01/1997	Topi		predict	30/01/1997	5.890537612	157.9848776	91.21946008	273.6172909
Loita Plains	TP	361.5996325				28/02/1997	1997	2	2372.053																		Masai Mara Ecosystem	28/02/1997	28/02/1997	Topi		predict	28/02/1997	5.890537612	157.3057367	90.92034143	272.1623611
Loita Plains	TP	361.5996325				30/03/1997	1997	3	2372.053																		Masai Mara Ecosystem	30/03/1997	30/03/1997	Topi		predict	30/03/1997	5.890537612	156.6083903	90.61603079	270.6605852
Loita Plains	TP	361.5996325				30/04/1997	1997	4	2372.053																		Masai Mara Ecosystem	30/04/1997	30/04/1997	Topi		predict	30/04/1997	5.890537612	155.8933152	90.30695626	269.1124441
Loita Plains	TP	361.5996325	1990-1999	Wet	9703	31/05/1997	1997	5	2372.053	232.65	242.02125	0.06017623	0.05784616	11	83.92477541	80.6751432	14	106.8133505	102.677455	6556.75401	6090.098865	80.97378594	78.0390855	75.80867517	76.00410968	106.8133505						obs	31/05/1997	5.890537612	155.1837915	90.00325435	267.5682044
Loita Plains	TP	361.5996325				30/06/1997	1997	6	2372.053																		Masai Mara Ecosystem	30/06/1997	30/06/1997	Topi		predict	30/06/1997	5.890537612	154.5023898	89.71437491	266.0776324
Loita Plains	TP	361.5996325				30/07/1997	1997	7	2372.053																		Masai Mara Ecosystem	30/07/1997	30/07/1997	Topi		predict	30/07/1997	5.890537612	153.8260866	89.43035229	264.5909841
Loita Plains	TP	361.5996325	1990-1999	Dry	9706	26/08/1997	1997	8	2372.053	235.47	236.77425	0.029727778	0.029564026	11	82.91968828	82.46293252	7	52.76707436	52.4764116	2238.621816	2217.422218	47.31407629	47.08951282	89.66590789	89.73462816	52.76707436						obs	26/08/1997	5.890537612	153.2217326	89.17881457	263.2564635
Loita Plains	TP	361.5996325				30/09/1997	1997	9	2372.053																		Masai Mara Ecosystem	30/09/1997	30/09/1997	Topi		predict	30/09/1997	5.890537612	152.444341	88.85840052	261.5315714
Loita Plains	TP	361.5996325				30/10/1997	1997	10	2372.053																		Masai Mara Ecosystem	30/10/1997	30/10/1997	Topi		predict	30/10/1997	5.890537612	151.7833716	88.58874833	260.057765
Loita Plains	TP	361.5996325				30/11/1997	1997	11	2372.053																		Masai Mara Ecosystem	30/11/1997	30/11/1997	Topi		predict	30/11/1997	5.890537612	151.1055208	88.31485328	258.5395045
Loita Plains	TP	361.5996325				30/12/1997	1997	12	2372.053																		Masai Mara Ecosystem	30/12/1997	30/12/1997	Topi		predict	30/12/1997	5.890537612	150.454473	88.05430251	257.0748708
Loita Plains	TP	361.5996325				30/01/1998	1998	1	2372.053																		Masai Mara Ecosystem	30/01/1998	30/01/1998	Topi		predict	30/01/1998	5.890537612	149.7867755	87.78963952	255.5663544
Loita Plains	TP	361.5996325				28/02/1998	1998	2	2372.053																		Masai Mara Ecosystem	28/02/1998	28/02/1998	Topi		predict	28/02/1998	5.890537612	149.1667598	87.54618211	254.1598239
Loita Plains	TP	361.5996325				30/03/1998	1998	3	2372.053																		Masai Mara Ecosystem	30/03/1998	30/03/1998	Topi		predict	30/03/1998	5.890537612	148.5300036	87.29845359	252.7096536
Loita Plains	TP	361.5996325				30/04/1998	1998	4	2372.053																		Masai Mara Ecosystem	30/04/1998	30/04/1998	Topi		predict	30/04/1998	5.890537612	147.8769319	87.04679093	251.2164636
Loita Plains	TP	361.5996325				30/05/1998	1998	5	2372.053																		Masai Mara Ecosystem	30/05/1998	30/05/1998	Topi		predict	30/05/1998	5.890537612	147.2496329	86.80735039	249.7767101
Loita Plains	TP	361.5996325				30/06/1998	1998	6	2372.053																		Masai Mara Ecosystem	30/06/1998	30/06/1998	Topi		predict	30/06/1998	5.890537612	146.6062398	86.56408626	248.2945351
Loita Plains	TP	361.5996325				30/07/1998	1998	7	2372.053																		Masai Mara Ecosystem	30/07/1998	30/07/1998	Topi		predict	30/07/1998	5.890537612	145.9882174	86.33261411	246.8656815
Loita Plains	TP	361.5996325				30/08/1998	1998	8	2372.053																		Masai Mara Ecosystem	30/08/1998	30/08/1998	Topi		predict	30/08/1998	5.890537612	145.3543182	86.09742057	245.3950152
Loita Plains	TP	361.5996325				30/09/1998	1998	9	2372.053																		Masai Mara Ecosystem	30/09/1998	30/09/1998	Topi		predict	30/09/1998	5.890537612	144.7251743	85.86620412	243.9303833
Loita Plains	TP	361.5996325				30/10/1998	1998	10	2372.053																		Masai Mara Ecosystem	30/10/1998	30/10/1998	Topi		predict	30/10/1998	5.890537612	144.1208095	85.64615464	242.5188595
Loita Plains	TP	361.5996325				30/11/1998	1998	11	2372.053																		Masai Mara Ecosystem	30/11/1998	30/11/1998	Topi		predict	30/11/1998	5.890537612	143.5008884	85.4225216	241.066461
Loita Plains	TP	361.5996325				30/12/1998	1998	12	2372.053																		Masai Mara Ecosystem	30/12/1998	30/12/1998	Topi		predict	30/12/1998	5.890537612	142.9053638	85.2096562	239.6670038
Loita Plains	TP	361.5996325				30/01/1999	1999	1	2372.053																		Masai Mara Ecosystem	30/01/1999	30/01/1999	Topi		predict	30/01/1999	5.890537612	142.2944903	84.99328673	238.227309
Loita Plains	TP	361.5996325				28/02/1999	1999	2	2372.053																		Masai Mara Ecosystem	28/02/1999	28/02/1999	Topi		predict	28/02/1999	5.890537612	141.7271313	84.79410621	236.8865082
Loita Plains	TP	361.5996325				30/03/1999	1999	3	2372.053																		Masai Mara Ecosystem	30/03/1999	30/03/1999	Topi		predict	30/03/1999	5.890537612	141.1443424	84.59126604	235.5057008
Loita Plains	TP	361.5996325				30/04/1999	1999	4	2372.053																		Masai Mara Ecosystem	30/04/1999	30/04/1999	Topi		predict	30/04/1999	5.890537612	140.5465022	84.38501099	234.0856397
Loita Plains	TP	361.5996325				30/05/1999	1999	5	2372.053																		Masai Mara Ecosystem	30/05/1999	30/05/1999	Topi		predict	30/05/1999	5.890537612	139.9721404	84.18856841	232.7180573
Loita Plains	TP	361.5996325				30/06/1999	1999	6	2372.053																		Masai Mara Ecosystem	30/06/1999	30/06/1999	Topi		predict	30/06/1999	5.890537612	139.3829243	83.98875951	231.3119005
Loita Plains	TP	361.5996325				30/07/1999	1999	7	2372.053																		Masai Mara Ecosystem	30/07/1999	30/07/1999	Topi		predict	30/07/1999	5.890537612	138.816828	83.79839643	229.958001
Loita Plains	TP	361.5996325				30/08/1999	1999	8	2372.053																		Masai Mara Ecosystem	30/08/1999	30/08/1999	Topi		predict	30/08/1999	5.890537612	138.2360707	83.60470638	228.5662145
Loita Plains	TP	361.5996325				30/09/1999	1999	9	2372.053																		Masai Mara Ecosystem	30/09/1999	30/09/1999	Topi		predict	30/09/1999	5.890537612	137.6595501	83.41400134	227.181905
Loita Plains	TP	361.5996325				30/10/1999	1999	10	2372.053																		Masai Mara Ecosystem	30/10/1999	30/10/1999	Topi		predict	30/10/1999	5.890537612	137.1056217	83.23221153	225.8494778
Loita Plains	TP	361.5996325				30/11/1999	1999	11	2372.053																		Masai Mara Ecosystem	30/11/1999	30/11/1999	Topi		predict	30/11/1999	5.890537612	136.5373174	83.04713665	224.4802144
Loita Plains	TP	361.5996325				30/12/1999	1999	12	2372.053																		Masai Mara Ecosystem	30/12/1999	30/12/1999	Topi		predict	30/12/1999	5.890537612	135.9912641	82.87063973	223.1625577
Loita Plains	TP	361.5996325				30/01/2000	2000	1	2372.053																		Masai Mara Ecosystem	30/01/2000	30/01/2000	Topi		predict	30/01/2000	5.890537612	135.4310195	82.69087387	221.8087702
Loita Plains	TP	361.5996325				28/02/2000	2000	2	2372.053																		Masai Mara Ecosystem	28/02/2000	28/02/2000	Topi		predict	28/02/2000	5.890537612	134.9105751	82.52503913	220.5495868
Loita Plains	TP	361.5996325				30/03/2000	2000	3	2372.053																		Masai Mara Ecosystem	30/03/2000	30/03/2000	Topi		predict	30/03/2000	5.890537612	134.3581085	82.35018392	219.2114268
Loita Plains	TP	361.5996325				30/04/2000	2000	4	2372.053																		Masai Mara Ecosystem	30/04/2000	30/04/2000	Topi		predict	30/04/2000	5.890537612	133.8096033	82.17774544	217.8814939
Loita Plains	TP	361.5996325				30/05/2000	2000	5	2372.053																		Masai Mara Ecosystem	30/05/2000	30/05/2000	Topi		predict	30/05/2000	5.890537612	133.2825276	82.01309349	216.6023914
Loita Plains	TP	361.5996325				30/06/2000	2000	6	2372.053																		Masai Mara Ecosystem	30/06/2000	30/06/2000	Topi		predict	30/06/2000	5.890537612	132.741706	81.84517181	215.2889429
Loita Plains	TP	361.5996325				30/07/2000	2000	7	2372.053																		Masai Mara Ecosystem	30/07/2000	30/07/2000	Topi		predict	30/07/2000	5.890537612	132.2219953	81.68473814	214.0259788
Loita Plains	TP	361.5996325				30/08/2000	2000	8	2372.053																		Masai Mara Ecosystem	30/08/2000	30/08/2000	Topi		predict	30/08/2000	5.890537612	131.6887117	81.52101769	212.7293953
Loita Plains	TP	361.5996325				30/09/2000	2000	9	2372.053																		Masai Mara Ecosystem	30/09/2000	30/09/2000	Topi		predict	30/09/2000	5.890537612	131.1592042	81.35931164	211.4415241
Loita Plains	TP	361.5996325				30/10/2000	2000	10	2372.053																		Masai Mara Ecosystem	30/10/2000	30/10/2000	Topi		predict	30/10/2000	5.890537612	130.6503386	81.20466341	210.20358
Loita Plains	TP	361.5996325	2000-2009	Dry	0004	06/11/2000	2000	11	2372.053	260.85	265.11525	0.011500863	0.011315833	12	81.65653824	80.34282449	3	20.41413456	20.08570612	321.5583248	310.2312378	17.93204742	17.61338235	87.84133058	87.69112842	20.41413456						obs	06/11/2000	5.890537612	130.5321037	81.16883145	209.9159219
Loita Plains	TP	361.5996325				30/12/2000	2000	12	2372.053																		Masai Mara Ecosystem	30/12/2000	30/12/2000	Topi		predict	30/12/2000	5.890537612	129.6263104	80.89549043	207.7122009
Loita Plains	TP	361.5996325				30/01/2001	2001	1	2372.053																		Masai Mara Ecosystem	30/01/2001	30/01/2001	Topi		predict	30/01/2001	5.890537612	129.1113132	80.74092293	206.4595078
Loita Plains	TP	361.5996325				28/02/2001	2001	2	2372.053																		Masai Mara Ecosystem	28/02/2001	28/02/2001	Topi		predict	28/02/2001	5.890537612	128.6328011	80.5977865	205.2959296
Loita Plains	TP	361.5996325				30/03/2001	2001	3	2372.053																		Masai Mara Ecosystem	30/03/2001	30/03/2001	Topi		predict	30/03/2001	5.890537612	128.1410729	80.45112292	204.1007504
Loita Plains	TP	361.5996325				30/04/2001	2001	4	2372.053																		Masai Mara Ecosystem	30/04/2001	30/04/2001	Topi		predict	30/04/2001	5.890537612	127.6364299	80.30099488	202.8749239
Loita Plains	TP	361.5996325				30/05/2001	2001	5	2372.053																		Masai Mara Ecosystem	30/05/2001	30/05/2001	Topi		predict	30/05/2001	5.890537612	127.1513977	80.15700937	201.6976189
Loita Plains	TP	361.5996325				30/06/2001	2001	6	2372.053																		Masai Mara Ecosystem	30/06/2001	30/06/2001	Topi		predict	30/06/2001	5.890537612	126.6536078	80.00948529	200.4904333
Loita Plains	TP	361.5996325				30/07/2001	2001	7	2372.053																		Masai Mara Ecosystem	30/07/2001	30/07/2001	Topi		predict	30/07/2001	5.890537612	126.1751446	79.86786194	199.3313297
Loita Plains	TP	361.5996325				30/08/2001	2001	8	2372.053																		Masai Mara Ecosystem	30/08/2001	30/08/2001	Topi		predict	30/08/2001	5.890537612	125.6840782	79.72261602	198.1431154
Loita Plains	TP	361.5996325				30/09/2001	2001	9	2372.053																		Masai Mara Ecosystem	30/09/2001	30/09/2001	Topi		predict	30/09/2001	5.890537612	125.1963796	79.57840343	196.9646636
Loita Plains	TP	361.5996325				30/10/2001	2001	10	2372.053																		Masai Mara Ecosystem	30/10/2001	30/10/2001	Topi		predict	30/10/2001	5.890537612	124.7275893	79.43974794	195.8335963
Loita Plains	TP	361.5996325				30/11/2001	2001	11	2372.053																		Masai Mara Ecosystem	30/11/2001	30/11/2001	Topi		predict	30/11/2001	5.890537612	124.2464232	79.29732463	194.674584
Loita Plains	TP	361.5996325				30/12/2001	2001	12	2372.053																		Masai Mara Ecosystem	30/12/2001	30/12/2001	Topi		predict	30/12/2001	5.890537612	123.7838947	79.16024451	193.5624718
Loita Plains	TP	361.5996325				30/01/2002	2002	1	2372.053																		Masai Mara Ecosystem	30/01/2002	30/01/2002	Topi		predict	30/01/2002	5.890537612	123.3091379	79.019288	192.4231901
Loita Plains	TP	361.5996325				28/02/2002	2002	2	2372.053																		Masai Mara Ecosystem	28/02/2002	28/02/2002	Topi		predict	28/02/2002	5.890537612	122.8679177	78.88799041	191.3665834
Loita Plains	TP	361.5996325				30/03/2002	2002	3	2372.053																		Masai Mara Ecosystem	30/03/2002	30/03/2002	Topi		predict	30/03/2002	5.890537612	122.4144128	78.75266624	190.282935
Loita Plains	TP	361.5996325				30/04/2002	2002	4	2372.053																		Masai Mara Ecosystem	30/04/2002	30/04/2002	Topi		predict	30/04/2002	5.890537612	121.9488921	78.61328778	189.1732646
Loita Plains	TP	361.5996325				30/05/2002	2002	5	2372.053																		Masai Mara Ecosystem	30/05/2002	30/05/2002	Topi		predict	30/05/2002	5.890537612	121.5013609	78.47877037	188.1092254
Loita Plains	TP	361.5996325				30/06/2002	2002	6	2372.053																		Masai Mara Ecosystem	30/06/2002	30/06/2002	Topi		predict	30/06/2002	5.890537612	121.0419546	78.34006608	187.0199441
Loita Plains	TP	361.5996325				30/07/2002	2002	7	2372.053																		Masai Mara Ecosystem	30/07/2002	30/07/2002	Topi		predict	30/07/2002	5.890537612	120.6002847	78.20604708	185.9757553
Loita Plains	TP	361.5996325				30/08/2002	2002	8	2372.053																		Masai Mara Ecosystem	30/08/2002	30/08/2002	Topi		predict	30/08/2002	5.890537612	120.1468779	78.06769898	184.9071058
Loita Plains	TP	361.5996325				30/09/2002	2002	9	2372.053																		Masai Mara Ecosystem	30/09/2002	30/09/2002	Topi		predict	30/09/2002	5.890537612	119.6964767	77.92941042	183.8490303
Loita Plains	TP	361.5996325				30/10/2002	2002	10	2372.053																		Masai Mara Ecosystem	30/10/2002	30/10/2002	Topi		predict	30/10/2002	5.890537612	119.2634392	77.79556255	182.8352089
Loita Plains	TP	361.5996325				30/11/2002	2002	11	2372.053																		Masai Mara Ecosystem	30/11/2002	30/11/2002	Topi		predict	30/11/2002	5.890537612	118.8188684	77.65715286	181.7981083
Loita Plains	TP	361.5996325	2000-2009	Wet	0204	07/12/2002	2002	12	2372.053	129.72	130.566	0.023126735	0.022976885	12	164.2006475	163.1367125	3	41.05016189	40.78417812	676.4758372	666.8145982	26.00914911	25.8227535	63.35943127	63.31561574	41.05016189						obs	07/12/2002	5.890537612	118.7188867	77.62587673	181.5654091
Loita Plains	TP	361.5996325				30/01/2003	2003	1	2372.053																		Masai Mara Ecosystem	30/01/2003	30/01/2003	Topi		predict	30/01/2003	5.890537612	117.9525704	77.38418867	179.78878
Loita Plains	TP	361.5996325				28/02/2003	2003	2	2372.053																		Masai Mara Ecosystem	28/02/2003	28/02/2003	Topi		predict	28/02/2003	5.890537612	117.5446291	77.2539891	178.848238
Loita Plains	TP	361.5996325				30/03/2003	2003	3	2372.053																		Masai Mara Ecosystem	30/03/2003	30/03/2003	Topi		predict	30/03/2003	5.890537612	117.1252366	77.11890932	177.8853094
Loita Plains	TP	361.5996325				30/04/2003	2003	4	2372.053																		Masai Mara Ecosystem	30/04/2003	30/04/2003	Topi		predict	30/04/2003	5.890537612	116.6946331	76.97883049	176.901069
Loita Plains	TP	361.5996325				30/05/2003	2003	5	2372.053																		Masai Mara Ecosystem	30/05/2003	30/05/2003	Topi		predict	30/05/2003	5.890537612	116.2805746	76.84271289	175.9590666
Loita Plains	TP	361.5996325				30/06/2003	2003	6	2372.053																		Masai Mara Ecosystem	30/06/2003	30/06/2003	Topi		predict	30/06/2003	5.890537612	115.8554313	76.70140188	174.9965533
Loita Plains	TP	361.5996325				30/07/2003	2003	7	2372.053																		Masai Mara Ecosystem	30/07/2003	30/07/2003	Topi		predict	30/07/2003	5.890537612	115.4466072	76.56393797	174.0756741
Loita Plains	TP	361.5996325				30/08/2003	2003	8	2372.053																		Masai Mara Ecosystem	30/08/2003	30/08/2003	Topi		predict	30/08/2003	5.890537612	115.0268221	76.42107761	173.1350854
Loita Plains	TP	361.5996325				30/09/2003	2003	9	2372.053																		Masai Mara Ecosystem	30/09/2003	30/09/2003	Topi		predict	30/09/2003	5.890537612	114.6097216	76.27730945	172.2057107
Loita Plains	TP	361.5996325				30/10/2003	2003	10	2372.053																		Masai Mara Ecosystem	30/10/2003	30/10/2003	Topi		predict	30/10/2003	5.890537612	114.2086081	76.1372388	171.317037
Loita Plains	TP	361.5996325				30/11/2003	2003	11	2372.053																		Masai Mara Ecosystem	30/11/2003	30/11/2003	Topi		predict	30/11/2003	5.890537612	113.7967159	75.99144974	170.4098631
Loita Plains	TP	361.5996325				30/12/2003	2003	12	2372.053																		Masai Mara Ecosystem	30/12/2003	30/12/2003	Topi		predict	30/12/2003	5.890537612	113.4005955	75.84927402	169.5427574
Loita Plains	TP	361.5996325				30/01/2004	2004	1	2372.053																		Masai Mara Ecosystem	30/01/2004	30/01/2004	Topi		predict	30/01/2004	5.890537612	112.9938147	75.70115647	168.657954
Loita Plains	TP	361.5996325				28/02/2004	2004	2	2372.053																		Masai Mara Ecosystem	28/02/2004	28/02/2004	Topi		predict	28/02/2004	5.890537612	112.6155969	75.5614197	167.8405819
Loita Plains	TP	361.5996325				30/03/2004	2004	3	2372.053																		Masai Mara Ecosystem	30/03/2004	30/03/2004	Topi		predict	30/03/2004	5.890537612	112.2137509	75.41071615	166.977938
Loita Plains	TP	361.5996325				30/04/2004	2004	4	2372.053																		Masai Mara Ecosystem	30/04/2004	30/04/2004	Topi		predict	30/04/2004	5.890537612	111.814419	75.25856315	166.1268004
Loita Plains	TP	361.5996325	2000-2009	Wet	0403	30/05/2004	2004	5	2372.053	245.34	248.16	0.224178691	0.221631206	11	79.58383875	78.67947695	55	397.9191938	393.3973848	23512.32201	23057.17926	153.3372819	151.8459063	38.53477899	38.59860594	397.9191938						obs	30/05/2004	5.890537612	111.4303402	75.10986638	165.3141101
Loita Plains	TP	361.5996325				30/06/2004	2004	6	2372.053																		Masai Mara Ecosystem	30/06/2004	30/06/2004	Topi		predict	30/06/2004	5.890537612	111.0358862	74.95463917	164.485723
Loita Plains	TP	361.5996325				30/07/2004	2004	7	2372.053																		Masai Mara Ecosystem	30/07/2004	30/07/2004	Topi		predict	30/07/2004	5.890537612	110.6564837	74.80282649	163.6951164
Loita Plains	TP	361.5996325				30/08/2004	2004	8	2372.053																		Masai Mara Ecosystem	30/08/2004	30/08/2004	Topi		predict	30/08/2004	5.890537612	110.2668168	74.64423549	162.8896166
Loita Plains	TP	361.5996325				30/09/2004	2004	9	2372.053																		Masai Mara Ecosystem	30/09/2004	30/09/2004	Topi		predict	30/09/2004	5.890537612	109.8795486	74.4838261	162.0957977
Loita Plains	TP	361.5996325				30/10/2004	2004	10	2372.053																		Masai Mara Ecosystem	30/10/2004	30/10/2004	Topi		predict	30/10/2004	5.890537612	109.5070353	74.32679182	161.338738
Loita Plains	TP	361.5996325				30/11/2004	2004	11	2372.053																		Masai Mara Ecosystem	30/11/2004	30/11/2004	Topi		predict	30/11/2004	5.890537612	109.1244209	74.16259437	160.567997
Loita Plains	TP	361.5996325				30/12/2004	2004	12	2372.053																		Masai Mara Ecosystem	30/12/2004	30/12/2004	Topi		predict	30/12/2004	5.890537612	108.7563693	74.00176167	159.8333281
Loita Plains	TP	361.5996325				30/01/2005	2005	1	2372.053																		Masai Mara Ecosystem	30/01/2005	30/01/2005	Topi		predict	30/01/2005	5.890537612	108.3783223	73.83350362	159.0857832
Loita Plains	TP	361.5996325				28/02/2005	2005	2	2372.053																		Masai Mara Ecosystem	28/02/2005	28/02/2005	Topi		predict	28/02/2005	5.890537612	108.0267382	73.67414047	158.3971809
Loita Plains	TP	361.5996325				30/03/2005	2005	3	2372.053																		Masai Mara Ecosystem	30/03/2005	30/03/2005	Topi		predict	30/03/2005	5.890537612	107.6651198	73.50722682	157.6957603
Loita Plains	TP	361.5996325				30/04/2005	2005	4	2372.053																		Masai Mara Ecosystem	30/04/2005	30/04/2005	Topi		predict	30/04/2005	5.890537612	107.2936595	73.33248982	156.9826607
Loita Plains	TP	361.5996325	2000-2009	Wet	0502	13/05/2005	2005	5	2372.053	246.75	256.16175	0.226950355	0.218611873	12	86.32262614	83.15100908	56	402.838922	388.0380424	19419.96965	18082.44709	139.3555512	134.4709898	34.59336812	34.65407385	402.838922						obs	13/05/2005	5.890537612	107.13855	73.25851395	156.6871654
Loita Plains	TP	361.5996325				30/06/2005	2005	6	2372.053																		Masai Mara Ecosystem	30/06/2005	30/06/2005	Topi		predict	30/06/2005	5.890537612	106.5692062	72.98169704	155.6143001
Loita Plains	TP	361.5996325				30/07/2005	2005	7	2372.053																		Masai Mara Ecosystem	30/07/2005	30/07/2005	Topi		predict	30/07/2005	5.890537612	106.2160337	72.80567472	154.9583305
Loita Plains	TP	361.5996325				30/08/2005	2005	8	2372.053																		Masai Mara Ecosystem	30/08/2005	30/08/2005	Topi		predict	30/08/2005	5.890537612	105.8532207	72.62128094	154.2922983
Loita Plains	TP	361.5996325	2000-2009	Dry	0503	13/09/2005	2005	9	2372.053	243.93	249.0765	0.040995368	0.040148308	12	87.32057557	85.51632932	10	72.76714631	71.26360777	1873.584602	1797.623265	43.2849235	42.39838753	59.48415692	59.49514606	72.76714631						obs	13/09/2005	5.890537612	105.6900747	72.53715647	153.9954478
Loita Plains	TP	361.5996325				30/10/2005	2005	10	2372.053																		Masai Mara Ecosystem	30/10/2005	30/10/2005	Topi		predict	30/10/2005	5.890537612	105.1455486	72.25078674	153.0168306
Loita Plains	TP	361.5996325				30/11/2005	2005	11	2372.053																		Masai Mara Ecosystem	30/11/2005	30/11/2005	Topi		predict	30/11/2005	5.890537612	104.7890492	72.05850295	152.3865246
Loita Plains	TP	361.5996325				30/12/2005	2005	12	2372.053																		Masai Mara Ecosystem	30/12/2005	30/12/2005	Topi		predict	30/12/2005	5.890537612	104.4460382	71.86978872	151.7880473
Loita Plains	TP	361.5996325				30/01/2006	2006	1	2372.053																		Masai Mara Ecosystem	30/01/2006	30/01/2006	Topi		predict	30/01/2006	5.890537612	104.0936292	71.67201383	151.1815152
Loita Plains	TP	361.5996325				28/02/2006	2006	2	2372.053																		Masai Mara Ecosystem	28/02/2006	28/02/2006	Topi		predict	28/02/2006	5.890537612	103.7658127	71.48440723	150.6250706
Loita Plains	TP	361.5996325				30/03/2006	2006	3	2372.053																		Masai Mara Ecosystem	30/03/2006	30/03/2006	Topi		predict	30/03/2006	5.890537612	103.4285634	71.28765431	150.0605938
Loita Plains	TP	361.5996325				30/04/2006	2006	4	2372.053																		Masai Mara Ecosystem	30/04/2006	30/04/2006	Topi		predict	30/04/2006	5.890537612	103.0820538	71.08144125	149.4892285
Loita Plains	TP	361.5996325	2000-2009	Wet	0603	08/05/2006	2006	5	2372.053	235.47	238.3605	0	0	11	82.91968828	81.91415524	0	0	0	0	0	0	0			0						obs	08/05/2006	5.890537612	102.9929566	71.02774121	149.3437483
Loita Plains	TP	361.5996325				30/06/2006	2006	6	2372.053																		Masai Mara Ecosystem	30/06/2006	30/06/2006	Topi		predict	30/06/2006	5.890537612	102.4060204	70.66690044	148.4003537
Loita Plains	TP	361.5996325				30/07/2006	2006	7	2372.053																		Masai Mara Ecosystem	30/07/2006	30/07/2006	Topi		predict	30/07/2006	5.890537612	102.0763359	70.4586939	147.8820822
Loita Plains	TP	361.5996325				30/08/2006	2006	8	2372.053																		Masai Mara Ecosystem	30/08/2006	30/08/2006	Topi		predict	30/08/2006	5.890537612	101.7375716	70.24050145	147.3584794
Loita Plains	TP	361.5996325				30/09/2006	2006	9	2372.053																		Masai Mara Ecosystem	30/09/2006	30/09/2006	Topi		predict	30/09/2006	5.890537612	101.4007304	70.01918348	146.8470156
Loita Plains	TP	361.5996325				30/10/2006	2006	10	2372.053																		Masai Mara Ecosystem	30/10/2006	30/10/2006	Topi		predict	30/10/2006	5.890537612	101.0765692	69.80200315	146.3636053
Loita Plains	TP	361.5996325				30/11/2006	2006	11	2372.053																		Masai Mara Ecosystem	30/11/2006	30/11/2006	Topi		predict	30/11/2006	5.890537612	100.7434599	69.57445811	145.8760153
Loita Plains	TP	361.5996325				30/12/2006	2006	12	2372.053																		Masai Mara Ecosystem	30/12/2006	30/12/2006	Topi		predict	30/12/2006	5.890537612	100.4228772	69.3512089	145.4156954
Loita Plains	TP	361.5996325				30/01/2007	2007	1	2372.053																		Masai Mara Ecosystem	30/01/2007	30/01/2007	Topi		predict	30/01/2007	5.890537612	100.093432	69.11735418	144.9519481
Loita Plains	TP	361.5996325				28/02/2007	2007	2	2372.053																		Masai Mara Ecosystem	28/02/2007	28/02/2007	Topi		predict	28/02/2007	5.890537612	99.78690446	68.89566171	144.5290756
Loita Plains	TP	361.5996325				30/03/2007	2007	3	2372.053																		Masai Mara Ecosystem	30/03/2007	30/03/2007	Topi		predict	30/03/2007	5.890537612	99.47148376	68.66333779	144.1027541
Loita Plains	TP	361.5996325				30/04/2007	2007	4	2372.053																		Masai Mara Ecosystem	30/04/2007	30/04/2007	Topi		predict	30/04/2007	5.890537612	99.14732458	68.42006981	143.6741003
Loita Plains	TP	361.5996325	2000-2009	Wet	0702	23/05/2007	2007	5	2372.053	249.57	251.72025	0.116199864	0.115207259	12	85.34722923	84.61817434	29	206.255804	204.4939213	10994.43775	10783.83268	104.8543645	103.8452343	50.83704916	50.78157511	206.255804						obs	23/05/2007	5.890537612	98.90797588	68.23747537	143.3638575
Loita Plains	TP	361.5996325				30/06/2007	2007	6	2372.053																		Masai Mara Ecosystem	30/06/2007	30/06/2007	Topi		predict	30/06/2007	5.890537612	98.51466911	67.93186519	142.8657965
Loita Plains	TP	361.5996325				30/07/2007	2007	7	2372.053																		Masai Mara Ecosystem	30/07/2007	30/07/2007	Topi		predict	30/07/2007	5.890537612	98.20602926	67.68713398	142.4853383
Loita Plains	TP	361.5996325				30/08/2007	2007	8	2372.053																		Masai Mara Ecosystem	30/08/2007	30/08/2007	Topi		predict	30/08/2007	5.890537612	97.8888138	67.43104225	142.1039858
Loita Plains	TP	361.5996325				30/09/2007	2007	9	2372.053																		Masai Mara Ecosystem	30/09/2007	30/09/2007	Topi		predict	30/09/2007	5.890537612	97.57332304	67.17170306	141.7345837
Loita Plains	TP	361.5996325				30/10/2007	2007	10	2372.053																		Masai Mara Ecosystem	30/10/2007	30/10/2007	Topi		predict	30/10/2007	5.890537612	97.26963664	66.91764843	141.3884444
Loita Plains	TP	361.5996325				30/11/2007	2007	11	2372.053																		Masai Mara Ecosystem	30/11/2007	30/11/2007	Topi		predict	30/11/2007	5.890537612	96.9574936	66.65195592	141.0424561
Loita Plains	TP	361.5996325				30/12/2007	2007	12	2372.053																		Masai Mara Ecosystem	30/12/2007	30/12/2007	Topi		predict	30/12/2007	5.890537612	96.65701773	66.39178412	140.7189037
Loita Plains	TP	361.5996325				30/01/2008	2008	1	2372.053																		Masai Mara Ecosystem	30/01/2008	30/01/2008	Topi		predict	30/01/2008	5.890537612	96.34816233	66.11980942	140.3961758
Loita Plains	TP	361.5996325				28/02/2008	2008	2	2372.053																		Masai Mara Ecosystem	28/02/2008	28/02/2008	Topi		predict	28/02/2008	5.890537612	96.06072538	65.86252294	140.1049117
Loita Plains	TP	361.5996325				30/03/2008	2008	3	2372.053																		Masai Mara Ecosystem	30/03/2008	30/03/2008	Topi		predict	30/03/2008	5.890537612	95.75504611	65.58446375	139.8048918
Loita Plains	TP	361.5996325				30/04/2008	2008	4	2372.053																		Masai Mara Ecosystem	30/04/2008	30/04/2008	Topi		predict	30/04/2008	5.890537612	95.45098578	65.3033057	139.5165312
Loita Plains	TP	361.5996325				30/05/2008	2008	5	2372.053																		Masai Mara Ecosystem	30/05/2008	30/05/2008	Topi		predict	30/05/2008	5.890537612	95.15826131	65.02829945	139.2485237
Loita Plains	TP	361.5996325				30/06/2008	2008	6	2372.053																		Masai Mara Ecosystem	30/06/2008	30/06/2008	Topi		predict	30/06/2008	5.890537612	94.85734341	64.74114804	138.9829478
Loita Plains	TP	361.5996325				30/07/2008	2008	7	2372.053																		Masai Mara Ecosystem	30/07/2008	30/07/2008	Topi		predict	30/07/2008	5.890537612	94.56763254	64.46041537	138.7368833
Loita Plains	TP	361.5996325				30/08/2008	2008	8	2372.053																		Masai Mara Ecosystem	30/08/2008	30/08/2008	Topi		predict	30/08/2008	5.890537612	94.26980057	64.16711117	138.4945518
Loita Plains	TP	361.5996325				30/09/2008	2008	9	2372.053																		Masai Mara Ecosystem	30/09/2008	30/09/2008	Topi		predict	30/09/2008	5.890537612	93.97351553	63.87084493	138.2637357
Loita Plains	TP	361.5996325				30/10/2008	2008	10	2372.053																		Masai Mara Ecosystem	30/10/2008	30/10/2008	Topi		predict	30/10/2008	5.890537612	93.68824757	63.58147709	138.0510195
Loita Plains	TP	361.5996325	2000-2009	Dry	0803	02/11/2008	2008	11	2372.053	245.34	251.36775	0.052987691	0.051717056	12	86.81873319	84.73683677	13	94.05362762	91.79823983	7084.177171	6749.092516	84.16755415	82.15286067	89.48889721	89.49284956	94.05362762						obs	02/11/2008	5.890537612	93.65979923	63.55239811	138.0303223
Loita Plains	TP	361.5996325				30/12/2008	2008	12	2372.053																		Masai Mara Ecosystem	30/12/2008	30/12/2008	Topi		predict	30/12/2008	5.890537612	93.11257661	62.98521115	137.6505971
Loita Plains	TP	361.5996325				30/01/2009	2009	1	2372.053																		Masai Mara Ecosystem	30/01/2009	30/01/2009	Topi		predict	30/01/2009	5.890537612	92.82224276	62.67823928	137.4634778
Loita Plains	TP	361.5996325				28/02/2009	2009	2	2372.053																		Masai Mara Ecosystem	28/02/2009	28/02/2009	Topi		predict	28/02/2009	5.890537612	92.55197869	62.38872537	137.2983453
Loita Plains	TP	361.5996325				30/03/2009	2009	3	2372.053																		Masai Mara Ecosystem	30/03/2009	30/03/2009	Topi		predict	30/03/2009	5.890537612	92.27374482	62.08689259	137.1375443
Loita Plains	TP	361.5996325				30/04/2009	2009	4	2372.053																		Masai Mara Ecosystem	30/04/2009	30/04/2009	Topi		predict	30/04/2009	5.890537612	91.98766573	61.77256091	136.9820276
Loita Plains	TP	361.5996325				30/05/2009	2009	5	2372.053																		Masai Mara Ecosystem	30/05/2009	30/05/2009	Topi		predict	30/05/2009	5.890537612	91.71218583	61.46606835	136.8417609
Loita Plains	TP	361.5996325				30/06/2009	2009	6	2372.053																		Masai Mara Ecosystem	30/06/2009	30/06/2009	Topi		predict	30/06/2009	5.890537612	91.42892705	61.14704548	136.7073198
Loita Plains	TP	361.5996325				30/07/2009	2009	7	2372.053																		Masai Mara Ecosystem	30/07/2009	30/07/2009	Topi		predict	30/07/2009	5.890537612	91.15615207	60.83613716	136.5873056
Loita Plains	TP	361.5996325				30/08/2009	2009	8	2372.053																		Masai Mara Ecosystem	30/08/2009	30/08/2009	Topi		predict	30/08/2009	5.890537612	90.87566335	60.51268368	136.4736397
Loita Plains	TP	361.5996325				30/09/2009	2009	9	2372.053																		Masai Mara Ecosystem	30/09/2009	30/09/2009	Topi		predict	30/09/2009	5.890537612	90.59656339	60.18708334	136.3704111
Loita Plains	TP	361.5996325	2000-2009	Dry	0903	26/10/2009	2009	10	2372.053	222.78	229.08975	0	0	12	95.61050364	92.97713232	0	0	0	0	0	0	0			0						obs	26/10/2009	5.890537612	90.36354116	59.91239698	136.2918191
Loita Plains	TP	361.5996325				30/11/2009	2009	11	2372.053																		Masai Mara Ecosystem	30/11/2009	30/11/2009	Topi		predict	30/11/2009	5.890537612	90.05137296	59.54040053	136.197434
Loita Plains	TP	361.5996325				30/12/2009	2009	12	2372.053																		Masai Mara Ecosystem	30/12/2009	30/12/2009	Topi		predict	30/12/2009	5.890537612	89.78517213	59.21958827	136.126869
Loita Plains	TP	361.5996325				30/01/2010	2010	1	2372.053																		Masai Mara Ecosystem	30/01/2010	30/01/2010	Topi		predict	30/01/2010	5.890537612	89.51141582	58.88626163	136.0638855
Loita Plains	TP	361.5996325				28/02/2010	2010	2	2372.053																		Masai Mara Ecosystem	28/02/2010	28/02/2010	Topi		predict	28/02/2010	5.890537612	89.25652316	58.57283317	136.0140272
Loita Plains	TP	361.5996325				30/03/2010	2010	3	2372.053																		Masai Mara Ecosystem	30/03/2010	30/03/2010	Topi		predict	30/03/2010	5.890537612	88.99405295	58.24700661	135.9716477
Loita Plains	TP	361.5996325				30/04/2010	2010	4	2372.053																		Masai Mara Ecosystem	30/04/2010	30/04/2010	Topi		predict	30/04/2010	5.890537612	88.72411701	57.90823089	135.9386881
Loita Plains	TP	361.5996325				30/05/2010	2010	5	2372.053																		Masai Mara Ecosystem	30/05/2010	30/05/2010	Topi		predict	30/05/2010	5.890537612	88.46411946	57.57883921	135.9162592
Loita Plains	TP	361.5996325				30/06/2010	2010	6	2372.053																		Masai Mara Ecosystem	30/06/2010	30/06/2010	Topi		predict	30/06/2010	5.890537612	88.19671563	57.2369438	135.9027951
Loita Plains	TP	361.5996325				30/07/2010	2010	7	2372.053																		Masai Mara Ecosystem	30/07/2010	30/07/2010	Topi		predict	30/07/2010	5.890537612	87.93914646	56.90467096	135.8990984
Loita Plains	TP	361.5996325				30/08/2010	2010	8	2372.053																		Masai Mara Ecosystem	30/08/2010	30/08/2010	Topi		predict	30/08/2010	5.890537612	87.67422938	56.55994051	135.9048547
Loita Plains	TP	361.5996325				30/09/2010	2010	9	2372.053																		Masai Mara Ecosystem	30/09/2010	30/09/2010	Topi		predict	30/09/2010	5.890537612	87.41055892	56.21387776	135.9202765
Loita Plains	TP	361.5996325	2010-2014	Dry	1004	25/10/2010	2010	10	2372.053	228.42	229.689	0	0	12	93.24975046	92.73455847	0	0	0	0	0	0	0			0						obs	25/10/2010	5.890537612	87.19882172	55.93387387	135.9397085
Loita Plains	TP	361.5996325				30/11/2010	2010	11	2372.053																		Masai Mara Ecosystem	30/11/2010	30/11/2010	Topi		predict	30/11/2010	5.890537612	86.89531949	55.52930501	135.9785891
Loita Plains	TP	361.5996325				30/12/2010	2010	12	2372.053																		Masai Mara Ecosystem	30/12/2010	30/12/2010	Topi		predict	30/12/2010	5.890537612	86.64365134	55.19100712	136.0207525
Loita Plains	TP	361.5996325				30/01/2011	2011	1	2372.053																		Masai Mara Ecosystem	30/01/2011	30/01/2011	Topi		predict	30/01/2011	5.890537612	86.38477707	54.84039991	136.073583
Loita Plains	TP	361.5996325				28/02/2011	2011	2	2372.053																		Masai Mara Ecosystem	28/02/2011	28/02/2011	Topi		predict	28/02/2011	5.890537612	86.14368316	54.51152336	136.1314763
Loita Plains	TP	361.5996325				30/03/2011	2011	3	2372.053																		Masai Mara Ecosystem	30/03/2011	30/03/2011	Topi		predict	30/03/2011	5.890537612	85.8953634	54.17046317	136.199933
Loita Plains	TP	361.5996325				30/04/2011	2011	4	2372.053																		Masai Mara Ecosystem	30/04/2011	30/04/2011	Topi		predict	30/04/2011	5.890537612	85.63991819	53.8171985	136.2797729
Loita Plains	TP	361.5996325				30/05/2011	2011	5	2372.053																		Masai Mara Ecosystem	30/05/2011	30/05/2011	Topi		predict	30/05/2011	5.890537612	85.39381794	53.47458325	136.3657966
Loita Plains	TP	361.5996325				30/06/2011	2011	6	2372.053																		Masai Mara Ecosystem	30/06/2011	30/06/2011	Topi		predict	30/06/2011	5.890537612	85.14064567	53.11984099	136.4636906
Loita Plains	TP	361.5996325				30/07/2011	2011	7	2372.053																		Masai Mara Ecosystem	30/07/2011	30/07/2011	Topi		predict	30/07/2011	5.890537612	84.89672533	52.77591919	136.567095
Loita Plains	TP	361.5996325				30/08/2011	2011	8	2372.053																		Masai Mara Ecosystem	30/08/2011	30/08/2011	Topi		predict	30/08/2011	5.890537612	84.64578545	52.41995239	136.6828596
Loita Plains	TP	361.5996325				30/09/2011	2011	9	2372.053																		Masai Mara Ecosystem	30/09/2011	30/09/2011	Topi		predict	30/09/2011	5.890537612	84.39596473	52.06345775	136.8076415
Loita Plains	TP	361.5996325	2010-2014	Dry	1105	13/10/2011	2011	10	2372.053	246.75	256.62	0.01621074	0.01558725	12	86.32262614	83.00252513	4	28.77420871	27.66750838	634.9797446	579.4331127	25.19880443	24.07141692	87.57427417	87.00247451	28.77420871						obs	13/10/2011	5.890537612	84.29153181	51.9138179	136.8626432
Loita Plains	TP	361.5996325				30/11/2011	2011	11	2372.053																		Masai Mara Ecosystem	30/11/2011	30/11/2011	Topi		predict	30/11/2011	5.890537612	83.90761045	51.36066653	137.079356
Loita Plains	TP	361.5996325				30/12/2011	2011	12	2372.053																		Masai Mara Ecosystem	30/12/2011	30/12/2011	Topi		predict	30/12/2011	5.890537612	83.66898792	51.01451121	137.2256516
Loita Plains	TP	361.5996325				30/01/2012	2012	1	2372.053																		Masai Mara Ecosystem	30/01/2012	30/01/2012	Topi		predict	30/01/2012	5.890537612	83.42347324	50.65653346	137.3855535
Loita Plains	TP	361.5996325				28/02/2012	2012	2	2372.053																		Masai Mara Ecosystem	28/02/2012	28/02/2012	Topi		predict	28/02/2012	5.890537612	83.1947667	50.32144052	137.5431454
Loita Plains	TP	361.5996325				30/03/2012	2012	3	2372.053																		Masai Mara Ecosystem	30/03/2012	30/03/2012	Topi		predict	30/03/2012	5.890537612	82.9513133	49.96306639	137.7201376
Loita Plains	TP	361.5996325				30/04/2012	2012	4	2372.053																		Masai Mara Ecosystem	30/04/2012	30/04/2012	Topi		predict	30/04/2012	5.890537612	82.70891058	49.60456969	137.9059214
Loita Plains	TP	361.5996325				30/05/2012	2012	5	2372.053																		Masai Mara Ecosystem	30/05/2012	30/05/2012	Topi		predict	30/05/2012	5.890537612	82.47531861	49.25757203	138.0940615
Loita Plains	TP	361.5996325				30/06/2012	2012	6	2372.053																		Masai Mara Ecosystem	30/06/2012	30/06/2012	Topi		predict	30/06/2012	5.890537612	82.23495531	48.8989922	138.2970808
Loita Plains	TP	361.5996325				30/07/2012	2012	7	2372.053																		Masai Mara Ecosystem	30/07/2012	30/07/2012	Topi		predict	30/07/2012	5.890537612	82.00331913	48.55201309	138.5018647
Loita Plains	TP	361.5996325				30/08/2012	2012	8	2372.053																		Masai Mara Ecosystem	30/08/2012	30/08/2012	Topi		predict	30/08/2012	5.890537612	81.76495854	48.19355257	138.7220507
Loita Plains	TP	361.5996325				30/09/2012	2012	9	2372.053																		Masai Mara Ecosystem	30/09/2012	30/09/2012	Topi		predict	30/09/2012	5.890537612	81.52760184	47.83522751	138.9509407
Loita Plains	TP	361.5996325				30/10/2012	2012	10	2372.053																		Masai Mara Ecosystem	30/10/2012	30/10/2012	Topi		predict	30/10/2012	5.890537612	81.29884895	47.48863643	139.1807248
Loita Plains	TP	361.5996325	2010-2014	Dry	1205	01/11/2012	2012	11	2372.053	241.11	248.05425	0.058064784	0.056439267	12	88.34186886	85.86874847	14	103.0655137	100.1802065	3498.511093	3333.548148	59.14821293	57.73688724	57.38894692	57.63302875	103.0655137						obs	01/11/2012	5.890537612	81.28363167	47.46553757	139.1963331
Loita Plains	TP	361.5996325				30/12/2012	2012	12	2372.053																		Masai Mara Ecosystem	30/12/2012	30/12/2012	Topi		predict	30/12/2012	5.890537612	80.83655639	46.78461284	139.6730346
Loita Plains	TP	361.5996325				30/01/2013	2013	1	2372.053																		Masai Mara Ecosystem	30/01/2013	30/01/2013	Topi		predict	30/01/2013	5.890537612	80.60306159	46.42728605	139.9361042
Loita Plains	TP	361.5996325				28/02/2013	2013	2	2372.053																		Masai Mara Ecosystem	28/02/2013	28/02/2013	Topi		predict	28/02/2013	5.890537612	80.3854996	46.09334357	140.1900588
Loita Plains	TP	361.5996325				30/03/2013	2013	3	2372.053																		Masai Mara Ecosystem	30/03/2013	30/03/2013	Topi		predict	30/03/2013	5.890537612	80.16131134	45.7482615	140.4607656
Loita Plains	TP	361.5996325				30/04/2013	2013	4	2372.053																		Masai Mara Ecosystem	30/04/2013	30/04/2013	Topi		predict	30/04/2013	5.890537612	79.93057764	45.39211878	140.7490422
Loita Plains	TP	361.5996325				30/05/2013	2013	5	2372.053																		Masai Mara Ecosystem	30/05/2013	30/05/2013	Topi		predict	30/05/2013	5.890537612	79.70817659	45.04793137	141.0362967
Loita Plains	TP	361.5996325				30/06/2013	2013	6	2372.053																		Masai Mara Ecosystem	30/06/2013	30/06/2013	Topi		predict	30/06/2013	5.890537612	79.47927317	44.69279332	141.3416883
Loita Plains	TP	361.5996325				30/07/2013	2013	7	2372.053																		Masai Mara Ecosystem	30/07/2013	30/07/2013	Topi		predict	30/07/2013	5.890537612	79.25862751	44.3496541	141.6455249
Loita Plains	TP	361.5996325				30/08/2013	2013	8	2372.053																		Masai Mara Ecosystem	30/08/2013	30/08/2013	Topi		predict	30/08/2013	5.890537612	79.03152177	43.99567594	141.9680753
Loita Plains	TP	361.5996325				30/09/2013	2013	9	2372.053																		Masai Mara Ecosystem	30/09/2013	30/09/2013	Topi		predict	30/09/2013	5.890537612	78.80531727	43.6423446	142.2993674
Loita Plains	TP	361.5996325				30/10/2013	2013	10	2372.053																		Masai Mara Ecosystem	30/10/2013	30/10/2013	Topi		predict	30/10/2013	5.890537612	78.58726005	43.30106229	142.6283125
Loita Plains	TP	361.5996325	2010-2014	Dry	1303	30/11/2013	2013	11	2372.053	236.88	249.25275	0.139311044	0.132395731	12	89.91940223	85.45585956	33	247.2783561	235.0036138	51257.86992	46383.82439	226.4020095	215.3690423	91.55755202	91.64499168	247.2783561						obs	30/11/2013	5.890537612	78.36280503	42.94911263	142.9768588
Loita Plains	TP	361.5996325				30/12/2013	2013	12	2372.053																		Masai Mara Ecosystem	30/12/2013	30/12/2013	Topi		predict	30/12/2013	5.890537612	78.14642566	42.6092356	143.3225393
Loita Plains	TP	361.5996325				30/01/2014	2014	1	2372.053																		Masai Mara Ecosystem	30/01/2014	30/01/2014	Topi		predict	30/01/2014	5.890537612	77.92368883	42.25880703	143.6884216
Loita Plains	TP	361.5996325				28/02/2014	2014	2	2372.053																		Masai Mara Ecosystem	28/02/2014	28/02/2014	Topi		predict	28/02/2014	5.890537612	77.71610206	41.9317326	144.0387064
Loita Plains	TP	361.5996325				30/03/2014	2014	3	2372.053																		Masai Mara Ecosystem	30/03/2014	30/03/2014	Topi		predict	30/03/2014	5.890537612	77.50214347	41.59416859	144.4092392
Loita Plains	TP	361.5996325				30/04/2014	2014	4	2372.053																		Masai Mara Ecosystem	30/04/2014	30/04/2014	Topi		predict	30/04/2014	5.890537612	77.28188559	41.2462268	144.8008776
Loita Plains	TP	361.5996325				30/05/2014	2014	5	2372.053																		Masai Mara Ecosystem	30/05/2014	30/05/2014	Topi		predict	30/05/2014	5.890537612	77.06953137	40.91038535	145.1883822
Loita Plains	TP	361.5996325				30/06/2014	2014	6	2372.053																		Masai Mara Ecosystem	30/06/2014	30/06/2014	Topi		predict	30/06/2014	5.890537612	76.85091637	40.56428579	145.597617
Loita Plains	TP	361.5996325				30/07/2014	2014	7	2372.053																		Masai Mara Ecosystem	30/07/2014	30/07/2014	Topi		predict	30/07/2014	5.890537612	76.64013766	40.2302862	146.0022102
Loita Plains	TP	361.5996325				30/08/2014	2014	8	2372.053																		Masai Mara Ecosystem	30/08/2014	30/08/2014	Topi		predict	30/08/2014	5.890537612	76.42313596	39.88614969	146.4291679
Loita Plains	TP	361.5996325	2010-2014	Dry	1403	15/09/2014	2014	9	2372.053	248.16	265.11525	0.028207608	0.026403611	12	85.83215667	80.34282449	7	50.06875806	46.86664762	1952.059744	1702.664391	44.18212018	41.26335409	88.24289216	88.0441768	50.06875806						obs	15/09/2014	5.890537612	76.31145197	39.70893682	146.6530753
Loita Plains	TP	361.5996325				30/10/2014	2014	10	2372.053																		Masai Mara Ecosystem	30/10/2014	30/10/2014	Topi		predict	30/10/2014	5.890537612	75.9984869	39.21204914	147.2957965
Loita Plains	TP	361.5996325				30/11/2014	2014	11	2372.053																		Masai Mara Ecosystem	30/11/2014	30/11/2014	Topi		predict	30/11/2014	5.890537612	75.78386352	38.87109135	147.7497485
Loita Plains	TP	361.5996325				30/12/2014	2014	12	2372.053																		Masai Mara Ecosystem	30/12/2014	30/12/2014	Topi		predict	30/12/2014	5.890537612	75.57691266	38.54220574	148.1977904
Loita Plains	TP	361.5996325				30/01/2015	2015	1	2372.053																		Masai Mara Ecosystem	30/01/2015	30/01/2015	Topi		predict	30/01/2015	5.890537612	75.36383063	38.20349357	148.6698319
Loita Plains	TP	361.5996325				28/02/2015	2015	2	2372.053																		Masai Mara Ecosystem	28/02/2015	28/02/2015	Topi		predict	28/02/2015	5.890537612	75.1651956	37.88770313	149.1197978
Loita Plains	TP	361.5996325				30/03/2015	2015	3	2372.053																		Masai Mara Ecosystem	30/03/2015	30/03/2015	Topi		predict	30/03/2015	5.890537612	74.96041669	37.56213492	149.5938418
Loita Plains	TP	361.5996325				30/04/2015	2015	4	2372.053																		Masai Mara Ecosystem	30/04/2015	30/04/2015	Topi		predict	30/04/2015	5.890537612	74.74955906	37.22692692	150.0928775
Loita Plains	TP	361.5996325				30/05/2015	2015	5	2372.053																		Masai Mara Ecosystem	30/05/2015	30/05/2015	Topi		predict	30/05/2015	5.890537612	74.54622002	36.9037294	150.5847514
Loita Plains	TP	361.5996325				30/06/2015	2015	6	2372.053																		Masai Mara Ecosystem	30/06/2015	30/06/2015	Topi		predict	30/06/2015	5.890537612	74.33683699	36.57102047	151.1023007
Loita Plains	TP	361.5996325				30/07/2015	2015	7	2372.053																		Masai Mara Ecosystem	30/07/2015	30/07/2015	Topi		predict	30/07/2015	5.890537612	74.13491225	36.25028834	151.6121793
Loita Plains	TP	361.5996325				30/08/2015	2015	8	2372.053																		Masai Mara Ecosystem	30/08/2015	30/08/2015	Topi		predict	30/08/2015	5.890537612	73.92697763	35.92017459	152.1484259
Loita Plains	TP	361.5996325				30/09/2015	2015	9	2372.053																		Masai Mara Ecosystem	30/09/2015	30/09/2015	Topi		predict	30/09/2015	5.890537612	73.71976917	35.59141544	152.6942466
Loita Plains	TP	361.5996325				30/10/2015	2015	10	2372.053																		Masai Mara Ecosystem	30/10/2015	30/10/2015	Topi		predict	30/10/2015	5.890537612	73.51993006	35.27457335	153.2316227
Loita Plains	TP	361.5996325				30/11/2015	2015	11	2372.053																		Masai Mara Ecosystem	30/11/2015	30/11/2015	Topi		predict	30/11/2015	5.890537612	73.3141313	34.94854799	153.7964281
Loita Plains	TP	361.5996325				30/12/2015	2015	12	2372.053																		Masai Mara Ecosystem	30/12/2015	30/12/2015	Topi		predict	30/12/2015	5.890537612	73.11564418	34.63439442	154.3522707
Loita Plains	TP	361.5996325	2015-2018	Wet	1601	16/01/2016	2016	1	2372.053	245.34	259.12275	0.093747453	0.088761022	11	79.58383875	75.35077101	23	166.4025719	157.5516121	13007.47974	11581.07329	114.0503386	107.6153952	68.53880759	68.30485184	166.4025719						obs	16/01/2016	5.890537612	73.00345972	34.45697339	154.6713076
Loita Plains	TP	361.5996325				28/02/2016	2016	2	2372.053																		Masai Mara Ecosystem	28/02/2016	28/02/2016	Topi		predict	28/02/2016	5.890537612	72.72063226	34.01016632	155.4914583
Loita Plains	TP	361.5996325				30/03/2016	2016	3	2372.053																		Masai Mara Ecosystem	30/03/2016	30/03/2016	Topi		predict	30/03/2016	5.890537612	72.51755574	33.68982085	156.0945044
Loita Plains	TP	361.5996325				30/04/2016	2016	4	2372.053																		Masai Mara Ecosystem	30/04/2016	30/04/2016	Topi		predict	30/04/2016	5.890537612	72.31516111	33.37098332	156.7074747
Loita Plains	TP	361.5996325				30/05/2016	2016	5	2372.053																		Masai Mara Ecosystem	30/05/2016	30/05/2016	Topi		predict	30/05/2016	5.890537612	72.11993871	33.06388617	157.3101702
Loita Plains	TP	361.5996325				30/06/2016	2016	6	2372.053																		Masai Mara Ecosystem	30/06/2016	30/06/2016	Topi		predict	30/06/2016	5.890537612	71.9188677	32.74807606	157.9428215
Loita Plains	TP	361.5996325				30/07/2016	2016	7	2372.053																		Masai Mara Ecosystem	30/07/2016	30/07/2016	Topi		predict	30/07/2016	5.890537612	71.72491469	32.44394646	158.5646615
Loita Plains	TP	361.5996325				30/08/2016	2016	8	2372.053																		Masai Mara Ecosystem	30/08/2016	30/08/2016	Topi		predict	30/08/2016	5.890537612	71.52514354	32.13124111	159.2171974
Loita Plains	TP	361.5996325				30/09/2016	2016	9	2372.053																		Masai Mara Ecosystem	30/09/2016	30/09/2016	Topi		predict	30/09/2016	5.890537612	71.326024	31.82014228	159.8799168
Loita Plains	TP	361.5996325				30/10/2016	2016	10	2372.053																		Masai Mara Ecosystem	30/10/2016	30/10/2016	Topi		predict	30/10/2016	5.890537612	71.13394244	31.52062624	160.5310037
Loita Plains	TP	361.5996325				30/11/2016	2016	11	2372.053																		Masai Mara Ecosystem	30/11/2016	30/11/2016	Topi		predict	30/11/2016	5.890537612	70.93608765	31.21274319	161.2139151
Loita Plains	TP	361.5996325	2015-2018	Wet	1605	05/12/2016	2016	12	2372.053	248.16	259.26375	0	0	12	85.83215667	82.15613637	0	0	0	0	0	0	0			0						obs	05/12/2016	5.890537612	70.90423512	31.16323975	161.325029
Loita Plains	TP	361.5996325				30/01/2017	2017	1	2372.053																		Masai Mara Ecosystem	30/01/2017	30/01/2017	Topi		predict	30/01/2017	5.890537612	70.54860621	30.61177602	162.5879477
Loita Plains	TP	361.5996325				28/02/2017	2017	2	2372.053																		Masai Mara Ecosystem	28/02/2017	28/02/2017	Topi		predict	28/02/2017	5.890537612	70.36524197	30.3283649	163.2553319
Loita Plains	TP	361.5996325				30/03/2017	2017	3	2372.053																		Masai Mara Ecosystem	30/03/2017	30/03/2017	Topi		predict	30/03/2017	5.890537612	70.17612331	30.03675738	163.9553904
Loita Plains	TP	361.5996325				30/04/2017	2017	4	2372.053																		Masai Mara Ecosystem	30/04/2017	30/04/2017	Topi		predict	30/04/2017	5.890537612	69.9813027	29.73712965	164.6891541
Loita Plains	TP	361.5996325				30/05/2017	2017	5	2372.053																		Masai Mara Ecosystem	30/05/2017	30/05/2017	Topi		predict	30/05/2017	5.890537612	69.79334402	29.4488277	165.4093303
Loita Plains	TP	361.5996325				30/06/2017	2017	6	2372.053																		Masai Mara Ecosystem	30/06/2017	30/06/2017	Topi		predict	30/06/2017	5.890537612	69.5997113	29.15264695	166.1639789
Loita Plains	TP	361.5996325				30/07/2017	2017	7	2372.053																		Masai Mara Ecosystem	30/07/2017	30/07/2017	Topi		predict	30/07/2017	5.890537612	69.41289185	28.86771035	166.9044582
Loita Plains	TP	361.5996325				30/08/2017	2017	8	2372.053																		Masai Mara Ecosystem	30/08/2017	30/08/2017	Topi		predict	30/08/2017	5.890537612	69.22042576	28.575037	167.6801798
Loita Plains	TP	361.5996325				30/09/2017	2017	9	2372.053																		Masai Mara Ecosystem	30/09/2017	30/09/2017	Topi		predict	30/09/2017	5.890537612	69.02854452	28.28416837	168.4666806
Loita Plains	TP	361.5996325				30/10/2017	2017	10	2372.053																		Masai Mara Ecosystem	30/10/2017	30/10/2017	Topi		predict	30/10/2017	5.890537612	68.8434048	28.00441466	169.2381163
Loita Plains	TP	361.5996325				30/11/2017	2017	11	2372.053																		Masai Mara Ecosystem	30/11/2017	30/11/2017	Topi		predict	30/11/2017	5.890537612	68.6526588	27.71713942	170.0459593
Loita Plains	TP	361.5996325				30/12/2017	2017	12	2372.053																		Masai Mara Ecosystem	30/12/2017	30/12/2017	Topi		predict	30/12/2017	5.890537612	68.46860781	27.44088943	170.8381307
Loita Plains	TP	361.5996325				30/01/2018	2018	1	2372.053																		Masai Mara Ecosystem	30/01/2018	30/01/2018	Topi		predict	30/01/2018	5.890537612	68.27897667	27.15726115	171.6674825
Loita Plains	TP	361.5996325				28/02/2018	2018	2	2372.053																		Masai Mara Ecosystem	28/02/2018	28/02/2018	Topi		predict	28/02/2018	5.890537612	68.10208584	26.89362688	172.4532774
Loita Plains	TP	361.5996325				30/03/2018	2018	3	2372.053																		Masai Mara Ecosystem	30/03/2018	30/03/2018	Topi		predict	30/03/2018	5.890537612	67.91960551	26.62263779	173.2763241
Loita Plains	TP	361.5996325				30/04/2018	2018	4	2372.053																		Masai Mara Ecosystem	30/04/2018	30/04/2018	Topi		predict	30/04/2018	5.890537612	67.73158272	26.34448224	174.1376907
Loita Plains	TP	361.5996325				30/05/2018	2018	5	2372.053																		Masai Mara Ecosystem	30/05/2018	30/05/2018	Topi		predict	30/05/2018	5.890537612	67.55014327	26.07711697	174.981838
Loita Plains	TP	361.5996325				30/06/2018	2018	6	2372.053																		Masai Mara Ecosystem	30/06/2018	30/06/2018	Topi		predict	30/06/2018	5.890537612	67.36318631	25.802729	175.865075
Loita Plains	TP	361.5996325				30/07/2018	2018	7	2372.053																		Masai Mara Ecosystem	30/07/2018	30/07/2018	Topi		predict	30/07/2018	5.890537612	67.18276895	25.53903131	176.730448
Loita Plains	TP	361.5996325				30/08/2018	2018	8	2372.053																		Masai Mara Ecosystem	30/08/2018	30/08/2018	Topi		predict	30/08/2018	5.890537612	66.99685858	25.26845469	177.6356772
Loita Plains	TP	361.5996325				30/09/2018	2018	9	2372.053																		Masai Mara Ecosystem	30/09/2018	30/09/2018	Topi		predict	30/09/2018	5.890537612	66.81147281	24.99983082	178.5521243
Loita Plains	TP	361.5996325				30/10/2018	2018	10	2372.053																		Masai Mara Ecosystem	30/10/2018	30/10/2018	Topi		predict	30/10/2018	5.890537612	66.63256216	24.74174108	179.4497132
Loita Plains	TP	361.5996325				30/11/2018	2018	11	2372.053																		Masai Mara Ecosystem	30/11/2018	30/11/2018	Topi		predict	30/11/2018	5.890537612	66.44819457	24.47698899	180.3883053
Loita Plains	TP	361.5996325	2015-2018	Wet	1802	02/12/2018	2018	12	2372.053	249.57	262.683	0	0	12	85.34722923	81.08673953	0	0	0	0	0	0	0			0						obs	02/12/2018	5.890537612	66.43631746	24.45997616	180.4492469
Mara Reserve	TP	10811.47505	1977-1979	Wet	7701	29/01/1977	1977	1	1561.126	26.88	27.36533333	6.287202381	6.175696745	4	232.3104167	228.1903138	169	9815.115104	9641.040757	24229978.05	24604058.27	4922.39556	4960.247803	50.15117508	51.44929814	9815.115104						obs	29/01/1977	9.288363353	17921.96239	12900.05217	24898.87108
Mara Reserve	TP	10811.47505				28/02/1977	1977	2	1561.126																		Masai Mara Ecosystem	28/02/1977	28/02/1977	Topi		predict	28/02/1977	9.288363353	17857.192	12967.65668	24590.3569
Mara Reserve	TP	10811.47505				30/03/1977	1977	3	1561.126																		Masai Mara Ecosystem	30/03/1977	30/03/1977	Topi		predict	30/03/1977	9.288363353	17792.29725	13032.40311	24290.67294
Mara Reserve	TP	10811.47505				30/04/1977	1977	4	1561.126																		Masai Mara Ecosystem	30/04/1977	30/04/1977	Topi		predict	30/04/1977	9.288363353	17725.1121	13096.29713	23989.95653
Mara Reserve	TP	10811.47505	1977-1979	Wet	7703	21/05/1977	1977	5	1561.126	59.36	59.584	5.239218329	5.219522019	9	236.6936321	235.8038064	311	8179.079953	8148.331532	17013746.19	16956009.98	4124.772259	4117.767597	50.43076095	50.53510134	8179.079953						obs	21/05/1977	9.288363353	17679.52784	13137.83839	23791.25814
Mara Reserve	TP	10811.47505				30/06/1977	1977	6	1561.126																		Masai Mara Ecosystem	30/06/1977	30/06/1977	Topi		predict	30/06/1977	9.288363353	17592.54481	13213.06717	23423.60248
Mara Reserve	TP	10811.47505				30/07/1977	1977	7	1561.126																		Masai Mara Ecosystem	30/07/1977	30/07/1977	Topi		predict	30/07/1977	9.288363353	17527.17712	13266.13181	23156.85854
Mara Reserve	TP	10811.47505				30/08/1977	1977	8	1561.126																		Masai Mara Ecosystem	30/08/1977	30/08/1977	Topi		predict	30/08/1977	9.288363353	17459.51679	13317.94195	22889.02652
Mara Reserve	TP	10811.47505				30/09/1977	1977	9	1561.126																		Masai Mara Ecosystem	30/09/1977	30/09/1977	Topi		predict	30/09/1977	9.288363353	17391.74432	13366.68083	22628.8616
Mara Reserve	TP	10811.47505				30/10/1977	1977	10	1561.126																		Masai Mara Ecosystem	30/10/1977	30/10/1977	Topi		predict	30/10/1977	9.288363353	17326.05456	13410.92655	22384.14815
Mara Reserve	TP	10811.47505	1977-1979	Wet	7706	30/11/1977	1977	11	1561.126	59.36	59.696	6.688005391	6.650361833	9	236.6936321	235.3613977	397	10440.8191	10382.05277	11041124.66	10977885.01	3322.818782	3313.289153	31.82526916	31.91362274	10440.8191						obs	30/11/1977	9.288363353	17258.07157	13453.63404	22138.3333
Mara Reserve	TP	10811.47505				30/12/1977	1977	12	1561.126																		Masai Mara Ecosystem	30/12/1977	30/12/1977	Topi		predict	30/12/1977	9.288363353	17192.18457	13492.05456	21907.05714
Mara Reserve	TP	10811.47505				30/01/1978	1978	1	1561.126																		Masai Mara Ecosystem	30/01/1978	30/01/1978	Topi		predict	30/01/1978	9.288363353	17124.00443	13528.75795	21674.6821
Mara Reserve	TP	10811.47505				28/02/1978	1978	2	1561.126																		Masai Mara Ecosystem	28/02/1978	28/02/1978	Topi		predict	28/02/1978	9.288363353	17060.13687	13560.34393	21463.19234
Mara Reserve	TP	10811.47505				30/03/1978	1978	3	1561.126																		Masai Mara Ecosystem	30/03/1978	30/03/1978	Topi		predict	30/03/1978	9.288363353	16993.9824	13590.23258	21250.22042
Mara Reserve	TP	10811.47505	1977-1979	Wet	7801	08/04/1978	1978	4	1561.126	59.36	58.87466667	8.204177898	8.271809041	9	236.6936321	238.6448161	487	12807.75542	12913.33616	23336995.03	23710106.26	4830.837922	4869.302441	37.71806817	37.70754808	12807.75542						obs	08/04/1978	9.288363353	16974.11975	13598.64829	21187.45444
Mara Reserve	TP	10811.47505				30/05/1978	1978	5	1561.126																		Masai Mara Ecosystem	30/05/1978	30/05/1978	Topi		predict	30/05/1978	9.288363353	16859.21582	13642.3164	20834.66984
Mara Reserve	TP	10811.47505				30/06/1978	1978	6	1561.126																		Masai Mara Ecosystem	30/06/1978	30/06/1978	Topi		predict	30/06/1978	9.288363353	16790.60479	13664.34882	20632.11449
Mara Reserve	TP	10811.47505				30/07/1978	1978	7	1561.126																		Masai Mara Ecosystem	30/07/1978	30/07/1978	Topi		predict	30/07/1978	9.288363353	16724.13227	13682.84331	20441.40929
Mara Reserve	TP	10811.47505				30/09/1978	1978	9	1561.126																		Masai Mara Ecosystem	30/09/1978	30/09/1978	Topi		predict	30/09/1978	9.288363353	16586.53601	13712.31768	20063.21493
Mara Reserve	TP	10811.47505				30/10/1978	1978	10	1561.126																		Masai Mara Ecosystem	30/10/1978	30/10/1978	Topi		predict	30/10/1978	9.288363353	16519.8572	13722.37855	19887.63689
Mara Reserve	TP	10811.47505				30/11/1978	1978	11	1561.126																		Masai Mara Ecosystem	30/11/1978	30/11/1978	Topi		predict	30/11/1978	9.288363353	16450.89162	13729.91861	19711.10265
Mara Reserve	TP	10811.47505	1977-1979	Wet	7806	11/12/1978	1978	12	1561.126	64.96	64.96	17.10283251	17.10283251	10	240.3211207	240.3211207	1111	26699.67651	26699.67651	92420859.54	92842645.64	9613.576834	9635.488863	36.00634199	36.08841051	26699.67651						obs	11/12/1978	9.288363353	16426.40491	13731.89944	19649.63257
Mara Reserve	TP	10811.47505	1977-1979	Wet	7901	26/01/1979	1979	1	1561.126	52.64	52.49066667	13.08890578	13.12614306	9	266.9098404	267.6691856	689	20433.43112	20491.56321	64333536.12	63519208.17	8020.818918	7969.893862	39.25341208	38.8935377	20433.43112						obs	26/01/1979	9.288363353	16323.92486	13736.26167	19399.05698
Mara Reserve	TP	10811.47505	1977-1979	Wet	7904	28/02/1979	1979	2	1561.126	52.64	51.93066667	6.287993921	6.373883126	9	266.9098404	270.5556254	331	9816.350798	9950.434669	10077011.9	10208074.77	3174.430956	3195.007788	32.33819799	32.10922833	9816.350798						obs	28/02/1979	9.288363353	16250.33043	13735.51344	19225.58194
Mara Reserve	TP	10811.47505	1977-1979	Wet	7906	30/03/1979	1979	3	1561.126	61.6	62.01066667	13.8961039	13.80407672	9	228.0865909	226.5760837	856	21693.56909	21549.90307	54428889.17	53685832.13	7377.593725	7327.06163	34.00820627	34.00043892	21693.56909						obs	30/03/1979	9.288363353	16183.37574	13732.04033	19072.30419
Mara Reserve	TP	10811.47505	1977-1979	Wet	7908	28/04/1979	1979	4	1561.126	56	56.18666667	10.875	10.83887043	9	250.89525	250.061711	609	16977.24525	16920.84244	39358807.66	39742356.99	6273.65983	6304.153947	36.95334394	37.25673807	16977.24525						obs	28/04/1979	9.288363353	16118.61062	13726.16796	18928.05109
Mara Reserve	TP	10811.47505				30/05/1979	1979	5	1561.126																		Masai Mara Ecosystem	30/05/1979	30/05/1979	Topi		predict	30/05/1979	9.288363353	16047.10154	13716.83315	18773.24488
Mara Reserve	TP	10811.47505	1977-1979	Wet	7909	07/06/1979	1979	6	1561.126	52.64	53.312	11.28419453	11.14195678	9	266.9098404	263.5454307	594	17616.04947	17393.99842	32459486.51	32153349.7	5697.322749	5670.392376	32.34165957	32.59970616	17616.04947						obs	07/06/1979	9.288363353	16029.21753	13714.03314	18735.24819
Mara Reserve	TP	10811.47505	1977-1979	Dry	7910	05/07/1979	1979	7	1561.126	61.6	61.63733333	23.6038961	23.58959938	9	228.0865909	227.9484403	1454	36848.65591	36826.33692	299245056.1	298975914.9	17298.70099	17290.92001	46.94526996	46.95259279	36848.65591						obs	05/07/1979	9.288363353	15966.60386	13702.76943	18604.44636
Mara Reserve	TP	10811.47505	1977-1979	Dry	7912	03/08/1979	1979	8	1561.126	61.6	62.08533333	5.925324675	5.87900524	9	228.0865909	226.3035929	365	9250.178409	9177.867934	5470577.143	5417636.09	2338.926494	2327.581597	25.28520414	25.36080943	9250.178409						obs	03/08/1979	9.288363353	15901.72417	13688.7112	18472.50833
Mara Reserve	TP	10811.47505	1977-1979	Dry	7913	28/08/1979	1979	8	1561.126	52.64	52.976	14.81762918	14.72364844	9	266.9098404	265.2169662	780	23132.18617	22985.4704	28185598.93	27062033.46	5309.011106	5202.11817	22.95075384	22.63220234	23132.18617						obs	28/08/1979	9.288363353	15845.77153	13674.64657	18361.60621
Mara Reserve	TP	10811.47505				30/09/1979	1979	9	1561.126																		Masai Mara Ecosystem	30/09/1979	30/09/1979	Topi		predict	30/09/1979	9.288363353	15771.88675	13653.33581	18219.16747
Mara Reserve	TP	10811.47505	1977-1979	Dry	7917	09/10/1979	1979	10	1561.126	52.64	52.64	14.28571429	14.28571429	9	266.9098404	266.9098404	752	22301.8	22301.8	76810575.28	75795910.22	8764.164266	8706.084666	39.29801301	39.0375874	22301.8						obs	09/10/1979	9.288363353	15751.73152	13646.98361	18181.09065
Mara Reserve	TP	10811.47505	1977-1979	Dry	7919	02/11/1979	1979	11	1561.126	52.64	53.16266667	4.882218845	4.834219502	9	266.9098404	264.2857268	257	7621.758777	7546.825755	2977551.4	3010979.928	1725.558286	1735.217545	22.63989634	22.99268065	7621.758777						obs	02/11/1979	9.288363353	15697.97528	13628.91705	18081.14519
Mara Reserve	TP	10811.47505	1977-1979	Dry	7920	22/11/1979	1979	11	1561.126	52.64	52.82666667	11.20820669	11.16860172	9	266.9098404	265.9666961	590	17497.42287	17435.59452	55821403.43	55230544.92	7471.372259	7431.725568	42.69984393	42.62387244	17497.42287						obs	22/11/1979	9.288363353	15653.16947	13612.61325	17999.60889
Mara Reserve	TP	10811.47505				30/12/1979	1979	12	1561.126																		Masai Mara Ecosystem	30/12/1979	30/12/1979	Topi		predict	30/12/1979	9.288363353	15568.01995	13578.52779	17849.00755
Mara Reserve	TP	10811.47505				30/01/1980	1980	1	1561.126																		Masai Mara Ecosystem	30/01/1980	30/01/1980	Topi		predict	30/01/1980	9.288363353	15498.54206	13547.7267	17730.26659
Mara Reserve	TP	10811.47505				28/02/1980	1980	2	1561.126																		Masai Mara Ecosystem	28/02/1980	28/02/1980	Topi		predict	28/02/1980	9.288363353	15433.53906	13516.49981	17622.47115
Mara Reserve	TP	10811.47505	1980-1989	Wet	8002	28/03/1980	1980	3	1561.126	64.155	64.246	6.219312602	6.210503378	9	219.002946	218.6927435	399	9709.130606	9695.378296	19893365.49	19890632.49	4460.19792	4459.891533	45.93818027	46.00018067	9709.130606						obs	28/03/1980	9.288363353	15368.53193	13482.96429	17517.79272
Mara Reserve	TP	10811.47505				30/04/1980	1980	4	1561.126																		Masai Mara Ecosystem	30/04/1980	30/04/1980	Topi		predict	30/04/1980	9.288363353	15294.55724	13442.02996	17402.39248
Mara Reserve	TP	10811.47505				30/05/1980	1980	5	1561.126																		Masai Mara Ecosystem	30/05/1980	30/05/1980	Topi		predict	30/05/1980	9.288363353	15227.31017	13402.29339	17300.84311
Mara Reserve	TP	10811.47505				30/06/1980	1980	6	1561.126																		Masai Mara Ecosystem	30/06/1980	30/06/1980	Topi		predict	30/06/1980	9.288363353	15157.82791	13358.75283	17199.19142
Mara Reserve	TP	10811.47505	1980-1989	Dry	8007	04/07/1980	1980	7	1561.126	62.79	63.5635	10.25641026	10.13160068	9	223.7638796	221.0409118	644	16011.54872	15816.70525	44839289.97	44090324.4	6696.2146	6640.054548	41.82115496	41.98127514	16011.54872						obs	04/07/1980	9.288363353	15148.86312	13352.95374	17186.31386
Mara Reserve	TP	10811.47505	1980-1989	Dry	8009	10/08/1980	1980	8	1561.126	48.3	48.3	6.107660455	6.107660455	9	290.8930435	290.8930435	295	9534.827536	9534.827536	12967986.93	12971259.53	3601.109125	3601.563484	37.76795239	37.77271765	9534.827536						obs	10/08/1980	9.288363353	15065.94818	13297.38611	17069.7303
Mara Reserve	TP	10811.47505	1980-1989	Dry	8013	29/09/1980	1980	9	1561.126	58.985	59.06866667	5.831991184	5.823730573	9	238.1984233	237.8610318	344	9104.473069	9091.577215	7887518.305	7879118.405	2808.472593	2806.976738	30.84717338	30.87447503	9104.473069						obs	29/09/1980	9.288363353	14953.93599	13216.91455	16919.24396
Mara Reserve	TP	10811.47505	1980-1989	Dry	8015	31/10/1980	1980	10	1561.126	66.515	66.59866667	6.209125761	6.201325352	9	211.2325641	210.9671965	413	9693.227663	9681.050241	7179034.395	7313714.32	2679.372015	2704.387975	27.64169076	27.93486148	9693.227663						obs	31/10/1980	9.288363353	14882.27564	13162.29272	16827.01738
Mara Reserve	TP	10811.47505				30/11/1980	1980	11	1561.126																		Masai Mara Ecosystem	30/11/1980	30/11/1980	Topi		predict	30/11/1980	9.288363353	14815.11769	13108.96708	16743.32622
Mara Reserve	TP	10811.47505				30/12/1980	1980	12	1561.126																		Masai Mara Ecosystem	30/12/1980	30/12/1980	Topi		predict	30/12/1980	9.288363353	14747.9859	13053.67417	16662.21213
Mara Reserve	TP	10811.47505	1980-1989	Wet	8101	16/01/1981	1981	1	1561.126	70	69.83333333	9.328571429	9.350835322	9	200.7162	201.1952363	653	14563.0754	14597.83214	33750658.15	33801811.86	5809.531663	5813.932565	39.89220342	39.82736962	14563.0754						obs	16/01/1981	9.288363353	14709.95737	13021.50074	16617.35081
Mara Reserve	TP	10811.47505				28/02/1981	1981	2	1561.126																		Masai Mara Ecosystem	28/02/1981	28/02/1981	Topi		predict	28/02/1981	9.288363353	14613.81373	12937.53572	16507.28209
Mara Reserve	TP	10811.47505	1980-1989	Wet	8104	10/03/1981	1981	3	1561.126	60	59.625	10.25	10.31446541	9	234.1689	235.6416604	615	16001.5415	16102.18013	14086678.58	14498273.25	3753.222426	3807.659813	23.45538038	23.64685889	16001.5415						obs	10/03/1981	9.288363353	14591.4651	12917.49943	16482.35828
Mara Reserve	TP	10811.47505				30/04/1981	1981	4	1561.126																		Masai Mara Ecosystem	30/04/1981	30/04/1981	Topi		predict	30/04/1981	9.288363353	14477.55572	12812.51821	16358.97144
Mara Reserve	TP	10811.47505				30/05/1981	1981	5	1561.126																		Masai Mara Ecosystem	30/05/1981	30/05/1981	Topi		predict	30/05/1981	9.288363353	14410.6091	12748.71831	16289.13979
Mara Reserve	TP	10811.47505				30/06/1981	1981	6	1561.126																		Masai Mara Ecosystem	30/06/1981	30/06/1981	Topi		predict	30/06/1981	9.288363353	14341.4818	12681.33439	16218.96356
Mara Reserve	TP	10811.47505	1980-1989	Dry	8108	29/07/1981	1981	7	1561.126	31.25	31.33333333	18.752	18.70212766	4	199.824128	199.2926809	586	29274.23475	29196.37774	375118224.4	373985019.2	19367.96903	19338.69228	66.16046224	66.23661487	29274.23475						obs	29/07/1981	9.288363353	14276.86479	12617.05844	16155.02291
Mara Reserve	TP	10811.47505	1980-1989	Dry	8110	29/08/1981	1981	8	1561.126	78.96	69.91666667	9.75177305	11.01311085	9	177.9398936	200.9554327	770	15223.74645	17192.85368	10981973.6	14043645.24	3313.906094	3747.485189	21.76800635	21.79676078	15223.74645						obs	29/08/1981	9.288363353	14207.84929	12547.13551	16088.37182
Mara Reserve	TP	10811.47505				30/09/1981	1981	9	1561.126																		Masai Mara Ecosystem	30/09/1981	30/09/1981	Topi		predict	30/09/1981	9.288363353	14136.67443	12473.76247	16021.2738
Mara Reserve	TP	10811.47505	1980-1989	Dry	8114	29/10/1981	1981	10	1561.126	70	71.375	8.585714286	8.420315236	9	200.7162	196.8495131	601	13403.3818	13145.17304	17787259.69	17770780.97	4217.49448	4215.540413	31.46589825	32.06911312	13403.3818						obs	29/10/1981	9.288363353	14072.23464	12406.32607	15961.83968
Mara Reserve	TP	10811.47505	1980-1989	Dry	8116	28/11/1981	1981	11	1561.126	70	74.41666667	6.2	5.832026876	9	200.7162	188.8035924	434	9678.9812	9104.528788	11719263.99	10730348.98	3423.341057	3275.721139	35.36881606	35.97902995	9678.9812						obs	28/11/1981	9.288363353	14005.63884	12335.72557	15901.61181
Mara Reserve	TP	10811.47505				30/12/1981	1981	12	1561.126																		Masai Mara Ecosystem	30/12/1981	30/12/1981	Topi		predict	30/12/1981	9.288363353	13934.68134	12259.5929	15838.64534
Mara Reserve	TP	10811.47505				30/01/1982	1982	1	1561.126																		Masai Mara Ecosystem	30/01/1982	30/01/1982	Topi		predict	30/01/1982	9.288363353	13866.02202	12185.13974	15778.77404
Mara Reserve	TP	10811.47505	1980-1989	Wet	8201	22/02/1982	1982	2	1561.126	68.04	70.542	6.995884774	6.747753112	9	206.4981481	199.174024	476	10921.45761	10534.09282	9821056.634	9450521.339	3133.856511	3074.170024	28.69448953	29.18305426	10921.45761						obs	22/02/1982	9.288363353	13815.13489	12129.52015	15734.99608
Mara Reserve	TP	10811.47505				30/03/1982	1982	3	1561.126																		Masai Mara Ecosystem	30/03/1982	30/03/1982	Topi		predict	30/03/1982	9.288363353	13735.58129	12041.92568	15667.44378
Mara Reserve	TP	10811.47505				30/04/1982	1982	4	1561.126																		Masai Mara Ecosystem	30/04/1982	30/04/1982	Topi		predict	30/04/1982	9.288363353	13667.17444	11966.07733	15610.09945
Mara Reserve	TP	10811.47505	1980-1989	Wet	8206	25/05/1982	1982	5	1561.126	59.535	59.6565	7.155454775	7.140881547	9	235.9978836	235.5172362	426	11170.56649	11147.81585	10892469.78	11051080.75	3300.374188	3324.316583	29.54527141	29.82033996	11170.56649						obs	25/05/1982	9.288363353	13612.0761	11904.69667	15564.329
Mara Reserve	TP	10811.47505				30/06/1982	1982	6	1561.126																		Masai Mara Ecosystem	30/06/1982	30/06/1982	Topi		predict	30/06/1982	9.288363353	13532.84603	11816.08014	15499.04195
Mara Reserve	TP	10811.47505				30/07/1982	1982	7	1561.126																		Masai Mara Ecosystem	30/07/1982	30/07/1982	Topi		predict	30/07/1982	9.288363353	13466.92519	11742.11621	15445.09276
Mara Reserve	TP	10811.47505				30/08/1982	1982	8	1561.126																		Masai Mara Ecosystem	30/08/1982	30/08/1982	Topi		predict	30/08/1982	9.288363353	13398.91017	11665.66103	15389.68029
Mara Reserve	TP	10811.47505	1980-1989	Dry	8207	01/09/1982	1982	9	1561.126	59.535	59.7375	10.64919795	10.61309897	9	235.9978836	235.1978908	634	16624.7398	16568.38475	50055739.55	50027516.01	7075.008095	7073.01322	42.55710574	42.68981755	16624.7398						obs	01/09/1982	9.288363353	13394.52578	11660.72939	15386.11479
Mara Reserve	TP	10811.47505				30/10/1982	1982	10	1561.126																		Masai Mara Ecosystem	30/10/1982	30/10/1982	Topi		predict	30/10/1982	9.288363353	13265.39378	11515.43591	15281.28623
Mara Reserve	TP	10811.47505				30/11/1982	1982	11	1561.126																		Masai Mara Ecosystem	30/11/1982	30/11/1982	Topi		predict	30/11/1982	9.288363353	13197.71038	11439.34209	15226.36161
Mara Reserve	TP	10811.47505	1980-1989	Wet	8209	09/12/1982	1982	12	1561.126	62.475	61.71	7.667066827	7.76211311	9	224.8921008	227.6800194	479	11969.25737	12117.63659	8543759.586	8830420.589	2922.97102	2971.60236	24.42065477	24.52295329	11969.25737						obs	09/12/1982	9.288363353	13178.0824	11417.29516	15210.4201
Mara Reserve	TP	10811.47505				30/01/1983	1983	1	1561.126																		Masai Mara Ecosystem	30/01/1983	30/01/1983	Topi		predict	30/01/1983	9.288363353	13064.876	11290.40379	15118.23564
Mara Reserve	TP	10811.47505	1980-1989	Wet	8301	14/02/1983	1983	2	1561.126	69.695	70.79083333	7.245856948	7.13369198	9	201.5945764	198.4739173	505	11311.69567	11136.59203	13138422.31	12837347.85	3624.696168	3582.924483	32.04379142	32.17253963	11311.69567						obs	14/02/1983	9.288363353	13032.28504	11253.97906	15091.59139
Mara Reserve	TP	10811.47505				30/03/1983	1983	3	1561.126																		Masai Mara Ecosystem	30/03/1983	30/03/1983	Topi		predict	30/03/1983	9.288363353	12936.85846	11147.67095	15013.20836
Mara Reserve	TP	10811.47505				30/04/1983	1983	4	1561.126																		Masai Mara Ecosystem	30/04/1983	30/04/1983	Topi		predict	30/04/1983	9.288363353	12869.78627	11073.30211	14957.72418
Mara Reserve	TP	10811.47505				30/05/1983	1983	5	1561.126																		Masai Mara Ecosystem	30/05/1983	30/05/1983	Topi		predict	30/05/1983	9.288363353	12805.00807	11001.78907	14903.77889
Mara Reserve	TP	10811.47505				30/06/1983	1983	6	1561.126																		Masai Mara Ecosystem	30/06/1983	30/06/1983	Topi		predict	30/06/1983	9.288363353	12738.20912	10928.39546	14847.73974
Mara Reserve	TP	10811.47505				30/07/1983	1983	7	1561.126																		Masai Mara Ecosystem	30/07/1983	30/07/1983	Topi		predict	30/07/1983	9.288363353	12673.70261	10857.8824	14793.1919
Mara Reserve	TP	10811.47505	1980-1989	Dry	8307	01/08/1983	1983	8	1561.126	73.64	73.15783333	9.872351983	9.937418413	9	190.7948669	192.0523526	727	15411.98536	15513.56226	54128476.56	55774943.14	7357.205758	7468.262391	47.73691115	48.14021607	15411.98536						obs	01/08/1983	9.288363353	12669.40708	10853.20003	14789.54366
Mara Reserve	TP	10811.47505				30/09/1983	1983	9	1561.126																		Masai Mara Ecosystem	30/09/1983	30/09/1983	Topi		predict	30/09/1983	9.288363353	12540.83298	10713.84586	14679.36855
Mara Reserve	TP	10811.47505	1980-1989	Dry	8311	03/10/1983	1983	10	1561.126	69.695	69.0375	4.534041179	4.577222524	9	201.5945764	203.5145247	316	7078.20957	7145.62109	3459277.851	3404304.949	1859.913399	1845.075865	26.27660823	25.82107059	7078.20957						obs	03/10/1983	9.288363353	12534.41937	10706.93618	14673.82136
Mara Reserve	TP	10811.47505				30/11/1983	1983	11	1561.126																		Masai Mara Ecosystem	30/11/1983	30/11/1983	Topi		predict	30/11/1983	9.288363353	12410.7138	10574.47335	14565.81448
Mara Reserve	TP	10811.47505	1980-1989	Wet	8315	04/12/1983	1983	12	1561.126	69.695	69.38816667	9.125475285	9.165827987	9	201.5945764	202.4860243	636	14246.01673	14309.01238	28845577.37	29872121.14	5370.807888	5465.539419	37.70041823	38.19648256	14246.01673						obs	04/12/1983	9.288363353	12402.20311	10565.41794	14558.31116
Mara Reserve	TP	10811.47505	1980-1989	Wet	8401	23/01/1984	1984	1	1561.126	72.875	54.78875	9.303602058	12.37480322	9	192.7977221	256.441952	678	14524.09507	19318.62705	10628191.02	20285534.33	3260.090645	4503.946528	22.44608446	23.31400941	14524.09507						obs	23/01/1984	9.288363353	12296.05097	10453.11353	14463.90773
Mara Reserve	TP	10811.47505				28/02/1984	1984	2	1561.126																		Masai Mara Ecosystem	28/02/1984	28/02/1984	Topi		predict	28/02/1984	9.288363353	12219.89228	10373.28467	14395.22505
Mara Reserve	TP	10811.47505				30/03/1984	1984	3	1561.126																		Masai Mara Ecosystem	30/03/1984	30/03/1984	Topi		predict	30/03/1984	9.288363353	12154.49745	10305.2419	14335.59831
Mara Reserve	TP	10811.47505				30/04/1984	1984	4	1561.126																		Masai Mara Ecosystem	30/04/1984	30/04/1984	Topi		predict	30/04/1984	9.288363353	12089.27846	10237.84919	14275.5232
Mara Reserve	TP	10811.47505				30/05/1984	1984	5	1561.126																		Masai Mara Ecosystem	30/05/1984	30/05/1984	Topi		predict	30/05/1984	9.288363353	12026.33376	10173.25086	14216.96031
Mara Reserve	TP	10811.47505	1980-1989	Wet	8406	10/06/1984	1984	6	1561.126	73.32	74.73	6.751227496	6.623845845	9	191.6275777	188.0119631	495	10539.51678	10340.65797	12142006.28	12048565.4	3484.538173	3471.104348	33.06165024	33.56753853	10539.51678						obs	10/06/1984	9.288363353	12003.29662	10149.71776	14195.38288
Mara Reserve	TP	10811.47505				30/07/1984	1984	7	1561.126																		Masai Mara Ecosystem	30/07/1984	30/07/1984	Topi		predict	30/07/1984	9.288363353	11898.87516	10043.78191	14096.60537
Mara Reserve	TP	10811.47505	1980-1989	Dry	8404	16/08/1984	1984	8	1561.126	93.33	73.508	2.667952427	3.387386407	9	150.5425265	191.1374816	249	4165.0099	5288.136992	814662.6877	1392978.802	902.5866649	1180.24523	21.67069675	22.31873402	4165.0099						obs	16/08/1984	9.288363353	11863.48273	10008.14837	14062.76338
Mara Reserve	TP	10811.47505				30/09/1984	1984	9	1561.126																		Masai Mara Ecosystem	30/09/1984	30/09/1984	Topi		predict	30/09/1984	9.288363353	11770.0737	9914.760985	13972.56424
Mara Reserve	TP	10811.47505				30/10/1984	1984	10	1561.126																		Masai Mara Ecosystem	30/10/1984	30/10/1984	Topi		predict	30/10/1984	9.288363353	11708.02763	9853.253184	13911.94447
Mara Reserve	TP	10811.47505				30/11/1984	1984	11	1561.126																		Masai Mara Ecosystem	30/11/1984	30/11/1984	Topi		predict	30/11/1984	9.288363353	11644.10705	9790.320122	13848.90661
Mara Reserve	TP	10811.47505				30/12/1984	1984	12	1561.126																		Masai Mara Ecosystem	30/12/1984	30/12/1984	Topi		predict	30/12/1984	9.288363353	11582.43847	9730.016478	13787.52863
Mara Reserve	TP	10811.47505				30/01/1985	1985	1	1561.126																		Masai Mara Ecosystem	30/01/1985	30/01/1985	Topi		predict	30/01/1985	9.288363353	11518.91332	9668.315593	13723.73116
Mara Reserve	TP	10811.47505				28/02/1985	1985	2	1561.126																		Masai Mara Ecosystem	28/02/1985	28/02/1985	Topi		predict	28/02/1985	9.288363353	11459.67243	9611.1524	13663.71969
Mara Reserve	TP	10811.47505				30/03/1985	1985	3	1561.126																		Masai Mara Ecosystem	30/03/1985	30/03/1985	Topi		predict	30/03/1985	9.288363353	11398.58101	9552.576274	13601.32023
Mara Reserve	TP	10811.47505	1980-1989	Wet	8505	26/04/1985	1985	4	1561.126	80.56	80.066	8.602284012	8.655359329	9	174.4058342	175.4819024	693	13429.24923	13512.10649	10542242.38	10369915.94	3246.881947	3220.235387	24.17768775	23.83222327	13429.24923						obs	26/04/1985	9.288363353	11343.76849	9500.335901	13544.89829
Mara Reserve	TP	10811.47505				30/05/1985	1985	5	1561.126																		Masai Mara Ecosystem	30/05/1985	30/05/1985	Topi		predict	30/05/1985	9.288363353	11274.97774	9435.185601	13473.51587
Mara Reserve	TP	10811.47505				30/06/1985	1985	6	1561.126																		Masai Mara Ecosystem	30/06/1985	30/06/1985	Topi		predict	30/06/1985	9.288363353	11212.48606	9376.389306	13408.12967
Mara Reserve	TP	10811.47505				30/07/1985	1985	7	1561.126																		Masai Mara Ecosystem	30/07/1985	30/07/1985	Topi		predict	30/07/1985	9.288363353	11152.2217	9320.029765	13344.59782
Mara Reserve	TP	10811.47505	1980-1989	Dry	8506	20/08/1985	1985	8	1561.126	80.56	78.95925	7.48510427	7.636850654	9	174.4058342	177.9415838	603	11685.19089	11922.08611	23510395.78	23853540.61	4848.751982	4884.008662	41.49484615	40.96605758	11685.19089						obs	20/08/1985	9.288363353	11110.16198	9280.889265	13299.98622
Mara Reserve	TP	10811.47505				30/09/1985	1985	9	1561.126																		Masai Mara Ecosystem	30/09/1985	30/09/1985	Topi		predict	30/09/1985	9.288363353	11028.34699	9205.197724	13212.58282
Mara Reserve	TP	10811.47505				30/10/1985	1985	10	1561.126																		Masai Mara Ecosystem	30/10/1985	30/10/1985	Topi		predict	30/10/1985	9.288363353	10968.73844	9150.410987	13148.39553
Mara Reserve	TP	10811.47505				30/11/1985	1985	11	1561.126																		Masai Mara Ecosystem	30/11/1985	30/11/1985	Topi		predict	30/11/1985	9.288363353	10907.37352	9094.317977	13081.88226
Mara Reserve	TP	10811.47505	1980-1989	Wet	8512	01/12/1985	1985	12	1561.126	80.56	79.19375	11.69314796	11.89487807	9	174.4058342	177.4146823	942	18254.47731	18569.40342	18341647.36	18040687.94	4282.714952	4247.4331	23.46117547	22.87328787	18254.47731						obs	01/12/1985	9.288363353	10905.39794	9092.517219	13079.73373
Mara Reserve	TP	10811.47505				30/01/1986	1986	1	1561.126																		Masai Mara Ecosystem	30/01/1986	30/01/1986	Topi		predict	30/01/1986	9.288363353	10787.31859	8985.448832	12950.52083
Mara Reserve	TP	10811.47505				28/02/1986	1986	2	1561.126																		Masai Mara Ecosystem	28/02/1986	28/02/1986	Topi		predict	28/02/1986	9.288363353	10730.57166	8934.376479	12887.87959
Mara Reserve	TP	10811.47505				30/03/1986	1986	3	1561.126																		Masai Mara Ecosystem	30/03/1986	30/03/1986	Topi		predict	30/03/1986	9.288363353	10672.09387	8881.997244	12822.97039
Mara Reserve	TP	10811.47505				30/04/1986	1986	4	1561.126																		Masai Mara Ecosystem	30/04/1986	30/04/1986	Topi		predict	30/04/1986	9.288363353	10611.9107	8828.34929	12755.79895
Mara Reserve	TP	10811.47505	1980-1989	Wet	8607	08/05/1986	1986	5	1561.126	82.08	82.688	9.283625731	9.215363777	9	171.1760965	169.9174487	762	14492.9095	14386.34399	13975879.5	13862589.05	3738.43276	3723.249796	25.7949086	25.88044467	14492.9095						obs	08/05/1986	9.288363353	10596.4201	8814.582408	12738.45019
Mara Reserve	TP	10811.47505				30/06/1986	1986	6	1561.126																		Masai Mara Ecosystem	30/06/1986	30/06/1986	Topi		predict	30/06/1986	9.288363353	10494.21923	8724.169157	12623.39546
Mara Reserve	TP	10811.47505				30/07/1986	1986	7	1561.126																		Masai Mara Ecosystem	30/07/1986	30/07/1986	Topi		predict	30/07/1986	9.288363353	10436.69959	8673.592239	12558.1991
Mara Reserve	TP	10811.47505	1980-1989	Dry	8608	15/08/1986	1986	8	1561.126	80.56	76.30925	6.889275074	7.273037017	9	174.4058342	184.1209814	555	10755.02644	11354.12719	6065393.33	7129705.633	2462.801927	2670.150863	22.89907831	23.51700681	10755.02644						obs	15/08/1986	9.288363353	10406.12092	8646.792256	12523.41324
Mara Reserve	TP	10811.47505				30/09/1986	1986	9	1561.126																		Masai Mara Ecosystem	30/09/1986	30/09/1986	Topi		predict	30/09/1986	9.288363353	10318.59225	8570.407222	12423.37071
Mara Reserve	TP	10811.47505				30/10/1986	1986	10	1561.126																		Masai Mara Ecosystem	30/10/1986	30/10/1986	Topi		predict	30/10/1986	9.288363353	10261.81873	8521.114056	12358.11691
Mara Reserve	TP	10811.47505	1980-1989	Wet	8615	12/11/1986	1986	11	1561.126	80.56	76.0405	6.045183714	6.404481822	9	174.4058342	184.7717203	487	9437.293471	9998.203089	2694818.294	3121479.434	1641.590172	1766.770906	17.39471362	17.67088436	9437.293471						obs	12/11/1986	9.288363353	10237.29358	8499.879998	12329.84229
Mara Reserve	TP	10811.47505				30/12/1986	1986	12	1561.126																		Masai Mara Ecosystem	30/12/1986	30/12/1986	Topi		predict	30/12/1986	9.288363353	10147.14408	8422.128755	12225.47601
Mara Reserve	TP	10811.47505				30/01/1987	1987	1	1561.126																		Masai Mara Ecosystem	30/01/1987	30/01/1987	Topi		predict	30/01/1987	9.288363353	10089.26379	8372.450788	12158.11791
Mara Reserve	TP	10811.47505				28/02/1987	1987	2	1561.126																		Masai Mara Ecosystem	28/02/1987	28/02/1987	Topi		predict	28/02/1987	9.288363353	10035.36262	8326.351442	12095.15399
Mara Reserve	TP	10811.47505				30/03/1987	1987	3	1561.126																		Masai Mara Ecosystem	30/03/1987	30/03/1987	Topi		predict	30/03/1987	9.288363353	9979.854366	8279.035588	12030.08395
Mara Reserve	TP	10811.47505	1980-1989	Wet	8706	28/04/1987	1987	4	1561.126	74.73	76.07575	11.76234444	11.55427321	9	188.0119631	184.6861056	879	18362.50173	18037.67632	45506854.17	44747029.89	6745.876828	6689.32208	36.73724271	37.08527619	18362.50173						obs	28/04/1987	9.288363353	9926.441868	8233.651236	11967.26037
Mara Reserve	TP	10811.47505				30/05/1987	1987	5	1561.126																		Masai Mara Ecosystem	30/05/1987	30/05/1987	Topi		predict	30/05/1987	9.288363353	9867.7866	8183.968859	11898.04288
Mara Reserve	TP	10811.47505				30/06/1987	1987	6	1561.126																		Masai Mara Ecosystem	30/06/1987	30/06/1987	Topi		predict	30/06/1987	9.288363353	9811.249674	8136.229021	11831.10995
Mara Reserve	TP	10811.47505				30/07/1987	1987	7	1561.126																		Masai Mara Ecosystem	30/07/1987	30/07/1987	Topi		predict	30/07/1987	9.288363353	9756.806257	8090.388048	11766.46506
Mara Reserve	TP	10811.47505				30/08/1987	1987	8	1561.126																		Masai Mara Ecosystem	30/08/1987	30/08/1987	Topi		predict	30/08/1987	9.288363353	9700.829111	8043.383447	11699.8134
Mara Reserve	TP	10811.47505				30/09/1987	1987	9	1561.126																		Masai Mara Ecosystem	30/09/1987	30/09/1987	Topi		predict	30/09/1987	9.288363353	9645.139908	7996.742938	11633.32679
Mara Reserve	TP	10811.47505				30/10/1987	1987	10	1561.126																		Masai Mara Ecosystem	30/10/1987	30/10/1987	Topi		predict	30/10/1987	9.288363353	9591.523392	7951.947878	11569.15543
Mara Reserve	TP	10811.47505				30/11/1987	1987	11	1561.126																		Masai Mara Ecosystem	30/11/1987	30/11/1987	Topi		predict	30/11/1987	9.288363353	9536.407229	7906.006231	11503.03455
Mara Reserve	TP	10811.47505				30/12/1987	1987	12	1561.126																		Masai Mara Ecosystem	30/12/1987	30/12/1987	Topi		predict	30/12/1987	9.288363353	9483.349239	7861.876745	11439.24227
Mara Reserve	TP	10811.47505				30/01/1988	1988	1	1561.126																		Masai Mara Ecosystem	30/01/1988	30/01/1988	Topi		predict	30/01/1988	9.288363353	9428.814181	7816.612219	11373.5381
Mara Reserve	TP	10811.47505				28/02/1988	1988	2	1561.126																		Masai Mara Ecosystem	28/02/1988	28/02/1988	Topi		predict	28/02/1988	9.288363353	9378.067464	7774.572585	11312.28095
Mara Reserve	TP	10811.47505				30/03/1988	1988	3	1561.126																		Masai Mara Ecosystem	30/03/1988	30/03/1988	Topi		predict	30/03/1988	9.288363353	9324.111308	7729.954593	11247.03265
Mara Reserve	TP	10811.47505				30/04/1988	1988	4	1561.126																		Masai Mara Ecosystem	30/04/1988	30/04/1988	Topi		predict	30/04/1988	9.288363353	9270.456926	7685.663589	11182.03661
Mara Reserve	TP	10811.47505				30/05/1988	1988	5	1561.126																		Masai Mara Ecosystem	30/05/1988	30/05/1988	Topi		predict	30/05/1988	9.288363353	9218.822288	7643.108384	11119.38757
Mara Reserve	TP	10811.47505				30/06/1988	1988	6	1561.126																		Masai Mara Ecosystem	30/06/1988	30/06/1988	Topi		predict	30/06/1988	9.288363353	9165.766703	7599.447717	11054.91904
Mara Reserve	TP	10811.47505				30/07/1988	1988	7	1561.126																		Masai Mara Ecosystem	30/07/1988	30/07/1988	Topi		predict	30/07/1988	9.288363353	9114.714597	7557.494497	10992.79956
Mara Reserve	TP	10811.47505				30/08/1988	1988	8	1561.126																		Masai Mara Ecosystem	30/08/1988	30/08/1988	Topi		predict	30/08/1988	9.288363353	9062.263985	7514.44791	10928.89717
Mara Reserve	TP	10811.47505				30/09/1988	1988	9	1561.126																		Masai Mara Ecosystem	30/09/1988	30/09/1988	Topi		predict	30/09/1988	9.288363353	9010.123022	7471.707541	10865.29638
Mara Reserve	TP	10811.47505				30/10/1988	1988	10	1561.126																		Masai Mara Ecosystem	30/10/1988	30/10/1988	Topi		predict	30/10/1988	9.288363353	8959.960173	7430.6339	10804.04275
Mara Reserve	TP	10811.47505				30/11/1988	1988	11	1561.126																		Masai Mara Ecosystem	30/11/1988	30/11/1988	Topi		predict	30/11/1988	9.288363353	8908.432548	7388.485181	10741.06106
Mara Reserve	TP	10811.47505				30/12/1988	1988	12	1561.126																		Masai Mara Ecosystem	30/12/1988	30/12/1988	Topi		predict	30/12/1988	9.288363353	8858.865699	7347.977333	10680.42237
Mara Reserve	TP	10811.47505				30/01/1989	1989	1	1561.126																		Masai Mara Ecosystem	30/01/1989	30/01/1989	Topi		predict	30/01/1989	9.288363353	8807.95636	7306.406395	10618.09199
Mara Reserve	TP	10811.47505				28/02/1989	1989	2	1561.126																		Masai Mara Ecosystem	28/02/1989	28/02/1989	Topi		predict	28/02/1989	9.288363353	8760.617671	7267.778013	10560.09441
Mara Reserve	TP	10811.47505				30/03/1989	1989	3	1561.126																		Masai Mara Ecosystem	30/03/1989	30/03/1989	Topi		predict	30/03/1989	9.288363353	8711.938982	7228.078469	10500.42292
Mara Reserve	TP	10811.47505				30/04/1989	1989	4	1561.126																		Masai Mara Ecosystem	30/04/1989	30/04/1989	Topi		predict	30/04/1989	9.288363353	8661.951316	7187.329908	10439.12017
Mara Reserve	TP	10811.47505	1980-1989	Wet	8902	15/05/1989	1989	5	1561.126	74.73	78.525	6.476649271	6.163642152	9	188.0119631	178.925616	484	10110.86557	9622.222018	8283438.003	7457309.454	2878.096246	2730.807473	28.46537941	28.38021683	10110.86557						obs	15/05/1989	9.288363353	8637.878563	7167.71164	10409.59093
Mara Reserve	TP	10811.47505				30/06/1989	1989	6	1561.126																		Masai Mara Ecosystem	30/06/1989	30/06/1989	Topi		predict	30/06/1989	9.288363353	8564.524197	7107.944414	10319.59037
Mara Reserve	TP	10811.47505				30/07/1989	1989	7	1561.126																		Masai Mara Ecosystem	30/07/1989	30/07/1989	Topi		predict	30/07/1989	9.288363353	8517.066635	7069.282302	10261.35624
Mara Reserve	TP	10811.47505	1980-1989	Dry	8903	17/08/1989	1989	8	1561.126	74.73	74.73	5.071591061	5.071591061	9	188.0119631	188.0119631	379	7917.392667	7917.392667	5085902.504	5175993.44	2255.19456	2275.080974	28.48405599	28.73522977	7917.392667						obs	17/08/1989	9.288363353	8488.737456	7046.203161	10226.59466
Mara Reserve	TP	10811.47505				30/09/1989	1989	9	1561.126																		Masai Mara Ecosystem	30/09/1989	30/09/1989	Topi		predict	30/09/1989	9.288363353	8419.948787	6990.155114	10142.19805
Mara Reserve	TP	10811.47505				30/10/1989	1989	10	1561.126																		Masai Mara Ecosystem	30/10/1989	30/10/1989	Topi		predict	30/10/1989	9.288363353	8373.423254	6952.235568	10085.13251
Mara Reserve	TP	10811.47505				30/11/1989	1989	11	1561.126																		Masai Mara Ecosystem	30/11/1989	30/11/1989	Topi		predict	30/11/1989	9.288363353	8325.668044	6913.299521	10026.57966
Mara Reserve	TP	10811.47505				30/12/1989	1989	12	1561.126																		Masai Mara Ecosystem	30/12/1989	30/12/1989	Topi		predict	30/12/1989	9.288363353	8279.764956	6875.855952	9970.323433
Mara Reserve	TP	10811.47505				30/01/1990	1990	1	1561.126																		Masai Mara Ecosystem	30/01/1990	30/01/1990	Topi		predict	30/01/1990	9.288363353	8232.654581	6837.405635	9912.61965
Mara Reserve	TP	10811.47505				28/02/1990	1990	2	1561.126																		Masai Mara Ecosystem	28/02/1990	28/02/1990	Topi		predict	28/02/1990	9.288363353	8188.881297	6801.655546	9859.03747
Mara Reserve	TP	10811.47505				30/03/1990	1990	3	1561.126																		Masai Mara Ecosystem	30/03/1990	30/03/1990	Topi		predict	30/03/1990	9.288363353	8143.90207	6764.893619	9804.018315
Mara Reserve	TP	10811.47505				30/04/1990	1990	4	1561.126																		Masai Mara Ecosystem	30/04/1990	30/04/1990	Topi		predict	30/04/1990	9.288363353	8097.748397	6727.139885	9747.608973
Mara Reserve	TP	10811.47505				30/05/1990	1990	5	1561.126																		Masai Mara Ecosystem	30/05/1990	30/05/1990	Topi		predict	30/05/1990	9.288363353	8053.398506	6690.827842	9693.45334
Mara Reserve	TP	10811.47505				30/06/1990	1990	6	1561.126																		Masai Mara Ecosystem	30/06/1990	30/06/1990	Topi		predict	30/06/1990	9.288363353	8007.896287	6653.534515	9637.945486
Mara Reserve	TP	10811.47505				30/07/1990	1990	7	1561.126																		Masai Mara Ecosystem	30/07/1990	30/07/1990	Topi		predict	30/07/1990	9.288363353	7964.177848	6617.663986	9584.670501
Mara Reserve	TP	10811.47505	1990-1999	Dry	9003	16/08/1990	1990	8	1561.126	74.73	78.83175	2.769971899	2.625845551	9	188.0119631	178.2293809	207	4324.275151	4099.275761	2147743.605	1982945.329	1465.518204	1408.170916	33.89049384	34.35170011	4324.275151						obs	16/08/1990	9.288363353	7939.542186	6597.432637	9554.675826
Mara Reserve	TP	10811.47505				30/09/1990	1990	9	1561.126																		Masai Mara Ecosystem	30/09/1990	30/09/1990	Topi		predict	30/09/1990	9.288363353	7874.813052	6544.209183	9475.962468
Mara Reserve	TP	10811.47505				30/10/1990	1990	10	1561.126																		Masai Mara Ecosystem	30/10/1990	30/10/1990	Topi		predict	30/10/1990	9.288363353	7832.050182	6508.991163	9424.042608
Mara Reserve	TP	10811.47505				30/11/1990	1990	11	1561.126																		Masai Mara Ecosystem	30/11/1990	30/11/1990	Topi		predict	30/11/1990	9.288363353	7788.189941	6472.81958	9370.862543
Mara Reserve	TP	10811.47505				30/12/1990	1990	12	1561.126																		Masai Mara Ecosystem	30/12/1990	30/12/1990	Topi		predict	30/12/1990	9.288363353	7746.062289	6438.026752	9319.855804
Mara Reserve	TP	10811.47505				30/01/1991	1991	1	1561.126																		Masai Mara Ecosystem	30/01/1991	30/01/1991	Topi		predict	30/01/1991	9.288363353	7702.858951	6402.291785	9267.624471
Mara Reserve	TP	10811.47505				28/02/1991	1991	2	1561.126																		Masai Mara Ecosystem	28/02/1991	28/02/1991	Topi		predict	28/02/1991	9.288363353	7662.745351	6369.060603	9219.203579
Mara Reserve	TP	10811.47505				30/03/1991	1991	3	1561.126																		Masai Mara Ecosystem	30/03/1991	30/03/1991	Topi		predict	30/03/1991	9.288363353	7621.556169	6334.882809	9169.564803
Mara Reserve	TP	10811.47505	1990-1999	Wet	9102	24/04/1991	1991	4	1561.126	149.46	157.2605	3.586243811	3.408357471	9	94.00598153	89.34305817	536	5598.578456	5320.875465	3896197.847	3493513.393	1973.878884	1869.094271	35.25678704	35.12757033	5598.578456						obs	24/04/1991	9.288363353	7587.470823	6306.554444	9128.552526
Mara Reserve	TP	10811.47505				30/05/1991	1991	5	1561.126																		Masai Mara Ecosystem	30/05/1991	30/05/1991	Topi		predict	30/05/1991	9.288363353	7538.769518	6266.003404	9070.063033
Mara Reserve	TP	10811.47505				30/06/1991	1991	6	1561.126																		Masai Mara Ecosystem	30/06/1991	30/06/1991	Topi		predict	30/06/1991	9.288363353	7497.193094	6231.310692	9020.237807
Mara Reserve	TP	10811.47505				30/07/1991	1991	7	1561.126																		Masai Mara Ecosystem	30/07/1991	30/07/1991	Topi		predict	30/07/1991	9.288363353	7457.275621	6197.934308	8972.499049
Mara Reserve	TP	10811.47505	1990-1999	Dry	9103	20/08/1991	1991	8	1561.126	168.72	165.70675	3.50877193	3.572576253	10	92.52761972	94.21016344	592	5477.635088	5577.241675	1875723.956	1977785.168	1369.570719	1406.337501	25.00295652	25.21564571	5477.635088						obs	20/08/1991	9.288363353	7429.519288	6174.685285	8939.363595
Mara Reserve	TP	10811.47505				30/09/1991	1991	9	1561.126																		Masai Mara Ecosystem	30/09/1991	30/09/1991	Topi		predict	30/09/1991	9.288363353	7375.769328	6129.563621	8875.341956
Mara Reserve	TP	10811.47505				30/10/1991	1991	10	1561.126																		Masai Mara Ecosystem	30/10/1991	30/10/1991	Topi		predict	30/10/1991	9.288363353	7336.80935	6096.771643	8829.061444
Mara Reserve	TP	10811.47505				30/11/1991	1991	11	1561.126																		Masai Mara Ecosystem	30/11/1991	30/11/1991	Topi		predict	30/11/1991	9.288363353	7296.878264	6063.08381	8781.741118
Mara Reserve	TP	10811.47505				30/12/1991	1991	12	1561.126																		Masai Mara Ecosystem	30/12/1991	30/12/1991	Topi		predict	30/12/1991	9.288363353	7258.552005	6030.67239	8736.434979
Mara Reserve	TP	10811.47505				30/01/1992	1992	1	1561.126																		Masai Mara Ecosystem	30/01/1992	30/01/1992	Topi		predict	30/01/1992	9.288363353	7219.27519	5997.375606	8690.123429
Mara Reserve	TP	10811.47505				28/02/1992	1992	2	1561.126																		Masai Mara Ecosystem	28/02/1992	28/02/1992	Topi		predict	28/02/1992	9.288363353	7182.832942	5966.405693	8647.264657
Mara Reserve	TP	10811.47505	1990-1999	Wet	9202	25/03/1992	1992	3	1561.126	176.32	169.994	5.5353902	5.741379107	10	88.53936025	91.83418238	976	8641.441561	8963.016201	3357701.255	3825820.538	1832.403137	1955.970485	21.20483167	21.82268158	8641.441561						obs	25/03/1992	9.288363353	7150.407363	5938.785948	8609.221803
Mara Reserve	TP	10811.47505				30/04/1992	1992	4	1561.126																		Masai Mara Ecosystem	30/04/1992	30/04/1992	Topi		predict	30/04/1992	9.288363353	7105.895155	5900.771126	8557.143612
Mara Reserve	TP	10811.47505				30/05/1992	1992	5	1561.126																		Masai Mara Ecosystem	30/05/1992	30/05/1992	Topi		predict	30/05/1992	9.288363353	7069.142538	5869.293938	8514.273906
Mara Reserve	TP	10811.47505				30/06/1992	1992	6	1561.126																		Masai Mara Ecosystem	30/06/1992	30/06/1992	Topi		predict	30/06/1992	9.288363353	7031.489958	5836.960097	8470.479533
Mara Reserve	TP	10811.47505				30/07/1992	1992	7	1561.126																		Masai Mara Ecosystem	30/07/1992	30/07/1992	Topi		predict	30/07/1992	9.288363353	6995.366188	5805.855655	8428.585036
Mara Reserve	TP	10811.47505	1990-1999	Dry	9204	28/08/1992	1992	8	1561.126	174.8	169.4455	5.366132723	5.53570322	10	89.30926773	92.1314523	938	8377.209314	8641.930225	5091038.245	5730376.75	2256.33292	2393.820534	26.93418339	27.70006783	8377.209314						obs	28/08/1992	9.288363353	6960.73991	5775.962413	8388.541446
Mara Reserve	TP	10811.47505				30/09/1992	1992	9	1561.126																		Masai Mara Ecosystem	30/09/1992	30/09/1992	Topi		predict	30/09/1992	9.288363353	6921.687873	5742.154801	8343.516446
Mara Reserve	TP	10811.47505				30/10/1992	1992	10	1561.126																		Masai Mara Ecosystem	30/10/1992	30/10/1992	Topi		predict	30/10/1992	9.288363353	6886.50909	5711.613938	8303.0835
Mara Reserve	TP	10811.47505				30/11/1992	1992	11	1561.126																		Masai Mara Ecosystem	30/11/1992	30/11/1992	Topi		predict	30/11/1992	9.288363353	6850.480384	5680.249025	8261.800016
Mara Reserve	TP	10811.47505				30/12/1992	1992	12	1561.126																		Masai Mara Ecosystem	30/12/1992	30/12/1992	Topi		predict	30/12/1992	9.288363353	6815.925669	5650.084223	8222.327472
Mara Reserve	TP	10811.47505				30/01/1993	1993	1	1561.126																		Masai Mara Ecosystem	30/01/1993	30/01/1993	Topi		predict	30/01/1993	9.288363353	6780.540711	5619.109157	8182.032249
Mara Reserve	TP	10811.47505				28/02/1993	1993	2	1561.126																		Masai Mara Ecosystem	28/02/1993	28/02/1993	Topi		predict	28/02/1993	9.288363353	6747.733813	5590.31182	8144.78925
Mara Reserve	TP	10811.47505				30/03/1993	1993	3	1561.126																		Masai Mara Ecosystem	30/03/1993	30/03/1993	Topi		predict	30/03/1993	9.288363353	6714.095022	5560.703197	8106.721465
Mara Reserve	TP	10811.47505				30/04/1993	1993	4	1561.126																		Masai Mara Ecosystem	30/04/1993	30/04/1993	Topi		predict	30/04/1993	9.288363353	6679.653846	5530.301128	8067.874511
Mara Reserve	TP	10811.47505				30/05/1993	1993	5	1561.126																		Masai Mara Ecosystem	30/05/1993	30/05/1993	Topi		predict	30/05/1993	9.288363353	6646.631373	5501.066527	8030.753379
Mara Reserve	TP	10811.47505				30/06/1993	1993	6	1561.126																		Masai Mara Ecosystem	30/06/1993	30/06/1993	Topi		predict	30/06/1993	9.288363353	6612.825131	5471.050021	7992.881814
Mara Reserve	TP	10811.47505				30/07/1993	1993	7	1561.126																		Masai Mara Ecosystem	30/07/1993	30/07/1993	Topi		predict	30/07/1993	9.288363353	6580.415232	5442.187902	7956.701497
Mara Reserve	TP	10811.47505				30/08/1993	1993	8	1561.126																		Masai Mara Ecosystem	30/08/1993	30/08/1993	Topi		predict	30/08/1993	9.288363353	6547.240033	5412.555905	7919.798485
Mara Reserve	TP	10811.47505				30/09/1993	1993	9	1561.126																		Masai Mara Ecosystem	30/09/1993	30/09/1993	Topi		predict	30/09/1993	9.288363353	6514.384023	5383.119266	7883.38454
Mara Reserve	TP	10811.47505				30/10/1993	1993	10	1561.126																		Masai Mara Ecosystem	30/10/1993	30/10/1993	Topi		predict	30/10/1993	9.288363353	6482.890833	5354.818356	7848.608628
Mara Reserve	TP	10811.47505	1990-1999	Dry	9306	12/11/1993	1993	11	1561.126	163.56	171.584	2.836879433	2.704214845	10	95.44668623	90.98319191	464	4428.726241	4221.620104	449464.3459	426620.3548	670.4210214	653.1618136	15.13801	15.47182829	4428.726241						obs	12/11/1993	9.288363353	6469.336087	5342.61156	7833.680015
Mara Reserve	TP	10811.47505				30/12/1993	1993	12	1561.126																		Masai Mara Ecosystem	30/12/1993	30/12/1993	Topi		predict	30/12/1993	9.288363353	6419.769737	5297.839159	7779.293073
Mara Reserve	TP	10811.47505				30/01/1994	1994	1	1561.126																		Masai Mara Ecosystem	30/01/1994	30/01/1994	Topi		predict	30/01/1994	9.288363353	6388.159936	5269.174329	7744.778371
Mara Reserve	TP	10811.47505				28/02/1994	1994	2	1561.126																		Masai Mara Ecosystem	28/02/1994	28/02/1994	Topi		predict	28/02/1994	9.288363353	6358.873868	5242.537694	7712.920581
Mara Reserve	TP	10811.47505				30/03/1994	1994	3	1561.126																		Masai Mara Ecosystem	30/03/1994	30/03/1994	Topi		predict	30/03/1994	9.288363353	6328.866306	5215.165256	7680.39875
Mara Reserve	TP	10811.47505				30/04/1994	1994	4	1561.126																		Masai Mara Ecosystem	30/04/1994	30/04/1994	Topi		predict	30/04/1994	9.288363353	6298.165586	5187.076534	7647.25361
Mara Reserve	TP	10811.47505	1990-1999	Wet	9402	21/05/1994	1994	5	1561.126	163.56	167.7375	3.008070433	2.933154482	10	95.44668623	93.0695879	492	4695.976963	4579.023725	916399.9351	902848.6239	957.2878016	950.1834685	20.38527466	20.75078719	4695.976963						obs	21/05/1994	9.288363353	6277.545142	5168.162498	7625.064621
Mara Reserve	TP	10811.47505				30/06/1994	1994	6	1561.126																		Masai Mara Ecosystem	30/06/1994	30/06/1994	Topi		predict	30/06/1994	9.288363353	6238.66189	5132.391577	7583.385171
Mara Reserve	TP	10811.47505				30/07/1994	1994	7	1561.126																		Masai Mara Ecosystem	30/07/1994	30/07/1994	Topi		predict	30/07/1994	9.288363353	6209.83725	5105.784957	7552.624915
Mara Reserve	TP	10811.47505				30/08/1994	1994	8	1561.126																		Masai Mara Ecosystem	30/08/1994	30/08/1994	Topi		predict	30/08/1994	9.288363353	6180.354859	5078.492471	7521.284396
Mara Reserve	TP	10811.47505				30/09/1994	1994	9	1561.126																		Masai Mara Ecosystem	30/09/1994	30/09/1994	Topi		predict	30/09/1994	9.288363353	6151.179478	5051.405786	7490.391897
Mara Reserve	TP	10811.47505				30/10/1994	1994	10	1561.126																		Masai Mara Ecosystem	30/10/1994	30/10/1994	Topi		predict	30/10/1994	9.288363353	6123.236576	5025.390291	7460.918256
Mara Reserve	TP	10811.47505				30/11/1994	1994	11	1561.126																		Masai Mara Ecosystem	30/11/1994	30/11/1994	Topi		predict	30/11/1994	9.288363353	6094.662285	4998.713207	7430.894078
Mara Reserve	TP	10811.47505				30/12/1994	1994	12	1561.126																		Masai Mara Ecosystem	30/12/1994	30/12/1994	Topi		predict	30/12/1994	9.288363353	6067.299145	4973.097198	7402.252046
Mara Reserve	TP	10811.47505				30/01/1995	1995	1	1561.126																		Masai Mara Ecosystem	30/01/1995	30/01/1995	Topi		predict	30/01/1995	9.288363353	6039.321898	4946.836026	7373.078226
Mara Reserve	TP	10811.47505				28/02/1995	1995	2	1561.126																		Masai Mara Ecosystem	28/02/1995	28/02/1995	Topi		predict	28/02/1995	9.288363353	6013.422633	4922.461523	7346.17256
Mara Reserve	TP	10811.47505				30/03/1995	1995	3	1561.126																		Masai Mara Ecosystem	30/03/1995	30/03/1995	Topi		predict	30/03/1995	9.288363353	5986.906667	4897.442225	7318.728797
Mara Reserve	TP	10811.47505				30/04/1995	1995	4	1561.126																		Masai Mara Ecosystem	30/04/1995	30/04/1995	Topi		predict	30/04/1995	9.288363353	5959.800698	4871.798072	7290.783368
Mara Reserve	TP	10811.47505				30/05/1995	1995	5	1561.126																		Masai Mara Ecosystem	30/05/1995	30/05/1995	Topi		predict	30/05/1995	9.288363353	5933.852131	4847.183628	7264.136005
Mara Reserve	TP	10811.47505				30/06/1995	1995	6	1561.126																		Masai Mara Ecosystem	30/06/1995	30/06/1995	Topi		predict	30/06/1995	9.288363353	5907.329647	4821.958104	7237.006794
Mara Reserve	TP	10811.47505				30/07/1995	1995	7	1561.126																		Masai Mara Ecosystem	30/07/1995	30/07/1995	Topi		predict	30/07/1995	9.288363353	5881.943032	4797.749193	7211.14265
Mara Reserve	TP	10811.47505				30/08/1995	1995	8	1561.126																		Masai Mara Ecosystem	30/08/1995	30/08/1995	Topi		predict	30/08/1995	9.288363353	5855.998454	4772.943294	7184.815696
Mara Reserve	TP	10811.47505				30/09/1995	1995	9	1561.126																		Masai Mara Ecosystem	30/09/1995	30/09/1995	Topi		predict	30/09/1995	9.288363353	5830.345461	4748.351226	7158.89086
Mara Reserve	TP	10811.47505				30/10/1995	1995	10	1561.126																		Masai Mara Ecosystem	30/10/1995	30/10/1995	Topi		predict	30/10/1995	9.288363353	5805.796291	4724.756518	7134.181506
Mara Reserve	TP	10811.47505				30/11/1995	1995	11	1561.126																		Masai Mara Ecosystem	30/11/1995	30/11/1995	Topi		predict	30/11/1995	9.288363353	5780.712983	4700.586757	7109.036449
Mara Reserve	TP	10811.47505				30/12/1995	1995	12	1561.126																		Masai Mara Ecosystem	30/12/1995	30/12/1995	Topi		predict	30/12/1995	9.288363353	5756.712535	4677.401901	7085.07413
Mara Reserve	TP	10811.47505				30/01/1996	1996	1	1561.126																		Masai Mara Ecosystem	30/01/1996	30/01/1996	Topi		predict	30/01/1996	9.288363353	5732.193593	4653.657018	7060.69297
Mara Reserve	TP	10811.47505				28/02/1996	1996	2	1561.126																		Masai Mara Ecosystem	28/02/1996	28/02/1996	Topi		predict	28/02/1996	9.288363353	5709.514383	4631.640591	7038.230589
Mara Reserve	TP	10811.47505				30/03/1996	1996	3	1561.126																		Masai Mara Ecosystem	30/03/1996	30/03/1996	Topi		predict	30/03/1996	9.288363353	5685.545476	4608.316718	7014.584572
Mara Reserve	TP	10811.47505				30/04/1996	1996	4	1561.126																		Masai Mara Ecosystem	30/04/1996	30/04/1996	Topi		predict	30/04/1996	9.288363353	5661.858813	4585.211746	6991.311851
Mara Reserve	TP	10811.47505				30/05/1996	1996	5	1561.126																		Masai Mara Ecosystem	30/05/1996	30/05/1996	Topi		predict	30/05/1996	9.288363353	5639.203745	4563.061485	6969.140998
Mara Reserve	TP	10811.47505				30/06/1996	1996	6	1561.126																		Masai Mara Ecosystem	30/06/1996	30/06/1996	Topi		predict	30/06/1996	9.288363353	5616.06868	4540.390308	6946.589452
Mara Reserve	TP	10811.47505				30/07/1996	1996	7	1561.126																		Masai Mara Ecosystem	30/07/1996	30/07/1996	Topi		predict	30/07/1996	9.288363353	5593.94502	4518.661931	6925.10778
Mara Reserve	TP	10811.47505	1990-1999	Dry	9604	08/08/1996	1996	8	1561.126	163.56	164.0535	3.050868183	3.041690668	10	95.44668623	95.15956685	499	4762.789643	4748.462386	1719297.802	1715594.025	1311.219967	1309.806865	27.53050345	27.58381049	4762.789643						obs	08/08/1996	9.288363353	5587.358599	4512.18414	6918.728302
Mara Reserve	TP	10811.47505				30/09/1996	1996	9	1561.126																		Masai Mara Ecosystem	30/09/1996	30/09/1996	Topi		predict	30/09/1996	9.288363353	5549.044212	4474.420431	6881.760922
Mara Reserve	TP	10811.47505				30/10/1996	1996	10	1561.126																		Masai Mara Ecosystem	30/10/1996	30/10/1996	Topi		predict	30/10/1996	9.288363353	5527.713155	4453.336771	6861.284985
Mara Reserve	TP	10811.47505				30/11/1996	1996	11	1561.126																		Masai Mara Ecosystem	30/11/1996	30/11/1996	Topi		predict	30/11/1996	9.288363353	5505.940212	4431.773616	6840.461685
Mara Reserve	TP	10811.47505	1990-1999	Wet	9607	13/12/1996	1996	12	1561.126	156.51	156.40425	3.118011629	3.120119818	10	99.74608651	99.81352809	488	4867.609022	4870.900171	1143543.024	1133768.66	1069.365711	1064.785734	21.96901407	21.86014283	4867.609022						obs	13/12/1996	9.288363353	5496.890754	4422.798846	6831.829575
Mara Reserve	TP	10811.47505				30/01/1997	1997	1	1561.126																		Masai Mara Ecosystem	30/01/1997	30/01/1997	Topi		predict	30/01/1997	9.288363353	5463.890829	4390.010191	6800.463254
Mara Reserve	TP	10811.47505				28/02/1997	1997	2	1561.126																		Masai Mara Ecosystem	28/02/1997	28/02/1997	Topi		predict	28/02/1997	9.288363353	5444.267027	4370.466614	6781.894491
Mara Reserve	TP	10811.47505				30/03/1997	1997	3	1561.126																		Masai Mara Ecosystem	30/03/1997	30/03/1997	Topi		predict	30/03/1997	9.288363353	5424.213461	4350.459725	6762.984497
Mara Reserve	TP	10811.47505				30/04/1997	1997	4	1561.126																		Masai Mara Ecosystem	30/04/1997	30/04/1997	Topi		predict	30/04/1997	9.288363353	5403.753735	4330.010558	6743.76056
Mara Reserve	TP	10811.47505	1990-1999	Wet	9703	31/05/1997	1997	5	1561.126	157.92	159.491	4.413627153	4.370152548	10	98.85549645	97.88176135	697	6890.228103	6822.358766	6537408.817	6510195.605	2556.835704	2551.508496	37.10814309	37.39921314	6890.228103						obs	31/05/1997	9.288363353	5383.559054	4309.789337	6724.854935
Mara Reserve	TP	10811.47505				30/06/1997	1997	6	1561.126																		Masai Mara Ecosystem	30/06/1997	30/06/1997	Topi		predict	30/06/1997	9.288363353	5364.266726	4290.437151	6706.859114
Mara Reserve	TP	10811.47505				30/07/1997	1997	7	1561.126																		Masai Mara Ecosystem	30/07/1997	30/07/1997	Topi		predict	30/07/1997	9.288363353	5345.219808	4271.297909	6689.15524
Mara Reserve	TP	10811.47505	1990-1999	Dry	9706	26/08/1997	1997	8	1561.126	156.51	157.81425	3.360807616	3.333032347	10	99.74608651	98.92173869	526	5246.644151	5203.283455	3169948.339	3104325.939	1780.434873	1761.909742	33.93473661	33.86149836	5246.644151						obs	26/08/1997	9.288363353	5328.286288	4254.254503	6673.468818
Mara Reserve	TP	10811.47505				30/09/1997	1997	9	1561.126																		Masai Mara Ecosystem	30/09/1997	30/09/1997	Topi		predict	30/09/1997	9.288363353	5306.628069	4232.417528	6653.479076
Mara Reserve	TP	10811.47505				30/10/1997	1997	10	1561.126																		Masai Mara Ecosystem	30/10/1997	30/10/1997	Topi		predict	30/10/1997	9.288363353	5288.325401	4213.930377	6636.65107
Mara Reserve	TP	10811.47505				30/11/1997	1997	11	1561.126																		Masai Mara Ecosystem	30/11/1997	30/11/1997	Topi		predict	30/11/1997	9.288363353	5269.664807	4195.050254	6619.555308
Mara Reserve	TP	10811.47505				30/12/1997	1997	12	1561.126																		Masai Mara Ecosystem	30/12/1997	30/12/1997	Topi		predict	30/12/1997	9.288363353	5251.848893	4176.995273	6603.291358
Mara Reserve	TP	10811.47505				30/01/1998	1998	1	1561.126																		Masai Mara Ecosystem	30/01/1998	30/01/1998	Topi		predict	30/01/1998	9.288363353	5233.688593	4158.561878	6586.771364
Mara Reserve	TP	10811.47505				28/02/1998	1998	2	1561.126																		Masai Mara Ecosystem	28/02/1998	28/02/1998	Topi		predict	28/02/1998	9.288363353	5216.928299	4141.523463	6571.57713
Mara Reserve	TP	10811.47505				30/03/1998	1998	3	1561.126																		Masai Mara Ecosystem	30/03/1998	30/03/1998	Topi		predict	30/03/1998	9.288363353	5199.821188	4124.107003	6556.119995
Mara Reserve	TP	10811.47505				30/04/1998	1998	4	1561.126																		Masai Mara Ecosystem	30/04/1998	30/04/1998	Topi		predict	30/04/1998	9.288363353	5182.389521	4106.334084	6540.422819
Mara Reserve	TP	10811.47505				30/05/1998	1998	5	1561.126																		Masai Mara Ecosystem	30/05/1998	30/05/1998	Topi		predict	30/05/1998	9.288363353	5165.756726	4089.351674	6525.494669
Mara Reserve	TP	10811.47505				30/06/1998	1998	6	1561.126																		Masai Mara Ecosystem	30/06/1998	30/06/1998	Topi		predict	30/06/1998	9.288363353	5148.812722	4072.028007	6510.33647
Mara Reserve	TP	10811.47505				30/07/1998	1998	7	1561.126																		Masai Mara Ecosystem	30/07/1998	30/07/1998	Topi		predict	30/07/1998	9.288363353	5132.649517	4055.481164	6495.922432
Mara Reserve	TP	10811.47505				30/08/1998	1998	8	1561.126																		Masai Mara Ecosystem	30/08/1998	30/08/1998	Topi		predict	30/08/1998	9.288363353	5116.188381	4038.608506	6481.28768
Mara Reserve	TP	10811.47505				30/09/1998	1998	9	1561.126																		Masai Mara Ecosystem	30/09/1998	30/09/1998	Topi		predict	30/09/1998	9.288363353	5099.970858	4021.965826	6466.912917
Mara Reserve	TP	10811.47505				30/10/1998	1998	10	1561.126																		Masai Mara Ecosystem	30/10/1998	30/10/1998	Topi		predict	30/10/1998	9.288363353	5084.50733	4006.079512	6453.245552
Mara Reserve	TP	10811.47505				30/11/1998	1998	11	1561.126																		Masai Mara Ecosystem	30/11/1998	30/11/1998	Topi		predict	30/11/1998	9.288363353	5068.765781	3989.89105	6439.370453
Mara Reserve	TP	10811.47505				30/12/1998	1998	12	1561.126																		Masai Mara Ecosystem	30/12/1998	30/12/1998	Topi		predict	30/12/1998	9.288363353	5053.760747	3974.445423	6426.178994
Mara Reserve	TP	10811.47505				30/01/1999	1999	1	1561.126																		Masai Mara Ecosystem	30/01/1999	30/01/1999	Topi		predict	30/01/1999	9.288363353	5038.490743	3958.713236	6412.788058
Mara Reserve	TP	10811.47505				28/02/1999	1999	2	1561.126																		Masai Mara Ecosystem	28/02/1999	28/02/1999	Topi		predict	28/02/1999	9.288363353	5024.421031	3944.205422	6400.47969
Mara Reserve	TP	10811.47505				30/03/1999	1999	3	1561.126																		Masai Mara Ecosystem	30/03/1999	30/03/1999	Topi		predict	30/03/1999	9.288363353	5010.083644	3929.409443	6387.967069
Mara Reserve	TP	10811.47505				30/04/1999	1999	4	1561.126																		Masai Mara Ecosystem	30/04/1999	30/04/1999	Topi		predict	30/04/1999	9.288363353	4995.499283	3914.34595	6375.2702
Mara Reserve	TP	10811.47505				30/05/1999	1999	5	1561.126																		Masai Mara Ecosystem	30/05/1999	30/05/1999	Topi		predict	30/05/1999	9.288363353	4981.607513	3899.985926	6363.20589
Mara Reserve	TP	10811.47505				30/06/1999	1999	6	1561.126																		Masai Mara Ecosystem	30/06/1999	30/06/1999	Topi		predict	30/06/1999	9.288363353	4967.48082	3885.371196	6350.967372
Mara Reserve	TP	10811.47505				30/07/1999	1999	7	1561.126																		Masai Mara Ecosystem	30/07/1999	30/07/1999	Topi		predict	30/07/1999	9.288363353	4954.029293	3871.443899	6339.341825
Mara Reserve	TP	10811.47505				30/08/1999	1999	8	1561.126																		Masai Mara Ecosystem	30/08/1999	30/08/1999	Topi		predict	30/08/1999	9.288363353	4940.354822	3857.274835	6327.551655
Mara Reserve	TP	10811.47505				30/09/1999	1999	9	1561.126																		Masai Mara Ecosystem	30/09/1999	30/09/1999	Topi		predict	30/09/1999	9.288363353	4926.908149	3843.331235	6315.985384
Mara Reserve	TP	10811.47505				30/10/1999	1999	10	1561.126																		Masai Mara Ecosystem	30/10/1999	30/10/1999	Topi		predict	30/10/1999	9.288363353	4914.110886	3830.051547	6305.00282
Mara Reserve	TP	10811.47505				30/11/1999	1999	11	1561.126																		Masai Mara Ecosystem	30/11/1999	30/11/1999	Topi		predict	30/11/1999	9.288363353	4901.10862	3816.549957	6293.869064
Mara Reserve	TP	10811.47505				30/12/1999	1999	12	1561.126																		Masai Mara Ecosystem	30/12/1999	30/12/1999	Topi		predict	30/12/1999	9.288363353	4888.739021	3803.697129	6283.299748
Mara Reserve	TP	10811.47505				30/01/2000	2000	1	1561.126																		Masai Mara Ecosystem	30/01/2000	30/01/2000	Topi		predict	30/01/2000	9.288363353	4876.176237	3790.635861	6272.587386
Mara Reserve	TP	10811.47505				28/02/2000	2000	2	1561.126																		Masai Mara Ecosystem	28/02/2000	28/02/2000	Topi		predict	28/02/2000	9.288363353	4864.624523	3778.619432	6262.756062
Mara Reserve	TP	10811.47505				30/03/2000	2000	3	1561.126																		Masai Mara Ecosystem	30/03/2000	30/03/2000	Topi		predict	30/03/2000	9.288363353	4852.489411	3765.99021	6252.446812
Mara Reserve	TP	10811.47505				30/04/2000	2000	4	1561.126																		Masai Mara Ecosystem	30/04/2000	30/04/2000	Topi		predict	30/04/2000	9.288363353	4840.573536	3753.583989	6242.341246
Mara Reserve	TP	10811.47505				30/05/2000	2000	5	1561.126																		Masai Mara Ecosystem	30/05/2000	30/05/2000	Topi		predict	30/05/2000	9.288363353	4829.249711	3741.790246	6232.752571
Mara Reserve	TP	10811.47505				30/06/2000	2000	6	1561.126																		Masai Mara Ecosystem	30/06/2000	30/06/2000	Topi		predict	30/06/2000	9.288363353	4817.761928	3729.822747	6223.038352
Mara Reserve	TP	10811.47505				30/07/2000	2000	7	1561.126																		Masai Mara Ecosystem	30/07/2000	30/07/2000	Topi		predict	30/07/2000	9.288363353	4806.850318	3718.453668	6213.822208
Mara Reserve	TP	10811.47505				30/08/2000	2000	8	1561.126																		Masai Mara Ecosystem	30/08/2000	30/08/2000	Topi		predict	30/08/2000	9.288363353	4795.786403	3706.925216	6204.486437
Mara Reserve	TP	10811.47505				30/09/2000	2000	9	1561.126																		Masai Mara Ecosystem	30/09/2000	30/09/2000	Topi		predict	30/09/2000	9.288363353	4784.936339	3695.62016	6195.337935
Mara Reserve	TP	10811.47505				30/10/2000	2000	10	1561.126																		Masai Mara Ecosystem	30/10/2000	30/10/2000	Topi		predict	30/10/2000	9.288363353	4774.638936	3684.892729	6186.659599
Mara Reserve	TP	10811.47505	2000-2009	Dry	0004	06/11/2000	2000	11	1561.126	162.15	163.94775	1.486278138	1.469980527	10	96.27665742	95.22094692	241	2320.267444	2294.824821	163081.5266	160057.1246	403.8335382	400.0713994	17.40461166	17.43363571	2320.267444						obs	06/11/2000	9.288363353	4772.264793	3682.419828	6184.659088
Mara Reserve	TP	10811.47505				30/12/2000	2000	12	1561.126																		Masai Mara Ecosystem	30/12/2000	30/12/2000	Topi		predict	30/12/2000	9.288363353	4754.311885	3663.727389	6169.531491
Mara Reserve	TP	10811.47505				30/01/2001	2001	1	1561.126																		Masai Mara Ecosystem	30/01/2001	30/01/2001	Topi		predict	30/01/2001	9.288363353	4744.293706	3653.304027	6161.086677
Mara Reserve	TP	10811.47505				28/02/2001	2001	2	1561.126																		Masai Mara Ecosystem	28/02/2001	28/02/2001	Topi		predict	28/02/2001	9.288363353	4735.110715	3643.755296	6153.34227
Mara Reserve	TP	10811.47505				30/03/2001	2001	3	1561.126																		Masai Mara Ecosystem	30/03/2001	30/03/2001	Topi		predict	30/03/2001	9.288363353	4725.801982	3634.081927	6145.487312
Mara Reserve	TP	10811.47505				30/04/2001	2001	4	1561.126																		Masai Mara Ecosystem	30/04/2001	30/04/2001	Topi		predict	30/04/2001	9.288363353	4716.385668	3624.3037	6137.535817
Mara Reserve	TP	10811.47505				30/05/2001	2001	5	1561.126																		Masai Mara Ecosystem	30/05/2001	30/05/2001	Topi		predict	30/05/2001	9.288363353	4707.468076	3615.050518	6129.998896
Mara Reserve	TP	10811.47505				30/06/2001	2001	6	1561.126																		Masai Mara Ecosystem	30/06/2001	30/06/2001	Topi		predict	30/06/2001	9.288363353	4698.453469	3605.704576	6122.372073
Mara Reserve	TP	10811.47505				30/07/2001	2001	7	1561.126																		Masai Mara Ecosystem	30/07/2001	30/07/2001	Topi		predict	30/07/2001	9.288363353	4689.922285	3596.868025	6115.145423
Mara Reserve	TP	10811.47505				30/08/2001	2001	8	1561.126																		Masai Mara Ecosystem	30/08/2001	30/08/2001	Topi		predict	30/08/2001	9.288363353	4681.304601	3587.950986	6107.835043
Mara Reserve	TP	10811.47505				30/09/2001	2001	9	1561.126																		Masai Mara Ecosystem	30/09/2001	30/09/2001	Topi		predict	30/09/2001	9.288363353	4672.886863	3579.250818	6100.682166
Mara Reserve	TP	10811.47505				30/10/2001	2001	10	1561.126																		Masai Mara Ecosystem	30/10/2001	30/10/2001	Topi		predict	30/10/2001	9.288363353	4664.929951	3571.037204	6093.907794
Mara Reserve	TP	10811.47505				30/11/2001	2001	11	1561.126																		Masai Mara Ecosystem	30/11/2001	30/11/2001	Topi		predict	30/11/2001	9.288363353	4656.902304	3562.762052	6087.05795
Mara Reserve	TP	10811.47505				30/12/2001	2001	12	1561.126																		Masai Mara Ecosystem	30/12/2001	30/12/2001	Topi		predict	30/12/2001	9.288363353	4649.320806	3554.958832	6080.57223
Mara Reserve	TP	10811.47505				30/01/2002	2002	1	1561.126																		Masai Mara Ecosystem	30/01/2002	30/01/2002	Topi		predict	30/01/2002	9.288363353	4641.678971	3547.106991	6074.015734
Mara Reserve	TP	10811.47505				28/02/2002	2002	2	1561.126																		Masai Mara Ecosystem	28/02/2002	28/02/2002	Topi		predict	28/02/2002	9.288363353	4634.706253	3539.956094	6068.013693
Mara Reserve	TP	10811.47505				30/03/2002	2002	3	1561.126																		Masai Mara Ecosystem	30/03/2002	30/03/2002	Topi		predict	30/03/2002	9.288363353	4627.671308	3532.756191	6061.935945
Mara Reserve	TP	10811.47505				30/04/2002	2002	4	1561.126																		Masai Mara Ecosystem	30/04/2002	30/04/2002	Topi		predict	30/04/2002	9.288363353	4620.591303	3525.527303	6055.793122
Mara Reserve	TP	10811.47505				30/05/2002	2002	5	1561.126																		Masai Mara Ecosystem	30/05/2002	30/05/2002	Topi		predict	30/05/2002	9.288363353	4613.922097	3518.735819	6049.978804
Mara Reserve	TP	10811.47505				30/06/2002	2002	6	1561.126																		Masai Mara Ecosystem	30/06/2002	30/06/2002	Topi		predict	30/06/2002	9.288363353	4607.218144	3511.929067	6044.102437
Mara Reserve	TP	10811.47505				30/07/2002	2002	7	1561.126																		Masai Mara Ecosystem	30/07/2002	30/07/2002	Topi		predict	30/07/2002	9.288363353	4600.911088	3505.546358	6038.540267
Mara Reserve	TP	10811.47505				30/08/2002	2002	8	1561.126																		Masai Mara Ecosystem	30/08/2002	30/08/2002	Topi		predict	30/08/2002	9.288363353	4594.579571	3499.162426	6032.918415
Mara Reserve	TP	10811.47505				30/09/2002	2002	9	1561.126																		Masai Mara Ecosystem	30/09/2002	30/09/2002	Topi		predict	30/09/2002	9.288363353	4588.435999	3492.993822	6027.421172
Mara Reserve	TP	10811.47505				30/10/2002	2002	10	1561.126																		Masai Mara Ecosystem	30/10/2002	30/10/2002	Topi		predict	30/10/2002	9.288363353	4582.668741	3487.229594	6022.216841
Mara Reserve	TP	10811.47505				30/11/2002	2002	11	1561.126																		Masai Mara Ecosystem	30/11/2002	30/11/2002	Topi		predict	30/11/2002	9.288363353	4576.892497	3481.485904	6016.955262
Mara Reserve	TP	10811.47505	2000-2009	Wet	0204	07/12/2002	2002	12	1561.126	74.73	75.18825	4.348989696	4.322483899	9	188.0119631	186.8660861	325	6789.320889	6747.941999	11377779.74	11234071.96	3373.096462	3351.726713	49.68238381	49.67035451	6789.320889						obs	07/12/2002	9.288363353	4575.613879	3480.218909	6015.783179
Mara Reserve	TP	10811.47505				30/01/2003	2003	1	1561.126																		Masai Mara Ecosystem	30/01/2003	30/01/2003	Topi		predict	30/01/2003	9.288363353	4566.066981	3470.816546	6006.934507
Mara Reserve	TP	10811.47505				28/02/2003	2003	2	1561.126																		Masai Mara Ecosystem	28/02/2003	28/02/2003	Topi		predict	28/02/2003	9.288363353	4561.170069	3466.037974	6002.320965
Mara Reserve	TP	10811.47505				30/03/2003	2003	3	1561.126																		Masai Mara Ecosystem	30/03/2003	30/03/2003	Topi		predict	30/03/2003	9.288363353	4556.272244	3461.29288	5997.648129
Mara Reserve	TP	10811.47505				30/04/2003	2003	4	1561.126																		Masai Mara Ecosystem	30/04/2003	30/04/2003	Topi		predict	30/04/2003	9.288363353	4551.389524	3456.600702	5992.924375
Mara Reserve	TP	10811.47505				30/05/2003	2003	5	1561.126																		Masai Mara Ecosystem	30/05/2003	30/05/2003	Topi		predict	30/05/2003	9.288363353	4546.835905	3452.263515	5988.452694
Mara Reserve	TP	10811.47505				30/06/2003	2003	6	1561.126																		Masai Mara Ecosystem	30/06/2003	30/06/2003	Topi		predict	30/06/2003	9.288363353	4542.30677	3447.991565	5983.933082
Mara Reserve	TP	10811.47505				30/07/2003	2003	7	1561.126																		Masai Mara Ecosystem	30/07/2003	30/07/2003	Topi		predict	30/07/2003	9.288363353	4538.093347	3444.059954	5979.655262
Mara Reserve	TP	10811.47505				30/08/2003	2003	8	1561.126																		Masai Mara Ecosystem	30/08/2003	30/08/2003	Topi		predict	30/08/2003	9.288363353	4533.913744	3440.206121	5975.332033
Mara Reserve	TP	10811.47505				30/09/2003	2003	9	1561.126																		Masai Mara Ecosystem	30/09/2003	30/09/2003	Topi		predict	30/09/2003	9.288363353	4529.910273	3436.564167	5971.105465
Mara Reserve	TP	10811.47505				30/10/2003	2003	10	1561.126																		Masai Mara Ecosystem	30/10/2003	30/10/2003	Topi		predict	30/10/2003	9.288363353	4526.202725	3433.241157	5967.105184
Mara Reserve	TP	10811.47505				30/11/2003	2003	11	1561.126																		Masai Mara Ecosystem	30/11/2003	30/11/2003	Topi		predict	30/11/2003	9.288363353	4522.542998	3430.01536	5963.062267
Mara Reserve	TP	10811.47505				30/12/2003	2003	12	1561.126																		Masai Mara Ecosystem	30/12/2003	30/12/2003	Topi		predict	30/12/2003	9.288363353	4519.166331	3427.094788	5959.235326
Mara Reserve	TP	10811.47505				30/01/2004	2004	1	1561.126																		Masai Mara Ecosystem	30/01/2004	30/01/2004	Topi		predict	30/01/2004	9.288363353	4515.846722	3424.284715	5955.366833
Mara Reserve	TP	10811.47505				28/02/2004	2004	2	1561.126																		Masai Mara Ecosystem	28/02/2004	28/02/2004	Topi		predict	28/02/2004	9.288363353	4512.896568	3421.847251	5951.824831
Mara Reserve	TP	10811.47505				30/03/2004	2004	3	1561.126																		Masai Mara Ecosystem	30/03/2004	30/03/2004	Topi		predict	30/03/2004	9.288363353	4509.908123	3419.44634	5948.118278
Mara Reserve	TP	10811.47505				30/04/2004	2004	4	1561.126																		Masai Mara Ecosystem	30/04/2004	30/04/2004	Topi		predict	30/04/2004	9.288363353	4507.089516	3417.257141	5944.491464
Mara Reserve	TP	10811.47505	2000-2009	Wet	0403	30/05/2004	2004	5	1561.126	157.92	158.907	1.893363728	1.881603705	10	98.85549645	98.24148716	299	2955.779344	2937.420466	791177.5342	782303.7236	889.4816098	884.4793517	30.09296386	30.11075064	2955.779344						obs	30/05/2004	9.288363353	4504.522755	3415.340444	5941.054951
Mara Reserve	TP	10811.47505				30/06/2004	2004	6	1561.126																		Masai Mara Ecosystem	30/06/2004	30/06/2004	Topi		predict	30/06/2004	9.288363353	4502.035933	3413.56886	5937.576879
Mara Reserve	TP	10811.47505				30/07/2004	2004	7	1561.126																		Masai Mara Ecosystem	30/07/2004	30/07/2004	Topi		predict	30/07/2004	9.288363353	4499.788748	3412.057128	5934.278946
Mara Reserve	TP	10811.47505				30/08/2004	2004	8	1561.126																		Masai Mara Ecosystem	30/08/2004	30/08/2004	Topi		predict	30/08/2004	9.288363353	4497.630637	3410.704994	5930.938436
Mara Reserve	TP	10811.47505				30/09/2004	2004	9	1561.126																		Masai Mara Ecosystem	30/09/2004	30/09/2004	Topi		predict	30/09/2004	9.288363353	4495.638446	3409.566888	5927.663454
Mara Reserve	TP	10811.47505				30/10/2004	2004	10	1561.126																		Masai Mara Ecosystem	30/10/2004	30/10/2004	Topi		predict	30/10/2004	9.288363353	4493.867804	3408.669893	5924.553703
Mara Reserve	TP	10811.47505				30/11/2004	2004	11	1561.126																		Masai Mara Ecosystem	30/11/2004	30/11/2004	Topi		predict	30/11/2004	9.288363353	4492.199971	3407.95489	5921.398971
Mara Reserve	TP	10811.47505				30/12/2004	2004	12	1561.126																		Masai Mara Ecosystem	30/12/2004	30/12/2004	Topi		predict	30/12/2004	9.288363353	4490.741897	3407.468681	5918.400043
Mara Reserve	TP	10811.47505				30/01/2005	2005	1	1561.126																		Masai Mara Ecosystem	30/01/2005	30/01/2005	Topi		predict	30/01/2005	9.288363353	4489.395589	3407.179102	5915.354653
Mara Reserve	TP	10811.47505				28/02/2005	2005	2	1561.126																		Masai Mara Ecosystem	28/02/2005	28/02/2005	Topi		predict	28/02/2005	9.288363353	4488.282819	3407.103564	5912.553665
Mara Reserve	TP	10811.47505				30/03/2005	2005	3	1561.126																		Masai Mara Ecosystem	30/03/2005	30/03/2005	Topi		predict	30/03/2005	9.288363353	4487.279985	3407.223602	5909.703622
Mara Reserve	TP	10811.47505				30/04/2005	2005	4	1561.126																		Masai Mara Ecosystem	30/04/2005	30/04/2005	Topi		predict	30/04/2005	9.288363353	4486.401224	3407.558811	5906.808087
Mara Reserve	TP	10811.47505	2000-2009	Wet	0502	13/05/2005	2005	5	1561.126	157.92	162.6435	2.083333333	2.022829071	10	98.85549645	95.98453058	329	3252.345833	3157.891056	993075.7179	895297.8524	996.5318449	946.2018032	30.64040222	29.96309202	3252.345833						obs	13/05/2005	9.288363353	4486.080122	3407.763125	5905.608496
Mara Reserve	TP	10811.47505				30/06/2005	2005	6	1561.126																		Masai Mara Ecosystem	30/06/2005	30/06/2005	Topi		predict	30/06/2005	9.288363353	4485.135752	3408.842991	5901.25235
Mara Reserve	TP	10811.47505				30/07/2005	2005	7	1561.126																		Masai Mara Ecosystem	30/07/2005	30/07/2005	Topi		predict	30/07/2005	9.288363353	4484.73719	3409.777426	5898.586667
Mara Reserve	TP	10811.47505				30/08/2005	2005	8	1561.126																		Masai Mara Ecosystem	30/08/2005	30/08/2005	Topi		predict	30/08/2005	9.288363353	4484.479166	3410.952191	5895.876653
Mara Reserve	TP	10811.47505	2000-2009	Dry	0503	13/09/2005	2005	9	1561.126	160.74	162.39675	2.662685081	2.635520723	10	97.1211895	96.13037207	428	4156.786911	4114.379924	1171545.702	1188180.476	1082.379648	1090.036915	26.03885336	26.49334614	4156.786911						obs	13/09/2005	9.288363353	4484.413646	3411.552306	5894.667277
Mara Reserve	TP	10811.47505				30/10/2005	2005	10	1561.126																		Masai Mara Ecosystem	30/10/2005	30/10/2005	Topi		predict	30/10/2005	9.288363353	4484.424484	3413.883015	5890.671376
Mara Reserve	TP	10811.47505				30/11/2005	2005	11	1561.126																		Masai Mara Ecosystem	30/11/2005	30/11/2005	Topi		predict	30/11/2005	9.288363353	4484.625195	3415.686376	5888.088345
Mara Reserve	TP	10811.47505				30/12/2005	2005	12	1561.126																		Masai Mara Ecosystem	30/12/2005	30/12/2005	Topi		predict	30/12/2005	9.288363353	4484.964969	3417.632571	5885.627069
Mara Reserve	TP	10811.47505				30/01/2006	2006	1	1561.126																		Masai Mara Ecosystem	30/01/2006	30/01/2006	Topi		predict	30/01/2006	9.288363353	4485.465635	3419.851046	5883.122303
Mara Reserve	TP	10811.47505				28/02/2006	2006	2	1561.126																		Masai Mara Ecosystem	28/02/2006	28/02/2006	Topi		predict	28/02/2006	9.288363353	4486.070895	3422.116985	5880.813591
Mara Reserve	TP	10811.47505				30/03/2006	2006	3	1561.126																		Masai Mara Ecosystem	30/03/2006	30/03/2006	Topi		predict	30/03/2006	9.288363353	4486.835554	3424.654693	5878.459317
Mara Reserve	TP	10811.47505				30/04/2006	2006	4	1561.126																		Masai Mara Ecosystem	30/04/2006	30/04/2006	Topi		predict	30/04/2006	9.288363353	4487.772935	3427.483604	5876.061929
Mara Reserve	TP	10811.47505	2000-2009	Wet	0603	08/05/2006	2006	5	1561.126	156.51	158.4135	1.552616446	1.533960174	10	99.74608651	98.54753541	243	2423.829902	2394.70511	1490669.918	1449001.163	1220.92994	1203.744642	50.37193157	50.26692585	2423.829902						obs	08/05/2006	9.288363353	4488.039037	3428.247703	5875.448961
Mara Reserve	TP	10811.47505				30/06/2006	2006	6	1561.126																		Masai Mara Ecosystem	30/06/2006	30/06/2006	Topi		predict	30/06/2006	9.288363353	4490.051405	3433.662296	5871.44567
Mara Reserve	TP	10811.47505				30/07/2006	2006	7	1561.126																		Masai Mara Ecosystem	30/07/2006	30/07/2006	Topi		predict	30/07/2006	9.288363353	4491.381629	3436.998222	5869.222978
Mara Reserve	TP	10811.47505				30/08/2006	2006	8	1561.126																		Masai Mara Ecosystem	30/08/2006	30/08/2006	Topi		predict	30/08/2006	9.288363353	4492.900454	3440.650799	5866.958221
Mara Reserve	TP	10811.47505				30/09/2006	2006	9	1561.126																		Masai Mara Ecosystem	30/09/2006	30/09/2006	Topi		predict	30/09/2006	9.288363353	4494.565177	3444.511813	5864.725461
Mara Reserve	TP	10811.47505				30/10/2006	2006	10	1561.126																		Masai Mara Ecosystem	30/10/2006	30/10/2006	Topi		predict	30/10/2006	9.288363353	4496.314434	3448.446317	5862.594813
Mara Reserve	TP	10811.47505				30/11/2006	2006	11	1561.126																		Masai Mara Ecosystem	30/11/2006	30/11/2006	Topi		predict	30/11/2006	9.288363353	4498.264151	3452.716096	5860.424029
Mara Reserve	TP	10811.47505				30/12/2006	2006	12	1561.126																		Masai Mara Ecosystem	30/12/2006	30/12/2006	Topi		predict	30/12/2006	9.288363353	4500.28789	3457.045093	5858.353174
Mara Reserve	TP	10811.47505				30/01/2007	2007	1	1561.126																		Masai Mara Ecosystem	30/01/2007	30/01/2007	Topi		predict	30/01/2007	9.288363353	4502.519807	3461.720661	5856.245087
Mara Reserve	TP	10811.47505				28/02/2007	2007	2	1561.126																		Masai Mara Ecosystem	28/02/2007	28/02/2007	Topi		predict	28/02/2007	9.288363353	4504.736432	3466.278828	5854.304091
Mara Reserve	TP	10811.47505				30/03/2007	2007	3	1561.126																		Masai Mara Ecosystem	30/03/2007	30/03/2007	Topi		predict	30/03/2007	9.288363353	4507.159621	3471.17954	5852.329909
Mara Reserve	TP	10811.47505				30/04/2007	2007	4	1561.126																		Masai Mara Ecosystem	30/04/2007	30/04/2007	Topi		predict	30/04/2007	9.288363353	4509.801767	3476.439333	5850.328462
Mara Reserve	TP	10811.47505	2000-2009	Wet	0702	23/05/2007	2007	5	1561.126	149.46	150.3765	2.93054998	2.91268915	10	104.4510906	103.8144923	438	4574.957768	4547.074762	8058540.331	7952080.987	2838.756828	2819.943437	62.04990237	62.01664992	4574.957768						obs	23/05/2007	9.288363353	4511.852321	3480.468825	5848.870479
Mara Reserve	TP	10811.47505				30/06/2007	2007	6	1561.126																		Masai Mara Ecosystem	30/06/2007	30/06/2007	Topi		predict	30/06/2007	9.288363353	4515.407606	3487.360209	5846.515596
Mara Reserve	TP	10811.47505				30/07/2007	2007	7	1561.126																		Masai Mara Ecosystem	30/07/2007	30/07/2007	Topi		predict	30/07/2007	9.288363353	4518.360863	3493.003774	5844.707366
Mara Reserve	TP	10811.47505				30/08/2007	2007	8	1561.126																		Masai Mara Ecosystem	30/08/2007	30/08/2007	Topi		predict	30/08/2007	9.288363353	4521.547436	3499.020565	5842.889698
Mara Reserve	TP	10811.47505				30/09/2007	2007	9	1561.126																		Masai Mara Ecosystem	30/09/2007	30/09/2007	Topi		predict	30/09/2007	9.288363353	4524.870273	3505.222463	5841.127405
Mara Reserve	TP	10811.47505				30/10/2007	2007	10	1561.126																		Masai Mara Ecosystem	30/10/2007	30/10/2007	Topi		predict	30/10/2007	9.288363353	4528.214889	3511.397523	5839.478425
Mara Reserve	TP	10811.47505				30/11/2007	2007	11	1561.126																		Masai Mara Ecosystem	30/11/2007	30/11/2007	Topi		predict	30/11/2007	9.288363353	4531.803466	3517.954151	5837.836929
Mara Reserve	TP	10811.47505				30/12/2007	2007	12	1561.126																		Masai Mara Ecosystem	30/12/2007	30/12/2007	Topi		predict	30/12/2007	9.288363353	4535.403734	3524.466068	5836.31297
Mara Reserve	TP	10811.47505				30/01/2008	2008	1	1561.126																		Masai Mara Ecosystem	30/01/2008	30/01/2008	Topi		predict	30/01/2008	9.288363353	4539.254933	3531.363833	5834.809531
Mara Reserve	TP	10811.47505				28/02/2008	2008	2	1561.126																		Masai Mara Ecosystem	28/02/2008	28/02/2008	Topi		predict	28/02/2008	9.288363353	4542.977447	3537.968526	5833.473058
Mara Reserve	TP	10811.47505				30/03/2008	2008	3	1561.126																		Masai Mara Ecosystem	30/03/2008	30/03/2008	Topi		predict	30/03/2008	9.288363353	4547.083983	3545.187341	5832.124161
Mara Reserve	TP	10811.47505				30/04/2008	2008	4	1561.126																		Masai Mara Ecosystem	30/04/2008	30/04/2008	Topi		predict	30/04/2008	9.288363353	4551.321303	3552.565959	5830.863055
Mara Reserve	TP	10811.47505				30/05/2008	2008	5	1561.126																		Masai Mara Ecosystem	30/05/2008	30/05/2008	Topi		predict	30/05/2008	9.288363353	4555.545736	3559.854572	5829.731674
Mara Reserve	TP	10811.47505				30/06/2008	2008	6	1561.126																		Masai Mara Ecosystem	30/06/2008	30/06/2008	Topi		predict	30/06/2008	9.288363353	4560.038171	3567.534604	5828.660525
Mara Reserve	TP	10811.47505				30/07/2008	2008	7	1561.126																		Masai Mara Ecosystem	30/07/2008	30/07/2008	Topi		predict	30/07/2008	9.288363353	4564.50807	3575.106076	5827.724683
Mara Reserve	TP	10811.47505				30/08/2008	2008	8	1561.126																		Masai Mara Ecosystem	30/08/2008	30/08/2008	Topi		predict	30/08/2008	9.288363353	4569.2527	3583.068831	5826.868314
Mara Reserve	TP	10811.47505				30/09/2008	2008	9	1561.126																		Masai Mara Ecosystem	30/09/2008	30/09/2008	Topi		predict	30/09/2008	9.288363353	4574.124391	3591.167522	5826.131423
Mara Reserve	TP	10811.47505				30/10/2008	2008	10	1561.126																		Masai Mara Ecosystem	30/10/2008	30/10/2008	Topi		predict	30/10/2008	9.288363353	4578.959217	3599.129162	5825.539059
Mara Reserve	TP	10811.47505	2000-2009	Dry	0803	02/11/2008	2008	11	1561.126	156.51	159.9645	4.562008817	4.463490337	10	99.74608651	97.59202823	714	7121.870577	6968.070816	3543436.448	3370624.936	1882.401776	1835.926179	26.43128313	26.34769691	7121.870577						obs	02/11/2008	9.288363353	4579.449181	3599.931841	5825.486628
Mara Reserve	TP	10811.47505				30/12/2008	2008	12	1561.126																		Masai Mara Ecosystem	30/12/2008	30/12/2008	Topi		predict	30/12/2008	9.288363353	4589.152134	3615.672221	5824.730788
Mara Reserve	TP	10811.47505				30/01/2009	2009	1	1561.126																		Masai Mara Ecosystem	30/01/2009	30/01/2009	Topi		predict	30/01/2009	9.288363353	4594.516766	3624.248701	5824.540767
Mara Reserve	TP	10811.47505				28/02/2009	2009	2	1561.126																		Masai Mara Ecosystem	28/02/2009	28/02/2009	Topi		predict	28/02/2009	9.288363353	4599.647065	3632.366252	5824.50988
Mara Reserve	TP	10811.47505				30/03/2009	2009	3	1561.126																		Masai Mara Ecosystem	30/03/2009	30/03/2009	Topi		predict	30/03/2009	9.288363353	4605.067318	3640.852545	5824.637154
Mara Reserve	TP	10811.47505				30/04/2009	2009	4	1561.126																		Masai Mara Ecosystem	30/04/2009	30/04/2009	Topi		predict	30/04/2009	9.288363353	4610.788327	3649.708697	5824.94954
Mara Reserve	TP	10811.47505				30/05/2009	2009	5	1561.126																		Masai Mara Ecosystem	30/05/2009	30/05/2009	Topi		predict	30/05/2009	9.288363353	4616.440319	3658.355382	5825.437661
Mara Reserve	TP	10811.47505				30/06/2009	2009	6	1561.126																		Masai Mara Ecosystem	30/06/2009	30/06/2009	Topi		predict	30/06/2009	9.288363353	4622.39939	3667.360506	5826.145558
Mara Reserve	TP	10811.47505				30/07/2009	2009	7	1561.126																		Masai Mara Ecosystem	30/07/2009	30/07/2009	Topi		predict	30/07/2009	9.288363353	4628.280416	3676.134721	5827.038789
Mara Reserve	TP	10811.47505				30/08/2009	2009	8	1561.126																		Masai Mara Ecosystem	30/08/2009	30/08/2009	Topi		predict	30/08/2009	9.288363353	4634.474769	3685.254026	5828.188841
Mara Reserve	TP	10811.47505				30/09/2009	2009	9	1561.126																		Masai Mara Ecosystem	30/09/2009	30/09/2009	Topi		predict	30/09/2009	9.288363353	4640.787634	3694.417519	5829.581999
Mara Reserve	TP	10811.47505	2000-2009	Dry	0903	26/10/2009	2009	10	1561.126	155.1	158.9775	2.804642166	2.73623626	9	90.58758221	88.37812898	435	4378.399807	4271.609567	1360027.013	1309339.045	1166.201961	1144.263538	26.63534652	26.7876434	4378.399807						obs	26/10/2009	9.288363353	4646.173158	3702.130117	5830.94714
Mara Reserve	TP	10811.47505				30/11/2009	2009	11	1561.126																		Masai Mara Ecosystem	30/11/2009	30/11/2009	Topi		predict	30/11/2009	9.288363353	4653.553025	3712.540768	5833.082276
Mara Reserve	TP	10811.47505				30/12/2009	2009	12	1561.126																		Masai Mara Ecosystem	30/12/2009	30/12/2009	Topi		predict	30/12/2009	9.288363353	4659.996773	3721.480192	5835.196966
Mara Reserve	TP	10811.47505				30/01/2010	2010	1	1561.126																		Masai Mara Ecosystem	30/01/2010	30/01/2010	Topi		predict	30/01/2010	9.288363353	4666.769173	3730.722887	5837.671457
Mara Reserve	TP	10811.47505				28/02/2010	2010	2	1561.126																		Masai Mara Ecosystem	28/02/2010	28/02/2010	Topi		predict	28/02/2010	9.288363353	4673.208798	3739.365188	5840.264154
Mara Reserve	TP	10811.47505				30/03/2010	2010	3	1561.126																		Masai Mara Ecosystem	30/03/2010	30/03/2010	Topi		predict	30/03/2010	9.288363353	4679.975805	3748.292105	5843.240849
Mara Reserve	TP	10811.47505				30/04/2010	2010	4	1561.126																		Masai Mara Ecosystem	30/04/2010	30/04/2010	Topi		predict	30/04/2010	9.288363353	4687.080243	3757.49229	5846.644385
Mara Reserve	TP	10811.47505				30/05/2010	2010	5	1561.126																		Masai Mara Ecosystem	30/05/2010	30/05/2010	Topi		predict	30/05/2010	9.288363353	4694.063109	3766.362312	5850.267884
Mara Reserve	TP	10811.47505				30/06/2010	2010	6	1561.126																		Masai Mara Ecosystem	30/06/2010	30/06/2010	Topi		predict	30/06/2010	9.288363353	4701.389253	3775.48309	5854.366284
Mara Reserve	TP	10811.47505				30/07/2010	2010	7	1561.126																		Masai Mara Ecosystem	30/07/2010	30/07/2010	Topi		predict	30/07/2010	9.288363353	4708.585371	3784.256132	5858.688054
Mara Reserve	TP	10811.47505				30/08/2010	2010	8	1561.126																		Masai Mara Ecosystem	30/08/2010	30/08/2010	Topi		predict	30/08/2010	9.288363353	4716.130529	3793.255733	5863.534845
Mara Reserve	TP	10811.47505				30/09/2010	2010	9	1561.126																		Masai Mara Ecosystem	30/09/2010	30/09/2010	Topi		predict	30/09/2010	9.288363353	4723.785959	3802.177561	5868.782671
Mara Reserve	TP	10811.47505	2010-2014	Dry	1004	25/10/2010	2010	10	1561.126	157.92	159.99975	3.932370821	3.881256064	10	98.85549645	97.57052745	621	6138.92633	6059.129755	7718978.954	7534100.387	2778.30505	2744.831577	45.25718181	45.30075585	6138.92633						obs	25/10/2010	9.288363353	4730.039542	3809.308452	5873.316469
Mara Reserve	TP	10811.47505				30/11/2010	2010	11	1561.126																		Masai Mara Ecosystem	30/11/2010	30/11/2010	Topi		predict	30/11/2010	9.288363353	4739.169166	3819.463892	5880.334261
Mara Reserve	TP	10811.47505				30/12/2010	2010	12	1561.126																		Masai Mara Ecosystem	30/12/2010	30/12/2010	Topi		predict	30/12/2010	9.288363353	4746.888711	3827.813692	5886.63771
Mara Reserve	TP	10811.47505				30/01/2011	2011	1	1561.126																		Masai Mara Ecosystem	30/01/2011	30/01/2011	Topi		predict	30/01/2011	9.288363353	4754.971423	3836.322097	5893.601386
Mara Reserve	TP	10811.47505				28/02/2011	2011	2	1561.126																		Masai Mara Ecosystem	28/02/2011	28/02/2011	Topi		predict	28/02/2011	9.288363353	4762.629541	3844.161129	5900.543547
Mara Reserve	TP	10811.47505				30/03/2011	2011	3	1561.126																		Masai Mara Ecosystem	30/03/2011	30/03/2011	Topi		predict	30/03/2011	9.288363353	4770.649741	3852.137591	5908.173946
Mara Reserve	TP	10811.47505				30/04/2011	2011	4	1561.126																		Masai Mara Ecosystem	30/04/2011	30/04/2011	Topi		predict	30/04/2011	9.288363353	4779.041419	3860.227048	5916.552732
Mara Reserve	TP	10811.47505				30/05/2011	2011	5	1561.126																		Masai Mara Ecosystem	30/05/2011	30/05/2011	Topi		predict	30/05/2011	9.288363353	4787.262618	3867.897086	5925.153348
Mara Reserve	TP	10811.47505				30/06/2011	2011	6	1561.126																		Masai Mara Ecosystem	30/06/2011	30/06/2011	Topi		predict	30/06/2011	9.288363353	4795.860832	3875.648272	5934.563589
Mara Reserve	TP	10811.47505				30/07/2011	2011	7	1561.126																		Masai Mara Ecosystem	30/07/2011	30/07/2011	Topi		predict	30/07/2011	9.288363353	4804.280777	3882.970453	5944.18991
Mara Reserve	TP	10811.47505				30/08/2011	2011	8	1561.126																		Masai Mara Ecosystem	30/08/2011	30/08/2011	Topi		predict	30/08/2011	9.288363353	4813.083196	3890.341522	5954.687969
Mara Reserve	TP	10811.47505				30/09/2011	2011	9	1561.126																		Masai Mara Ecosystem	30/09/2011	30/09/2011	Topi		predict	30/09/2011	9.288363353	4821.988495	3897.504092	5965.759752
Mara Reserve	TP	10811.47505	2010-2014	Dry	1105	13/10/2011	2011	10	1561.126	153.69	156.89775	4.190253107	4.104584036	10	101.5762899	99.49957855	644	6541.513072	6407.772858	3563095.895	3446591.363	1887.616459	1856.499761	28.85596097	28.97262125	6541.513072						obs	13/10/2011	9.288363353	4825.753447	3900.443315	5970.576791
Mara Reserve	TP	10811.47505				30/11/2011	2011	11	1561.126																		Masai Mara Ecosystem	30/11/2011	30/11/2011	Topi		predict	30/11/2011	9.288363353	4839.809876	3910.951564	5989.273774
Mara Reserve	TP	10811.47505				30/12/2011	2011	12	1561.126																		Masai Mara Ecosystem	30/12/2011	30/12/2011	Topi		predict	30/12/2011	9.288363353	4848.718343	3917.233136	6001.702925
Mara Reserve	TP	10811.47505				30/01/2012	2012	1	1561.126																		Masai Mara Ecosystem	30/01/2012	30/01/2012	Topi		predict	30/01/2012	9.288363353	4858.022614	3923.482771	6015.161807
Mara Reserve	TP	10811.47505				28/02/2012	2012	2	1561.126																		Masai Mara Ecosystem	28/02/2012	28/02/2012	Topi		predict	28/02/2012	9.288363353	4866.81703	3929.099872	6028.32933
Mara Reserve	TP	10811.47505				30/03/2012	2012	3	1561.126																		Masai Mara Ecosystem	30/03/2012	30/03/2012	Topi		predict	30/03/2012	9.288363353	4876.314029	3934.851764	6043.032862
Mara Reserve	TP	10811.47505				30/04/2012	2012	4	1561.126																		Masai Mara Ecosystem	30/04/2012	30/04/2012	Topi		predict	30/04/2012	9.288363353	4885.909697	3940.335392	6058.396354
Mara Reserve	TP	10811.47505				30/05/2012	2012	5	1561.126																		Masai Mara Ecosystem	30/05/2012	30/05/2012	Topi		predict	30/05/2012	9.288363353	4895.289185	3945.380171	6073.902936
Mara Reserve	TP	10811.47505				30/06/2012	2012	6	1561.126																		Masai Mara Ecosystem	30/06/2012	30/06/2012	Topi		predict	30/06/2012	9.288363353	4905.077183	3950.316142	6090.596627
Mara Reserve	TP	10811.47505				30/07/2012	2012	7	1561.126																		Masai Mara Ecosystem	30/07/2012	30/07/2012	Topi		predict	30/07/2012	9.288363353	4914.64162	3954.819299	6107.409828
Mara Reserve	TP	10811.47505				30/08/2012	2012	8	1561.126																		Masai Mara Ecosystem	30/08/2012	30/08/2012	Topi		predict	30/08/2012	9.288363353	4924.619509	3959.184531	6125.47284
Mara Reserve	TP	10811.47505				30/09/2012	2012	9	1561.126																		Masai Mara Ecosystem	30/09/2012	30/09/2012	Topi		predict	30/09/2012	9.288363353	4934.692958	3963.252092	6144.245691
Mara Reserve	TP	10811.47505				30/10/2012	2012	10	1561.126																		Masai Mara Ecosystem	30/10/2012	30/10/2012	Topi		predict	30/10/2012	9.288363353	4944.531838	3966.900801	6163.097169
Mara Reserve	TP	10811.47505	2010-2014	Dry	1205	01/11/2012	2012	11	1561.126	162.15	165.85125	4.286154795	4.190502031	10	96.27665742	94.12808164	695	6691.22769	6541.901674	20264143.78	19503639.07	4501.571256	4416.292458	67.27571478	67.50777798	6691.22769						obs	01/11/2012	9.288363353	4945.190909	3967.133896	6164.378055
Mara Reserve	TP	10811.47505				30/12/2012	2012	12	1561.126																		Masai Mara Ecosystem	30/12/2012	30/12/2012	Topi		predict	30/12/2012	9.288363353	4964.809275	3973.432644	6203.53567
Mara Reserve	TP	10811.47505				30/01/2013	2013	1	1561.126																		Masai Mara Ecosystem	30/01/2013	30/01/2013	Topi		predict	30/01/2013	9.288363353	4975.252603	3976.28967	6225.184912
Mara Reserve	TP	10811.47505				28/02/2013	2013	2	1561.126																		Masai Mara Ecosystem	28/02/2013	28/02/2013	Topi		predict	28/02/2013	9.288363353	4985.105936	3978.676725	6246.117217
Mara Reserve	TP	10811.47505				30/03/2013	2013	3	1561.126																		Masai Mara Ecosystem	30/03/2013	30/03/2013	Topi		predict	30/03/2013	9.288363353	4995.383753	3980.853389	6268.469697
Mara Reserve	TP	10811.47505				30/04/2013	2013	4	1561.126																		Masai Mara Ecosystem	30/04/2013	30/04/2013	Topi		predict	30/04/2013	9.288363353	5006.094128	3982.788081	6292.320331
Mara Reserve	TP	10811.47505				30/05/2013	2013	5	1561.126																		Masai Mara Ecosystem	30/05/2013	30/05/2013	Topi		predict	30/05/2013	9.288363353	5016.545539	3984.353584	6316.13852
Mara Reserve	TP	10811.47505				30/06/2013	2013	6	1561.126																		Masai Mara Ecosystem	30/06/2013	30/06/2013	Topi		predict	30/06/2013	9.288363353	5027.434188	3985.649494	6341.524651
Mara Reserve	TP	10811.47505				30/07/2013	2013	7	1561.126																		Masai Mara Ecosystem	30/07/2013	30/07/2013	Topi		predict	30/07/2013	9.288363353	5038.057042	3986.598532	6366.835928
Mara Reserve	TP	10811.47505				30/08/2013	2013	8	1561.126																		Masai Mara Ecosystem	30/08/2013	30/08/2013	Topi		predict	30/08/2013	9.288363353	5049.121724	3987.263165	6393.766632
Mara Reserve	TP	10811.47505				30/09/2013	2013	9	1561.126																		Masai Mara Ecosystem	30/09/2013	30/09/2013	Topi		predict	30/09/2013	9.288363353	5060.274994	3987.606317	6421.492239
Mara Reserve	TP	10811.47505				30/10/2013	2013	10	1561.126																		Masai Mara Ecosystem	30/10/2013	30/10/2013	Topi		predict	30/10/2013	9.288363353	5071.152271	3987.63256	6449.086011
Mara Reserve	TP	10811.47505	2010-2014	Dry	1303	30/11/2013	2013	11	1561.126	157.92	165.0405	1.652735562	1.581430013	10	98.85549645	94.59047931	261	2580.128457	2468.81151	1436620.022	1258631.109	1198.590848	1121.887298	46.45469666	45.44240389	2580.128457						obs	30/11/2013	9.288363353	5082.478124	3987.344409	6478.392943
Mara Reserve	TP	10811.47505				30/12/2013	2013	12	1561.126																		Masai Mara Ecosystem	30/12/2013	30/12/2013	Topi		predict	30/12/2013	9.288363353	5093.521292	3986.761649	6507.527019
Mara Reserve	TP	10811.47505				30/01/2014	2014	1	1561.126																		Masai Mara Ecosystem	30/01/2014	30/01/2014	Topi		predict	30/01/2014	9.288363353	5105.017393	3985.847127	6538.435054
Mara Reserve	TP	10811.47505				28/02/2014	2014	2	1561.126																		Masai Mara Ecosystem	28/02/2014	28/02/2014	Topi		predict	28/02/2014	9.288363353	5115.849325	3984.706125	6568.091471
Mara Reserve	TP	10811.47505				30/03/2014	2014	3	1561.126																		Masai Mara Ecosystem	30/03/2014	30/03/2014	Topi		predict	30/03/2014	9.288363353	5127.133072	3983.237214	6599.530013
Mara Reserve	TP	10811.47505				30/04/2014	2014	4	1561.126																		Masai Mara Ecosystem	30/04/2014	30/04/2014	Topi		predict	30/04/2014	9.288363353	5138.876002	3981.404252	6632.847331
Mara Reserve	TP	10811.47505				30/05/2014	2014	5	1561.126																		Masai Mara Ecosystem	30/05/2014	30/05/2014	Topi		predict	30/05/2014	9.288363353	5150.319917	3979.333637	6665.888732
Mara Reserve	TP	10811.47505				30/06/2014	2014	6	1561.126																		Masai Mara Ecosystem	30/06/2014	30/06/2014	Topi		predict	30/06/2014	9.288363353	5162.227126	3976.889396	6700.862471
Mara Reserve	TP	10811.47505				30/07/2014	2014	7	1561.126																		Masai Mara Ecosystem	30/07/2014	30/07/2014	Topi		predict	30/07/2014	9.288363353	5173.828822	3974.231267	6735.51761
Mara Reserve	TP	10811.47505				30/08/2014	2014	8	1561.126																		Masai Mara Ecosystem	30/08/2014	30/08/2014	Topi		predict	30/08/2014	9.288363353	5185.897819	3971.184226	6772.17038
Mara Reserve	TP	10811.47505	2010-2014	Dry	1403	15/09/2014	2014	9	1561.126	160.74	169.30575	4.087346025	3.880553378	10	97.1211895	92.20750034	657	6380.86215	6058.032772	11094111.95	9913120.887	3330.782483	3148.5109	52.19956809	51.97249699	6380.86215						obs	15/09/2014	9.288363353	5192.15881	3969.492872	6791.424995
Mara Reserve	TP	10811.47505				30/10/2014	2014	10	1561.126																		Masai Mara Ecosystem	30/10/2014	30/10/2014	Topi		predict	30/10/2014	9.288363353	5209.883105	3964.305917	6846.818217
Mara Reserve	TP	10811.47505				30/11/2014	2014	11	1561.126																		Masai Mara Ecosystem	30/11/2014	30/11/2014	Topi		predict	30/11/2014	9.288363353	5222.191287	3960.366355	6886.050279
Mara Reserve	TP	10811.47505				30/12/2014	2014	12	1561.126																		Masai Mara Ecosystem	30/12/2014	30/12/2014	Topi		predict	30/12/2014	9.288363353	5234.177909	3956.271768	6924.85754
Mara Reserve	TP	10811.47505				30/01/2015	2015	1	1561.126																		Masai Mara Ecosystem	30/01/2015	30/01/2015	Topi		predict	30/01/2015	9.288363353	5246.641436	3951.751259	6965.83478
Mara Reserve	TP	10811.47505				28/02/2015	2015	2	1561.126																		Masai Mara Ecosystem	28/02/2015	28/02/2015	Topi		predict	28/02/2015	9.288363353	5258.371466	3947.257893	7004.981998
Mara Reserve	TP	10811.47505				30/03/2015	2015	3	1561.126																		Masai Mara Ecosystem	30/03/2015	30/03/2015	Topi		predict	30/03/2015	9.288363353	5270.57721	3942.342361	7046.314497
Mara Reserve	TP	10811.47505				30/04/2015	2015	4	1561.126																		Masai Mara Ecosystem	30/04/2015	30/04/2015	Topi		predict	30/04/2015	9.288363353	5283.265275	3936.979441	7089.925762
Mara Reserve	TP	10811.47505				30/05/2015	2015	5	1561.126																		Masai Mara Ecosystem	30/05/2015	30/05/2015	Topi		predict	30/05/2015	9.288363353	5295.616447	3931.517025	7133.010838
Mara Reserve	TP	10811.47505				30/06/2015	2015	6	1561.126																		Masai Mara Ecosystem	30/06/2015	30/06/2015	Topi		predict	30/06/2015	9.288363353	5308.453472	3925.592921	7178.451469
Mara Reserve	TP	10811.47505				30/07/2015	2015	7	1561.126																		Masai Mara Ecosystem	30/07/2015	30/07/2015	Topi		predict	30/07/2015	9.288363353	5320.947514	3919.591203	7223.325337
Mara Reserve	TP	10811.47505				30/08/2015	2015	8	1561.126																		Masai Mara Ecosystem	30/08/2015	30/08/2015	Topi		predict	30/08/2015	9.288363353	5333.930828	3913.113708	7270.63413
Mara Reserve	TP	10811.47505				30/09/2015	2015	9	1561.126																		Masai Mara Ecosystem	30/09/2015	30/09/2015	Topi		predict	30/09/2015	9.288363353	5346.987443	3906.357955	7318.908059
Mara Reserve	TP	10811.47505				30/10/2015	2015	10	1561.126																		Masai Mara Ecosystem	30/10/2015	30/10/2015	Topi		predict	30/10/2015	9.288363353	5359.691996	3899.55708	7366.554127
Mara Reserve	TP	10811.47505				30/11/2015	2015	11	1561.126																		Masai Mara Ecosystem	30/11/2015	30/11/2015	Topi		predict	30/11/2015	9.288363353	5372.890756	3892.259655	7416.759836
Mara Reserve	TP	10811.47505				30/12/2015	2015	12	1561.126																		Masai Mara Ecosystem	30/12/2015	30/12/2015	Topi		predict	30/12/2015	9.288363353	5385.731509	3884.938378	7466.297035
Mara Reserve	TP	10811.47505	2015-2018	Wet	1601	16/01/2016	2016	1	1561.126	149.46	156.0165	2.00053526	1.916463964	10	104.4510906	100.061596	299	3123.087609	2991.841722	1319166.538	1247535.214	1148.549754	1116.931159	36.77609783	37.33256178	3123.087609						obs	16/01/2016	9.288363353	5393.037264	3880.677179	7494.787532
Mara Reserve	TP	10811.47505				28/02/2016	2016	2	1561.126																		Masai Mara Ecosystem	28/02/2016	28/02/2016	Topi		predict	28/02/2016	9.288363353	5411.610259	3869.538378	7568.222031
Mara Reserve	TP	10811.47505				30/03/2016	2016	3	1561.126																		Masai Mara Ecosystem	30/03/2016	30/03/2016	Topi		predict	30/03/2016	9.288363353	5425.082555	3861.19005	7622.396294
Mara Reserve	TP	10811.47505				30/04/2016	2016	4	1561.126																		Masai Mara Ecosystem	30/04/2016	30/04/2016	Topi		predict	30/04/2016	9.288363353	5438.62308	3852.577723	7677.618241
Mara Reserve	TP	10811.47505				30/05/2016	2016	5	1561.126																		Masai Mara Ecosystem	30/05/2016	30/05/2016	Topi		predict	30/05/2016	9.288363353	5451.79105	3843.993957	7732.068776
Mara Reserve	TP	10811.47505				30/06/2016	2016	6	1561.126																		Masai Mara Ecosystem	30/06/2016	30/06/2016	Topi		predict	30/06/2016	9.288363353	5465.463569	3834.868736	7789.391001
Mara Reserve	TP	10811.47505				30/07/2016	2016	7	1561.126																		Masai Mara Ecosystem	30/07/2016	30/07/2016	Topi		predict	30/07/2016	9.288363353	5478.757803	3825.79299	7845.899439
Mara Reserve	TP	10811.47505				30/08/2016	2016	8	1561.126																		Masai Mara Ecosystem	30/08/2016	30/08/2016	Topi		predict	30/08/2016	9.288363353	5492.559258	3816.164043	7905.37484
Mara Reserve	TP	10811.47505				30/09/2016	2016	9	1561.126																		Masai Mara Ecosystem	30/09/2016	30/09/2016	Topi		predict	30/09/2016	9.288363353	5506.425043	3806.282802	7965.965309
Mara Reserve	TP	10811.47505				30/10/2016	2016	10	1561.126																		Masai Mara Ecosystem	30/10/2016	30/10/2016	Topi		predict	30/10/2016	9.288363353	5519.904024	3796.482542	8025.676425
Mara Reserve	TP	10811.47505				30/11/2016	2016	11	1561.126																		Masai Mara Ecosystem	30/11/2016	30/11/2016	Topi		predict	30/11/2016	9.288363353	5533.893996	3786.112529	8088.503055
Mara Reserve	TP	10811.47505	2015-2018	Wet	1605	05/12/2016	2016	12	1561.126	152.28	158.87175	4.498292619	4.311653897	9	92.26513002	88.43695622	685	7022.401563	6731.035002	7714167.724	7003772.434	2777.439059	2646.464138	39.5511284	39.31734328	7022.401563						obs	05/12/2016	9.288363353	5536.15626	3784.416991	8098.744458
Mara Reserve	TP	10811.47505				30/01/2017	2017	1	1561.126																		Masai Mara Ecosystem	30/01/2017	30/01/2017	Topi		predict	30/01/2017	9.288363353	5561.602536	3764.996348	8215.525303
Mara Reserve	TP	10811.47505				28/02/2017	2017	2	1561.126																		Masai Mara Ecosystem	28/02/2017	28/02/2017	Topi		predict	28/02/2017	9.288363353	5574.857629	3754.63219	8277.518546
Mara Reserve	TP	10811.47505				30/03/2017	2017	3	1561.126																		Masai Mara Ecosystem	30/03/2017	30/03/2017	Topi		predict	30/03/2017	9.288363353	5588.62452	3743.693733	8342.75618
Mara Reserve	TP	10811.47505				30/04/2017	2017	4	1561.126																		Masai Mara Ecosystem	30/04/2017	30/04/2017	Topi		predict	30/04/2017	9.288363353	5602.907956	3732.162074	8411.365033
Mara Reserve	TP	10811.47505				30/05/2017	2017	5	1561.126																		Masai Mara Ecosystem	30/05/2017	30/05/2017	Topi		predict	30/05/2017	9.288363353	5616.785615	3720.78443	8478.932666
Mara Reserve	TP	10811.47505				30/06/2017	2017	6	1561.126																		Masai Mara Ecosystem	30/06/2017	30/06/2017	Topi		predict	30/06/2017	9.288363353	5631.181819	3708.805847	8549.978075
Mara Reserve	TP	10811.47505				30/07/2017	2017	7	1561.126																		Masai Mara Ecosystem	30/07/2017	30/07/2017	Topi		predict	30/07/2017	9.288363353	5645.166952	3697.002712	8619.931443
Mara Reserve	TP	10811.47505				30/08/2017	2017	8	1561.126																		Masai Mara Ecosystem	30/08/2017	30/08/2017	Topi		predict	30/08/2017	9.288363353	5659.672481	3684.592065	8693.470548
Mara Reserve	TP	10811.47505				30/09/2017	2017	9	1561.126																		Masai Mara Ecosystem	30/09/2017	30/09/2017	Topi		predict	30/09/2017	9.288363353	5674.232224	3671.968009	8768.298431
Mara Reserve	TP	10811.47505				30/10/2017	2017	10	1561.126																		Masai Mara Ecosystem	30/10/2017	30/10/2017	Topi		predict	30/10/2017	9.288363353	5688.373048	3659.552149	8841.952956
Mara Reserve	TP	10811.47505				30/11/2017	2017	11	1561.126																		Masai Mara Ecosystem	30/11/2017	30/11/2017	Topi		predict	30/11/2017	9.288363353	5703.036771	3646.521259	8919.357958
Mara Reserve	TP	10811.47505				30/12/2017	2017	12	1561.126																		Masai Mara Ecosystem	30/12/2017	30/12/2017	Topi		predict	30/12/2017	9.288363353	5717.276467	3633.720536	8995.532229
Mara Reserve	TP	10811.47505				30/01/2018	2018	1	1561.126																		Masai Mara Ecosystem	30/01/2018	30/01/2018	Topi		predict	30/01/2018	9.288363353	5732.040522	3620.301496	9075.566933
Mara Reserve	TP	10811.47505				28/02/2018	2018	2	1561.126																		Masai Mara Ecosystem	28/02/2018	28/02/2018	Topi		predict	28/02/2018	9.288363353	5745.896947	3607.57646	9151.665139
Mara Reserve	TP	10811.47505				30/03/2018	2018	3	1561.126																		Masai Mara Ecosystem	30/03/2018	30/03/2018	Topi		predict	30/03/2018	9.288363353	5760.275976	3594.242773	9231.646669
Mara Reserve	TP	10811.47505				30/04/2018	2018	4	1561.126																		Masai Mara Ecosystem	30/04/2018	30/04/2018	Topi		predict	30/04/2018	9.288363353	5775.181226	3580.288527	9315.650942
Mara Reserve	TP	10811.47505				30/05/2018	2018	5	1561.126																		Masai Mara Ecosystem	30/05/2018	30/05/2018	Topi		predict	30/05/2018	9.288363353	5789.65014	3566.619433	9398.268969
Mara Reserve	TP	10811.47505				30/06/2018	2018	6	1561.126																		Masai Mara Ecosystem	30/06/2018	30/06/2018	Topi		predict	30/06/2018	9.288363353	5804.646331	3552.330087	9485.019187
Mara Reserve	TP	10811.47505				30/07/2018	2018	7	1561.126																		Masai Mara Ecosystem	30/07/2018	30/07/2018	Topi		predict	30/07/2018	9.288363353	5819.201355	3538.348182	9570.31436
Mara Reserve	TP	10811.47505				30/08/2018	2018	8	1561.126																		Masai Mara Ecosystem	30/08/2018	30/08/2018	Topi		predict	30/08/2018	9.288363353	5834.284544	3523.747831	9659.850185
Mara Reserve	TP	10811.47505				30/09/2018	2018	9	1561.126																		Masai Mara Ecosystem	30/09/2018	30/09/2018	Topi		predict	30/09/2018	9.288363353	5849.410404	3508.999126	9750.815216
Mara Reserve	TP	10811.47505				30/10/2018	2018	10	1561.126																		Masai Mara Ecosystem	30/10/2018	30/10/2018	Topi		predict	30/10/2018	9.288363353	5864.08797	3494.591311	9840.214395
Mara Reserve	TP	10811.47505				30/11/2018	2018	11	1561.126																		Masai Mara Ecosystem	30/11/2018	30/11/2018	Topi		predict	30/11/2018	9.288363353	5879.29471	3479.570619	9934.014875
Mara Reserve	TP	10811.47505	2015-2018	Wet	1802	02/12/2018	2018	12	1561.126	160.74	166.38	3.434117208	3.317706455	10	97.1211895	93.82894579	552	5361.08966	5179.357807	1701663.65	1483052.73	1304.478306	1217.806524	24.33233518	23.51269345	5361.08966						obs	02/12/2018	9.288363353	5880.277159	3478.597078	9940.116284
Siana	TP	43.12702658	1977-1979	Wet	7701	29/01/1977	1977	1	1224.747	23.52	23.22133333	0	0	4	208.2903061	210.9692811	0	0	0	0	0	0	0			0						obs	29/01/1977	3.764149867	45.15236434	14.62190025	139.4303046
Siana	TP	43.12702658				28/02/1977	1977	2	1224.747																		Masai Mara Ecosystem	28/02/1977	28/02/1977	Topi		predict	28/02/1977	3.764149867	45.41821267	14.97945346	137.7095665
Siana	TP	43.12702658				30/03/1977	1977	3	1224.747																		Masai Mara Ecosystem	30/03/1977	30/03/1977	Topi		predict	30/03/1977	3.764149867	45.68260363	15.3407034	136.0368048
Siana	TP	43.12702658				30/04/1977	1977	4	1224.747																		Masai Mara Ecosystem	30/04/1977	30/04/1977	Topi		predict	30/04/1977	3.764149867	45.9542303	15.71772787	134.3572875
Siana	TP	43.12702658	1977-1979	Wet	7703	21/05/1977	1977	5	1224.747	43.68	44.31466667	0	0	9	252.351717	248.7375812	0	0	0	0	0	0	0			0						obs	21/05/1977	3.764149867	46.13730056	15.97520524	133.2471459
Siana	TP	43.12702658				30/06/1977	1977	6	1224.747																		Masai Mara Ecosystem	30/06/1977	30/06/1977	Topi		predict	30/06/1977	3.764149867	46.48385669	16.47005689	131.1925604
Siana	TP	43.12702658				30/07/1977	1977	7	1224.747																		Masai Mara Ecosystem	30/07/1977	30/07/1977	Topi		predict	30/07/1977	3.764149867	46.74187295	16.84480736	129.7018505
Siana	TP	43.12702658				30/08/1977	1977	8	1224.747																		Masai Mara Ecosystem	30/08/1977	30/08/1977	Topi		predict	30/08/1977	3.764149867	47.00672707	17.23510269	128.205351
Siana	TP	43.12702658				30/09/1977	1977	9	1224.747																		Masai Mara Ecosystem	30/09/1977	30/09/1977	Topi		predict	30/09/1977	3.764149867	47.26974249	17.62830884	126.7522923
Siana	TP	43.12702658				30/10/1977	1977	10	1224.747																		Masai Mara Ecosystem	30/10/1977	30/10/1977	Topi		predict	30/10/1977	3.764149867	47.5224781	18.01141214	125.3863888
Siana	TP	43.12702658	1977-1979	Wet	7706	30/11/1977	1977	11	1224.747	48.16	52.00533333	0	0	9	228.8771387	211.9537035	0	0	0	0	0	0	0			0						obs	30/11/1977	3.764149867	47.78173682	18.4097489	124.0155086
Siana	TP	43.12702658				30/12/1977	1977	12	1224.747																		Masai Mara Ecosystem	30/12/1977	30/12/1977	Topi		predict	30/12/1977	3.764149867	48.03074829	18.79741788	122.7271105
Siana	TP	43.12702658				30/01/1978	1978	1	1224.747																		Masai Mara Ecosystem	30/01/1978	30/01/1978	Topi		predict	30/01/1978	3.764149867	48.28606744	19.20004541	121.4343122
Siana	TP	43.12702658				28/02/1978	1978	2	1224.747																		Masai Mara Ecosystem	28/02/1978	28/02/1978	Topi		predict	28/02/1978	3.764149867	48.52303974	19.57836782	120.2595338
Siana	TP	43.12702658				30/03/1978	1978	3	1224.747																		Masai Mara Ecosystem	30/03/1978	30/03/1978	Topi		predict	30/03/1978	3.764149867	48.76623489	19.97122285	119.0786204
Siana	TP	43.12702658	1977-1979	Wet	7801	08/04/1978	1978	4	1224.747	48.16	49.31733333	0.062292359	0.06083054	9	228.8771387	223.5060628	3	76.29237957	74.50202093	2042.056079	1953.110602	45.18911461	44.19401093	59.23149188	59.31921092	76.29237957						obs	08/04/1978	3.764149867	48.8388008	20.08934161	118.7310421
Siana	TP	43.12702658				30/05/1978	1978	5	1224.747																		Masai Mara Ecosystem	30/05/1978	30/05/1978	Topi		predict	30/05/1978	3.764149867	49.25444745	20.77376962	116.7819148
Siana	TP	43.12702658				30/06/1978	1978	6	1224.747																		Masai Mara Ecosystem	30/06/1978	30/06/1978	Topi		predict	30/06/1978	3.764149867	49.49923685	21.18304498	115.6667727
Siana	TP	43.12702658				30/07/1978	1978	7	1224.747																		Masai Mara Ecosystem	30/07/1978	30/07/1978	Topi		predict	30/07/1978	3.764149867	49.73394311	21.57970068	114.619991
Siana	TP	43.12702658				30/09/1978	1978	9	1224.747																		Masai Mara Ecosystem	30/09/1978	30/09/1978	Topi		predict	30/09/1978	3.764149867	50.2120083	22.40019219	112.5546494
Siana	TP	43.12702658				30/10/1978	1978	10	1224.747																		Masai Mara Ecosystem	30/10/1978	30/10/1978	Topi		predict	30/10/1978	3.764149867	50.43986073	22.79702618	111.6013786
Siana	TP	43.12702658				30/11/1978	1978	11	1224.747																		Masai Mara Ecosystem	30/11/1978	30/11/1978	Topi		predict	30/11/1978	3.764149867	50.67287291	23.20658599	110.64704
Siana	TP	43.12702658	1977-1979	Wet	7806	11/12/1978	1978	12	1224.747	43.68	43.30666667	0.183150183	0.184729064	8	224.3126374	226.246367	8	224.3126374	226.246367	47614.75389	48470.58682	218.2080518	220.1603662	97.27853696	97.31001168	224.3126374						obs	11/12/1978	3.764149867	50.7549514	23.35173533	110.3157883
Siana	TP	43.12702658	1977-1979	Wet	7901	26/01/1979	1979	1	1224.747	38.08	38.00533333	0	0	8	257.2997899	257.8052905	0	0	0	0	0	0	0			0						obs	26/01/1979	3.764149867	51.09470806	23.9573169	108.971685
Siana	TP	43.12702658	1977-1979	Wet	7904	28/02/1979	1979	2	1224.747	34.72	35.24266667	0	0	7	246.9247984	243.2627781	0	0	0	0	0	0	0			0						obs	28/02/1979	3.764149867	51.33492839	24.38994784	108.0475813
Siana	TP	43.12702658	1977-1979	Wet	7906	30/03/1979	1979	3	1224.747	36.96	37.408	0	0	8	265.0967532	261.9219418	0	0	0	0	0	0	0			0						obs	30/03/1979	3.764149867	51.5507101	24.78157125	107.2359652
Siana	TP	43.12702658	1977-1979	Wet	7908	28/04/1979	1979	4	1224.747	42.56	42	0	0	8	230.2156015	233.2851429	0	0	0	0	0	0	0			0						obs	28/04/1979	3.764149867	51.75690732	25.15833546	106.4767365
Siana	TP	43.12702658				30/05/1979	1979	5	1224.747																		Masai Mara Ecosystem	30/05/1979	30/05/1979	Topi		predict	30/05/1979	3.764149867	51.98166451	25.57168635	105.6673935
Siana	TP	43.12702658	1977-1979	Wet	7909	07/06/1979	1979	6	1224.747	38.08	39.05066667	0	0	8	257.2997899	250.9041928	0	0	0	0	0	0	0			0						obs	07/06/1979	3.764149867	52.03739439	25.67459086	105.4696618
Siana	TP	43.12702658	1977-1979	Dry	7910	05/07/1979	1979	7	1224.747	36.96	37.184	0.243506494	0.242039587	8	265.0967532	263.4997849	9	298.2338474	296.437258	72058.16208	70815.3922	268.4365141	266.1116161	90.00873523	89.76996275	298.2338474						obs	05/07/1979	3.764149867	52.23098579	26.03326113	104.7919376
Siana	TP	43.12702658	1977-1979	Dry	7912	03/08/1979	1979	8	1224.747	39.2	39.34933333	0	0	8	249.9483673	248.9997967	0	0	0	0	0	0	0			0						obs	03/08/1979	3.764149867	52.42906687	26.40208055	104.1132742
Siana	TP	43.12702658	1977-1979	Dry	7913	28/08/1979	1979	8	1224.747	34.72	34.832	0	0	7	246.9247984	246.130828	0	0	0	0	0	0	0			0						obs	28/08/1979	3.764149867	52.59782104	26.71763857	103.5469797
Siana	TP	43.12702658				30/09/1979	1979	9	1224.747																		Masai Mara Ecosystem	30/09/1979	30/09/1979	Topi		predict	30/09/1979	3.764149867	52.8176955	27.13045586	102.8257311
Siana	TP	43.12702658	1977-1979	Dry	7917	09/10/1979	1979	10	1224.747	34.72	35.24266667	0	0	7	246.9247984	243.2627781	0	0	0	0	0	0	0			0						obs	09/10/1979	3.764149867	52.87708657	27.24225691	102.6341648
Siana	TP	43.12702658	1977-1979	Dry	7919	02/11/1979	1979	11	1224.747	34.72	35.168	0	0	7	246.9247984	243.7792596	0	0	0	0	0	0	0			0						obs	02/11/1979	3.764149867	53.03424692	27.53864094	102.1339924
Siana	TP	43.12702658	1977-1979	Dry	7920	22/11/1979	1979	11	1224.747	34.72	35.09333333	0.028801843	0.028495441	7	246.9247984	244.2979388	1	35.2749712	34.89970555	945.2638202	918.4209445	30.74514303	30.30546064	87.15852059	86.83586341	35.2749712						obs	22/11/1979	3.764149867	53.16385262	27.78358516	101.7289601
Siana	TP	43.12702658				30/12/1979	1979	12	1224.747																		Masai Mara Ecosystem	30/12/1979	30/12/1979	Topi		predict	30/12/1979	3.764149867	53.40665441	28.2434893	100.9886103
Siana	TP	43.12702658				30/01/1980	1980	1	1224.747																		Masai Mara Ecosystem	30/01/1980	30/01/1980	Topi		predict	30/01/1980	3.764149867	53.60134085	28.61294782	100.4127138
Siana	TP	43.12702658				28/02/1980	1980	2	1224.747																		Masai Mara Ecosystem	28/02/1980	28/02/1980	Topi		predict	28/02/1980	3.764149867	53.78067371	28.95355168	99.89658252
Siana	TP	43.12702658	1980-1989	Wet	8002	28/03/1980	1980	3	1224.747	42.315	42.6335	0.094529127	0.093822933	7	202.6049628	201.0913718	4	115.7742644	114.9093553	10117.26488	9925.773947	100.5846155	99.62817848	86.87994348	86.7015381	115.7742644						obs	28/03/1980	3.764149867	53.95727481	29.28898509	99.40213003
Siana	TP	43.12702658				30/04/1980	1980	4	1224.747																		Masai Mara Ecosystem	30/04/1980	30/04/1980	Topi		predict	30/04/1980	3.764149867	54.1548729	29.66399637	98.86564918
Siana	TP	43.12702658				30/05/1980	1980	5	1224.747																		Masai Mara Ecosystem	30/05/1980	30/05/1980	Topi		predict	30/05/1980	3.764149867	54.3313663	29.99836226	98.40195069
Siana	TP	43.12702658				30/06/1980	1980	6	1224.747																		Masai Mara Ecosystem	30/06/1980	30/06/1980	Topi		predict	30/06/1980	3.764149867	54.5105639	30.33693301	97.94667033
Siana	TP	43.12702658	1980-1989	Dry	8007	04/07/1980	1980	7	1224.747	42.315	43.4525	0	0	7	202.6049628	197.3011679	0	0	0	0	0	0	0			0						obs	04/07/1980	3.764149867	54.533449	30.38008607	97.88968513
Siana	TP	43.12702658	1980-1989	Dry	8009	10/08/1980	1980	8	1224.747	32.55	32.305	0	0	7	263.3864516	265.3839653	0	0	0	0	0	0	0			0						obs	10/08/1980	3.764149867	54.74254466	30.77323583	97.38157577
Siana	TP	43.12702658	1980-1989	Dry	8013	29/09/1980	1980	9	1224.747	38.905	39.407	0	0	7	220.3631667	217.5559926	0	0	0	0	0	0	0			0						obs	29/09/1980	3.764149867	55.01759834	31.28642106	96.74919741
Siana	TP	43.12702658	1980-1989	Dry	8015	31/10/1980	1980	10	1224.747	43.925	45.97483333	0.113830393	0.108755152	9	250.9441776	239.7555837	5	139.413432	133.1975465	15832.57484	14539.24947	125.82756	120.5788102	90.25497627	90.52629975	139.413432						obs	31/10/1980	3.764149867	55.18904409	31.60328054	96.37703856
Siana	TP	43.12702658				30/11/1980	1980	11	1224.747																		Masai Mara Ecosystem	30/11/1980	30/11/1980	Topi		predict	30/11/1980	3.764149867	55.34648296	31.89169443	96.05112649
Siana	TP	43.12702658				30/12/1980	1980	12	1224.747																		Masai Mara Ecosystem	30/12/1980	30/12/1980	Topi		predict	30/12/1980	3.764149867	55.5007062	32.17140774	95.74739202
Siana	TP	43.12702658	1980-1989	Wet	8101	16/01/1981	1981	1	1224.747	42.5	42.79166667	0	0	7	201.7230353	200.3480974	0	0	0	0	0	0	0			0						obs	16/01/1981	3.764149867	55.58666094	32.32592723	95.58509651
Siana	TP	43.12702658				28/02/1981	1981	2	1224.747																		Masai Mara Ecosystem	28/02/1981	28/02/1981	Topi		predict	28/02/1981	3.764149867	55.79939034	32.70345466	95.20620971
Siana	TP	43.12702658	1980-1989	Wet	8104	10/03/1981	1981	3	1224.747	38.75	39.20833333	0.077419355	0.076514346	7	221.2446194	218.6583379	3	94.81912258	93.71071626	10083.25725	9859.053978	100.4154234	99.29276901	105.9020803	105.9566856	94.81912258						obs	10/03/1981	3.764149867	55.84789346	32.78844657	95.12457983
Siana	TP	43.12702658				30/04/1981	1981	4	1224.747																		Masai Mara Ecosystem	30/04/1981	30/04/1981	Topi		predict	30/04/1981	3.764149867	56.08951886	33.20485704	94.746203
Siana	TP	43.12702658				30/05/1981	1981	5	1224.747																		Masai Mara Ecosystem	30/05/1981	30/05/1981	Topi		predict	30/05/1981	3.764149867	56.22713184	33.43611174	94.55316991
Siana	TP	43.12702658				30/06/1981	1981	6	1224.747																		Masai Mara Ecosystem	30/06/1981	30/06/1981	Topi		predict	30/06/1981	3.764149867	56.3657814	33.66408081	94.37659477
Siana	TP	43.12702658	1980-1989	Dry	8110	29/08/1981	1981	8	1224.747	47.94	42.625	0	0	7	178.8324781	201.1314721	0	0	0	0	0	0	0			0						obs	29/08/1981	3.764149867	56.62378316	34.07261822	94.10057071
Siana	TP	43.12702658				30/09/1981	1981	9	1224.747																		Masai Mara Ecosystem	30/09/1981	30/09/1981	Topi		predict	30/09/1981	3.764149867	56.75574889	34.27241541	93.98856173
Siana	TP	43.12702658	1980-1989	Dry	8114	29/10/1981	1981	10	1224.747	42.5	47.75	0.023529412	0.020942408	7	201.7230353	179.5440628	1	28.81757647	25.64915183	828.4487692	663.177255	28.78278599	25.75222816	99.87927339	100.4018703	28.81757647						obs	29/10/1981	3.764149867	56.87192624	34.44237666	93.90803735
Siana	TP	43.12702658	1980-1989	Dry	8116	28/11/1981	1981	11	1224.747	42.5	46.04166667	0	0	7	201.7230353	186.2058787	0	0	0	0	0	0	0			0						obs	28/11/1981	3.764149867	56.98866905	34.60694036	93.84558029
Siana	TP	43.12702658				30/12/1981	1981	12	1224.747																		Masai Mara Ecosystem	30/12/1981	30/12/1981	Topi		predict	30/12/1981	3.764149867	57.10931402	34.76971973	93.80212935
Siana	TP	43.12702658				30/01/1982	1982	1	1224.747																		Masai Mara Ecosystem	30/01/1982	30/01/1982	Topi		predict	30/01/1982	3.764149867	57.22234532	34.91474975	93.78262272
Siana	TP	43.12702658	1980-1989	Wet	8201	22/02/1982	1982	2	1224.747	41.31	45.103	0.242072137	0.221714742	7	207.5339869	190.0811254	10	296.4771242	271.5444649	99432.43671	79484.88939	315.3290927	281.9306464	106.3586587	103.8248548	296.4771242						obs	22/02/1982	3.764149867	57.30374961	35.0142546	93.78236827
Siana	TP	43.12702658				30/03/1982	1982	3	1224.747																		Masai Mara Ecosystem	30/03/1982	30/03/1982	Topi		predict	30/03/1982	3.764149867	57.42693899	35.15610416	93.80599473
Siana	TP	43.12702658				30/04/1982	1982	4	1224.747																		Masai Mara Ecosystem	30/04/1982	30/04/1982	Topi		predict	30/04/1982	3.764149867	57.52886439	35.26464791	93.84951882
Siana	TP	43.12702658	1980-1989	Wet	8206	25/05/1982	1982	5	1224.747	37.665	38.394	0	0	7	227.6179211	223.2960619	0	0	0	0	0	0	0			0						obs	25/05/1982	3.764149867	57.60824754	35.34302407	93.90000638
Siana	TP	43.12702658				30/06/1982	1982	6	1224.747																		Masai Mara Ecosystem	30/06/1982	30/06/1982	Topi		predict	30/06/1982	3.764149867	57.7181223	35.44157286	93.99643899
Siana	TP	43.12702658				30/07/1982	1982	7	1224.747																		Masai Mara Ecosystem	30/07/1982	30/07/1982	Topi		predict	30/07/1982	3.764149867	57.80566532	35.51087056	94.09780416
Siana	TP	43.12702658				30/08/1982	1982	8	1224.747																		Masai Mara Ecosystem	30/08/1982	30/08/1982	Topi		predict	30/08/1982	3.764149867	57.8922696	35.57033896	94.22217997
Siana	TP	43.12702658	1980-1989	Dry	8207	01/09/1982	1982	9	1224.747	37.665	37.7055	0	0	7	227.6179211	227.3734336	0	0	0	0	0	0	0			0						obs	01/09/1982	3.764149867	57.89772196	35.573755	94.23087915
Siana	TP	43.12702658				30/10/1982	1982	10	1224.747																		Masai Mara Ecosystem	30/10/1982	30/10/1982	Topi		predict	30/10/1982	3.764149867	58.05117422	35.65188488	94.52344076
Siana	TP	43.12702658				30/11/1982	1982	11	1224.747																		Masai Mara Ecosystem	30/11/1982	30/11/1982	Topi		predict	30/11/1982	3.764149867	58.12604864	35.67564865	94.70430554
Siana	TP	43.12702658	1980-1989	Wet	8209	09/12/1982	1982	12	1224.747	39.525	40.885	0	0	7	216.9064896	209.6913049	0	0	0	0	0	0	0			0						obs	09/12/1982	3.764149867	58.14704109	35.68035819	94.76021428
Siana	TP	43.12702658				30/01/1983	1983	1	1224.747																		Masai Mara Ecosystem	30/01/1983	30/01/1983	Topi		predict	30/01/1983	3.764149867	58.26174132	35.68865834	95.11230342
Siana	TP	43.12702658	1980-1989	Wet	8301	14/02/1983	1983	2	1224.747	56.545	58.16683333	0	0	9	194.9371828	189.5018582	0	0	0	0	0	0	0			0						obs	14/02/1983	3.764149867	58.29273463	35.6851691	95.22283335
Siana	TP	43.12702658				30/03/1983	1983	3	1224.747																		Masai Mara Ecosystem	30/03/1983	30/03/1983	Topi		predict	30/03/1983	3.764149867	58.37822315	35.66017295	95.56927677
Siana	TP	43.12702658				30/04/1983	1983	4	1224.747																		Masai Mara Ecosystem	30/04/1983	30/04/1983	Topi		predict	30/04/1983	3.764149867	58.4335832	35.62968199	95.83256023
Siana	TP	43.12702658				30/05/1983	1983	5	1224.747																		Masai Mara Ecosystem	30/05/1983	30/05/1983	Topi		predict	30/05/1983	3.764149867	58.48331407	35.59036491	96.10179704
Siana	TP	43.12702658				30/06/1983	1983	6	1224.747																		Masai Mara Ecosystem	30/06/1983	30/06/1983	Topi		predict	30/06/1983	3.764149867	58.53072319	35.53991174	96.39431808
Siana	TP	43.12702658				30/07/1983	1983	7	1224.747																		Masai Mara Ecosystem	30/07/1983	30/07/1983	Topi		predict	30/07/1983	3.764149867	58.57274502	35.48188557	96.69064664
Siana	TP	43.12702658	1980-1989	Dry	8307	01/08/1983	1983	8	1224.747	46.025	45.84966667	0.086909288	0.087241638	7	186.273308	186.9856342	4	106.4418903	106.8489338	9242.530015	9319.557913	96.13807786	96.53785741	90.31977693	90.34985558	106.4418903						obs	01/08/1983	3.764149867	58.5754114	35.47770301	96.7108502
Siana	TP	43.12702658				30/09/1983	1983	9	1224.747																		Masai Mara Ecosystem	30/09/1983	30/09/1983	Topi		predict	30/09/1983	3.764149867	58.64754035	35.33462752	97.34173616
Siana	TP	43.12702658	1980-1989	Dry	8311	03/10/1983	1983	10	1224.747	44.71	47.51533333	0	0	7	191.7519347	180.4307873	0	0	0	0	0	0	0			0						obs	03/10/1983	3.764149867	58.65074698	35.32660368	97.37449296
Siana	TP	43.12702658				30/11/1983	1983	11	1224.747																		Masai Mara Ecosystem	30/11/1983	30/11/1983	Topi		predict	30/11/1983	3.764149867	58.70524664	35.15603727	98.02885223
Siana	TP	43.12702658	1980-1989	Wet	8315	04/12/1983	1983	12	1224.747	43.395	43.395	0.322617813	0.322617813	7	197.5625994	197.5625994	14	395.1251988	395.1251988	122612.5412	123928.6541	350.1607362	352.0350183	88.62019868	89.09455014	395.1251988						obs	04/12/1983	3.764149867	58.70847954	35.1432241	98.07539456
Siana	TP	43.12702658	1980-1989	Wet	8401	23/01/1984	1984	1	1224.747	45.05	35.609375	0	0	7	190.3047503	240.7576376	0	0	0	0	0	0	0			0						obs	23/01/1984	3.764149867	58.74316297	34.97223486	98.67139488
Siana	TP	43.12702658				28/02/1984	1984	2	1224.747																		Masai Mara Ecosystem	28/02/1984	28/02/1984	Topi		predict	28/02/1984	3.764149867	58.76156438	34.83726862	99.11573394
Siana	TP	43.12702658				30/03/1984	1984	3	1224.747																		Masai Mara Ecosystem	30/03/1984	30/03/1984	Topi		predict	30/03/1984	3.764149867	58.7730008	34.71357975	99.50761772
Siana	TP	43.12702658				30/04/1984	1984	4	1224.747																		Masai Mara Ecosystem	30/04/1984	30/04/1984	Topi		predict	30/04/1984	3.764149867	58.78035718	34.58335191	99.9073311
Siana	TP	43.12702658				30/05/1984	1984	5	1224.747																		Masai Mara Ecosystem	30/05/1984	30/05/1984	Topi		predict	30/05/1984	3.764149867	58.78359246	34.45142699	100.3009467
Siana	TP	43.12702658	1980-1989	Wet	8406	10/06/1984	1984	6	1224.747	46.53	56.353	0	0	7	184.2516441	152.134385	0	0	0	0	0	0	0			0						obs	10/06/1984	3.764149867	58.78382189	34.40166344	100.4468206
Siana	TP	43.12702658				30/07/1984	1984	7	1224.747																		Masai Mara Ecosystem	30/07/1984	30/07/1984	Topi		predict	30/07/1984	3.764149867	58.77839782	34.16658236	101.1192754
Siana	TP	43.12702658	1980-1989	Dry	8404	16/08/1984	1984	8	1224.747	60.39	48.363	0.033118066	0.041353928	7	141.9643815	177.2683456	2	40.56125186	50.64809875	1826.4504	2902.614674	42.736991	53.87591924	105.3640828	106.3730339	40.56125186						obs	16/08/1984	3.764149867	58.77414025	34.08350236	101.3510738
Siana	TP	43.12702658				30/09/1984	1984	9	1224.747																		Masai Mara Ecosystem	30/09/1984	30/09/1984	Topi		predict	30/09/1984	3.764149867	58.7569658	33.85642945	101.9712086
Siana	TP	43.12702658				30/10/1984	1984	10	1224.747																		Masai Mara Ecosystem	30/10/1984	30/10/1984	Topi		predict	30/10/1984	3.764149867	58.74076043	33.69964168	102.3891283
Siana	TP	43.12702658				30/11/1984	1984	11	1224.747																		Masai Mara Ecosystem	30/11/1984	30/11/1984	Topi		predict	30/11/1984	3.764149867	58.7200246	33.53342749	102.8240042
Siana	TP	43.12702658				30/12/1984	1984	12	1224.747																		Masai Mara Ecosystem	30/12/1984	30/12/1984	Topi		predict	30/12/1984	3.764149867	58.69610249	33.368786	103.2471618
Siana	TP	43.12702658				30/01/1985	1985	1	1224.747																		Masai Mara Ecosystem	30/01/1985	30/01/1985	Topi		predict	30/01/1985	3.764149867	58.66740677	33.19501981	103.6861745
Siana	TP	43.12702658				28/02/1985	1985	2	1224.747																		Masai Mara Ecosystem	28/02/1985	28/02/1985	Topi		predict	28/02/1985	3.764149867	58.63691185	33.02935976	104.0979134
Siana	TP	43.12702658				30/03/1985	1985	3	1224.747																		Masai Mara Ecosystem	30/03/1985	30/03/1985	Topi		predict	30/03/1985	3.764149867	58.60166193	32.8550653	104.5243633
Siana	TP	43.12702658	1980-1989	Wet	8505	26/04/1985	1985	4	1224.747	65.36	63.215	0.045899633	0.047457091	9	168.6463127	174.3687891	3	56.21543758	58.12292968	3527.464219	3780.214069	59.39245927	61.48344549	105.6515111	105.7817385	56.21543758						obs	26/04/1985	3.764149867	58.56672583	32.6958486	104.9081618
Siana	TP	43.12702658				30/05/1985	1985	5	1224.747																		Masai Mara Ecosystem	30/05/1985	30/05/1985	Topi		predict	30/05/1985	3.764149867	58.51841837	32.49244328	105.3908215
Siana	TP	43.12702658				30/06/1985	1985	6	1224.747																		Masai Mara Ecosystem	30/06/1985	30/06/1985	Topi		predict	30/06/1985	3.764149867	58.47019638	32.30440195	105.8296597
Siana	TP	43.12702658				30/07/1985	1985	7	1224.747																		Masai Mara Ecosystem	30/07/1985	30/07/1985	Topi		predict	30/07/1985	3.764149867	58.41975054	32.12029913	106.2526609
Siana	TP	43.12702658	1980-1989	Dry	8506	20/08/1985	1985	8	1224.747	63.84	62.8155	0	0	9	172.6617011	175.4777563	0	0	0	0	0	0	0			0						obs	20/08/1985	3.764149867	58.38223403	31.99028814	106.5475008
Siana	TP	43.12702658				30/09/1985	1985	9	1224.747																		Masai Mara Ecosystem	30/09/1985	30/09/1985	Topi		predict	30/09/1985	3.764149867	58.30377631	31.73402306	107.1194259
Siana	TP	43.12702658				30/10/1985	1985	10	1224.747																		Masai Mara Ecosystem	30/10/1985	30/10/1985	Topi		predict	30/10/1985	3.764149867	58.24201999	31.54468762	107.5342046
Siana	TP	43.12702658				30/11/1985	1985	11	1224.747																		Masai Mara Ecosystem	30/11/1985	30/11/1985	Topi		predict	30/11/1985	3.764149867	58.17436368	31.34762287	107.9589545
Siana	TP	43.12702658	1980-1989	Wet	8512	01/12/1985	1985	12	1224.747	59.28	54.596	0.219298246	0.238112682	8	165.282996	179.4632574	13	268.5848684	291.6277932	38994.30717	46072.74353	197.4697627	214.6456231	73.52229627	73.60259485	268.5848684						obs	01/12/1985	3.764149867	58.17211641	31.34124393	107.9725851
Siana	TP	43.12702658				30/01/1986	1986	1	1224.747																		Masai Mara Ecosystem	30/01/1986	30/01/1986	Topi		predict	30/01/1986	3.764149867	58.02990407	30.95631026	108.7813676
Siana	TP	43.12702658				28/02/1986	1986	2	1224.747																		Masai Mara Ecosystem	28/02/1986	28/02/1986	Topi		predict	28/02/1986	3.764149867	57.95599184	30.7689191	109.1652579
Siana	TP	43.12702658				30/03/1986	1986	3	1224.747																		Masai Mara Ecosystem	30/03/1986	30/03/1986	Topi		predict	30/03/1986	3.764149867	57.87600511	30.57432757	109.5570118
Siana	TP	43.12702658				30/04/1986	1986	4	1224.747																		Masai Mara Ecosystem	30/04/1986	30/04/1986	Topi		predict	30/04/1986	3.764149867	57.78960555	30.37259658	109.955647
Siana	TP	43.12702658	1980-1989	Wet	8607	08/05/1986	1986	5	1224.747	65.36	63.51975	0.229498164	0.236147025	9	168.6463127	173.5322164	15	281.0771879	289.2203606	20755.45223	21966.10349	144.0675266	148.2096606	51.25550306	51.24454595	281.0771879						obs	08/05/1986	3.764149867	57.76669335	30.32044565	110.0574477
Siana	TP	43.12702658				30/06/1986	1986	6	1224.747																		Masai Mara Ecosystem	30/06/1986	30/06/1986	Topi		predict	30/06/1986	3.764149867	57.60855925	29.97421389	110.7200379
Siana	TP	43.12702658				30/07/1986	1986	7	1224.747																		Masai Mara Ecosystem	30/07/1986	30/07/1986	Topi		predict	30/07/1986	3.764149867	57.51419523	29.77782391	111.0854394
Siana	TP	43.12702658	1980-1989	Dry	8608	15/08/1986	1986	8	1224.747	65.36	66.6505	0	0	9	168.6463127	165.3809499	0	0	0	0	0	0	0			0						obs	15/08/1986	3.764149867	57.46244266	29.67300842	111.2773019
Siana	TP	43.12702658				30/09/1986	1986	9	1224.747																		Masai Mara Ecosystem	30/09/1986	30/09/1986	Topi		predict	30/09/1986	3.764149867	57.30816794	29.3715336	111.816637
Siana	TP	43.12702658				30/10/1986	1986	10	1224.747																		Masai Mara Ecosystem	30/10/1986	30/10/1986	Topi		predict	30/10/1986	3.764149867	57.20319788	29.17493337	112.1581258
Siana	TP	43.12702658	1980-1989	Wet	8615	12/11/1986	1986	11	1224.747	65.36	65.554	0	0	9	168.6463127	168.1472221	0	0	0	0	0	0	0			0						obs	12/11/1986	3.764149867	57.15665004	29.08976977	112.3034891
Siana	TP	43.12702658				30/12/1986	1986	12	1224.747																		Masai Mara Ecosystem	30/12/1986	30/12/1986	Topi		predict	30/12/1986	3.764149867	56.97926429	28.77560748	112.8259955
Siana	TP	43.12702658				30/01/1987	1987	1	1224.747																		Masai Mara Ecosystem	30/01/1987	30/01/1987	Topi		predict	30/01/1987	3.764149867	56.86012273	28.57305584	113.15113
Siana	TP	43.12702658				28/02/1987	1987	2	1224.747																		Masai Mara Ecosystem	28/02/1987	28/02/1987	Topi		predict	28/02/1987	3.764149867	56.74544387	28.3838973	113.4462039
Siana	TP	43.12702658				30/03/1987	1987	3	1224.747																		Masai Mara Ecosystem	30/03/1987	30/03/1987	Topi		predict	30/03/1987	3.764149867	56.62355842	28.18860865	113.7419518
Siana	TP	43.12702658	1980-1989	Wet	8706	28/04/1987	1987	4	1224.747	60.63	64.14525	0.09896091	0.093537713	9	181.8031173	171.8400505	6	121.2020782	114.5600337	7047.441305	6203.534123	83.94903993	78.76251725	69.26369679	68.75217711	121.2020782						obs	28/04/1987	3.764149867	56.50261839	28.00026349	114.018423
Siana	TP	43.12702658				30/05/1987	1987	5	1224.747																		Masai Mara Ecosystem	30/05/1987	30/05/1987	Topi		predict	30/05/1987	3.764149867	56.36564242	27.79298892	114.3124856
Siana	TP	43.12702658				30/06/1987	1987	6	1224.747																		Masai Mara Ecosystem	30/06/1987	30/06/1987	Topi		predict	30/06/1987	3.764149867	56.22945279	27.59280253	114.5860903
Siana	TP	43.12702658				30/07/1987	1987	7	1224.747																		Masai Mara Ecosystem	30/07/1987	30/07/1987	Topi		predict	30/07/1987	3.764149867	56.09441363	27.39969526	114.8400817
Siana	TP	43.12702658				30/08/1987	1987	8	1224.747																		Masai Mara Ecosystem	30/08/1987	30/08/1987	Topi		predict	30/08/1987	3.764149867	55.95155493	27.20083975	115.091171
Siana	TP	43.12702658				30/09/1987	1987	9	1224.747																		Masai Mara Ecosystem	30/09/1987	30/09/1987	Topi		predict	30/09/1987	3.764149867	55.80535725	27.00272784	115.3304924
Siana	TP	43.12702658				30/10/1987	1987	10	1224.747																		Masai Mara Ecosystem	30/10/1987	30/10/1987	Topi		predict	30/10/1987	3.764149867	55.66072899	26.811753	115.5506972
Siana	TP	43.12702658				30/11/1987	1987	11	1224.747																		Masai Mara Ecosystem	30/11/1987	30/11/1987	Topi		predict	30/11/1987	3.764149867	55.5080624	26.61522012	115.7662787
Siana	TP	43.12702658				30/12/1987	1987	12	1224.747																		Masai Mara Ecosystem	30/12/1987	30/12/1987	Topi		predict	30/12/1987	3.764149867	55.35724003	26.42584095	115.9631601
Siana	TP	43.12702658				30/01/1988	1988	1	1224.747																		Masai Mara Ecosystem	30/01/1988	30/01/1988	Topi		predict	30/01/1988	3.764149867	55.19824212	26.23102115	116.1543013
Siana	TP	43.12702658				28/02/1988	1988	2	1224.747																		Masai Mara Ecosystem	28/02/1988	28/02/1988	Topi		predict	28/02/1988	3.764149867	55.04663737	26.04959833	116.321651
Siana	TP	43.12702658				30/03/1988	1988	3	1224.747																		Masai Mara Ecosystem	30/03/1988	30/03/1988	Topi		predict	30/03/1988	3.764149867	54.88154973	25.85657399	116.4881512
Siana	TP	43.12702658				30/04/1988	1988	4	1224.747																		Masai Mara Ecosystem	30/04/1988	30/04/1988	Topi		predict	30/04/1988	3.764149867	54.71337037	25.66451435	116.6417122
Siana	TP	43.12702658				30/05/1988	1988	5	1224.747																		Masai Mara Ecosystem	30/05/1988	30/05/1988	Topi		predict	30/05/1988	3.764149867	54.54770803	25.47958973	116.7778792
Siana	TP	43.12702658				30/06/1988	1988	6	1224.747																		Masai Mara Ecosystem	30/06/1988	30/06/1988	Topi		predict	30/06/1988	3.764149867	54.37355575	25.28949158	116.9056149
Siana	TP	43.12702658				30/07/1988	1988	7	1224.747																		Masai Mara Ecosystem	30/07/1988	30/07/1988	Topi		predict	30/07/1988	3.764149867	54.20218514	25.10650142	117.0165777
Siana	TP	43.12702658				30/08/1988	1988	8	1224.747																		Masai Mara Ecosystem	30/08/1988	30/08/1988	Topi		predict	30/08/1988	3.764149867	54.02220947	24.91843607	117.118069
Siana	TP	43.12702658				30/09/1988	1988	9	1224.747																		Masai Mara Ecosystem	30/09/1988	30/09/1988	Topi		predict	30/09/1988	3.764149867	53.83933264	24.73142677	117.2060863
Siana	TP	43.12702658				30/10/1988	1988	10	1224.747																		Masai Mara Ecosystem	30/10/1988	30/10/1988	Topi		predict	30/10/1988	3.764149867	53.65963021	24.55146809	117.2783601
Siana	TP	43.12702658				30/11/1988	1988	11	1224.747																		Masai Mara Ecosystem	30/11/1988	30/11/1988	Topi		predict	30/11/1988	3.764149867	53.47116107	24.36657434	117.3396402
Siana	TP	43.12702658				30/12/1988	1988	12	1224.747																		Masai Mara Ecosystem	30/12/1988	30/12/1988	Topi		predict	30/12/1988	3.764149867	53.2861222	24.18868389	117.3859162
Siana	TP	43.12702658				30/01/1989	1989	1	1224.747																		Masai Mara Ecosystem	30/01/1989	30/01/1989	Topi		predict	30/01/1989	3.764149867	53.09221741	24.00594624	117.4202225
Siana	TP	43.12702658				28/02/1989	1989	2	1224.747																		Masai Mara Ecosystem	28/02/1989	28/02/1989	Topi		predict	28/02/1989	3.764149867	52.90837689	23.83600027	117.4398521
Siana	TP	43.12702658				30/03/1989	1989	3	1224.747																		Masai Mara Ecosystem	30/03/1989	30/03/1989	Topi		predict	30/03/1989	3.764149867	52.71574753	23.66121814	117.4474628
Siana	TP	43.12702658				30/04/1989	1989	4	1224.747																		Masai Mara Ecosystem	30/04/1989	30/04/1989	Topi		predict	30/04/1989	3.764149867	52.51412147	23.48170796	117.4417533
Siana	TP	43.12702658	1980-1989	Wet	8902	15/05/1989	1989	5	1224.747	57.81	59.43575	0.069192181	0.067299563	9	190.671562	185.4561102	4	84.74291645	82.42493785	6529.984839	6257.863753	80.8083216	79.10666061	95.35702213	95.9741829	84.74291645						obs	15/05/1989	3.764149867	52.4156334	23.39524985	117.4340365
Siana	TP	43.12702658				30/06/1989	1989	6	1224.747																		Masai Mara Ecosystem	30/06/1989	30/06/1989	Topi		predict	30/06/1989	3.764149867	52.10989645	23.1317488	117.3902298
Siana	TP	43.12702658				30/07/1989	1989	7	1224.747																		Masai Mara Ecosystem	30/07/1989	30/07/1989	Topi		predict	30/07/1989	3.764149867	51.90754183	22.9612327	117.3453069
Siana	TP	43.12702658	1980-1989	Dry	8903	17/08/1989	1989	8	1224.747	60.63	60.80625	0.016493485	0.016445678	9	181.8031173	181.2761517	1	20.20034636	20.14179463	396.4539711	395.4461252	19.91115193	19.88582725	98.56836892	98.72917288	20.20034636						obs	17/08/1989	3.764149867	51.78502709	22.85942852	117.3121641
Siana	TP	43.12702658				30/09/1989	1989	9	1224.747																		Masai Mara Ecosystem	30/09/1989	30/09/1989	Topi		predict	30/09/1989	3.764149867	51.48212955	22.61217066	117.2116425
Siana	TP	43.12702658				30/10/1989	1989	10	1224.747																		Masai Mara Ecosystem	30/10/1989	30/10/1989	Topi		predict	30/10/1989	3.764149867	51.27287869	22.44488522	117.1272681
Siana	TP	43.12702658				30/11/1989	1989	11	1224.747																		Masai Mara Ecosystem	30/11/1989	30/11/1989	Topi		predict	30/11/1989	3.764149867	51.05437722	22.27312995	117.0266343
Siana	TP	43.12702658				30/12/1989	1989	12	1224.747																		Masai Mara Ecosystem	30/12/1989	30/12/1989	Topi		predict	30/12/1989	3.764149867	50.84076385	22.10798491	116.9162761
Siana	TP	43.12702658				30/01/1990	1990	1	1224.747																		Masai Mara Ecosystem	30/01/1990	30/01/1990	Topi		predict	30/01/1990	3.764149867	50.61784152	21.93843909	116.7888868
Siana	TP	43.12702658				28/02/1990	1990	2	1224.747																		Masai Mara Ecosystem	28/02/1990	28/02/1990	Topi		predict	28/02/1990	3.764149867	50.40732707	21.78084605	116.6574804
Siana	TP	43.12702658				30/03/1990	1990	3	1224.747																		Masai Mara Ecosystem	30/03/1990	30/03/1990	Topi		predict	30/03/1990	3.764149867	50.18758559	21.61884875	116.5091526
Siana	TP	43.12702658				30/04/1990	1990	4	1224.747																		Masai Mara Ecosystem	30/04/1990	30/04/1990	Topi		predict	30/04/1990	3.764149867	49.95846015	21.45254964	116.342709
Siana	TP	43.12702658				30/05/1990	1990	5	1224.747																		Masai Mara Ecosystem	30/05/1990	30/05/1990	Topi		predict	30/05/1990	3.764149867	49.73477536	21.29267522	116.1689574
Siana	TP	43.12702658				30/06/1990	1990	6	1224.747																		Masai Mara Ecosystem	30/06/1990	30/06/1990	Topi		predict	30/06/1990	3.764149867	49.5016632	21.12856435	115.9763919
Siana	TP	43.12702658				30/07/1990	1990	7	1224.747																		Masai Mara Ecosystem	30/07/1990	30/07/1990	Topi		predict	30/07/1990	3.764149867	49.27420559	20.97080186	115.7775155
Siana	TP	43.12702658	1990-1999	Dry	9003	16/08/1990	1990	8	1224.747	60.63	62.16675	0	0	9	181.8031173	177.3089795	0	0	0	0	0	0	0			0						obs	16/08/1990	3.764149867	49.14451449	20.88186235	115.6593825
Siana	TP	43.12702658				30/09/1990	1990	9	1224.747																		Masai Mara Ecosystem	30/09/1990	30/09/1990	Topi		predict	30/09/1990	3.764149867	48.79849193	20.64803265	115.3278307
Siana	TP	43.12702658				30/10/1990	1990	10	1224.747																		Masai Mara Ecosystem	30/10/1990	30/10/1990	Topi		predict	30/10/1990	3.764149867	48.56566746	20.49343086	115.0917126
Siana	TP	43.12702658				30/11/1990	1990	11	1224.747																		Masai Mara Ecosystem	30/11/1990	30/11/1990	Topi		predict	30/11/1990	3.764149867	48.3233325	20.33475093	114.8351643
Siana	TP	43.12702658				30/12/1990	1990	12	1224.747																		Masai Mara Ecosystem	30/12/1990	30/12/1990	Topi		predict	30/12/1990	3.764149867	48.0871641	20.18222638	114.5748396
Siana	TP	43.12702658				30/01/1991	1991	1	1224.747																		Masai Mara Ecosystem	30/01/1991	30/01/1991	Topi		predict	30/01/1991	3.764149867	47.84146217	20.02568461	114.2934959
Siana	TP	43.12702658				28/02/1991	1991	2	1224.747																		Masai Mara Ecosystem	28/02/1991	28/02/1991	Topi		predict	28/02/1991	3.764149867	47.61012404	19.88021939	114.0190591
Siana	TP	43.12702658				30/03/1991	1991	3	1224.747																		Masai Mara Ecosystem	30/03/1991	30/03/1991	Topi		predict	30/03/1991	3.764149867	47.36933687	19.73072676	113.7238432
Siana	TP	43.12702658	1990-1999	Wet	9102	24/04/1991	1991	4	1224.747	109.98	112.9845	0.009092562	0.008850772	10	111.3608838	108.3995592	1	11.13608838	10.83995592	124.3050163	117.6906828	11.14921595	10.84853367	100.1178831	100.0791308	11.13608838						obs	24/04/1991	3.764149867	47.16756773	19.60691368	113.4691305
Siana	TP	43.12702658				30/05/1991	1991	5	1224.747																		Masai Mara Ecosystem	30/05/1991	30/05/1991	Topi		predict	30/05/1991	3.764149867	46.87529454	19.42983644	113.0886122
Siana	TP	43.12702658				30/06/1991	1991	6	1224.747																		Masai Mara Ecosystem	30/06/1991	30/06/1991	Topi		predict	30/06/1991	3.764149867	46.62203251	19.2784946	112.7481145
Siana	TP	43.12702658				30/07/1991	1991	7	1224.747																		Masai Mara Ecosystem	30/07/1991	30/07/1991	Topi		predict	30/07/1991	3.764149867	46.3755922	19.13303433	112.4074475
Siana	TP	43.12702658	1990-1999	Dry	9103	20/08/1991	1991	8	1224.747	124.64	120.30775	0	0	9	88.43648107	91.62105517	0	0	0	0	0	0	0			0						obs	20/08/1991	3.764149867	46.20231783	19.03179417	112.1625294
Siana	TP	43.12702658				30/09/1991	1991	9	1224.747																		Masai Mara Ecosystem	30/09/1991	30/09/1991	Topi		predict	30/09/1991	3.764149867	45.86226221	18.83550831	111.6692505
Siana	TP	43.12702658				30/10/1991	1991	10	1224.747																		Masai Mara Ecosystem	30/10/1991	30/10/1991	Topi		predict	30/10/1991	3.764149867	45.61201842	18.69302882	111.2958335
Siana	TP	43.12702658				30/11/1991	1991	11	1224.747																		Masai Mara Ecosystem	30/11/1991	30/11/1991	Topi		predict	30/11/1991	3.764149867	45.35221968	18.54680949	110.8990649
Siana	TP	43.12702658				30/12/1991	1991	12	1224.747																		Masai Mara Ecosystem	30/12/1991	30/12/1991	Topi		predict	30/12/1991	3.764149867	45.09966978	18.40627833	110.5046973
Siana	TP	43.12702658				30/01/1992	1992	1	1224.747																		Masai Mara Ecosystem	30/01/1992	30/01/1992	Topi		predict	30/01/1992	3.764149867	44.83757634	18.26206087	110.0866034
Siana	TP	43.12702658				28/02/1992	1992	2	1224.747																		Masai Mara Ecosystem	28/02/1992	28/02/1992	Topi		predict	28/02/1992	3.764149867	44.59139651	18.12806108	109.6858971
Siana	TP	43.12702658	1990-1999	Wet	9202	25/03/1992	1992	3	1224.747	132.24	127.33725	0.030248034	0.031412646	10	92.61547187	96.18136091	4	37.04618875	38.47254437	1024.015061	1111.381603	32.00023533	33.33739047	86.37929141	86.65241932	37.04618875						obs	25/03/1992	3.764149867	44.36989632	18.00866997	109.3188838
Siana	TP	43.12702658				30/04/1992	1992	4	1224.747																		Masai Mara Ecosystem	30/04/1992	30/04/1992	Topi		predict	30/04/1992	3.764149867	44.06202605	17.84451812	108.798799
Siana	TP	43.12702658				30/05/1992	1992	5	1224.747																		Masai Mara Ecosystem	30/05/1992	30/05/1992	Topi		predict	30/05/1992	3.764149867	43.80446827	17.70874724	108.3550075
Siana	TP	43.12702658				30/06/1992	1992	6	1224.747																		Masai Mara Ecosystem	30/06/1992	30/06/1992	Topi		predict	30/06/1992	3.764149867	43.53741654	17.56942133	107.8866858
Siana	TP	43.12702658				30/07/1992	1992	7	1224.747																		Masai Mara Ecosystem	30/07/1992	30/07/1992	Topi		predict	30/07/1992	3.764149867	43.27814117	17.43552401	107.4242163
Siana	TP	43.12702658	1990-1999	Dry	9204	28/08/1992	1992	8	1224.747	132.24	123.63975	0.143678161	0.153672262	10	92.61547187	99.05770596	19	175.9693966	188.2096413	15054.17158	17141.54766	122.6954424	130.9257334	69.72544361	69.56377605	175.9693966						obs	28/08/1992	3.764149867	43.02676244	17.30695868	106.9686662
Siana	TP	43.12702658				30/09/1992	1992	9	1224.747																		Masai Mara Ecosystem	30/09/1992	30/09/1992	Topi		predict	30/09/1992	3.764149867	42.73986489	17.1616933	106.4403156
Siana	TP	43.12702658				30/10/1992	1992	10	1224.747																		Masai Mara Ecosystem	30/10/1992	30/10/1992	Topi		predict	30/10/1992	3.764149867	42.47830975	17.03058296	105.9509708
Siana	TP	43.12702658				30/11/1992	1992	11	1224.747																		Masai Mara Ecosystem	30/11/1992	30/11/1992	Topi		predict	30/11/1992	3.764149867	42.20733939	16.89604654	105.4364697
Siana	TP	43.12702658				30/12/1992	1992	12	1224.747																		Masai Mara Ecosystem	30/12/1992	30/12/1992	Topi		predict	30/12/1992	3.764149867	41.94447568	16.76675882	104.9301811
Siana	TP	43.12702658				30/01/1993	1993	1	1224.747																		Masai Mara Ecosystem	30/01/1993	30/01/1993	Topi		predict	30/01/1993	3.764149867	41.67223582	16.63409536	104.3985381
Siana	TP	43.12702658				28/02/1993	1993	2	1224.747																		Masai Mara Ecosystem	28/02/1993	28/02/1993	Topi		predict	28/02/1993	3.764149867	41.41703244	16.51084479	103.893568
Siana	TP	43.12702658				30/03/1993	1993	3	1224.747																		Masai Mara Ecosystem	30/03/1993	30/03/1993	Topi		predict	30/03/1993	3.764149867	41.15253073	16.38420721	103.3636089
Siana	TP	43.12702658				30/04/1993	1993	4	1224.747																		Masai Mara Ecosystem	30/04/1993	30/04/1993	Topi		predict	30/04/1993	3.764149867	40.87872058	16.25426438	102.8080851
Siana	TP	43.12702658				30/05/1993	1993	5	1224.747																		Masai Mara Ecosystem	30/05/1993	30/05/1993	Topi		predict	30/05/1993	3.764149867	40.61330649	16.12939389	102.2630283
Siana	TP	43.12702658				30/06/1993	1993	6	1224.747																		Masai Mara Ecosystem	30/06/1993	30/06/1993	Topi		predict	30/06/1993	3.764149867	40.33863495	16.00126507	101.6923014
Siana	TP	43.12702658				30/07/1993	1993	7	1224.747																		Masai Mara Ecosystem	30/07/1993	30/07/1993	Topi		predict	30/07/1993	3.764149867	40.07246537	15.87813864	101.1329172
Siana	TP	43.12702658				30/08/1993	1993	8	1224.747																		Masai Mara Ecosystem	30/08/1993	30/08/1993	Topi		predict	30/08/1993	3.764149867	39.79709314	15.75180035	100.5477842
Siana	TP	43.12702658				30/09/1993	1993	9	1224.747																		Masai Mara Ecosystem	30/09/1993	30/09/1993	Topi		predict	30/09/1993	3.764149867	39.52142544	15.62636324	99.95563554
Siana	TP	43.12702658				30/10/1993	1993	10	1224.747																		Masai Mara Ecosystem	30/10/1993	30/10/1993	Topi		predict	30/10/1993	3.764149867	39.25440694	15.50582508	99.37610259
Siana	TP	43.12702658	1990-1999	Dry	9306	12/11/1993	1993	11	1224.747	122.67	129.214	0.03260781	0.030956398	10	99.84079237	94.78438869	4	39.93631695	37.91375548	1200.447041	1074.135879	34.64746804	32.77401225	86.75679353	86.44359241	39.93631695						obs	12/11/1993	3.764149867	39.13863386	15.453851	99.12303801
Siana	TP	43.12702658				30/12/1993	1993	12	1224.747																		Masai Mara Ecosystem	30/12/1993	30/12/1993	Topi		predict	30/12/1993	3.764149867	38.71088222	15.26329559	98.1788234
Siana	TP	43.12702658				30/01/1994	1994	1	1224.747																		Masai Mara Ecosystem	30/01/1994	30/01/1994	Topi		predict	30/01/1994	3.764149867	38.43443966	15.14134984	97.5610608
Siana	TP	43.12702658				28/02/1994	1994	2	1224.747																		Masai Mara Ecosystem	28/02/1994	28/02/1994	Topi		predict	28/02/1994	3.764149867	38.17574052	15.02806253	96.97771494
Siana	TP	43.12702658				30/03/1994	1994	3	1224.747																		Masai Mara Ecosystem	30/03/1994	30/03/1994	Topi		predict	30/03/1994	3.764149867	37.9080617	14.91166865	96.36890243
Siana	TP	43.12702658				30/04/1994	1994	4	1224.747																		Masai Mara Ecosystem	30/04/1994	30/04/1994	Topi		predict	30/04/1994	3.764149867	37.63143324	14.79224457	95.73427221
Siana	TP	43.12702658	1990-1999	Wet	9402	21/05/1994	1994	5	1224.747	121.26	126.95775	0.082467425	0.078766361	10	101.0017318	96.46886464	10	101.0017318	96.46886464	6294.800695	5629.253379	79.33978003	75.0283505	78.55289073	77.77467972	101.0017318						obs	21/05/1994	3.764149867	37.44404297	14.71183241	95.30127278
Siana	TP	43.12702658				30/06/1994	1994	6	1224.747																		Masai Mara Ecosystem	30/06/1994	30/06/1994	Topi		predict	30/06/1994	3.764149867	37.08716279	14.55975052	94.46986346
Siana	TP	43.12702658				30/07/1994	1994	7	1224.747																		Masai Mara Ecosystem	30/07/1994	30/07/1994	Topi		predict	30/07/1994	3.764149867	36.819588	14.44661681	93.84079877
Siana	TP	43.12702658				30/08/1994	1994	8	1224.747																		Masai Mara Ecosystem	30/08/1994	30/08/1994	Topi		predict	30/08/1994	3.764149867	36.54320956	14.33054207	93.18601895
Siana	TP	43.12702658				30/09/1994	1994	9	1224.747																		Masai Mara Ecosystem	30/09/1994	30/09/1994	Topi		predict	30/09/1994	3.764149867	36.26698382	14.21530622	92.52661144
Siana	TP	43.12702658				30/10/1994	1994	10	1224.747																		Masai Mara Ecosystem	30/10/1994	30/10/1994	Topi		predict	30/10/1994	3.764149867	35.99984718	14.10458186	91.88425504
Siana	TP	43.12702658				30/11/1994	1994	11	1224.747																		Masai Mara Ecosystem	30/11/1994	30/11/1994	Topi		predict	30/11/1994	3.764149867	35.72402438	13.9909827	91.21631729
Siana	TP	43.12702658				30/12/1994	1994	12	1224.747																		Masai Mara Ecosystem	30/12/1994	30/12/1994	Topi		predict	30/12/1994	3.764149867	35.45734241	13.88183332	90.56607307
Siana	TP	43.12702658				30/01/1995	1995	1	1224.747																		Masai Mara Ecosystem	30/01/1995	30/01/1995	Topi		predict	30/01/1995	3.764149867	35.18205549	13.76985238	89.89036297
Siana	TP	43.12702658				28/02/1995	1995	2	1224.747																		Masai Mara Ecosystem	28/02/1995	28/02/1995	Topi		predict	28/02/1995	3.764149867	34.92482043	13.66583357	89.25493466
Siana	TP	43.12702658				30/03/1995	1995	3	1224.747																		Masai Mara Ecosystem	30/03/1995	30/03/1995	Topi		predict	30/03/1995	3.764149867	34.65904153	13.55897306	88.59440566
Siana	TP	43.12702658				30/04/1995	1995	4	1224.747																		Masai Mara Ecosystem	30/04/1995	30/04/1995	Topi		predict	30/04/1995	3.764149867	34.38478346	13.44934125	87.9086426
Siana	TP	43.12702658				30/05/1995	1995	5	1224.747																		Masai Mara Ecosystem	30/05/1995	30/05/1995	Topi		predict	30/05/1995	3.764149867	34.11977065	13.34400596	87.24207355
Siana	TP	43.12702658				30/06/1995	1995	6	1224.747																		Masai Mara Ecosystem	30/06/1995	30/06/1995	Topi		predict	30/06/1995	3.764149867	33.84636682	13.23593944	86.55045239
Siana	TP	43.12702658				30/07/1995	1995	7	1224.747																		Masai Mara Ecosystem	30/07/1995	30/07/1995	Topi		predict	30/07/1995	3.764149867	33.58224035	13.13210867	85.87858167
Siana	TP	43.12702658				30/08/1995	1995	8	1224.747																		Masai Mara Ecosystem	30/08/1995	30/08/1995	Topi		predict	30/08/1995	3.764149867	33.3098131	13.02558636	85.18185805
Siana	TP	43.12702658				30/09/1995	1995	9	1224.747																		Masai Mara Ecosystem	30/09/1995	30/09/1995	Topi		predict	30/09/1995	3.764149867	33.03792778	12.91984092	84.48282599
Siana	TP	43.12702658				30/10/1995	1995	10	1224.747																		Masai Mara Ecosystem	30/10/1995	30/10/1995	Topi		predict	30/10/1995	3.764149867	32.7753573	12.81824138	83.80432342
Siana	TP	43.12702658				30/11/1995	1995	11	1224.747																		Masai Mara Ecosystem	30/11/1995	30/11/1995	Topi		predict	30/11/1995	3.764149867	32.50462576	12.71400945	83.10129862
Siana	TP	43.12702658				30/12/1995	1995	12	1224.747																		Masai Mara Ecosystem	30/12/1995	30/12/1995	Topi		predict	30/12/1995	3.764149867	32.24322682	12.61386505	82.41927998
Siana	TP	43.12702658				30/01/1996	1996	1	1224.747																		Masai Mara Ecosystem	30/01/1996	30/01/1996	Topi		predict	30/01/1996	3.764149867	31.97376168	12.51112704	81.71297698
Siana	TP	43.12702658				28/02/1996	1996	2	1224.747																		Masai Mara Ecosystem	28/02/1996	28/02/1996	Topi		predict	28/02/1996	3.764149867	31.72230143	12.41569806	81.05097298
Siana	TP	43.12702658				30/03/1996	1996	3	1224.747																		Masai Mara Ecosystem	30/03/1996	30/03/1996	Topi		predict	30/03/1996	3.764149867	31.45418802	12.31441091	80.34212531
Siana	TP	43.12702658				30/04/1996	1996	4	1224.747																		Masai Mara Ecosystem	30/04/1996	30/04/1996	Topi		predict	30/04/1996	3.764149867	31.18681299	12.21386631	79.6322213
Siana	TP	43.12702658				30/05/1996	1996	5	1224.747																		Masai Mara Ecosystem	30/05/1996	30/05/1996	Topi		predict	30/05/1996	3.764149867	30.92879104	12.11726765	78.94437451
Siana	TP	43.12702658				30/06/1996	1996	6	1224.747																		Masai Mara Ecosystem	30/06/1996	30/06/1996	Topi		predict	30/06/1996	3.764149867	30.66294607	12.01817047	78.23289441
Siana	TP	43.12702658				30/07/1996	1996	7	1224.747																		Masai Mara Ecosystem	30/07/1996	30/07/1996	Topi		predict	30/07/1996	3.764149867	30.40645318	11.92296384	77.54383955
Siana	TP	43.12702658	1990-1999	Dry	9604	08/08/1996	1996	8	1224.747	122.67	127.041	0	0	10	99.84079237	96.40564857	0	0	0	0	0	0	0			0						obs	08/08/1996	3.764149867	30.3296577	11.89453431	77.33704509
Siana	TP	43.12702658				30/09/1996	1996	9	1224.747																		Masai Mara Ecosystem	30/09/1996	30/09/1996	Topi		predict	30/09/1996	3.764149867	29.8788859	11.7283483	76.11880205
Siana	TP	43.12702658				30/10/1996	1996	10	1224.747																		Masai Mara Ecosystem	30/10/1996	30/10/1996	Topi		predict	30/10/1996	3.764149867	29.62487559	11.63520879	75.42909365
Siana	TP	43.12702658				30/11/1996	1996	11	1224.747																		Masai Mara Ecosystem	30/11/1996	30/11/1996	Topi		predict	30/11/1996	3.764149867	29.36329522	11.53966401	74.71648268
Siana	TP	43.12702658	1990-1999	Wet	9607	13/12/1996	1996	12	1224.747	100.11	100.21575	0	0	8	97.87210069	97.76882376	0	0	0	0	0	0	0			0						obs	13/12/1996	3.764149867	29.25387701	11.49980733	74.41770939
Siana	TP	43.12702658				30/01/1997	1997	1	1224.747																		Masai Mara Ecosystem	30/01/1997	30/01/1997	Topi		predict	30/01/1997	3.764149867	28.85132231	11.35371484	73.3151053
Siana	TP	43.12702658				28/02/1997	1997	2	1224.747																		Masai Mara Ecosystem	28/02/1997	28/02/1997	Topi		predict	28/02/1997	3.764149867	28.60924381	11.26626126	72.64955184
Siana	TP	43.12702658				30/03/1997	1997	3	1224.747																		Masai Mara Ecosystem	30/03/1997	30/03/1997	Topi		predict	30/03/1997	3.764149867	28.35973798	11.17642877	71.96169318
Siana	TP	43.12702658				30/04/1997	1997	4	1224.747																		Masai Mara Ecosystem	30/04/1997	30/04/1997	Topi		predict	30/04/1997	3.764149867	28.10291869	11.0842769	71.25174204
Siana	TP	43.12702658	1990-1999	Wet	9703	31/05/1997	1997	5	1224.747	98.7	97.29	0	0	8	99.27027356	100.7089732	0	0	0	0	0	0	0			0						obs	31/05/1997	3.764149867	27.84713984	10.99280574	70.54279091
Siana	TP	43.12702658				30/06/1997	1997	6	1224.747																		Masai Mara Ecosystem	30/06/1997	30/06/1997	Topi		predict	30/06/1997	3.764149867	27.60062171	10.90492831	69.85780166
Siana	TP	43.12702658				30/07/1997	1997	7	1224.747																		Masai Mara Ecosystem	30/07/1997	30/07/1997	Topi		predict	30/07/1997	3.764149867	27.35511499	10.81767846	69.17402094
Siana	TP	43.12702658	1990-1999	Dry	9706	26/08/1997	1997	8	1224.747	100.11	103.0005	0.039956048	0.038834763	8	97.87210069	95.12551881	4	48.93605034	47.5627594	2446.828978	2285.816109	49.46543216	47.81020925	101.0817829	100.5202597	48.93605034						obs	26/08/1997	3.764149867	27.1350382	10.7396862	68.55975901
Siana	TP	43.12702658				30/09/1997	1997	9	1224.747																		Masai Mara Ecosystem	30/09/1997	30/09/1997	Topi		predict	30/09/1997	3.764149867	26.85101427	10.63933023	67.76525893
Siana	TP	43.12702658				30/10/1997	1997	10	1224.747																		Masai Mara Ecosystem	30/10/1997	30/10/1997	Topi		predict	30/10/1997	3.764149867	26.60871662	10.55397513	67.0859834
Siana	TP	43.12702658				30/11/1997	1997	11	1224.747																		Masai Mara Ecosystem	30/11/1997	30/11/1997	Topi		predict	30/11/1997	3.764149867	26.35947713	10.46641381	66.38587456
Siana	TP	43.12702658				30/12/1997	1997	12	1224.747																		Masai Mara Ecosystem	30/12/1997	30/12/1997	Topi		predict	30/12/1997	3.764149867	26.11939195	10.38229062	65.71022343
Siana	TP	43.12702658				30/01/1998	1998	1	1224.747																		Masai Mara Ecosystem	30/01/1998	30/01/1998	Topi		predict	30/01/1998	3.764149867	25.87247187	10.29599236	65.014112
Siana	TP	43.12702658				28/02/1998	1998	2	1224.747																		Masai Mara Ecosystem	28/02/1998	28/02/1998	Topi		predict	28/02/1998	3.764149867	25.64257117	10.21583613	64.36491815
Siana	TP	43.12702658				30/03/1998	1998	3	1224.747																		Masai Mara Ecosystem	30/03/1998	30/03/1998	Topi		predict	30/03/1998	3.764149867	25.40586492	10.1334957	63.69548982
Siana	TP	43.12702658				30/04/1998	1998	4	1224.747																		Masai Mara Ecosystem	30/04/1998	30/04/1998	Topi		predict	30/04/1998	3.764149867	25.16248199	10.0490253	63.00616039
Siana	TP	43.12702658				30/05/1998	1998	5	1224.747																		Masai Mara Ecosystem	30/05/1998	30/05/1998	Topi		predict	30/05/1998	3.764149867	24.92813849	9.967869986	62.34151223
Siana	TP	43.12702658				30/06/1998	1998	6	1224.747																		Masai Mara Ecosystem	30/06/1998	30/06/1998	Topi		predict	30/06/1998	3.764149867	24.68722572	9.884614597	61.65734716
Siana	TP	43.12702658				30/07/1998	1998	7	1224.747																		Masai Mara Ecosystem	30/07/1998	30/07/1998	Topi		predict	30/07/1998	3.764149867	24.45529958	9.804625853	60.99790919
Siana	TP	43.12702658				30/08/1998	1998	8	1224.747																		Masai Mara Ecosystem	30/08/1998	30/08/1998	Topi		predict	30/08/1998	3.764149867	24.21691161	9.722566378	60.31934214
Siana	TP	43.12702658				30/09/1998	1998	9	1224.747																		Masai Mara Ecosystem	30/09/1998	30/09/1998	Topi		predict	30/09/1998	3.764149867	23.97982654	9.641107363	59.64377943
Siana	TP	43.12702658				30/10/1998	1998	10	1224.747																		Masai Mara Ecosystem	30/10/1998	30/10/1998	Topi		predict	30/10/1998	3.764149867	23.75164193	9.562843138	58.99296748
Siana	TP	43.12702658				30/11/1998	1998	11	1224.747																		Masai Mara Ecosystem	30/11/1998	30/11/1998	Topi		predict	30/11/1998	3.764149867	23.51715743	9.482551288	58.32361742
Siana	TP	43.12702658				30/12/1998	1998	12	1224.747																		Masai Mara Ecosystem	30/12/1998	30/12/1998	Topi		predict	30/12/1998	3.764149867	23.29151212	9.405407321	57.6790051
Siana	TP	43.12702658				30/01/1999	1999	1	1224.747																		Masai Mara Ecosystem	30/01/1999	30/01/1999	Topi		predict	30/01/1999	3.764149867	23.05967411	9.32626328	57.01625123
Siana	TP	43.12702658				28/02/1999	1999	2	1224.747																		Masai Mara Ecosystem	28/02/1999	28/02/1999	Topi		predict	28/02/1999	3.764149867	22.84402579	9.252745903	56.3994213
Siana	TP	43.12702658				30/03/1999	1999	3	1224.747																		Masai Mara Ecosystem	30/03/1999	30/03/1999	Topi		predict	30/03/1999	3.764149867	22.62220445	9.177217602	55.76462894
Siana	TP	43.12702658				30/04/1999	1999	4	1224.747																		Masai Mara Ecosystem	30/04/1999	30/04/1999	Topi		predict	30/04/1999	3.764149867	22.39434828	9.0997259	55.11230123
Siana	TP	43.12702658				30/05/1999	1999	5	1224.747																		Masai Mara Ecosystem	30/05/1999	30/05/1999	Topi		predict	30/05/1999	3.764149867	22.17516681	9.025264615	54.48461006
Siana	TP	43.12702658				30/06/1999	1999	6	1224.747																		Masai Mara Ecosystem	30/06/1999	30/06/1999	Topi		predict	30/06/1999	3.764149867	21.95005709	8.948863773	53.83979672
Siana	TP	43.12702658				30/07/1999	1999	7	1224.747																		Masai Mara Ecosystem	30/07/1999	30/07/1999	Topi		predict	30/07/1999	3.764149867	21.73355069	8.875446832	53.21954314
Siana	TP	43.12702658				30/08/1999	1999	8	1224.747																		Masai Mara Ecosystem	30/08/1999	30/08/1999	Topi		predict	30/08/1999	3.764149867	21.51122218	8.800113467	52.58258104
Siana	TP	43.12702658				30/09/1999	1999	9	1224.747																		Masai Mara Ecosystem	30/09/1999	30/09/1999	Topi		predict	30/09/1999	3.764149867	21.29031937	8.725313663	51.94973115
Siana	TP	43.12702658				30/10/1999	1999	10	1224.747																		Masai Mara Ecosystem	30/10/1999	30/10/1999	Topi		predict	30/10/1999	3.764149867	21.07790724	8.653429129	51.34128529
Siana	TP	43.12702658				30/11/1999	1999	11	1224.747																		Masai Mara Ecosystem	30/11/1999	30/11/1999	Topi		predict	30/11/1999	3.764149867	20.85983213	8.579661735	50.71675434
Siana	TP	43.12702658				30/12/1999	1999	12	1224.747																		Masai Mara Ecosystem	30/12/1999	30/12/1999	Topi		predict	30/12/1999	3.764149867	20.6501699	8.508765105	50.11649889
Siana	TP	43.12702658				30/01/2000	2000	1	1224.747																		Masai Mara Ecosystem	30/01/2000	30/01/2000	Topi		predict	30/01/2000	3.764149867	20.43494948	8.436006991	49.50057067
Siana	TP	43.12702658				28/02/2000	2000	2	1224.747																		Masai Mara Ecosystem	28/02/2000	28/02/2000	Topi		predict	28/02/2000	3.764149867	20.234936	8.368399406	48.92842886
Siana	TP	43.12702658				30/03/2000	2000	3	1224.747																		Masai Mara Ecosystem	30/03/2000	30/03/2000	Topi		predict	30/03/2000	3.764149867	20.02254693	8.296611531	48.32121933
Siana	TP	43.12702658				30/04/2000	2000	4	1224.747																		Masai Mara Ecosystem	30/04/2000	30/04/2000	Topi		predict	30/04/2000	3.764149867	19.81162892	8.225316216	47.71860801
Siana	TP	43.12702658				30/05/2000	2000	5	1224.747																		Masai Mara Ecosystem	30/05/2000	30/05/2000	Topi		predict	30/05/2000	3.764149867	19.60892017	8.156784135	47.13987078
Siana	TP	43.12702658				30/06/2000	2000	6	1224.747																		Masai Mara Ecosystem	30/06/2000	30/06/2000	Topi		predict	30/06/2000	3.764149867	19.40091137	8.08644069	46.54648151
Siana	TP	43.12702658				30/07/2000	2000	7	1224.747																		Masai Mara Ecosystem	30/07/2000	30/07/2000	Topi		predict	30/07/2000	3.764149867	19.20102654	8.018818621	45.97677509
Siana	TP	43.12702658				30/08/2000	2000	8	1224.747																		Masai Mara Ecosystem	30/08/2000	30/08/2000	Topi		predict	30/08/2000	3.764149867	18.99594394	7.949403983	45.39282276
Siana	TP	43.12702658				30/09/2000	2000	9	1224.747																		Masai Mara Ecosystem	30/09/2000	30/09/2000	Topi		predict	30/09/2000	3.764149867	18.79235405	7.880452496	44.81374275
Siana	TP	43.12702658				30/10/2000	2000	10	1224.747																		Masai Mara Ecosystem	30/10/2000	30/10/2000	Topi		predict	30/10/2000	3.764149867	18.596756	7.814160582	44.25802749
Siana	TP	43.12702658	2000-2009	Dry	0004	06/11/2000	2000	11	1224.747	122.67	126.37125	0.048911714	0.047479154	10	99.84079237	96.91658506	6	59.90447542	58.14995104	2783.486541	2593.136875	52.75875795	50.92285218	88.07147977	87.57161662	59.90447542						obs	06/11/2000	3.764149867	18.55131836	7.798753489	44.12902823
Siana	TP	43.12702658				30/12/2000	2000	12	1224.747																		Masai Mara Ecosystem	30/12/2000	30/12/2000	Topi		predict	30/12/2000	3.764149867	18.20337178	7.680664698	43.14245668
Siana	TP	43.12702658				30/01/2001	2001	1	1224.747																		Masai Mara Ecosystem	30/01/2001	30/01/2001	Topi		predict	30/01/2001	3.764149867	18.00568568	7.613477221	42.58300216
Siana	TP	43.12702658				28/02/2001	2001	2	1224.747																		Masai Mara Ecosystem	28/02/2001	28/02/2001	Topi		predict	28/02/2001	3.764149867	17.8221168	7.551015826	42.06425394
Siana	TP	43.12702658				30/03/2001	2001	3	1224.747																		Masai Mara Ecosystem	30/03/2001	30/03/2001	Topi		predict	30/03/2001	3.764149867	17.63360622	7.486792426	41.53234799
Siana	TP	43.12702658				30/04/2001	2001	4	1224.747																		Masai Mara Ecosystem	30/04/2001	30/04/2001	Topi		predict	30/04/2001	3.764149867	17.44029643	7.42084013	40.98780385
Siana	TP	43.12702658				30/05/2001	2001	5	1224.747																		Masai Mara Ecosystem	30/05/2001	30/05/2001	Topi		predict	30/05/2001	3.764149867	17.25466004	7.35740735	40.46578895
Siana	TP	43.12702658				30/06/2001	2001	6	1224.747																		Masai Mara Ecosystem	30/06/2001	30/06/2001	Topi		predict	30/06/2001	3.764149867	17.06432204	7.292258387	39.93153713
Siana	TP	43.12702658				30/07/2001	2001	7	1224.747																		Masai Mara Ecosystem	30/07/2001	30/07/2001	Topi		predict	30/07/2001	3.764149867	16.88156275	7.229589874	39.41954742
Siana	TP	43.12702658				30/08/2001	2001	8	1224.747																		Masai Mara Ecosystem	30/08/2001	30/08/2001	Topi		predict	30/08/2001	3.764149867	16.69419842	7.165217119	38.8957175
Siana	TP	43.12702658				30/09/2001	2001	9	1224.747																		Masai Mara Ecosystem	30/09/2001	30/09/2001	Topi		predict	30/09/2001	3.764149867	16.50834532	7.101228517	38.37722788
Siana	TP	43.12702658				30/10/2001	2001	10	1224.747																		Masai Mara Ecosystem	30/10/2001	30/10/2001	Topi		predict	30/10/2001	3.764149867	16.32992602	7.039663328	37.88057345
Siana	TP	43.12702658				30/11/2001	2001	11	1224.747																		Masai Mara Ecosystem	30/11/2001	30/11/2001	Topi		predict	30/11/2001	3.764149867	16.14704529	6.976410531	37.37266755
Siana	TP	43.12702658				30/12/2001	2001	12	1224.747																		Masai Mara Ecosystem	30/12/2001	30/12/2001	Topi		predict	30/12/2001	3.764149867	15.97150104	6.915544604	36.88629891
Siana	TP	43.12702658				30/01/2002	2002	1	1224.747																		Masai Mara Ecosystem	30/01/2002	30/01/2002	Topi		predict	30/01/2002	3.764149867	15.79158918	6.853001233	36.38906232
Siana	TP	43.12702658				28/02/2002	2002	2	1224.747																		Masai Mara Ecosystem	28/02/2002	28/02/2002	Topi		predict	28/02/2002	3.764149867	15.62464868	6.794810393	35.92883869
Siana	TP	43.12702658				30/03/2002	2002	3	1224.747																		Masai Mara Ecosystem	30/03/2002	30/03/2002	Topi		predict	30/03/2002	3.764149867	15.45333779	6.734929979	35.45777751
Siana	TP	43.12702658				30/04/2002	2002	4	1224.747																		Masai Mara Ecosystem	30/04/2002	30/04/2002	Topi		predict	30/04/2002	3.764149867	15.27779563	6.673385936	34.97640353
Siana	TP	43.12702658				30/05/2002	2002	5	1224.747																		Masai Mara Ecosystem	30/05/2002	30/05/2002	Topi		predict	30/05/2002	3.764149867	15.10934552	6.614142739	34.515784
Siana	TP	43.12702658				30/06/2002	2002	6	1224.747																		Masai Mara Ecosystem	30/06/2002	30/06/2002	Topi		predict	30/06/2002	3.764149867	14.93675512	6.553244518	34.04522034
Siana	TP	43.12702658				30/07/2002	2002	7	1224.747																		Masai Mara Ecosystem	30/07/2002	30/07/2002	Topi		predict	30/07/2002	3.764149867	14.77115685	6.494614194	33.59507868
Siana	TP	43.12702658				30/08/2002	2002	8	1224.747																		Masai Mara Ecosystem	30/08/2002	30/08/2002	Topi		predict	30/08/2002	3.764149867	14.60150806	6.434336876	33.13535518
Siana	TP	43.12702658				30/09/2002	2002	9	1224.747																		Masai Mara Ecosystem	30/09/2002	30/09/2002	Topi		predict	30/09/2002	3.764149867	14.43334974	6.374365707	32.68114733
Siana	TP	43.12702658				30/10/2002	2002	10	1224.747																		Masai Mara Ecosystem	30/10/2002	30/10/2002	Topi		predict	30/10/2002	3.764149867	14.27203191	6.316614709	32.24684491
Siana	TP	43.12702658				30/11/2002	2002	11	1224.747																		Masai Mara Ecosystem	30/11/2002	30/11/2002	Topi		predict	30/11/2002	3.764149867	14.10679663	6.25722781	31.80349467
Siana	TP	43.12702658	2000-2009	Wet	0204	07/12/2002	2002	12	1224.747	59.22	60.4185	0	0	9	186.1317629	182.4395342	0	0	0	0	0	0	0			0						obs	07/12/2002	3.764149867	14.06969042	6.243857918	31.70414687
Siana	TP	43.12702658				30/01/2003	2003	1	1224.747																		Masai Mara Ecosystem	30/01/2003	30/01/2003	Topi		predict	30/01/2003	3.764149867	13.78597416	6.141204271	30.94720108
Siana	TP	43.12702658				28/02/2003	2003	2	1224.747																		Masai Mara Ecosystem	28/02/2003	28/02/2003	Topi		predict	28/02/2003	3.764149867	13.63545288	6.086422215	30.54759738
Siana	TP	43.12702658				30/03/2003	2003	3	1224.747																		Masai Mara Ecosystem	30/03/2003	30/03/2003	Topi		predict	30/03/2003	3.764149867	13.4810929	6.029998648	30.139288
Siana	TP	43.12702658				30/04/2003	2003	4	1224.747																		Masai Mara Ecosystem	30/04/2003	30/04/2003	Topi		predict	30/04/2003	3.764149867	13.32302727	5.971952543	29.72278401
Siana	TP	43.12702658				30/05/2003	2003	5	1224.747																		Masai Mara Ecosystem	30/05/2003	30/05/2003	Topi		predict	30/05/2003	3.764149867	13.17144927	5.916022882	29.32495012
Siana	TP	43.12702658				30/06/2003	2003	6	1224.747																		Masai Mara Ecosystem	30/06/2003	30/06/2003	Topi		predict	30/06/2003	3.764149867	13.01624887	5.858474985	28.91925544
Siana	TP	43.12702658				30/07/2003	2003	7	1224.747																		Masai Mara Ecosystem	30/07/2003	30/07/2003	Topi		predict	30/07/2003	3.764149867	12.86743418	5.803015998	28.53186386
Siana	TP	43.12702658				30/08/2003	2003	8	1224.747																		Masai Mara Ecosystem	30/08/2003	30/08/2003	Topi		predict	30/08/2003	3.764149867	12.71507906	5.745942959	28.13693707
Siana	TP	43.12702658				30/09/2003	2003	9	1224.747																		Masai Mara Ecosystem	30/09/2003	30/09/2003	Topi		predict	30/09/2003	3.764149867	12.56416185	5.689102739	27.74746216
Siana	TP	43.12702658				30/10/2003	2003	10	1224.747																		Masai Mara Ecosystem	30/10/2003	30/10/2003	Topi		predict	30/10/2003	3.764149867	12.41947672	5.634312596	27.37572672
Siana	TP	43.12702658				30/11/2003	2003	11	1224.747																		Masai Mara Ecosystem	30/11/2003	30/11/2003	Topi		predict	30/11/2003	3.764149867	12.27137235	5.577914724	26.99693108
Siana	TP	43.12702658				30/12/2003	2003	12	1224.747																		Masai Mara Ecosystem	30/12/2003	30/12/2003	Topi		predict	30/12/2003	3.764149867	12.12939835	5.523542981	26.6354955
Siana	TP	43.12702658				30/01/2004	2004	1	1224.747																		Masai Mara Ecosystem	30/01/2004	30/01/2004	Topi		predict	30/01/2004	3.764149867	11.98408386	5.467567867	26.26730374
Siana	TP	43.12702658				28/02/2004	2004	2	1224.747																		Masai Mara Ecosystem	28/02/2004	28/02/2004	Topi		predict	28/02/2004	3.764149867	11.84941988	5.415392327	25.92771547
Siana	TP	43.12702658				30/03/2004	2004	3	1224.747																		Masai Mara Ecosystem	30/03/2004	30/03/2004	Topi		predict	30/03/2004	3.764149867	11.70682606	5.35981557	25.56986796
Siana	TP	43.12702658				30/04/2004	2004	4	1224.747																		Masai Mara Ecosystem	30/04/2004	30/04/2004	Topi		predict	30/04/2004	3.764149867	11.56562848	5.3044384	25.21732784
Siana	TP	43.12702658	2000-2009	Wet	0403	30/05/2004	2004	5	1224.747	105.75	106.84275	0	0	9	104.2337872	103.1677208	0	0	0	0	0	0	0			0						obs	30/05/2004	3.764149867	11.43030885	5.251033923	24.88118763
Siana	TP	43.12702658				30/06/2004	2004	6	1224.747																		Masai Mara Ecosystem	30/06/2004	30/06/2004	Topi		predict	30/06/2004	3.764149867	11.2918393	5.196038256	24.53901
Siana	TP	43.12702658				30/07/2004	2004	7	1224.747																		Masai Mara Ecosystem	30/07/2004	30/07/2004	Topi		predict	30/07/2004	3.764149867	11.15914698	5.142996305	24.21284285
Siana	TP	43.12702658				30/08/2004	2004	8	1224.747																		Masai Mara Ecosystem	30/08/2004	30/08/2004	Topi		predict	30/08/2004	3.764149867	11.02337896	5.088368844	23.88091104
Siana	TP	43.12702658				30/09/2004	2004	9	1224.747																		Masai Mara Ecosystem	30/09/2004	30/09/2004	Topi		predict	30/09/2004	3.764149867	10.88897341	5.033924041	23.55413808
Siana	TP	43.12702658				30/10/2004	2004	10	1224.747																		Masai Mara Ecosystem	30/10/2004	30/10/2004	Topi		predict	30/10/2004	3.764149867	10.76019401	4.981406929	23.24278597
Siana	TP	43.12702658				30/11/2004	2004	11	1224.747																		Masai Mara Ecosystem	30/11/2004	30/11/2004	Topi		predict	30/11/2004	3.764149867	10.62844837	4.927314041	22.92606355
Siana	TP	43.12702658				30/12/2004	2004	12	1224.747																		Masai Mara Ecosystem	30/12/2004	30/12/2004	Topi		predict	30/12/2004	3.764149867	10.50222934	4.875133256	22.62437053
Siana	TP	43.12702658				30/01/2005	2005	1	1224.747																		Masai Mara Ecosystem	30/01/2005	30/01/2005	Topi		predict	30/01/2005	3.764149867	10.37311496	4.821383833	22.31755815
Siana	TP	43.12702658				28/02/2005	2005	2	1224.747																		Masai Mara Ecosystem	28/02/2005	28/02/2005	Topi		predict	28/02/2005	3.764149867	10.25353094	4.771257318	22.03505065
Siana	TP	43.12702658				30/03/2005	2005	3	1224.747																		Masai Mara Ecosystem	30/03/2005	30/03/2005	Topi		predict	30/03/2005	3.764149867	10.13103742	4.719558514	21.74735601
Siana	TP	43.12702658				30/04/2005	2005	4	1224.747																		Masai Mara Ecosystem	30/04/2005	30/04/2005	Topi		predict	30/04/2005	3.764149867	10.00575033	4.66630184	21.45490008
Siana	TP	43.12702658	2000-2009	Wet	0502	13/05/2005	2005	5	1224.747	111.39	119.39175	0	0	10	109.9512524	102.5822136	0	0	0	0	0	0	0			0						obs	13/05/2005	3.764149867	9.953598766	4.644018136	21.33370833
Siana	TP	43.12702658				30/06/2005	2005	6	1224.747																		Masai Mara Ecosystem	30/06/2005	30/06/2005	Topi		predict	30/06/2005	3.764149867	9.763014031	4.561993082	20.89359656
Siana	TP	43.12702658				30/07/2005	2005	7	1224.747																		Masai Mara Ecosystem	30/07/2005	30/07/2005	Topi		predict	30/07/2005	3.764149867	9.645467194	4.510929119	20.62436251
Siana	TP	43.12702658				30/08/2005	2005	8	1224.747																		Masai Mara Ecosystem	30/08/2005	30/08/2005	Topi		predict	30/08/2005	3.764149867	9.525260322	4.458325756	20.35081983
Siana	TP	43.12702658	2000-2009	Dry	0503	13/09/2005	2005	9	1224.747	64.86	66.44625	0	0	8	151.0634598	147.4571703	0	0	0	0	0	0	0			0						obs	13/09/2005	3.764149867	9.471390343	4.434623645	20.22882711
Siana	TP	43.12702658				30/10/2005	2005	10	1224.747																		Masai Mara Ecosystem	30/10/2005	30/10/2005	Topi		predict	30/10/2005	3.764149867	9.292426522	4.355299827	19.82623335
Siana	TP	43.12702658				30/11/2005	2005	11	1224.747																		Masai Mara Ecosystem	30/11/2005	30/11/2005	Topi		predict	30/11/2005	3.764149867	9.175966271	4.303189658	19.5664992
Siana	TP	43.12702658				30/12/2005	2005	12	1224.747																		Masai Mara Ecosystem	30/12/2005	30/12/2005	Topi		predict	30/12/2005	3.764149867	9.064449062	4.252920519	19.31948561
Siana	TP	43.12702658				30/01/2006	2006	1	1224.747																		Masai Mara Ecosystem	30/01/2006	30/01/2006	Topi		predict	30/01/2006	3.764149867	8.950432166	4.201142639	19.06867794
Siana	TP	43.12702658				28/02/2006	2006	2	1224.747																		Masai Mara Ecosystem	28/02/2006	28/02/2006	Topi		predict	28/02/2006	3.764149867	8.844884066	4.15286048	18.83809353
Siana	TP	43.12702658				30/03/2006	2006	3	1224.747																		Masai Mara Ecosystem	30/03/2006	30/03/2006	Topi		predict	30/03/2006	3.764149867	8.736820799	4.103073273	18.60362528
Siana	TP	43.12702658				30/04/2006	2006	4	1224.747																		Masai Mara Ecosystem	30/04/2006	30/04/2006	Topi		predict	30/04/2006	3.764149867	8.626348521	4.051799678	18.36563866
Siana	TP	43.12702658	2000-2009	Wet	0603	08/05/2006	2006	5	1224.747	97.29	99.1935	0	0	8	100.7089732	98.7763916	0	0	0	0	0	0	0			0						obs	08/05/2006	3.764149867	8.598035358	4.038596692	18.30492561
Siana	TP	43.12702658				30/06/2006	2006	6	1224.747																		Masai Mara Ecosystem	30/06/2006	30/06/2006	Topi		predict	30/06/2006	3.764149867	8.412475258	3.951431626	17.90989865
Siana	TP	43.12702658				30/07/2006	2006	7	1224.747																		Masai Mara Ecosystem	30/07/2006	30/07/2006	Topi		predict	30/07/2006	3.764149867	8.30898182	3.90233191	17.69177519
Siana	TP	43.12702658				30/08/2006	2006	8	1224.747																		Masai Mara Ecosystem	30/08/2006	30/08/2006	Topi		predict	30/08/2006	3.764149867	8.203198039	3.851781501	17.47047647
Siana	TP	43.12702658				30/09/2006	2006	9	1224.747																		Masai Mara Ecosystem	30/09/2006	30/09/2006	Topi		predict	30/09/2006	3.764149867	8.098584028	3.801424098	17.2532876
Siana	TP	43.12702658				30/10/2006	2006	10	1224.747																		Masai Mara Ecosystem	30/10/2006	30/10/2006	Topi		predict	30/10/2006	3.764149867	7.998450155	3.752878957	17.0469673
Siana	TP	43.12702658				30/11/2006	2006	11	1224.747																		Masai Mara Ecosystem	30/11/2006	30/11/2006	Topi		predict	30/11/2006	3.764149867	7.896112243	3.70291419	16.83770818
Siana	TP	43.12702658				30/12/2006	2006	12	1224.747																		Masai Mara Ecosystem	30/12/2006	30/12/2006	Topi		predict	30/12/2006	3.764149867	7.7981645	3.654757824	16.63896009
Siana	TP	43.12702658				30/01/2007	2007	1	1224.747																		Masai Mara Ecosystem	30/01/2007	30/01/2007	Topi		predict	30/01/2007	3.764149867	7.698068389	3.605204213	16.4374203
Siana	TP	43.12702658				28/02/2007	2007	2	1224.747																		Masai Mara Ecosystem	28/02/2007	28/02/2007	Topi		predict	28/02/2007	3.764149867	7.605449583	3.559043301	16.25236292
Siana	TP	43.12702658				30/03/2007	2007	3	1224.747																		Masai Mara Ecosystem	30/03/2007	30/03/2007	Topi		predict	30/03/2007	3.764149867	7.510666039	3.511494311	16.0644157
Siana	TP	43.12702658				30/04/2007	2007	4	1224.747																		Masai Mara Ecosystem	30/04/2007	30/04/2007	Topi		predict	30/04/2007	3.764149867	7.413813793	3.462583109	15.87388179
Siana	TP	43.12702658	2000-2009	Wet	0702	23/05/2007	2007	5	1224.747	102.93	103.9875	0	0	9	107.0895074	106.0004616	0	0	0	0	0	0	0			0						obs	23/05/2007	3.764149867	7.342666794	3.426443737	15.73490177
Siana	TP	43.12702658				30/06/2007	2007	6	1224.747																		Masai Mara Ecosystem	30/06/2007	30/06/2007	Topi		predict	30/06/2007	3.764149867	7.226435979	3.367021348	15.50966613
Siana	TP	43.12702658				30/07/2007	2007	7	1224.747																		Masai Mara Ecosystem	30/07/2007	30/07/2007	Topi		predict	30/07/2007	3.764149867	7.13582394	3.320367016	15.33564906
Siana	TP	43.12702658				30/08/2007	2007	8	1224.747																		Masai Mara Ecosystem	30/08/2007	30/08/2007	Topi		predict	30/08/2007	3.764149867	7.043247227	3.272403274	15.1592965
Siana	TP	43.12702658				30/09/2007	2007	9	1224.747																		Masai Mara Ecosystem	30/09/2007	30/09/2007	Topi		predict	30/09/2007	3.764149867	6.951734608	3.224695608	14.9864111
Siana	TP	43.12702658				30/10/2007	2007	10	1224.747																		Masai Mara Ecosystem	30/10/2007	30/10/2007	Topi		predict	30/10/2007	3.764149867	6.864178661	3.178776863	14.82235172
Siana	TP	43.12702658				30/11/2007	2007	11	1224.747																		Masai Mara Ecosystem	30/11/2007	30/11/2007	Topi		predict	30/11/2007	3.764149867	6.774733542	3.131592266	14.65612719
Siana	TP	43.12702658				30/12/2007	2007	12	1224.747																		Masai Mara Ecosystem	30/12/2007	30/12/2007	Topi		predict	30/12/2007	3.764149867	6.689161505	3.086192284	14.49841018
Siana	TP	43.12702658				30/01/2008	2008	1	1224.747																		Masai Mara Ecosystem	30/01/2008	30/01/2008	Topi		predict	30/01/2008	3.764149867	6.601748986	3.039320894	14.33974601
Siana	TP	43.12702658				28/02/2008	2008	2	1224.747																		Masai Mara Ecosystem	28/02/2008	28/02/2008	Topi		predict	28/02/2008	3.764149867	6.520899223	2.995632454	14.19470757
Siana	TP	43.12702658				30/03/2008	2008	3	1224.747																		Masai Mara Ecosystem	30/03/2008	30/03/2008	Topi		predict	30/03/2008	3.764149867	6.435452026	2.94924234	14.04260417
Siana	TP	43.12702658				30/04/2008	2008	4	1224.747																		Masai Mara Ecosystem	30/04/2008	30/04/2008	Topi		predict	30/04/2008	3.764149867	6.351007088	2.903179557	13.89348824
Siana	TP	43.12702658				30/05/2008	2008	5	1224.747																		Masai Mara Ecosystem	30/05/2008	30/05/2008	Topi		predict	30/05/2008	3.764149867	6.27023204	2.858919783	13.75198075
Siana	TP	43.12702658				30/06/2008	2008	6	1224.747																		Masai Mara Ecosystem	30/06/2008	30/06/2008	Topi		predict	30/06/2008	3.764149867	6.187733193	2.813518014	13.6086003
Siana	TP	43.12702658				30/07/2008	2008	7	1224.747																		Masai Mara Ecosystem	30/07/2008	30/07/2008	Topi		predict	30/07/2008	3.764149867	6.10882476	2.769908801	13.47255185
Siana	TP	43.12702658				30/08/2008	2008	8	1224.747																		Masai Mara Ecosystem	30/08/2008	30/08/2008	Topi		predict	30/08/2008	3.764149867	6.028237531	2.725190497	13.33471835
Siana	TP	43.12702658				30/09/2008	2008	9	1224.747																		Masai Mara Ecosystem	30/09/2008	30/09/2008	Topi		predict	30/09/2008	3.764149867	5.948608624	2.680828089	13.19963212
Siana	TP	43.12702658				30/10/2008	2008	10	1224.747																		Masai Mara Ecosystem	30/10/2008	30/10/2008	Topi		predict	30/10/2008	3.764149867	5.872452517	2.638240966	13.07147414
Siana	TP	43.12702658	2000-2009	Dry	0803	02/11/2008	2008	11	1224.747	108.57	111.108	0.009210648	0.009000252	9	101.5264161	99.2072848	1	11.2807129	11.02303164	105.494272	99.03309235	10.27104046	9.951537185	91.04956879	90.27949393	11.2807129						obs	02/11/2008	3.764149867	5.864885506	2.634001077	13.05879572
Siana	TP	43.12702658				30/12/2008	2008	12	1224.747																		Masai Mara Ecosystem	30/12/2008	30/12/2008	Topi		predict	30/12/2008	3.764149867	5.720310931	2.552712693	12.81850372
Siana	TP	43.12702658				30/01/2009	2009	1	1224.747																		Masai Mara Ecosystem	30/01/2009	30/01/2009	Topi		predict	30/01/2009	3.764149867	5.644367875	2.509805651	12.69376722
Siana	TP	43.12702658				28/02/2009	2009	2	1224.747																		Masai Mara Ecosystem	28/02/2009	28/02/2009	Topi		predict	28/02/2009	3.764149867	5.574152748	2.470013551	12.57935563
Siana	TP	43.12702658				30/03/2009	2009	3	1224.747																		Masai Mara Ecosystem	30/03/2009	30/03/2009	Topi		predict	30/03/2009	3.764149867	5.502351237	2.429206613	12.46327462
Siana	TP	43.12702658				30/04/2009	2009	4	1224.747																		Masai Mara Ecosystem	30/04/2009	30/04/2009	Topi		predict	30/04/2009	3.764149867	5.429039907	2.387425968	12.34571238
Siana	TP	43.12702658				30/05/2009	2009	5	1224.747																		Masai Mara Ecosystem	30/05/2009	30/05/2009	Topi		predict	30/05/2009	3.764149867	5.3589404	2.34737172	12.23421155
Siana	TP	43.12702658				30/06/2009	2009	6	1224.747																		Masai Mara Ecosystem	30/06/2009	30/06/2009	Topi		predict	30/06/2009	3.764149867	5.287370969	2.306378248	12.12129528
Siana	TP	43.12702658				30/07/2009	2009	7	1224.747																		Masai Mara Ecosystem	30/07/2009	30/07/2009	Topi		predict	30/07/2009	3.764149867	5.218940947	2.267094617	12.01420726
Siana	TP	43.12702658				30/08/2009	2009	8	1224.747																		Masai Mara Ecosystem	30/08/2009	30/08/2009	Topi		predict	30/08/2009	3.764149867	5.149079963	2.226906292	11.90576566
Siana	TP	43.12702658				30/09/2009	2009	9	1224.747																		Masai Mara Ecosystem	30/09/2009	30/09/2009	Topi		predict	30/09/2009	3.764149867	5.080074484	2.187133645	11.79953352
Siana	TP	43.12702658	2000-2009	Dry	0903	26/10/2009	2009	10	1224.747	98.7	101.52	0	0	9	111.6790578	108.5768617	0	0	0	0	0	0	0			0						obs	26/10/2009	3.764149867	5.022852361	2.154099495	11.71210796
Siana	TP	43.12702658				30/11/2009	2009	11	1224.747																		Masai Mara Ecosystem	30/11/2009	30/11/2009	Topi		predict	30/11/2009	3.764149867	4.946754622	2.110100937	11.59678235
Siana	TP	43.12702658				30/12/2009	2009	12	1224.747																		Masai Mara Ecosystem	30/12/2009	30/12/2009	Topi		predict	30/12/2009	3.764149867	4.882370896	2.072821371	11.50004815
Siana	TP	43.12702658				30/01/2010	2010	1	1224.747																		Masai Mara Ecosystem	30/01/2010	30/01/2010	Topi		predict	30/01/2010	3.764149867	4.816649926	2.034723167	11.40209975
Siana	TP	43.12702658				28/02/2010	2010	2	1224.747																		Masai Mara Ecosystem	28/02/2010	28/02/2010	Topi		predict	28/02/2010	3.764149867	4.755905995	1.999476029	11.31228457
Siana	TP	43.12702658				30/03/2010	2010	3	1224.747																		Masai Mara Ecosystem	30/03/2010	30/03/2010	Topi		predict	30/03/2010	3.764149867	4.693809729	1.963416195	11.22118165
Siana	TP	43.12702658				30/04/2010	2010	4	1224.747																		Masai Mara Ecosystem	30/04/2010	30/04/2010	Topi		predict	30/04/2010	3.764149867	4.630428751	1.926587434	11.12893713
Siana	TP	43.12702658				30/05/2010	2010	5	1224.747																		Masai Mara Ecosystem	30/05/2010	30/05/2010	Topi		predict	30/05/2010	3.764149867	4.569844506	1.891368345	11.04146575
[truncated: 103 more rows]
