# Supplementary material for: Hierarchical Bayesian Integrated Modeling of Age- and Sex-Structured Wildlife Population Dynamics
Source: J Agric Biol Environ Stat. 2024 Jul 2;30(4):1068–93. doi: 10.1007/s13253-024-00634-w (PMC12559060; doi:10.1007/s13253-024-00634-w)
Supplement: Supplementary file 5 — (zip 1301 KB) [file 13253_2024_634_MOESM5_ESM.zip › R code_Input_Output_Data_Subroutines_Function_Descriptions/Output/actual_simulate.txt]

sim_no Year Month Time new quarter hyearling adultf adultm 
