# Supplementary material for: Hierarchical Bayesian Integrated Modeling of Age- and Sex-Structured Wildlife Population Dynamics
Source: J Agric Biol Environ Stat. 2024 Jul 2;30(4):1068–93. doi: 10.1007/s13253-024-00634-w (PMC12559060; doi:10.1007/s13253-024-00634-w)
Supplement: Supplementary file 5 — (zip 1301 KB) [file 13253_2024_634_MOESM5_ESM.zip › R code_Input_Output_Data_Subroutines_Function_Descriptions/Output/alpha_r.txt]

2.1746497165676102 -3.2182949869175399 1.85461258439145 2.0835912181126401 -3.5566561786933799 -1.4941187820050099 -3.8579159940577701 -0.37842620666977 -0.057397272108346803
