# Supplementary material for: Hierarchical Bayesian Integrated Modeling of Age- and Sex-Structured Wildlife Population Dynamics
Source: J Agric Biol Environ Stat. 2024 Jul 2;30(4):1068–93. doi: 10.1007/s13253-024-00634-w (PMC12559060; doi:10.1007/s13253-024-00634-w)
Supplement: Supplementary file 5 — (zip 1301 KB) [file 13253_2024_634_MOESM5_ESM.zip › R code_Input_Output_Data_Subroutines_Function_Descriptions/Output/alpha_sa.txt]

-8.1475754450057671 -8.1149037283325782 -3.8939968140567995e-06 -0.13216977669669214 -0.00084781525720362203 -0.030876383730732416 -0.025963625337554263 0.033041245012109463
