# Supplementary material for: Hierarchical Bayesian Integrated Modeling of Age- and Sex-Structured Wildlife Population Dynamics
Source: J Agric Biol Environ Stat. 2024 Jul 2;30(4):1068–93. doi: 10.1007/s13253-024-00634-w (PMC12559060; doi:10.1007/s13253-024-00634-w)
Supplement: Supplementary file 5 — (zip 1301 KB) [file 13253_2024_634_MOESM5_ESM.zip › R code_Input_Output_Data_Subroutines_Function_Descriptions/Output/alpha_sq.txt]

0.47406513249598198 0.40533565244837599 0.157770635676208 0.32304366593775002 0.29064035312609598 0.62186704176393004 0.81951483197028796 1.0356944977761999 1.32739690421361 1.33364595438492 1.1318625552885799 0.74522771069156901 0.15714906190116601 -0.093669394974267101
