# Supplementary material for: Hierarchical Bayesian Integrated Modeling of Age- and Sex-Structured Wildlife Population Dynamics
Source: J Agric Biol Environ Stat. 2024 Jul 2;30(4):1068–93. doi: 10.1007/s13253-024-00634-w (PMC12559060; doi:10.1007/s13253-024-00634-w)
Supplement: Supplementary file 5 — (zip 1301 KB) [file 13253_2024_634_MOESM5_ESM.zip › R code_Input_Output_Data_Subroutines_Function_Descriptions/Output/alpha_sy.txt]

1.8836739146393386 1.9677395093702941 1.8323961637245976 1.8241254296740359 1.700216611693822 1.5994660806202128 1.5566852326992344 1.5377378031822175 1.5496069777684622 1.5146861681310098 1.5495154195525251 1.6575282835180918 -0.10797825877705396
