# Supplementary material for: Hierarchical Bayesian Integrated Modeling of Age- and Sex-Structured Wildlife Population Dynamics
Source: J Agric Biol Environ Stat. 2024 Jul 2;30(4):1068–93. doi: 10.1007/s13253-024-00634-w (PMC12559060; doi:10.1007/s13253-024-00634-w)
Supplement: Supplementary file 5 — (zip 1301 KB) [file 13253_2024_634_MOESM5_ESM.zip › R code_Input_Output_Data_Subroutines_Function_Descriptions/Output/prob_a.txt]

0.99675730081665725 0.99674866386086358 0.99676739646082135 0.99669677166521398 0.99544459430174814 0.9954504147584412 0.99546957282299198 0.9954660151821052 0.99546778618415732 0.99553466573214877 0.99547502518306397 0.99555069233357796 0.99679509404975764 0.99679752640505681 0.9967817505370854 0.99674255427147151 0.99548025213310165 0.99549850622603675 0.99544260490175163 0.99545688940450761 0.9954585320286482 0.99548150212356945 0.99547990137464426 0.99548800802544957 0.99675079043440695 0.99674961095263126 0.996770966730959 0.99674316320868772 0.99544980464802757 0.99546987096534623 0.99547739020588843 0.99549838812325775 0.9954625482149948 0.99549735790265936 0.99547562509175203 0.99551905388206774 0.99675695187245439 0.99679884834935228 0.99678175352475817 0.99678117911812014 0.99549862272219158 0.99548915619590916 0.99549814071365972 0.99549489714004458 0.9954958977495274 0.99549764106230787 0.99551601923649891 0.99552992554269693 0.99675740994173601 0.99675551168671128 0.99675943401443801 0.99675309908251064 0.9954569884366038 0.99548050313117831 0.99546930455560034 0.99547257089068064 0.9954681440276375 0.99548031172048479 0.99550067201431647 0.99549588626794716 0.9968141620613824 0.99680127355639414 0.99679232313419963 0.99678777161250132 0.9955043547591057 0.99551252802437551 0.99547138161650661 0.9954722007665775 0.99554169477461629 0.99548172025627291 0.995491991044541 0.99555262270772682 0.99675782158636228 0.99677270092995962 0.99680176903721673 0.99676750305037531 0.99549152979271893 0.9954957953927227 0.9954654036222661 0.9954515847140385 0.99547273704561545 0.99547247319821408 0.99549149415899152 0.99551336401414059 0.99675022658524937 0.99675235872823265 0.99673813611801321 0.996726638497474 0.99549628391297795 0.99548099977590854 0.99552568733508873 0.99549605651237572 0.9954895025441256 0.99550953403938203 0.99550458433644329 0.9954893925426006 0.99674534746173304 0.99681185313343923 0.99679310342047311 0.99675117457038831 0.99551443814778584 0.99550258443820072 0.99546960929775419 0.9954821273749781 0.99554871444118798 0.99555985991246509 0.99555859713295647 0.99557118649855636 0.99677652084130286 0.99680890370126818 0.99679935542806397 0.99678050465773271 0.99550978380397848 0.99550608344606517 0.99544872925526051 0.99545362409041138 0.99542748232843792 0.9954207682299111 0.99545930278483774 0.99541513474041055 0.99677257334079994 0.9967215622807003 0.99669839102489544 0.9966974378655582 0.99540694333340984 0.99543474962518508 0.99549567718757515 0.9955012133694745 0.99549265542741194 0.99553630968071594 0.99550429755142245 0.99551551034450747 0.99681917601376802 0.99679321570724855 0.99678317669954231 0.9967641304367082 0.99551000440845205 0.99550320705603113 0.9954910791112016 0.9954809644276269 0.99552997487107164 0.99553754713627041 0.99557614675619344 0.99552573135706257 0.99679125299682914 0.99682785694944731 0.9967745296275673 0.99675788639171803 0.99552463102249933 0.99550049905144911 0.99546291646093354 0.99545711824829441 0.99546787627269873 0.99547402902795012 0.99549214517946871 0.9954849954834587 0.99675172224164754 0.99675185461962346 0.99678226440956852 0.9967080045897645 0.9954646126856973 0.99546622078284785 0.99545100061878211 0.99545830924812873 0.99548738768169698 0.99549343059392781 0.99550027337098757 0.99548964795990913 0.99675506873730624 0.99678512943294095 0.99678519666340604 0.99675693655938846 0.99547775684424178 0.9955134790619764
