# Supplementary material for: Hierarchical Bayesian Integrated Modeling of Age- and Sex-Structured Wildlife Population Dynamics
Source: J Agric Biol Environ Stat. 2024 Jul 2;30(4):1068–93. doi: 10.1007/s13253-024-00634-w (PMC12559060; doi:10.1007/s13253-024-00634-w)
Supplement: Supplementary file 5 — (zip 1301 KB) [file 13253_2024_634_MOESM5_ESM.zip › R code_Input_Output_Data_Subroutines_Function_Descriptions/Output/prob_birth_rate.txt]

0.00017492051224129925 0.010039108985198112 0.096770300822081157 0.31871282971782061 0.46833024901387171 0.30047513672360276 0.16642945488028535 0.023936048483724808 0.0060858093103164836 0.0017673871934977201 0.00098540606192160617 0.0010374087365395009 5.5597564335929153e-05 0.0051899750474019013 0.14428410998594954 0.39812153477250234 0.46832128583143218 0.32070266792376911 0.17434380075950762 0.045387559852862289 0.010084207807699488 0.0048022572490409067 0.0011861427981029952 0.0012199233871739096 7.2905826229794089e-05 0.0085774336062916009 0.16458586834178787 0.40790369033029372 0.58080270203489426 0.44407870074359534 0.20955735784881399 0.036459333034771946 0.0058977298336818709 0.0010603836566492959 0.00072372189981204755 0.00057158330252812578 4.0886154377069201e-05 0.0079573125221648645 0.11322190575207824 0.38063669767335129 0.55857297530771644 0.42516604388512974 0.26864281451892963 0.079908973137165204 0.010673733122551043 0.0014987974262036117 0.00068441019806436481 0.001131245209187632 8.0899108963824575e-05 0.0064343321035302695 0.14647346080225104 0.38883627428596312 0.37110397859924132 0.38055021609388251 0.32358309982155214 0.04971367878163984 0.019733964066106755 0.0019587359893563781 0.000700826112813279 0.0008871581952922112 5.7821260555246806e-05 0.0078528720032705578 0.17880749652493547 0.4496506691791457 0.6936462285706847 0.5535103632284738 0.30315984610303259 0.070683146479898387 0.012745179510856458 0.0020508605091912853 0.00096297722124928154 0.00092813978266379795 7.7952488032644247e-05 0.0069540879690771938 0.11955513376568082 0.39001773654621708 0.45197054691265171 0.37217979870669854 0.16763978825477732 0.04775537443067731 0.011328371443570332 0.0017782982852023862 0.00088731999216870886 0.0017447680226702292 6.8380091088772693e-05 0.0095244303077741971 0.1784331781481352 0.4383439071443529 0.59432217195019998 0.44244043188053078 0.16608523000823533 0.043721056556886725 0.013621315733813786 0.0019440371479906846 0.00074889040751040682 0.00078596222340296363 6.1070428241071872e-05 0.0075103986499263607 0.10852207369916632 0.4117830855255511 0.56694182024954898 0.43460447284552761 0.22480119510129051 0.061794705145038549 0.010578453158946115 0.0026221033656609067 0.0013969730956809152 0.0010113361824909935 6.7487891836294511e-05 0.0088113966754483665 0.18317244444353037 0.46649683224729799 0.45039223587201027 0.42575378689131127 0.22220529107192616 0.14670673879590204 0.031315570275392106 0.0044630254181126355 0.0020591960228588139 0.0009363900970248498 8.1175494445900938e-05 0.0060590748244355496 0.12060412745696462 0.48580273695964915 0.55271564757643554 0.51324549499580507 0.30777613871117399 0.085630987104715534 0.0076263785025654594 0.0012889648541130946 0.00053356683388089106 0.0012825620647764083 5.0224722286655499e-05 0.005613638052449463 0.24183547127593352 0.57116467135502691 0.50455471114808337 0.48601027038567601 0.19486978912762817 0.029752868195038827 0.0064486622898000329 0.0025775360557199062 0.0010568712039408369 0.001231219540846969 8.7002063555825755e-05 0.0071296959285781607 0.15635984404000619 0.49595438448336421 0.59398820606584457 0.46158364066445262 0.2881526099860019 0.067621283097443266 0.012245726969495408 0.0034221186694817123 0.001082679680208322 0.0008064257433954261 6.000367871452836e-05 0.0060664386364115887 0.10403593527389438 0.35552681862632513 0.40341765090688075 0.36061031648639369 0.1746816412968864 0.053690123543378064 0.0080206878238395334 0.0015453330967711758 0.00076654445206083568 0.00079994408798303505 6.7264371277112094e-05 0.0086817236439722563 0.15229577472399811 0.51059295409868388 0.50835217166017721 0.30589157719919863
