# Supplementary material for: Hierarchical Bayesian Integrated Modeling of Age- and Sex-Structured Wildlife Population Dynamics
Source: J Agric Biol Environ Stat. 2024 Jul 2;30(4):1068–93. doi: 10.1007/s13253-024-00634-w (PMC12559060; doi:10.1007/s13253-024-00634-w)
Supplement: Supplementary file 5 — (zip 1301 KB) [file 13253_2024_634_MOESM5_ESM.zip › R code_Input_Output_Data_Subroutines_Function_Descriptions/Output/prob_q.txt]

0.69479398098028522 0.73565680160761071 0.79167653389587811 0.80201425476503829 0.76414525230624564 0.68830744593483206 0.62413368813228842 0.60994448672373158 0.53381896330956524 0.57159132963140658 0.56559264545827304 0.63140197560805089 0.67896475858936056 0.72800326657475478 0.78957373212960114 0.79641156181685757 0.75505447585280627 0.68084206598287522 0.63046489705028907 0.61237911292040592 0.54637317235723493 0.58052765323283395 0.57619144697808666 0.65253422019895302 0.69564243892256172 0.73343154994887549 0.7842835697548326 0.79628206838666749 0.76421578390085299 0.68715667196169472 0.62156604376459523 0.60893102308854175 0.5529072269021521 0.58992150827062795 0.57810605764363387 0.64949430831981181 0.68902557480417115 0.72842631436099103 0.78375296115456006 0.79050965711512888 0.76069910284072695 0.684998657737804 0.62746030619068682 0.6108222365409276 0.55314980185464357 0.58874771617392752 0.57526101866731483 0.65668450728536287 0.70904456314938902 0.74968644304414078 0.79507974251844227 0.8015368296142692 0.77009254862460297 0.69744955350331916 0.61562903035042793 0.59888862136926935 0.53778110341233165 0.56976404162604077 0.56155502672846525 0.62650547344423313 0.66126221567928656 0.71491952615253196 0.77358015447236228 0.78020224060705734 0.74397557712523499 0.66937323797557702 0.62820320139954022 0.59343882571420226 0.53011031161606814 0.58695718097440075 0.56760167230953906 0.64023997011126221 0.69332622142878308 0.72892487774711412 0.77921787369907891 0.7898960926761831 0.75794493473801994 0.68292089821018298 0.62462073545147978 0.60591423575442682 0.54205866878738729 0.57781390618638684 0.56438110578851042 0.64366394328735432 0.69387547145248618 0.73930247011081374 0.79092685834197773 0.78762113955148372 0.74807681388369762 0.67239468275756209 0.64312379365712391 0.63684044439160714 0.57479801946954345 0.60686824110369775 0.60623558766398555 0.6862828760470715 0.71261519175690391 0.74137237351287311 0.80281458702179664 0.81172908797395482 0.77567455291839538 0.71004193310505737 0.62572217084266046 0.58859745670510655 0.50536629926607179 0.54730719342881962 0.54840966075426556 0.64170670797894469 0.68896272888935717 0.72239750931157776 0.7766854875428002 0.78519002967001761 0.75318199384926932 0.6753375234306207 0.62837190036016977 0.61620319790397471 0.56691372861839751 0.59960333122918219 0.59306678119078426 0.65577878432394143 0.69131772658199708 0.75047977247758502 0.80407607912384271 0.80701874788158678 0.76910906280076508 0.69333134048600709 0.62322426690784349 0.60979612117199011 0.5418940050663138 0.57785437041321464 0.58021272172512228 0.64377331977523877 0.68156157959036834 0.73488908729986824 0.79255053904185468 0.79522646893663951 0.75680218686299172 0.682480098996471 0.62593354667015533 0.60057629129792245 0.52563824106542101 0.55349209478332995 0.55747406979520786 0.65286333665271401 0.68413450350583949 0.72609107598729239 0.79035179653441257 0.79190565247610789 0.7530827606127366 0.67994264637759538 0.63351108461260497 0.61664132874244282 0.55362708225422275 0.58752548075019595 0.58131002778838003 0.65927647546100943 0.70123720194828898 0.73619960475056367 0.79240461393085926 0.80441512192176468 0.76696104155305456 0.69736805369163646 0.62266430718838217 0.59824757884560709 0.52887001048710425 0.56695580777597065 0.56695406846235841 0.64732598030984589 0.68122283962875618 0.71648939136173073 0.77527365990595976 0.78811400221649996 0.74911880504929795 0.66959656932950651
