# Supplementary material for: Hierarchical Bayesian Integrated Modeling of Age- and Sex-Structured Wildlife Population Dynamics
Source: J Agric Biol Environ Stat. 2024 Jul 2;30(4):1068–93. doi: 10.1007/s13253-024-00634-w (PMC12559060; doi:10.1007/s13253-024-00634-w)
Supplement: Supplementary file 5 — (zip 1301 KB) [file 13253_2024_634_MOESM5_ESM.zip › R code_Input_Output_Data_Subroutines_Function_Descriptions/Output/prob_simulate.txt]

0.610841140180435 0.60557649099366906 0.59746526188864291 0.58540634490095833 0.58304869776076451 0.62772038320531598 0.57631348607070965 0.64658549549662325 0.64663735265659739 0.66564214663532661 0.65588111564242857 0.61340585124901126 0.59358972247226061 0.59623297426125543 0.54947587141482968 0.56461709365609047 0.58108364568897009 0.58808203031692285 0.5936606694492742 0.60511350589362078 0.63622842700455773 0.64854908659577026 0.65753483785080802 0.64673807795862326 0.59769633740020456 0.58573853818360533 0.5695374316073315 0.58928895548367155 0.56163091973368318 0.5804197244883792 0.56404913132935974 0.61164141602328193 0.63257552319349886 0.68036763935704625 0.65146985168435478 0.67607150174050912 0.62991207166861585 0.59248650290862193 0.61148624858795231 0.58013275877618931 0.5900321078502605 0.57636562930718527 0.56838218663337403 0.5671940034607108 0.59018762745612696 0.62981381029023198 0.64241885763773021 0.65038651352430366 0.59924882826434289 0.60477432171454737 0.57700728210824703 0.5870488627964997 0.61775929392098428 0.60358426298000001 0.56324819649146418 0.59187708110300385 0.57657475087255505 0.63574124119933051 0.62934969761636395 0.63609707093638035 0.61882649815658319 0.6069740901779096 0.57969372714390432 0.58376952023408091 0.59323929068356496 0.57422991994874173 0.56642728353827332 0.60748590012333969 0.59766484689350241 0.6438190871353201 0.6499459137185104 0.66133714574457769 0.62700020143631574 0.60691806212640997 0.60339294712744274 0.59748413470459982 0.60848817917822562 0.60213186679710662 0.62391833289702925 0.62835828238432945 0.6366839561056441 0.66139213581613376 0.65134072928831721 0.63561665227243314 0.63607093409914062 0.59550625742537788 0.59305267171290732 0.59156245789957462 0.58686585271122438 0.60898961782543448 0.62301530567243435 0.62234931511275804 0.61047897962885889 0.66508948850812133 0.65585549463079562 0.65532629446336765 0.62897107766247184 0.6280452242370389 0.62976223117544472 0.60344409320184522 0.61627026622105241 0.62851054079477475 0.59679106329463638 0.60557707049549825 0.62574069095375962 0.64002668908406468 0.61827954394927875 0.61877014501617522 0.58652374545358599 0.57756451435878442 0.55660959684946243 0.58864719226736728 0.59717424963700638 0.59096541225714982 0.65497351449881602 0.63131335188430637 0.67808986463647125 0.676579474575013 0.64552808351645807 0.68166320617116483 0.62968776631512891 0.66763223192788979 0.64154089470880338 0.61799801390562559 0.62435711984302733 0.62400447052922714 0.56484331080078898 0.58215658121856606 0.65080789294886032 0.67138270251693399 0.67808776226965017 0.63210995778591883 0.63838094157853675 0.6349177434043437 0.59373012276997572 0.57186555187352994 0.62695328134218653 0.59958150424494161 0.64125287911130713 0.6492763856425573 0.66631571719575844 0.68010518782136753 0.64240261041856994 0.61821623052447805 0.5898755408393147 0.59834206328477113 0.59390516367433921 0.58354325831365972 0.58448832387248795 0.59673023643529377 0.62292080727908228 0.63726467758043548 0.67558806720775499 0.69948067534671376 0.70356895433806277 0.68140831511632294 0.65364637935253245 0.65425037883622061 0.64441202267863895 0.64236232016462025 0.66164113831759963 0.65631411320597277 0.63728288056699978 0.62168438916256819 0.65386418296904325 0.69429790323285356 0.69711156742277258 0.67888054284240917 0.63431384407233782 0.62680927898863148 0.6134051053426065 0.61123954955234949 0.63278701963354711 0.65145474982984253
