# Supplementary material for: Hierarchical Bayesian Integrated Modeling of Age- and Sex-Structured Wildlife Population Dynamics
Source: J Agric Biol Environ Stat. 2024 Jul 2;30(4):1068–93. doi: 10.1007/s13253-024-00634-w (PMC12559060; doi:10.1007/s13253-024-00634-w)
Supplement: Supplementary file 5 — (zip 1301 KB) [file 13253_2024_634_MOESM5_ESM.zip › R code_Input_Output_Data_Subroutines_Function_Descriptions/Output/prob_y.txt]

0.80769226405529493 0.80480476570379333 0.8066175527296835 0.80124586265706743 0.80457527905730686 0.82042266420755572 0.8464147960892866 0.85653036551532846 0.83994163376783426 0.83887569955943164 0.82216564924535307 0.80753456782974364 0.80305288212697512 0.80011080449093708 0.80195779554210556 0.7964853512208725 0.79992697660903123 0.81608216684386692 0.84486611804710454 0.85507213462356635 0.83833644135592289 0.8372613030420567 0.82041073799411757 0.80566244587250169 0.80112557627357284 0.79816107060728381 0.80002211603767448 0.79450828106140015 0.79799605661643724 0.8142778603402423 0.84939943356938963 0.85933964380172212 0.8430359251640156 0.84198785582082936 0.82555076857566978 0.81114772910988242 0.80677343953267344 0.80387506550504018 0.8056946684091405 0.80030289843714908 0.80365466307875799 0.8195633477268951 0.85189740454013407 0.86168978900084892 0.84562641798732785 0.84459342872398624 0.8283869869963042 0.81417699085504758 0.80989364797561236 0.80703233957726972 0.80882871262695843 0.80350538389056492 0.80678100481817294 0.82248084355692797 0.84730386723935491 0.85736734451386631 0.84086326719167992 0.83980263718081993 0.82317360005567863 0.80861015171809802 0.80416031334462512 0.80123118804590099 0.80307006234960332 0.79762152457695146 0.80103650885011746 0.81711861330613234 0.85383420197190529 0.86351130549732613 0.84763542124719526 0.84661420477206806 0.83058797034669363 0.81652902544482353 0.8123168672797505 0.80948460543862921 0.81126277336344554 0.80599309146482423 0.8092090846569433 0.82474539843983985 0.84502788896022785 0.8552244750446123 0.83850410337115489 0.83742992439673325 0.82059400136429106 0.80585791716837629 0.80132679465923728 0.7983646238330544 0.80022420617679024 0.79471467979297084 0.79819764981754771 0.81446626907361763 0.84755003082965308 0.85759906332786995 0.84111846178882288 0.84005930300388687 0.82345274122445056 0.80890806339965415 0.80446706441535842 0.80154153524118843 0.8033781559553691 0.79793625607492102 0.80134384503176226 0.81740566216835808 0.85283572793755524 0.86257233451562643 0.84659967187439278 0.84557237741155067 0.82945309071137652 0.81531612433118328 0.81106719525640525 0.80821992543718113 0.81000749982198683 0.80471009791682524 0.80795689539832627 0.82357768544318488 0.83587290075615084 0.8465967952496698 0.82902021446718122 0.82789251313026402 0.81024106407571983 0.79482710371002285 0.78997703847428113 0.78688562375617055 0.7888261852741042 0.7830782762877968 0.7868276682792299 0.80382738198420778 0.85433266859092638 0.86398000880341286 0.84815253754568498 0.84713436237046769 0.8311547020610679 0.81713482752713673 0.81294108481000271 0.81011634222707141 0.81188979726474853 0.80663400467732949 0.80983456803111398 0.82532856968130042 0.85187883210718263 0.8616723192165946 0.84560715513865681 0.84457405332346414 0.82836588936751365 0.814154450580719 0.8098704279278266 0.80700884229842396 0.80880538910033006 0.80348154839223862 0.80675773860664834 0.82245913866643183 0.84102169102277413 0.85145062595052068 0.83435285463592557 0.83325506187838927 0.81605898823840217 0.80102301678978738 0.79635075170350811 0.79333130199496127 0.79522677539743258 0.7896115717524439 0.79321250988139713 0.80980481488175915 0.84825837408490834 0.85826578894021743 0.8418528289506223 0.84079790998944537 0.82425612974654394 0.80976557228804824 0.8053500612070229 0.80243490401528483 0.80426502482354811 0.7988422710156019 0.80222853369930303 0.81823184864983634
