# Supplementary material for: Hierarchical Bayesian Integrated Modeling of Age- and Sex-Structured Wildlife Population Dynamics
Source: J Agric Biol Environ Stat. 2024 Jul 2;30(4):1068–93. doi: 10.1007/s13253-024-00634-w (PMC12559060; doi:10.1007/s13253-024-00634-w)
Supplement: Supplementary file 5 — (zip 1301 KB) [file 13253_2024_634_MOESM5_ESM.zip › R code_Input_Output_Data_Subroutines_Function_Descriptions/subroutines/assisting_codes.R]

options(digits=22);

assist_all_densities <- function(tt, Time, preg, yearl_year, NBA_ft, 
                                 Y_kt, New_t, NA_19ft, NA_19mt, 
                                 SA_19mt){
  
  terms = rep(0, (preg+3));
  
  nba_pick = NBA_ft[(1:preg)+((tt-1)*preg)];
  
  terms[1] = lfactorial(New_t[tt]) - lfactorial(NBA_ft[1+((tt+1-1)*preg)]) - lfactorial(New_t[tt]-NBA_ft[1+((tt+1-1)*preg)]);
  for(ll in 1:(preg-2)){
    if(ll!=3){
      terms[ll+1] = lfactorial(nba_pick[ll])-lfactorial(NBA_ft[ll+1+((tt+1-1)*preg)]) - lfactorial(nba_pick[ll]-NBA_ft[ll+1+((tt+1-1)*preg)]);
    }
    if(ll==3){
      ss = nba_pick[ll]+NA_19ft[tt];
      terms[ll+1] = lfactorial(ss)-lfactorial(NBA_ft[ll+1+((tt+1-1)*preg)]) - lfactorial(ss-NBA_ft[ll+1+((tt+1-1)*preg)]);
    }
  }
  ss = (nba_pick[(preg-1)]+nba_pick[preg]-New_t[tt]);
  terms[preg] = lfactorial(ss) - lfactorial(NBA_ft[preg+((tt+1-1)*preg)]) - lfactorial(ss-NBA_ft[preg+((tt+1-1)*preg)]);
  
  s1 = lfactorial(Y_kt[yearl_year+((tt-1)*yearl_year)]) - lfactorial(NA_19ft[tt+1]) - lfactorial(NA_19mt[tt+1]);
  terms[preg+1] = s1 - lfactorial(Y_kt[yearl_year+((tt-1)*yearl_year)]-NA_19ft[tt+1]-NA_19mt[tt+1]);
  
  ss = SA_19mt[tt] + NA_19mt[tt];
  terms[preg+2] = lfactorial(ss)-lfactorial(SA_19mt[tt+1])-lfactorial(ss-SA_19mt[tt+1]);
  
  if(lfactorial(ss-SA_19mt[tt+1])==Inf){
    cat("assist_adults", tt, kk, ss, SA_19mt[tt+1], lfactorial(ss-SA_19mt[tt+1]), "\n");
  }
  
  if(tt<=(Time-8)){
    ss = (NBA_ft[(preg-1)+((tt+8-1)*preg)]+NBA_ft[preg+((tt+8-1)*preg)]);
    terms[preg+3] = lfactorial(ss)-lfactorial(New_t[tt+8])-lfactorial(ss-New_t[tt+8]);
  }
  
  return(terms);
}

Pois_mean_simple <- function(Time, New_t, Qsum_t, Yearsum_t, A_ft, A_mt, popl_prop){
  
  dist_measure = matrix(0, Time, 5)
  dist_measure[1:Time, 1] = New_t[1:Time];
  dist_measure[1:Time, 2] = Qsum_t[1:Time];
  dist_measure[1:Time, 3] = Yearsum_t[1:Time];
  dist_measure[1:Time, 4] = A_ft[1:Time];
  dist_measure[1:Time, 5] = A_mt[1:Time];
  
  
  mean_vec = (dist_measure[,1]+dist_measure[,2]+dist_measure[,3]+
                dist_measure[,4]+dist_measure[,5])*popl_prop;
  
  return(mean_vec);
}

Pois_mean <- function(Time, New_t, Qsum_t, Yearsum_t, A_ft, A_mt, New_0, Q_k0,
                      Y_k0, A_f0, A_m0, s_a, s_q, s_y, R_r, popl_prop){
  
  dist_measure <- matrix(0, Time, 4);
  dist_measure[1,] = c(New_0, sum(Q_k0), (sum(Y_k0)+A_f0+A_m0), A_ft[1]);
  
  dist_measure[2:Time, 1] = New_t[1:(Time-1)];
  dist_measure[2:Time, 2] = Qsum_t[1:(Time-1)];
  dist_measure[2:Time, 3] = Yearsum_t[1:(Time-1)]+A_ft[1:(Time-1)]+A_mt[1:(Time-1)];
  dist_measure[2:Time, 4] = A_ft[2:Time];
  
  prob_mat = matrix(0, Time, 4);
  prob_mat[,1] = s_q;
  prob_mat[,2] = s_y;
  prob_mat[,3] = s_a; prob_mat[,4] = R_r;
  
  mean_vec = ((dist_measure[,1]*prob_mat[,1])+
  (dist_measure[,2]*prob_mat[,2])+(dist_measure[,3]*prob_mat[,3])+
  (dist_measure[,4]*prob_mat[,4]))*popl_prop;
  
  return(mean_vec);
}

birth_rate_cal_new3 <- function(tt, coeff_r, alpha_r, newtotalpop8, risk_class){
  R_rnew = alpha_r[1]+(alpha_r[2]*(coeff_r$Month3[tt]^2))+(alpha_r[3]*(coeff_r$Month3[tt]^3))+
    (alpha_r[4]*(coeff_r$rain[tt]^2))+(alpha_r[5]*coeff_r$Month3[tt])+
    (alpha_r[6]*newtotalpop8[tt])+(alpha_r[7]*coeff_r$rain[tt])+
    (alpha_r[8]*coeff_r$min[tt])+(alpha_r[9]*coeff_r$max[tt]);
  R_rnew = exp(R_rnew)/(1+exp(R_rnew));
  
  R_rnew = R_rnew - (R_rnew*risk_class[2]);
  return(R_rnew);
}

terms_initial <- function(preg, Time, yearl_year, NBA_f0, A_m0, Y_k0, Q_k0, New_0){
  terms = rep(0, (preg+3));
  
  nba_pick = NBA_f0;
  tt=0;
  
  terms[1] = lfactorial(New_0) - lfactorial(NBA_ft[1+((tt+1-1)*preg)]) - lfactorial(New_0-NBA_ft[1+((tt+1-1)*preg)]);
  for(ll in 1:(preg-2)){
    if(ll!=3){
      terms[ll+1] = lfactorial(nba_pick[ll])-lfactorial(NBA_ft[ll+1+((tt+1-1)*preg)]) - lfactorial(nba_pick[ll]-NBA_ft[ll+1+((tt+1-1)*preg)]);
    }
    if(ll==3){
      ss = nba_pick[ll];
      terms[ll+1] = lfactorial(ss)-lfactorial(NBA_ft[ll+1+((tt+1-1)*preg)]) - lfactorial(ss-NBA_ft[ll+1+((tt+1-1)*preg)]);
    }
  }
  ss = (nba_pick[(preg-1)]+nba_pick[preg]-New_0);
  terms[preg] = lfactorial(ss) - lfactorial(NBA_ft[preg+((tt+1-1)*preg)]) - lfactorial(ss-NBA_ft[preg+((tt+1-1)*preg)]);
  
  s1 = lfactorial(Y_k0[yearl_year]) - lfactorial(NA_19ft[tt+1]) - lfactorial(NA_19mt[tt+1]);
  terms[preg+1] = s1 - lfactorial(Y_k0[yearl_year]-NA_19ft[tt+1]-NA_19mt[tt+1]);
  
  ss = A_m0;
  terms[preg+2] = lfactorial(ss)-lfactorial(SA_19mt[tt+1])-lfactorial(ss-SA_19mt[tt+1]);
  
  if(lfactorial(ss-SA_19mt[tt+1])==Inf){
    cat("assist_adults", tt, kk, ss, SA_19mt[tt+1], lfactorial(ss-SA_19mt[tt+1]), "\n");
  }
  
  if(tt<=(Time-8)){
    ss = (NBA_ft[(preg-1)+((tt+8-1)*preg)]+NBA_ft[preg+((tt+8-1)*preg)]);
    terms[preg+3] = lfactorial(ss)-lfactorial(New_t[tt+8])-lfactorial(ss-New_t[tt+8]);
  }
  
  return(terms);
}

s_a_calc <- function(tt, s_aframe, alpha_sa, totalpop1, risk_class){
  s_anew = alpha_sa[s_aframe$season_time[tt]]+(alpha_sa[3]*totalpop1[tt])+
    (alpha_sa[4]*s_aframe$rain_lag4[tt])+(alpha_sa[5]*s_aframe$rain_lag5[tt])+
    (alpha_sa[6]*s_aframe$rain_lag6[tt])+(alpha_sa[7]*s_aframe$rain_lag7[tt])+
    (alpha_sa[8]*s_aframe$wet1[tt]);
  s_anew = exp(-s_anew)/(1+exp(-s_anew));
  
  s_anew = s_anew - (s_anew*risk_class[1]);
  return(s_anew);
}

s_a_calc_t <- function(tt, Time, s_aframe, alpha_sa, totalpop1, existing, newpop1, whole_pop_meanj, 
                       terms_choose, risk_class){
  result = rep(0, 2);
  if(tt<=Time){
    totalpop1[tt] = ((totalpop1[tt]*whole_pop_meanj) - existing + newpop1)/whole_pop_meanj;
    s_anew = alpha_sa[s_aframe$season_time[tt]]+(alpha_sa[3]*totalpop1[tt])+
      (alpha_sa[4]*s_aframe$rain_lag4[tt])+(alpha_sa[5]*s_aframe$rain_lag5[tt])+
      (alpha_sa[6]*s_aframe$rain_lag6[tt])+(alpha_sa[7]*s_aframe$rain_lag7[tt])+
      (alpha_sa[8]*s_aframe$wet1[tt]);
    s_anew = exp(-s_anew)/(1+exp(-s_anew));
    
    s_anew = s_anew - (s_anew*risk_class[1]);
    result[1] = s_anew; result[2] = totalpop1[tt];
  }
  if(tt>Time){
    result[1] = -100; result[2]=-100;
  }
  return(result);
}

convert_alphabeta<-function(sigobs, New_t, Qsum_t, Yearsum_t, A_ft, A_mt)
{
  alpha_newt = (New_t^2/sigobs)+0.5; beta_newt = (New_t/sigobs)+0.5;
  alpha_qt = (Qsum_t^2/sigobs)+0.5; beta_qt = (Qsum_t/sigobs)+0.5; 
  
  alpha_yearlt = (Yearsum_t^2/sigobs)+0.5;  beta_yearlt = (Yearsum_t/sigobs)+0.5;
  
  alpha_adultft = (A_ft^2/sigobs)+0.5;  beta_adultft = (A_ft/sigobs)+0.5;
  alpha_adultmt = (A_mt^2/sigobs)+0.5;   beta_adultmt = (A_mt/sigobs)+0.5;
  
  returnlist = list(alpha_newt=alpha_newt, alpha_qt=alpha_qt, alpha_yearlt=alpha_yearlt, alpha_adultft=alpha_adultft, alpha_adultmt=alpha_adultmt, beta_newt=beta_newt, beta_qt=beta_qt, 
                    beta_yearlt=beta_yearlt, beta_adulft=beta_adultft, beta_adulmt=beta_adultmt);
  return(returnlist);
}

convert_alphabeta_diff<-function(sigobs_vec, New_t, Qsum_t, Yearsum_t, A_ft, A_mt, alpha_adj)
{
  
  alpha_newt = (New_t^2/sigobs_vec$New); beta_newt = (New_t/sigobs_vec$New);
  pos = which(alpha_newt<alpha_adj); pos1 = which(beta_newt<alpha_adj);
  if(length(pos)!=0){ alpha_newt[pos] = alpha_newt[pos] + alpha_adj};
  if(length(pos1)!=0){beta_newt[pos1] = beta_newt[pos1] + alpha_adj};
  
  alpha_qt = (Qsum_t^2/sigobs_vec$Quarter); beta_qt = (Qsum_t/sigobs_vec$Quarter); 
  pos = which(alpha_qt<alpha_adj); pos1 = which(beta_qt<alpha_adj);
  if(length(pos)!=0){alpha_qt[pos] = alpha_qt[pos] + alpha_adj};
  if(length(pos1)!=0){beta_qt[pos1] = beta_qt[pos1] + alpha_adj};
  
  alpha_yearlt = (Yearsum_t^2/sigobs_vec$Hyearling);  beta_yearlt = (Yearsum_t/sigobs_vec$Hyearling);
  pos = which(alpha_yearlt<alpha_adj); pos1 = which(beta_yearlt<alpha_adj);
  if(length(pos)!=0){alpha_yearlt[pos] = alpha_yearlt[pos] + alpha_adj}; 
  if(length(pos1)!=0){beta_yearlt[pos1] = beta_yearlt[pos1] + alpha_adj};
  
  alpha_adultft = (A_ft^2/sigobs_vec$Femaleadult);  beta_adultft = (A_ft/sigobs_vec$Femaleadult);
  pos = which(alpha_adultft<alpha_adj); pos1 = which(beta_adultft<alpha_adj);
  if(length(pos)!=0){alpha_adultft[pos] = alpha_adultft[pos] + alpha_adj};
  if(length(pos1)!=0){beta_adultft[pos1] = beta_adultft[pos1] + alpha_adj};
  
  alpha_adultmt = (A_mt^2/sigobs_vec$Maleadult);   beta_adultmt = (A_mt/sigobs_vec$Maleadult);
  pos = which(alpha_adultmt<alpha_adj); pos1 = which(beta_adultmt<alpha_adj);
  if(length(pos)!=0){alpha_adultmt[pos] = alpha_adultmt[pos] + alpha_adj};
  if(length(pos1)!=0){beta_adultmt[pos1] = beta_adultmt[pos1] + alpha_adj};
  
  returnlist = list(alpha_newt=alpha_newt, alpha_qt=alpha_qt, alpha_yearlt=alpha_yearlt, alpha_adultft=alpha_adultft, alpha_adultmt=alpha_adultmt, beta_newt=beta_newt, beta_qt=beta_qt, 
                    beta_yearlt=beta_yearlt, beta_adulft=beta_adultft, beta_adulmt=beta_adultmt);
  return(returnlist);
}

sum_years <- function(ind_year, Time, lenage)
{
  g = matrix(ind_year, nrow=lenage, ncol=Time);
  fvector = apply(g, MARGIN=2, FUN=sum); 
  return(fvector);
}

update_lambda<-function(beta_1t, alpha_1t, data_1t)
{
  alpha = data_1t + alpha_1t;
  beta = beta_1t + 1;
  s1 = rgamma(n=1, shape = alpha, rate=beta);
  return(s1); 
}

update_lambda_T<-function(beta_T, alpha_T, T_count)
{
  alpha = T_count + alpha_T;
  beta = beta_T + 1;
  s1 = rgamma(n=length(T_count), shape = alpha, rate=beta);
  return(s1); 
}

update_nba_terms <- function(tt, kk, Time, preg, yearl_year, NBA_ft, 
                             Y_kt, New_t, NA_19ft, NA_19mt){
  if((kk>=1) & (kk<=(preg-2))){
    if(kk!=3){
      s1 = lfactorial(NBA_ft[kk+((tt-1)*preg)])-lfactorial(NBA_ft[kk+1+((tt+1-1)*preg)]);
      s1 = s1-lfactorial(NBA_ft[kk+((tt-1)*preg)]-NBA_ft[kk+1+((tt+1-1)*preg)]);
    }
    if(kk==3){
      ss = NBA_ft[kk+((tt-1)*preg)]+NA_19ft[tt];
      s1 = lfactorial(ss)-lfactorial(NBA_ft[kk+1+((tt+1-1)*preg)]) - lfactorial(ss-NBA_ft[kk+1+((tt+1-1)*preg)]);
    }
  }
  if(kk>=(preg-1)){
    ss = (NBA_ft[(preg-1)+((tt-1)*preg)]+NBA_ft[preg+((tt-1)*preg)]-New_t[tt]);
    s1 = lfactorial(ss) - lfactorial(NBA_ft[preg+((tt+1-1)*preg)]);
    s1 = s1 - lfactorial(ss-NBA_ft[preg+((tt+1-1)*preg)]);
  }
  return(s1);
}

birth_rate_cal_t_new3 <- function(tt, Time, coeff_r, alpha_r, totalpop8, existing, newpop, whole_pop_mean, risk_class, rain){
  result = rep(0, 2);
  if(tt<=Time){
    #totalpop8[tt] = ((totalpop8[tt]*whole_pop_mean) - existing + newpop)/whole_pop_mean;
    
    totalpop8_new = ((totalpop8[tt]*whole_pop_mean) - existing + newpop)/whole_pop_mean;
    R_rnew = alpha_r[1]+(alpha_r[2]*(coeff_r$Month3[tt]^2))+
      (alpha_r[3]*(coeff_r$Month3[tt]^3))+(alpha_r[4]*(rain[tt]^2))+(alpha_r[5]*coeff_r$Month3[tt])+
      (alpha_r[6]*totalpop8_new)+(alpha_r[7]*(rain[tt]))+(alpha_r[8]*coeff_r$min[tt])+
      (alpha_r[9]*coeff_r$max[tt]);
    R_rnew = exp(R_rnew)/(1+exp(R_rnew));
    
    R_rnew = R_rnew - (R_rnew*risk_class[2]);
    result[1] = R_rnew; result[2] = totalpop8_new;
  }
  if(tt>Time){
    result[1] = -100; result[2] = -100;
  }
  
  return(result);
}

assist_other_densities1<-function(tt, Time, preg, yearl_year, NBA_ft, 
                                  Y_kt, New_t, NA_19ft, NA_19mt, s_atest, R_rnext, 
                                  rc, SA_19mt, terms_pick, prob_male_factor){
  ww1 = sum(NBA_ft[(1:preg)+((tt+1-1)*preg)]);
  
  ww2 = New_t[tt]+sum(NBA_ft[(1:preg)+((tt-1)*preg)])+NA_19ft[tt];
  ww2 = ww2-New_t[tt]-sum(NBA_ft[(1:preg)+((tt+1-1)*preg)]);
  
  ww21 = NA_19mt[tt]+SA_19mt[tt]-SA_19mt[tt+1];
  
  ww22 = Y_kt[yearl_year+((tt-1)*yearl_year)]-NA_19ft[tt+1]-NA_19mt[tt+1];
  
  s2 = (ww1*log(s_atest))+(NA_19ft[tt+1]*log(rc*s_atest))+(NA_19mt[tt+1]*log((1-rc)*s_atest*prob_male_factor))+(SA_19mt[tt+1]*log(prob_male_factor*s_atest));
  s2 = s2 + (ww2*log(1-s_atest)) + (ww21*log(1-(prob_male_factor*s_atest))) + (ww22*log(1-(rc*s_atest)-((1-rc)*s_atest*prob_male_factor)));
  
  s1 = sum(terms_pick) + s2;
  if(tt<=(Time-8)){
    ss = (NBA_ft[(preg-1)+((tt+8-1)*preg)]+NBA_ft[preg+((tt+8-1)*preg)]);
    s2 = (New_t[tt+8]*log(R_rnext))+((ss-New_t[tt+8])*log(1-R_rnext));
    
    s1 = s1 + s2;
  }
  
  return(s1);
}

NA19_densities1_test <- function(class, tt, Time, preg, loc, yearl_year, NBA_ft, 
                                 candate, Y_kt, New_t, NA_19ft, NA_19mt, 
                                 s_atest, R_rnext, rc, SA_19mt, terms_pick, prob_male_factor){
  nba_pick = NBA_ft[(1:preg)+((tt-1)*preg)];
  
  
  if(class=="NA19mt"){
    NA19ft = NA_19ft[tt]; NA19mt = candate; SA19mt = SA_19mt[tt];
    ss = SA19mt + NA19mt;
    #terms_pick[loc]=lfactorial(ss)-lfactorial(SA_19mt[tt+1])-lfactorial(ss-SA_19mt[tt+1]);
    site=lfactorial(ss)-lfactorial(SA_19mt[tt+1])-lfactorial(ss-SA_19mt[tt+1]);
    
    ww1 = sum(NBA_ft[(1:preg)+((tt+1-1)*preg)]);
    
    ww2 = New_t[tt]+sum(nba_pick)+NA19ft;
    ww2 = ww2-New_t[tt]-sum(NBA_ft[(1:preg)+((tt+1-1)*preg)]);
    
    ww21 = NA19mt+SA19mt-SA_19mt[tt+1];
    
    ww22 = Y_kt[yearl_year+((tt-1)*yearl_year)]-NA_19ft[tt+1]-NA_19mt[tt+1];
    
    s2 = (ww1*log(s_atest))+(NA_19ft[tt+1]*log(rc*s_atest))+(NA_19mt[tt+1]*log((1-rc)*s_atest*prob_male_factor))+(SA_19mt[tt+1]*log(prob_male_factor*s_atest));
    s2 = s2 + (ww2*log(1-s_atest)) + (ww21*log(1-(prob_male_factor*s_atest))) + (ww22*log(1-(rc*s_atest)-((1-rc)*s_atest*prob_male_factor)));
    
    s1 = sum(terms_pick[-loc]) + site + s2;
    if(tt<=(Time-8)){
      ss = (NBA_ft[(preg-1)+((tt+8-1)*preg)]+NBA_ft[preg+((tt+8-1)*preg)]);
      s2 = (New_t[tt+8]*log(R_rnext))+((ss-New_t[tt+8])*log(1-R_rnext));
      
      s1 = s1 + s2;
    }
  }
  if(class=="SA19mt"){ 
    NA19ft = NA_19ft[tt]; NA19mt = NA_19mt[tt]; SA19mt = candate;
    
    ss = SA19mt + NA19mt;
    #terms_pick[loc]=lfactorial(ss)-lfactorial(SA_19mt[tt+1])-lfactorial(ss-SA_19mt[tt+1]);
    site = lfactorial(ss)-lfactorial(SA_19mt[tt+1])-lfactorial(ss-SA_19mt[tt+1]);
    
    ww1 = sum(NBA_ft[(1:preg)+((tt+1-1)*preg)]);
    
    ww2 = New_t[tt]+sum(nba_pick)+NA19ft;
    ww2 = ww2-New_t[tt]-sum(NBA_ft[(1:preg)+((tt+1-1)*preg)]);
    
    ww21 = NA19mt+SA19mt-SA_19mt[tt+1];
    
    ww22 = Y_kt[yearl_year+((tt-1)*yearl_year)]-NA_19ft[tt+1]-NA_19mt[tt+1];
    
    s2 = (ww1*log(s_atest))+(NA_19ft[tt+1]*log(rc*s_atest))+(NA_19mt[tt+1]*log((1-rc)*s_atest*prob_male_factor))+(SA_19mt[tt+1]*log(prob_male_factor*s_atest));
    s2 = s2 + (ww2*log(1-s_atest)) + (ww21*log(1-(prob_male_factor*s_atest))) + (ww22*log(1-(rc*s_atest)-((1-rc)*s_atest*prob_male_factor)));
    
    s1 = sum(terms_pick[-loc]) + site + s2;
    if(tt<=(Time-8)){
      ss = (NBA_ft[(preg-1)+((tt+8-1)*preg)]+NBA_ft[preg+((tt+8-1)*preg)]);
      s2 = (New_t[tt+8]*log(R_rnext))+((ss-New_t[tt+8])*log(1-R_rnext));
      
      s1 = s1 + s2;
    }
  }
  return(s1);
}

assist_other_densities1_test<-function(tt, Time, preg, yearl_year, NBA_ft, 
                                       Y_kt, New_t, NA_19ft, NA_19mt, s_atest, R_rnext, 
                                       rc, SA_19mt, terms_pick, prob_male_factor){
  ww1 = sum(NBA_ft[(1:preg)+((tt+1-1)*preg)]);
  
  ww2 = New_t[tt]+sum(NBA_ft[(1:preg)+((tt-1)*preg)])+NA_19ft[tt];
  ww2 = ww2-New_t[tt]-sum(NBA_ft[(1:preg)+((tt+1-1)*preg)]);
  
  ww21 = NA_19mt[tt]+SA_19mt[tt]-SA_19mt[tt+1];
  
  ww22 = Y_kt[yearl_year+((tt-1)*yearl_year)]-NA_19ft[tt+1]-NA_19mt[tt+1];
  
  s2 = (ww1*log(s_atest))+(NA_19ft[tt+1]*log(rc*s_atest))+(NA_19mt[tt+1]*log((1-rc)*s_atest*prob_male_factor))+(SA_19mt[tt+1]*log(prob_male_factor*s_atest));
  s2 = s2 + (ww2*log(1-s_atest)) + (ww21*log(1-(prob_male_factor*s_atest))) + (ww22*log(1-(rc*s_atest)-((1-rc)*s_atest*prob_male_factor)));
  
  s1 = sum(terms_pick) + s2;
  if(tt<=(Time-8)){
    ss = (NBA_ft[(preg-1)+((tt+8-1)*preg)]+NBA_ft[preg+((tt+8-1)*preg)]);
    s2 = (New_t[tt+8]*log(R_rnext))+((ss-New_t[tt+8])*log(1-R_rnext));
    
    s1 = s1 + s2;
  }
  
  return(s1);
}


pop_prop_update <- function(Time, New_t, Qsum_t, Yearsum_t, A_ft, A_mt, alpha_T, beta_T, lambda_T, meanvec, sd_pi, pi_param, popl_prop1){
  
  old = dgamma(lambda_T, alpha_T, beta_T, log=TRUE) + 
    dbeta((1/popl_prop1), shape1=pi_param[1], shape2=sum(pi_param[-1]), log=TRUE) - (2*log(popl_prop1)) -
    log(popl_prop1*(1-popl_prop1));
  
  popl_prop_new1 = rnorm(n=Time, mean=log(popl_prop1/(1-popl_prop1)), sd=sd_pi);
  popl_prop_new1 = exp(popl_prop_new1)/(1+exp(popl_prop_new1));
  popl_prop_new = 1/popl_prop_new1;
  
  meanvec_new = Pois_mean_simple(Time, New_t, Qsum_t, Yearsum_t, A_ft, A_mt, popl_prop_new);
  alpha_T_new = meanvec_new^2/sigma_T_gamma;  beta_T_new = meanvec_new/sigma_T_gamma;
  
  new = dgamma(lambda_T, alpha_T_new, beta_T_new, log=TRUE) +
    dbeta((1/popl_prop_new1), shape1=pi_param[1], shape2=sum(pi_param[-1]), log=TRUE) - (2*log(popl_prop_new1)) - 
    log(popl_prop_new1*(1-popl_prop_new1));
  
  diff = new - old;
  
  uu = runif(n=Time, 0, 1);
  
  pos = which(log(uu)<diff);
  
  if(length(pos)!=0){
    popl_prop1[pos] = popl_prop_new1[pos];
    popl_prop[pos] = popl_prop_new[pos];
    alpha_T[pos] = alpha_T_new[pos];
    beta_T[pos] = beta_T_new[pos];
    meanvec[pos] = meanvec_new[pos];
  }
  add = cbind(popl_prop1, meanvec);
  add = cbind(add, alpha_T);
  add = cbind(add, beta_T);
  add = cbind(add, popl_prop);
  
  return(add);
}
