# Supplementary material for: Hierarchical Bayesian Integrated Modeling of Age- and Sex-Structured Wildlife Population Dynamics
Source: J Agric Biol Environ Stat. 2024 Jul 2;30(4):1068–93. doi: 10.1007/s13253-024-00634-w (PMC12559060; doi:10.1007/s13253-024-00634-w)
Supplement: Supplementary file 5 — (zip 1301 KB) [file 13253_2024_634_MOESM5_ESM.zip › R code_Input_Output_Data_Subroutines_Function_Descriptions/subroutines/sigma_modified.R]

options(digits=22);

update_sigobs_modified_diff<-function(sigobs_vec, lambda_newt, lambda_qt, lambda_yt, lambda_adulft, lambda_adulmt, alpha_newt, alpha_qt, alpha_yt, 
                                 alpha_adulft, alpha_adulmt, beta_newt, beta_qt, beta_yt, beta_adulft, beta_adulmt,
                                 New_t, Qsum_t, Yearsum_t, A_ft, A_mt, alpha_adj)
{
  ######## Newborn ##############
  sigobs_new = sigobs_vec$New;
  
  s1 = -sum(lambda_newt*beta_newt) + sum((alpha_newt-1)*log(lambda_newt)) + sum(alpha_newt*log(beta_newt)) - sum(lgamma(alpha_newt));
  
  new = rnorm(n=1, mean=log(sigobs_new), sd=0.5);  
  new = exp(new);
  newalpha_newt = (New_t^2/new);  newbeta_newt = (New_t/new);
  pos = which(newalpha_newt<alpha_adj); pos1 = which(newbeta_newt<alpha_adj);
  if(length(pos)!=0){ newalpha_newt[pos] = newalpha_newt[pos] + alpha_adj};
  if(length(pos1)!=0){newbeta_newt[pos1] = newbeta_newt[pos1] + alpha_adj};
  
  s2 = -sum(lambda_newt*newbeta_newt) + sum((newalpha_newt-1)*log(lambda_newt)) + sum(newalpha_newt*log(newbeta_newt)) - sum(lgamma(newalpha_newt));
  
  diff = s2 - s1 + log(new) - log(sigobs_new);
  u = runif(n=1, 0, 1);
  if(log(u)<diff)
  {
    sigobs_new = new;  
  }
  
  ############ Quarter ################
  sigobs_qt = sigobs_vec$Quarter;
  
  s1 = -sum(lambda_qt*beta_qt) + sum((alpha_qt-1)*log(lambda_qt)) + sum(alpha_qt*log(beta_qt)) - sum(lgamma(alpha_qt));
  
  new = rnorm(n=1, mean=log(sigobs_qt), sd=0.5);  
  new = exp(new);
  newalpha_qt = (Qsum_t^2/new);  newbeta_qt = (Qsum_t/new);
  pos = which(newalpha_qt<alpha_adj); pos1 = which(newbeta_qt<alpha_adj);
  if(length(pos)!=0){newalpha_qt[pos] = newalpha_qt[pos] + alpha_adj};
  if(length(pos1)!=0){newbeta_qt[pos1] = newbeta_qt[pos1] + alpha_adj};
  
  s2 = -sum(lambda_qt*newbeta_qt) + sum((newalpha_qt-1)*log(lambda_qt)) + sum(newalpha_qt*log(newbeta_qt)) - sum(lgamma(newalpha_qt));
  
  diff = s2 - s1 + log(new) - log(sigobs_qt);
  u = runif(n=1, 0, 1);
  if(log(u)<diff)
  {
    sigobs_qt = new;  
  }
  
  ############ Half-yearling ################
  sigobs_hy = sigobs_vec$Hyearling;
  
  s1 = -sum(lambda_yt*beta_yt) + sum((alpha_yt-1)*log(lambda_yt)) + sum(alpha_yt*log(beta_yt)) - sum(lgamma(alpha_yt));
  
  new = rnorm(n=1, mean=log(sigobs_hy), sd=0.5);  
  new = exp(new);
  newalpha_yt = (Yearsum_t^2/new); newbeta_yt = (Yearsum_t/new);  
  pos = which(newalpha_yt<alpha_adj); pos1 = which(newbeta_yt<alpha_adj);
  if(length(pos)!=0){newalpha_yt[pos] = newalpha_yt[pos] + alpha_adj}; 
  if(length(pos1)!=0){newbeta_yt[pos1] = newbeta_yt[pos1] + alpha_adj};
  
  s2 = -sum(lambda_yt*newbeta_yt) + sum((newalpha_yt-1)*log(lambda_yt)) + sum(newalpha_yt*log(newbeta_yt)) - sum(lgamma(newalpha_yt));
  
  diff = s2 - s1 + log(new) - log(sigobs_hy);
  u = runif(n=1, 0, 1);
  if(log(u)<diff)
  {
    sigobs_hy = new;  
  }
  
  ############ Adult female ################
  sigobs_f = sigobs_vec$Femaleadult;
  
  s1 = -sum(lambda_adulft*beta_adulft) + sum((alpha_adulft-1)*log(lambda_adulft)) + sum(alpha_adulft*log(beta_adulft)) - sum(lgamma(alpha_adulft));
  
  new = rnorm(n=1, mean=log(sigobs_f), sd=0.5);  
  new = exp(new);
  newalpha_adulft = (A_ft^2/new);  newbeta_adulft = (A_ft/new);  
  pos = which(newalpha_adulft<alpha_adj); pos1 = which(newbeta_adulft<alpha_adj);
  if(length(pos)!=0){newalpha_adulft[pos] = newalpha_adulft[pos] + alpha_adj};
  if(length(pos1)!=0){newbeta_adulft[pos1] = newbeta_adulft[pos1] + alpha_adj};
  
  s2 = -sum(lambda_adulft*newbeta_adulft) + sum((newalpha_adulft-1)*log(lambda_adulft)) + sum(newalpha_adulft*log(newbeta_adulft)) - sum(lgamma(newalpha_adulft));
  
  diff = s2 - s1 + log(new) - log(sigobs_f);
  u = runif(n=1, 0, 1);
  if(log(u)<diff)
  {
    sigobs_f = new;  
  }
  
  ############ Adult male ################
  sigobs_m = sigobs_vec$Maleadult;
  
  s1 = -sum(lambda_adulmt*beta_adulmt) + sum((alpha_adulmt-1)*log(lambda_adulmt)) + sum(alpha_adulmt*log(beta_adulmt)) - sum(lgamma(alpha_adulmt));
  
  new = rnorm(n=1, mean=log(sigobs_m), sd=0.5);  
  new = exp(new);
  newalpha_adulmt = (A_mt^2/new); newbeta_adulmt = (A_mt/new);
  pos = which(newalpha_adulmt<alpha_adj); pos1 = which(newbeta_adulmt<alpha_adj);
  if(length(pos)!=0){newalpha_adulmt[pos] = newalpha_adulmt[pos] + alpha_adj};
  if(length(pos1)!=0){newbeta_adulmt[pos1] = newbeta_adulmt[pos1] + alpha_adj};
  
  s2 = -sum(lambda_adulmt*newbeta_adulmt) + sum((newalpha_adulmt-1)*log(lambda_adulmt)) + sum(newalpha_adulmt*log(newbeta_adulmt)) - sum(lgamma(newalpha_adulmt));
  
  
  diff = s2 - s1 + log(new) - log(sigobs_m);
  u = runif(n=1, 0, 1);
  if(log(u)<diff)
  {
    sigobs_m = new;  
  }
  
  returnlist = list(New=sigobs_new, Quarter=sigobs_qt, Hyearling=sigobs_hy, Femaleadult=sigobs_f,
                    Maleadult=sigobs_m);
  return(returnlist);
}

update_sigmaT_modified<-function(sigma_T_gamma, lambda_T, alpha_T, beta_T)
{
  s1 = -sum(lambda_T*beta_T) + sum((alpha_T-1)*log(lambda_T)) + sum(alpha_T*log(beta_T)) - sum(lgamma(alpha_T));
  
  
  new = rnorm(n=1, mean=log(sigma_T_gamma), sd=0.05);  
  new = exp(new);
  
  newalpha_T = (sigma_T_gamma*alpha_T/new); 
  
  newbeta_T = (sigma_T_gamma*beta_T/new); 
  
  s2 = -sum(lambda_T*newbeta_T) + sum((newalpha_T-1)*log(lambda_T)) + sum(newalpha_T*log(newbeta_T)) - sum(lgamma(newalpha_T));
  
  
  diff = s2 - s1 + log(new) - log(sigma_T_gamma);
  u = runif(n=1, 0, 1);
  if(log(u)<diff)
  {
    sigma_T_gamma = new;  
  }
  return(sigobs);
}
