# Supplementary material for: Hierarchical Bayesian Integrated Modeling of Age- and Sex-Structured Wildlife Population Dynamics
Source: J Agric Biol Environ Stat. 2024 Jul 2;30(4):1068–93. doi: 10.1007/s13253-024-00634-w (PMC12559060; doi:10.1007/s13253-024-00634-w)
Supplement: Supplementary file 5 — (zip 1301 KB) [file 13253_2024_634_MOESM5_ESM.zip › R code_Input_Output_Data_Subroutines_Function_Descriptions/subroutines/state_initial_int.R]

options(digits=22);
source("subroutines/assisting_codes.R");

initial_updateNAf01<-function(kk, preg, yearl_year, Time, existing, N22, n01_mean, sig_01, s_at, R_r, bounds, 
                              s_aframe, coeff_r, alpha_r, alpha_sa, New_0, NBA_f0, Y_k0, NBA_ft, NA_19ft, NA_19mt, 
                              SA_19mt, rc, whole_pop_mean, whole_pop_meanj, initerms,
                              risk_class, prob_male_factor)
{
  mh_sd = 10;
  initerms_pick = initerms;
  tt = 0;
  existing = as.numeric(existing);
  R_rpick = R_r[tt+8];
  N21 = existing;
  
  pop1_pick = s_aframe$totalpop1[tt+1];
  pop8_pick = coeff_r$totalpop8[tt+8];
  
  totalpop1 = s_aframe$totalpop1; 
  totalpop1_pick = (s_aframe$totalpop1[tt+1]*whole_pop_meanj)-existing;
  
  totalpop8 = coeff_r$totalpop8;
  totalpop8_pick = (coeff_r$totalpop8[tt+8]*whole_pop_mean)-existing; 
  
  ww1 = sum(NBA_ft[(1:preg)+((tt+1-1)*preg)]);
  
  ww2 = New_0+sum(NBA_f0);
  ww2 = ww2-New_0-sum(NBA_ft[(1:preg)+((tt+1-1)*preg)]);
  
  ww21 = A_m0-SA_19mt[tt+1];
  
  ww22 = Y_k0[yearl_year]-NA_19ft[tt+1]-NA_19mt[tt+1];
  
  s2 = (ww1*log(s_at))+(NA_19ft[tt+1]*log(rc[1]*s_at))+(NA_19mt[tt+1]*log((1-rc[1])*s_at*prob_male_factor))+(SA_19mt[tt+1]*log(prob_male_factor*s_at));
  s2 = s2+(ww2*log(1-s_at))+(ww21*log(1-(prob_male_factor*s_at)))+(ww22*log(1-(rc[1]*s_at)-((1-rc[1])*s_at*prob_male_factor)));
  
  s1 = sum(initerms) + s2;
  
  ss = (NBA_ft[(preg-1)+((tt+8-1)*preg)]+NBA_ft[preg+((tt+8-1)*preg)]);
  s2 = (New_t[tt+8]*log(R_rpick))+((ss-New_t[tt+8])*log(1-R_rpick));
  s1 = s1 + s2;
  s1 = s1 - (0.5*((log(N21+1)-log(n01_mean))/sig_01)^2);   
  
  new = rnorm(n=1, existing, mh_sd);    
  N21_new = round(new, digits=0);  
  
  lower = max(N22, bounds[1]); 
  if((N21_new>=lower) & (N21_new<=bounds[2]))
  {
    totalpop1[tt+1] = (totalpop1_pick+N21_new)/whole_pop_meanj;
    totalpop8[tt+8] = (totalpop8_pick+N21_new)/whole_pop_mean;
    
    R_rnext = birth_rate_cal_new3((tt+8), coeff_r, alpha_r, totalpop8, risk_class);
    s_atest = s_a_calc((tt+1), s_aframe, alpha_sa, totalpop1, risk_class);
    
    initerms_pick[kk+1] = lfactorial(N21_new)-lfactorial(N21_new-N22)-lfactorial(N22);
    
    ww2 = ww2 - NBA_f0[kk] + N21_new; 
    
    s2 = (ww1*log(s_atest))+(NA_19ft[tt+1]*log(rc[1]*s_atest))+(NA_19mt[tt+1]*log((1-rc[1])*s_atest*prob_male_factor))+(SA_19mt[tt+1]*log(prob_male_factor*s_atest));
    s2 = s2+(ww2*log(1-s_atest))+(ww21*log(1-(prob_male_factor*s_atest)))+(ww22*log(1-(rc[1]*s_atest)-((1-rc[1])*s_atest*prob_male_factor)));
    
    s3 = sum(initerms_pick) + s2;
    
    ss = (NBA_ft[(preg-1)+((tt+8-1)*preg)]+NBA_ft[preg+((tt+8-1)*preg)]);
    s2 = (New_t[tt+8]*log(R_rnext)) + ((ss-New_t[tt+8])*log(1-R_rnext));
    s3 = s3 + s2;
    
    s3 = s3 - (0.5*((log(N21_new+1)-log(n01_mean))/sig_01)^2);   
    
    diff = s3 - s1;
    diff = diff - (pnorm(N21_new+0.5, mean=existing, sd=mh_sd)-pnorm(N21_new-0.5, mean=existing, sd=mh_sd));
    diff = diff + (pnorm(existing+0.5, mean=N21_new, sd=mh_sd)-pnorm(existing-0.5, mean=N21_new, sd=mh_sd));
    #diff = s3 - s1 + log(N21_new+1) -log(existing+1);  
    u = runif(n=1, 0, 1);
    if(log(u)<diff)
    {
      existing = N21_new;
      s_at = s_atest; R_rpick = R_rnext;
      pop1_pick = totalpop1[tt+1];
      pop8_pick = totalpop8[tt+8];
    } 
  }
  result = rep(0, 6);
  result[1] = existing; result[2] = s_at; result[3] = R_rpick;
  result[4]=pop1_pick; result[5]=pop8_pick;
  result[6] = lfactorial(existing)-lfactorial(existing-N22)-lfactorial(N22);
  return(result);
}

initial_updateNAf0_lesspreg_new1<-function(kk, preg, yearl_year, Time, existing, N21, n01_mean, sig_01, 
                                           s_at, R_r, bounds, s_aframe, coeff_r, 
                                           alpha_r, alpha_sa, New_0, NBA_f0, Y_k0, NBA_ft, NA_19ft, 
                                           NA_19mt, SA_19mt, R_r0, rc, whole_pop_mean, 
                                           whole_pop_meanj, initerms, risk_class, prob_male_factor, mh_nba0)
{
  initerms_pick = initerms;
  tt = 0;
  R_rpick = R_r[tt+8];
  existing = as.numeric(existing);
  
  N01 = existing;
  pop1_pick = s_aframe$totalpop1[tt+1];
  pop8_pick = coeff_r$totalpop8[tt+8];
  
  totalpop1 = s_aframe$totalpop1; 
  totalpop1_pick = (s_aframe$totalpop1[tt+1]*whole_pop_meanj)-existing;
  
  totalpop8 = coeff_r$totalpop8;
  totalpop8_pick = (coeff_r$totalpop8[tt+8]*whole_pop_mean)-existing; 
  
  ww1 = sum(NBA_ft[(1:preg)+((tt+1-1)*preg)]);
  
  ww2 = New_0+sum(NBA_f0);
  ww2 = ww2-New_0-sum(NBA_ft[(1:preg)+((tt+1-1)*preg)]);
  
  ww21 = A_m0-SA_19mt[tt+1];
  
  ww22 = Y_k0[yearl_year]-NA_19ft[tt+1]-NA_19mt[tt+1];
  
  s2 = (ww1*log(s_at))+(NA_19ft[tt+1]*log(rc[1]*s_at))+(NA_19mt[tt+1]*log((1-rc[1])*s_at*prob_male_factor))+(SA_19mt[tt+1]*log(prob_male_factor*s_at));
  s2 = s2+(ww2*log(1-s_at))+(ww21*log(1-(prob_male_factor*s_at)))+(ww22*log(1-(rc[1]*s_at)-((1-rc[1])*s_at*prob_male_factor)));
  
  s1 = sum(initerms) + s2;
  
  ss = (NBA_ft[(preg-1)+((tt+8-1)*preg)]+NBA_ft[preg+((tt+8-1)*preg)]);
  s2 = (New_t[tt+8]*log(R_rpick))+((ss-New_t[tt+8])*log(1-R_rpick));
  s1 = s1 + s2;
  
  s5 = 0;
  if((kk==(preg-1)) | (kk==preg)){
    ss = NBA_f0[preg-1] + NBA_f0[preg];
    s5 = lfactorial(ss)-lfactorial(ss-New_0)-lfactorial(New_0);
    s5 = s5+(New_0*log(R_r0))+((ss-New_0)*log(1-R_r0));
  }
  
  s1 = s1 + s5 - (0.5*((log(N01+1)-log(n01_mean))/sig_01)^2);   
  
  #new = rnorm(n=1, log(existing+1), 2);
  #N01_new = round((exp(new)-1), digits=0);
  
  if(kk<(preg-1)){
    lower = max(N21, bounds[1]);
  }
  if(kk==(preg-1)){
    lower = max((NBA_ft[preg+((tt+1-1)*preg)]-NBA_f0[preg]+New_0), bounds[1]);
  }
  if(kk==preg){
    lower = max((NBA_ft[preg+((tt+1-1)*preg)]-NBA_f0[preg-1]+New_0), bounds[1]);
  }
  
  N01_new = round(rnorm(n=1, mean=existing, sd=sqrt(mh_nba0[kk])), digits=0);
  
  if((N01_new>=lower) & (N01_new<=bounds[2]))
  {
    totalpop1[tt+1] = (totalpop1_pick+N01_new)/whole_pop_meanj;
    totalpop8[tt+8] = (totalpop8_pick+N01_new)/whole_pop_mean;
    
    R_rnext = birth_rate_cal_new3((tt+8), coeff_r, alpha_r, totalpop8, risk_class);
    s_atest = s_a_calc((tt+1), s_aframe, alpha_sa, totalpop1, risk_class);
    
    if(kk<(preg-1)){
      s4 = 0;
      initerms_pick[kk+1] = lfactorial(N01_new)-lfactorial(N01_new-N21)-lfactorial(N21);
    }
    if(kk==(preg-1)){
      ss = N01_new + NBA_f0[preg];
      s4 = lfactorial(ss)-lfactorial(ss-New_0)-lfactorial(New_0);
      s4 = s4+(New_0*log(R_r0))+((ss-New_0)*log(1-R_r0));
      
      ss = N01_new + NBA_f0[preg]-New_0;
      initerms_pick[preg] = lfactorial(ss)-lfactorial(ss-NBA_ft[preg])-lfactorial(NBA_ft[preg]);
    }
    if(kk==preg){
      ss = NBA_f0[preg-1] + N01_new;
      s4 = lfactorial(ss)-lfactorial(ss-New_0)-lfactorial(New_0);
      s4 = s4+(New_0*log(R_r0))+((ss-New_0)*log(1-R_r0));
      
      ss = NBA_f0[preg-1]+N01_new-New_0;
      initerms_pick[preg] = lfactorial(ss)-lfactorial(ss-NBA_ft[preg])-lfactorial(NBA_ft[preg]);
    }
    
    ww2 = ww2 - NBA_f0[kk] + N01_new; 
    
    s2 = (ww1*log(s_atest))+(NA_19ft[tt+1]*log(rc[1]*s_atest))+(NA_19mt[tt+1]*log((1-rc[1])*s_atest*prob_male_factor))+(SA_19mt[tt+1]*log(prob_male_factor*s_atest));
    s2 = s2+(ww2*log(1-s_atest))+(ww21*log(1-(prob_male_factor*s_atest)))+(ww22*log(1-(rc[1]*s_atest)-((1-rc[1])*s_atest*prob_male_factor)));
    
    s3 = sum(initerms_pick) + s2 + s4;
    
    ss = (NBA_ft[(preg-1)+((tt+8-1)*preg)]+NBA_ft[preg+((tt+8-1)*preg)]);
    s2 = (New_t[tt+8]*log(R_rnext))+((ss-New_t[tt+8])*log(1-R_rnext));
    s3 = s3 + s2;
    s3 = s3 - (0.5*((log(N01_new+1)-log(n01_mean))/sig_01)^2);
    
    diff = s3 - s1;
    diff = diff - (pnorm(N01_new+0.5, mean=existing, sd=sqrt(mh_nba0[kk]))-pnorm(N01_new-0.5, mean=existing, sd=sqrt(mh_nba0[kk])));
    diff = diff + (pnorm(existing+0.5, mean=N01_new, sd=sqrt(mh_nba0[kk]))-pnorm(existing-0.5, mean=N01_new, sd=sqrt(mh_nba0[kk])));
    #diff = s3 - s1 + log(N01_new+1) -log(existing+1);  
    u = runif(n=1, 0, 1);
    if(log(u)<diff)
    {
      existing = N01_new;
      s_at = s_atest; R_rpick = R_rnext;
      pop1_pick = totalpop1[tt+1];
      pop8_pick = totalpop8[tt+8];
    } 
    if(log(u)>diff)
    {
      existing = existing;
    }
  }
  
  result = rep(0, 6);
  result[1] = existing; result[2] = s_at; result[3] = R_rpick;
  result[4]=pop1_pick; result[5]=pop8_pick;
  if(kk<(preg-1)){
    result[6] = lfactorial(existing)-lfactorial(existing-N21)-lfactorial(N21);
  }
  if(kk==(preg-1)){
    result[6] = lfactorial(existing+NBA_f0[preg]-New_0)-lfactorial(existing+NBA_f0[preg]-New_0-NBA_ft[preg])-lfactorial(NBA_ft[preg]);
  }
  if(kk==preg){
    result[6] = lfactorial(NBA_f0[preg-1]+existing-New_0)-lfactorial(NBA_f0[preg-1]+existing-New_0-NBA_ft[preg])-lfactorial(NBA_ft[preg]);
  }
  return(result);
}

initial_updateMt_new1 <- function(preg, yearl_year, Time, existing, N22, n01_mean, sig_01, s_at, R_r, bounds, 
                                  s_aframe, coeff_r, alpha_r, alpha_sa, New_0, NBA_f0, Y_k0, NBA_ft, NA_19ft, NA_19mt, 
                                  SA_19mt, rc, whole_pop_mean, whole_pop_meanj, initerms, risk_class,
                                  prob_male_factor, mh_male0)
{
  initerms_pick = initerms;
  tt = 0;
  R_rpick = R_r[tt+8];
  existing = as.numeric(existing);
  N21 = existing;
  pop1_pick = s_aframe$totalpop1[tt+1];
  pop8_pick = coeff_r$totalpop8[tt+8];
  
  totalpop1 = s_aframe$totalpop1; 
  totalpop1_pick = (s_aframe$totalpop1[tt+1]*whole_pop_meanj)-existing;
  
  totalpop8 = coeff_r$totalpop8;
  totalpop8_pick = (coeff_r$totalpop8[tt+8]*whole_pop_mean)-existing; 
  
  ww1 = sum(NBA_ft[(1:preg)+((tt+1-1)*preg)]);
  
  ww2 = New_0+sum(NBA_f0);
  ww2 = ww2-New_0-sum(NBA_ft[(1:preg)+((tt+1-1)*preg)]);
  
  ww21 = A_m0-SA_19mt[tt+1];
  
  ww22 = Y_k0[yearl_year]-NA_19ft[tt+1]-NA_19mt[tt+1];
  
  s2 = (ww1*log(s_at))+(NA_19ft[tt+1]*log(rc[1]*s_at))+(NA_19mt[tt+1]*log((1-rc[1])*s_at*prob_male_factor))+(SA_19mt[tt+1]*log(prob_male_factor*s_at));
  s2 = s2 + (ww2*log(1-s_at)) + (ww21*log(1-(prob_male_factor*s_at))) + (ww22*log(1-(rc[1]*s_at)-((1-rc[1])*s_at*prob_male_factor)));
  
  s1 = sum(initerms) + s2;
  
  ss = (NBA_ft[(preg-1)+((tt+8-1)*preg)]+NBA_ft[preg+((tt+8-1)*preg)]);
  s2 = (New_t[tt+8]*log(R_rpick))+((ss-New_t[tt+8])*log(1-R_rpick));
  s1 = s1 + s2;
  
  s1 = s1 - (0.5*((log(N21+1)-log(n01_mean))/sig_01)^2);   
  
  lower = max(N22, bounds[1]); 
  
  N21_new = round(rnorm(n=1, mean=existing, sd=sqrt(mh_male0)), digits=0);
  
  if((N21_new>=lower) & (N21_new<=bounds[2]))
  {
    totalpop1[tt+1] = (totalpop1_pick+N21_new)/whole_pop_meanj;
    totalpop8[tt+8] = (totalpop8_pick+N21_new)/whole_pop_mean;
    
    R_rnext = birth_rate_cal_new3((tt+8), coeff_r, alpha_r, totalpop8, risk_class);
    s_atest = s_a_calc((tt+1), s_aframe, alpha_sa, totalpop1, risk_class);
    
    initerms_pick[preg+2] = lfactorial(N21_new)-lfactorial(N21_new-N22)-lfactorial(N22);
    
    ww21 = ww21 - A_m0 + N21_new; 
    
    s2 = (ww1*log(s_atest))+(NA_19ft[tt+1]*log(rc[1]*s_atest))+(NA_19mt[tt+1]*log((1-rc[1])*s_atest*prob_male_factor))+(SA_19mt[tt+1]*log(prob_male_factor*s_atest));
    s2 = s2 + (ww2*log(1-s_atest)) + (ww21*log(1-(prob_male_factor*s_atest))) + (ww22*log(1-(rc[1]*s_atest)-((1-rc[1])*s_atest*prob_male_factor)));
    
    s3 = sum(initerms_pick) + s2;
    
    ss = (NBA_ft[(preg-1)+((tt+8-1)*preg)]+NBA_ft[preg+((tt+8-1)*preg)]);
    s2 = (New_t[tt+8]*log(R_rnext))+((ss-New_t[tt+8])*log(1-R_rnext));
    s3 = s3 + s2;
    
    s3 = s3 - (0.5*((log(N21_new+1)-log(n01_mean))/sig_01)^2);   
    
    diff = s3 - s1;
    diff = diff-(pnorm((N21_new+0.5), mean=existing, sd=sqrt(mh_male0))-pnorm((N21_new-0.5), mean=existing, sd=sqrt(mh_male0)));
    diff = diff+(pnorm((existing+0.5), mean=N21_new, sd=sqrt(mh_male0))-pnorm((existing-0.5), mean=N21_new, sd=sqrt(mh_male0)));
    #diff = s3 - s1 + log(N21_new+1) -log(existing+1);  
    u = runif(n=1, 0, 1);
    if(log(u)<diff)
    {
      existing = N21_new;
      s_at = s_atest; R_rpick = R_rnext;
      pop1_pick = totalpop1[tt+1];
      pop8_pick = totalpop8[tt+8];
    } 
  }
  result = rep(0, 6);
  result[1] = existing; result[2] = s_at; result[3] = R_rpick;
  result[4]=pop1_pick; result[5]=pop8_pick;
  result[6] = lfactorial(existing)-lfactorial(existing-N22)-lfactorial(N22);
  return(result);
}

initial_update<-function(preg, yearl_year, Time, new_0, Q12, nba_f01, nbaprev, R_r0, nbaft9, n01_mean, 
                         sig_01, s_qt, s_at, R_r, 
                         s_aframe, coeff_r, alpha_r, alpha_sa, New_0, NBA_f0, Y_k0, NBA_ft, NA_19ft, NA_19mt, 
                         SA_19mt, rc, whole_pop_mean, whole_pop_meanj, initerms, risk_class, prob_male_factor)
{
  mh_sd = 0.05;
  initerms_pick = initerms;
  tt = 0;
  R_rpick = R_r[tt+8];
  new_0 = as.numeric(new_0);
  N01 = new_0;
  
  pop1_pick = s_aframe$totalpop1[tt+1];
  pop8_pick = coeff_r$totalpop8[tt+8];
  
  totalpop1 = s_aframe$totalpop1; 
  totalpop1_pick = (s_aframe$totalpop1[tt+1]*whole_pop_meanj)-new_0;
  
  totalpop8 = coeff_r$totalpop8;
  totalpop8_pick = (coeff_r$totalpop8[tt+8]*whole_pop_mean)-new_0; 
  
  s1 = lfactorial(NBA_f0[preg-1]+NBA_f0[preg])-lfactorial(new_0)-lfactorial(NBA_f0[preg-1]+NBA_f0[preg]-new_0);
  s1 = s1+(new_0*log(R_r0))+((NBA_f0[preg-1]+NBA_f0[preg]-new_0)*log(1-R_r0));
  
  s1 = s1 + lfactorial(new_0)-lfactorial(Q12)-lfactorial(new_0-Q12)+(Q12*log(s_qt))+((new_0-Q12)*log(1-s_qt));
  
  ww1 = sum(NBA_ft[(1:preg)+((tt+1-1)*preg)]);
  
  ww2 = New_0+sum(NBA_f0);
  ww2 = ww2-New_0-sum(NBA_ft[(1:preg)+((tt+1-1)*preg)]);
  
  ww21 = A_m0-SA_19mt[tt+1];
  
  ww22 = Y_k0[yearl_year]-NA_19ft[tt+1]-NA_19mt[tt+1];
  
  s2 = (ww1*log(s_at))+(NA_19ft[tt+1]*log(rc[1]*s_at))+(NA_19mt[tt+1]*log((1-rc[1])*s_at*prob_male_factor))+(SA_19mt[tt+1]*log(prob_male_factor*s_at));
  s2 = s2+(ww2*log(1-s_at))+(ww21*log(1-(prob_male_factor*s_at)))+(ww22*log(1-(rc[1]*s_at)-((1-rc[1])*s_at*prob_male_factor)));
  
  s1 = s1 + sum(initerms) + s2;
  
  ss = (NBA_ft[(preg-1)+((tt+8-1)*preg)]+NBA_ft[preg+((tt+8-1)*preg)]);
  s2 = (New_t[tt+8]*log(R_rpick))+((ss-New_t[tt+8])*log(1-R_rpick));
  s1 = s1 + s2;
  
  s1 = s1 - (0.5*((log(new_0+1)-log(n01_mean))/sig_01)^2);   
  
  new = rnorm(n=1, new_0, mh_sd);
  N01_new = round(new, digits=0);
  loc = c(1, preg);
  if((N01_new>=max(Q12, nba_f01)) & (N01_new<=max(0, nbaprev-nbaft9)))
  {
    totalpop1[tt+1] = (totalpop1_pick+N01_new)/whole_pop_meanj;
    totalpop8[tt+8] = (totalpop8_pick+N01_new)/whole_pop_mean;
    
    R_rnext = birth_rate_cal_new3((tt+8), coeff_r, alpha_r, totalpop8, risk_class);
    s_atest = s_a_calc((tt+1), s_aframe, alpha_sa, totalpop1, risk_class);
    
    s3 = lfactorial(NBA_f0[preg-1]+NBA_f0[preg])-lfactorial(N01_new)-lfactorial(NBA_f0[preg-1]+NBA_f0[preg]-N01_new);
    s3 = s3+(N01_new*log(R_r0))+((NBA_f0[preg-1]+NBA_f0[preg]-N01_new)*log(1-R_r0));
    
    s3 = s3 + lfactorial(N01_new)-lfactorial(Q12)-lfactorial(N01_new-Q12)+(Q12*log(s_qt))+((N01_new-Q12)*log(1-s_qt));
    
    initerms_pick[loc[1]] = lfactorial(N01_new)-lfactorial(NBA_ft[1+((tt+1-1)*preg)]) - lfactorial(N01_new-NBA_ft[1+((tt+1-1)*preg)]);
    ss = (NBA_f0[preg-1]+NBA_f0[preg]-N01_new);
    initerms_pick[loc[2]] = lfactorial(ss) - lfactorial(NBA_ft[preg+((tt+1-1)*preg)]);
    initerms_pick[loc[2]] = initerms_pick[loc[2]] - lfactorial(ss-NBA_ft[preg+((tt+1-1)*preg)]);
    
    ### addition of new value not required
    
    s2 = (ww1*log(s_atest))+(NA_19ft[tt+1]*log(rc[1]*s_atest))+(NA_19mt[tt+1]*log((1-rc[1])*s_atest*prob_male_factor))+(SA_19mt[tt+1]*log(prob_male_factor*s_atest));
    s2 = s2+(ww2*log(1-s_atest))+(ww21*log(1-(prob_male_factor*s_atest)))+(ww22*log(1-(rc[1]*s_atest)-((1-rc[1])*s_atest*prob_male_factor)));
    
    s3 = sum(initerms_pick) + s2;
    
    ss = (NBA_ft[(preg-1)+((tt+8-1)*preg)]+NBA_ft[preg+((tt+8-1)*preg)]);
    s2 = (New_t[tt+8]*log(R_rnext)) + ((ss-New_t[tt+8])*log(1-R_rnext));
    s3 = s3 + s2;
    
    s3 = s3 - (0.5*((log(N01_new+1)-log(n01_mean))/sig_01)^2);    
    
    diff = s3 - s1;
    diff = diff-(pnorm((N01_new+0.5), mean=new_0, sd=mh_sd)-pnorm((N01_new-0.5), mean=new_0, sd=mh_sd));
    diff = diff+(pnorm((new_0+0.5), mean=N01_new, sd=mh_sd)-pnorm((new_0-0.5), mean=N01_new, sd=mh_sd));
    #diff = s3 - s1 + log(N01_new+1) -log(new_0+1);  
    u = runif(n=1, 0, 1);
    if(log(u)<diff)
    {
      new_0 = N01_new;
      s_at = s_atest; R_rpick = R_rnext;
      pop1_pick = totalpop1[tt+1];
      pop8_pick = totalpop8[tt+8];
    } 
    if(log(u)>diff)
    {
      new_0 = new_0;
    } 
  }
  result = rep(0, 7);
  result[1] = new_0; result[2] = s_at; result[3] = R_rpick;
  result[4]=pop1_pick; result[5]=pop8_pick;
  result[6] = lfactorial(new_0)-lfactorial(NBA_ft[1+((tt+1-1)*preg)]) - lfactorial(new_0-NBA_ft[1+((tt+1-1)*preg)]);
  ss = (NBA_f0[preg-1]+NBA_f0[preg]-new_0);
  result[7] = lfactorial(ss) - lfactorial(NBA_ft[preg+((tt+1-1)*preg)]);
  result[7] = result[7] - lfactorial(ss-NBA_ft[preg+((tt+1-1)*preg)]);
  
  return(result);
}

initial_updateQ <- function(preg, yearl_year, Time, Q_t, Qnext, n01_mean, sig_01, s_qt, s_anext, bounds, 
                            s_aframe, R_r, coeff_r, alpha_r, alpha_sa, New_0, NBA_f0, Y_k0, NBA_ft, 
                            NA_19ft, NA_19mt, SA_19mt, R_r0, rc, whole_pop_mean, 
                            whole_pop_meanj, initerms, risk_class, prob_male_factor)
{
  mh_sd = 0.5;
  tt=0;
  R_rpick = R_r[tt+8];
  Q_t = as.numeric(Q_t);
  Qnext = as.numeric(Qnext);
  
  pop1_pick = s_aframe$totalpop1[tt+1];
  pop8_pick = coeff_r$totalpop8[tt+8];
  
  totalpop1 = s_aframe$totalpop1; 
  totalpop1_pick = (s_aframe$totalpop1[tt+1]*whole_pop_meanj)-Q_t;
  
  totalpop8 = coeff_r$totalpop8;
  totalpop8_pick = (coeff_r$totalpop8[tt+8]*whole_pop_mean)-Q_t; 
  
  s1 = lfactorial(Q_t) - lfactorial(Q_t-Qnext) - lfactorial(Qnext);
  s1 = s1 + (Qnext*log(s_qt)) + ((Q_t-Qnext)*log(1-s_qt));
  
  ww1 = sum(NBA_ft[(1:preg)+((tt+1-1)*preg)]);
  
  ww2 = New_0+sum(NBA_f0);
  ww2 = ww2-New_0-sum(NBA_ft[(1:preg)+((tt+1-1)*preg)]);
  
  ww21 = A_m0-SA_19mt[tt+1];
  
  ww22 = Y_k0[yearl_year]-NA_19ft[tt+1]-NA_19mt[tt+1];
  
  s2 = (ww1*log(s_anext))+(NA_19ft[tt+1]*log(rc[1]*s_anext))+(NA_19mt[tt+1]*log((1-rc[1])*s_anext*prob_male_factor))+(SA_19mt[tt+1]*log(prob_male_factor*s_anext));
  s2 = s2+(ww2*log(1-s_anext))+(ww21*log(1-(prob_male_factor*s_anext)))+(ww22*log(1-(rc[1]*s_anext)-((1-rc[1])*s_anext*prob_male_factor)));
  
  s1 = s1 + sum(initerms) + s2;
  
  ss = (NBA_ft[(preg-1)+((tt+8-1)*preg)]+NBA_ft[preg+((tt+8-1)*preg)]);
  s2 = (New_t[tt+8]*log(R_rpick)) + ((ss-New_t[tt+8])*log(1-R_rpick));
  s1 = s1 + s2;
  s1 = s1 - (0.5*((log(Q_t+1)-log(n01_mean))/sig_01)^2);  
  
  new = rnorm(n=1, Q_t, mh_sd);
  Q_new = round(new, digits=0);
  
  lower = max(Qnext, bounds[1]);
  if((Q_new >= lower) & (Q_new<=bounds[2]))
  {
    s3 = lfactorial(Q_new) - lfactorial(Q_new-Qnext) - lfactorial(Qnext);  
    s3 = s3 + (Qnext*log(s_qt)) + ((Q_new-Qnext)*log(1-s_qt)); 
    
    totalpop1[tt+1] = (totalpop1_pick+Q_new)/whole_pop_meanj;
    totalpop8[tt+8] = (totalpop8_pick+Q_new)/whole_pop_mean;
    
    R_rnext = birth_rate_cal_new3((tt+8), coeff_r, alpha_r, totalpop8, risk_class);
    s_atest = s_a_calc((tt+1), s_aframe, alpha_sa, totalpop1, risk_class);
    
    s3 = lfactorial(Q_new) - lfactorial(Q_new-Qnext) - lfactorial(Qnext);
    s3 = s3 + (Qnext*log(s_qt)) + ((Q_new-Qnext)*log(1-s_qt));
    
    s2 = (ww1*log(s_atest))+(NA_19ft[tt+1]*log(rc[1]*s_atest))+(NA_19mt[tt+1]*log((1-rc[1])*s_atest*prob_male_factor))+(SA_19mt[tt+1]*log(prob_male_factor*s_atest));
    s2 = s2+(ww2*log(1-s_atest))+(ww21*log(1-(prob_male_factor*s_atest)))+(ww22*log(1-(rc[1]*s_atest)-((1-rc[1])*s_atest*prob_male_factor)));
    
    s3 = sum(initerms) + s2;
    
    ss = (NBA_ft[(preg-1)+((tt+8-1)*preg)]+NBA_ft[preg+((tt+8-1)*preg)]);
    s2 = (New_t[tt+8]*log(R_rnext)) + ((ss-New_t[tt+8])*log(1-R_rnext));
    s3 = s3 + s2;
    s3 = s3 - (0.5*((log(Q_new+1)-log(n01_mean))/sig_01)^2);  
    
    diff = s3 - s1;
    diff = diff-(pnorm((Q_new+0.5), mean=Q_t, sd=mh_sd)-pnorm((Q_new-0.5), mean=Q_t, sd=mh_sd));
    diff = diff+(pnorm((Q_t+0.5), mean=Q_new, sd=mh_sd)-pnorm((Q_t-0.5), mean=Q_new, sd=mh_sd));
    #diff = s3 - s1 + log(Q_new+1) - log(Q_t+1); 
    u = runif(n=1, 0, 1);
    if(log(u)<diff)
    {
      Q_t = Q_new;
      s_anext = s_atest; R_rpick = R_rnext;
      pop1_pick = totalpop1[tt+1];
      pop8_pick = totalpop8[tt+8];
    }     
  }
  result = rep(0, 5);
  result[1] = Q_t; result[2] = s_anext; result[3] = R_rpick;
  result[4]=pop1_pick; result[5]=pop8_pick;
  return(result); 
}

initial_hy_calc <- function(NBA_f0, s_ht, s_qt)
{
  ff = 1:7;
  Y1 = round(NBA_f0[6:12]*((s_qt)^5)*((s_ht)^ff), digits=0);
  
  ff1 = 8:13;
  Y2 = round(NBA_f0[1:6]*((s_qt)^5)*((s_ht)^ff1), digits=0);
  
  Y_k01 = append(Y1, Y2);
  
  return(Y_k01);
}

initial_updateY18<-function(preg, yearl_year, Time, N01, N21, N22, n01_mean, sig_01, s_at, R_r, bounds, 
                            s_aframe, coeff_r, alpha_r, alpha_sa, New_0, NBA_ft, NBA_f0, Y_k0, NA_19ft, NA_19mt, 
                            SA_19mt, rc, whole_pop_mean, whole_pop_meanj, initerms, risk_class, prob_male_factor)
{
  mh_sd = 1;
  initerms_pick = initerms;
  tt = 0;
  R_rpick = R_r[tt+8];
  
  pop1_pick = s_aframe$totalpop1[tt+1];
  pop8_pick = coeff_r$totalpop8[tt+8];
  
  totalpop1 = s_aframe$totalpop1; 
  totalpop1_pick = (s_aframe$totalpop1[tt+1]*whole_pop_meanj)-N01;
  
  totalpop8 = coeff_r$totalpop8;
  totalpop8_pick = (coeff_r$totalpop8[tt+8]*whole_pop_mean)-N01; 
  
  ww1 = sum(NBA_ft[(1:preg)+((tt+1-1)*preg)]);
  
  ww2 = New_0+sum(NBA_f0);
  ww2 = ww2-New_0-sum(NBA_ft[(1:preg)+((tt+1-1)*preg)]);
  
  ww21 = A_m0-SA_19mt[tt+1];
  
  ww22 = Y_k0[yearl_year]-NA_19ft[tt+1]-NA_19mt[tt+1];
  
  s2 = (ww1*log(s_at))+(NA_19ft[tt+1]*log(rc[1]*s_at))+(NA_19mt[tt+1]*log((1-rc[1])*s_at*prob_male_factor))+(SA_19mt[tt+1]*log(prob_male_factor*s_at));
  s2 = s2+(ww2*log(1-s_at))+(ww21*log(1-(prob_male_factor*s_at)))+(ww22*log(1-(rc[1]*s_at)-((1-rc[1])*s_at*prob_male_factor)));
  
  s1 = sum(initerms) + s2;
  
  ss = (NBA_ft[(preg-1)+((tt+8-1)*preg)]+NBA_ft[preg+((tt+8-1)*preg)]);
  s2 = (New_t[tt+8]*log(R_rpick)) + ((ss-New_t[tt+8])*log(1-R_rpick));
  s1 = s1 + s2;
  s1 = s1 - (0.5*((log(N01+1)-log(n01_mean))/sig_01)^2);
  
  new = rnorm(n=1, N01, mh_sd);
  N01_new = round(new, digits=0);
  
  lower = max((N21+N22), bounds[1]);
  if((N01_new>=lower) & (N01_new<=bounds[2]))
  {
    totalpop1[tt+1] = (totalpop1_pick+N01_new)/whole_pop_meanj;
    totalpop8[tt+8] = (totalpop8_pick+N01_new)/whole_pop_mean;
    
    R_rnext = birth_rate_cal_new3((tt+8), coeff_r, alpha_r, totalpop8, risk_class);
    s_atest = s_a_calc((tt+1), s_aframe, alpha_sa, totalpop1, risk_class);
    
    initerms_pick[preg+1] = lfactorial(N01_new) - lfactorial(N21) - lfactorial(N22) - lfactorial(N01_new-N21-N22);
    
    ww22 = ww22 - Y_k0[yearl_year] + N01_new; 
    s2 = (ww1*log(s_atest))+(NA_19ft[tt+1]*log(rc[1]*s_atest))+(NA_19mt[tt+1]*log((1-rc[1])*s_atest*prob_male_factor))+(SA_19mt[tt+1]*log(prob_male_factor*s_atest));
    s2 = s2+(ww2*log(1-s_atest))+(ww21*log(1-(prob_male_factor*s_atest)))+(ww22*log(1-(rc[1]*s_atest)-((1-rc[1])*s_atest*prob_male_factor)));
    
    s3 = sum(initerms_pick) + s2;
    
    ss = (NBA_ft[(preg-1)+((tt+8-1)*preg)]+NBA_ft[preg+((tt+8-1)*preg)]);
    s2 = (New_t[tt+8]*log(R_rnext)) + ((ss-New_t[tt+8])*log(1-R_rnext));
    s3 = s3 + s2;
    s3 = s3 - (0.5*((log(N01_new+1)-log(n01_mean))/sig_01)^2);
    
    diff = s3 - s1;
    diff = diff-(pnorm((N01_new+0.5), mean=N01, sd=mh_sd)-pnorm((N01_new-0.5), mean=N01, sd=mh_sd));
    diff = diff+(pnorm((N01+0.5), mean=N01_new, sd=mh_sd)-pnorm((N01-0.5), mean=N01_new, sd=mh_sd));
    #diff = s3 - s1 + log(N01_new+1) -log(N01+1);
    u = runif(n=1, 0, 1);
    if(log(u)<diff)
    {
      N01 = N01_new;
      s_at = s_atest; R_rpick = R_rnext;
      pop1_pick = totalpop1[tt+1];
      pop8_pick = totalpop8[tt+8];
    } 
  }
  result = rep(0, 6);
  result[1] = N01; result[2] = s_at; result[3] = R_rpick;
  result[4]=pop1_pick; result[5]=pop8_pick;
  result[6] = lfactorial(N01) - lfactorial(N21) - lfactorial(N22) - lfactorial(N01-N21-N22);
  return(result);
}
