# Supplementary material for: Hierarchical Bayesian Integrated Modeling of Age- and Sex-Structured Wildlife Population Dynamics
Source: J Agric Biol Environ Stat. 2024 Jul 2;30(4):1068–93. doi: 10.1007/s13253-024-00634-w (PMC12559060; doi:10.1007/s13253-024-00634-w)
Supplement: Supplementary file 5 — (zip 1301 KB) [file 13253_2024_634_MOESM5_ESM.zip › R code_Input_Output_Data_Subroutines_Function_Descriptions/subroutines/state_int_update_simple_diff.R]

options(digits=22);

birth_rate_cal_m_newbirth3 <- function(tt, coeff_r, alpha_r, newtotalpop8, risk_class){
  R_rnew = alpha_r[1]+(alpha_r[2]*(coeff_r$Month3[tt]^2))+
    (alpha_r[3]*(coeff_r$Month3[tt]^3))+(alpha_r[4]*(coeff_r$rain[tt]^2))+(alpha_r[5]*coeff_r$Month3[tt])+
    (alpha_r[6]*newtotalpop8)+(alpha_r[7]*(coeff_r$rain[tt]))+(alpha_r[8]*coeff_r$min[tt])+
    (alpha_r[9]*coeff_r$max[tt]);
  R_rnew = exp(R_rnew)/(1+exp(R_rnew));
  
  R_rnew = R_rnew - (R_rnew*risk_class[2]);
  return(R_rnew);
}

s_a_calc_m <- function(tt, s_aframe, alpha_sa, totalpop1, risk_class){
  s_anew = alpha_sa[s_aframe$season_time[tt]]+(alpha_sa[3]*totalpop1)+
    (alpha_sa[4]*s_aframe$rain_lag4[tt])+(alpha_sa[5]*s_aframe$rain_lag5[tt])+
    (alpha_sa[6]*s_aframe$rain_lag6[tt])+(alpha_sa[7]*s_aframe$rain_lag7[tt])+
    (alpha_sa[8]*s_aframe$wet1[tt]);
  s_anew = exp(-s_anew)/(1+exp(-s_anew));
  
  s_anew = s_anew - (s_anew*risk_class[1]);
  return(s_anew);
}

update_NBAfless8_lagged_int <- function(kk, preg, tt, yearl_year, Time, nba_prev, 
                                        nba_fnext, s_at, 
                                        lambda_19ft, beta_19ft, alpha_19ft, bound, 
                                        existing, sigobs, eps, NBA_ft, Y_kt, New_t, 
                                        NA_19ft, NA_19mt, coeff_r, s_aframe, 
                                        meanvec, Rt, s_anext, popl_prop, 
                                        lambda_T, sigma_T_gamma, 
                                        alpha_r, alpha_sa, rc, SA_19mt, whole_pop_mean, whole_pop_meanj, 
                                        terms_choose, risk_class, A_ft, alpha_adj, prob_male_factor)
{
  pick = A_ft[tt]-existing;
  terms_pick = terms_choose;
  nba_pick = NBA_ft[(1:preg)+((tt-1)*preg)];
  
  if(tt<=(Time-1))
  { totalpop1 = s_aframe$totalpop1; 
  totalpop1_pick = (s_aframe$totalpop1[tt+1]*whole_pop_meanj)-existing; }
  if(tt<=(Time-8)){
    totalpop8 = coeff_r$totalpop8;
    totalpop8_pick = (coeff_r$totalpop8[tt+8]*whole_pop_mean)-existing; 
  }
  if(tt==1)
  {
    value = max(nba_fnext, bound[1]):min(nba_prev, bound[2]);
    prob = rep(0, length(value));
    R_rnew = rep(0, length(value)); s_anew = rep(0, length(value));
    
    pick = pick + value;
    alpha_19ft = (pick^2/sigobs); beta_19ft=(pick/sigobs);
    pos_a = which(alpha_19ft<alpha_adj); pos_b = which(beta_19ft<alpha_adj);
    if(length(pos_a)!=0){alpha_19ft[pos_a] = alpha_19ft[pos_a] + alpha_adj};
    if(length(pos_b)!=0){beta_19ft[pos_b] = beta_19ft[pos_b] + alpha_adj};
    
    ### s1 to be carried over ##############
    s1 = lfactorial(nba_prev) - lfactorial(value) - lfactorial(nba_prev-value);
    s1 = s1 + ((value*log(s_at))) + ((nba_prev-value)*log(1-s_at));
    ### calculate rates ############
    pop1_m = (totalpop1_pick+value)/whole_pop_meanj;
    if(tt<=(Time-8)){
      pop8_m = (totalpop8_pick+value)/whole_pop_mean;
      R_rnew = birth_rate_cal_m_newbirth3((tt+8), coeff_r, alpha_r, pop8_m, risk_class);
    }
    if(tt<=(Time-1)){
      s_anew = s_a_calc_m((tt+1), s_aframe, alpha_sa, pop1_m, risk_class); 
    }
    
    ############### set the meanvec ###########
    meanvec_new1 = meanvec[1] - (existing*popl_prop[tt]) + (value*popl_prop[tt]);
    
    alpha_1 = meanvec_new1^2/sigma_T_gamma; beta_1 = meanvec_new1/sigma_T_gamma;
    
    #####################################
    site = lfactorial(value)-lfactorial(NBA_ft[kk+1+((tt+1-1)*preg)]);
    site = site-lfactorial(value-NBA_ft[kk+1+((tt+1-1)*preg)]);
    
    ww1 = sum(NBA_ft[(1:preg)+((tt+1-1)*preg)]);
    
    ww2 = New_t[tt]+sum(nba_pick[-kk])+value+NA_19ft[tt];
    ww2 = ww2-New_t[tt]-sum(NBA_ft[(1:preg)+((tt+1-1)*preg)]);
    
    ww21 = NA_19mt[tt]+SA_19mt[tt]-SA_19mt[tt+1];
    
    ww22 = Y_kt[yearl_year+((tt-1)*yearl_year)]-NA_19ft[tt+1]-NA_19mt[tt+1];
    
    s2 = (ww1*log(s_anew))+(NA_19ft[tt+1]*log(rc[tt+1]*s_anew))+(NA_19mt[tt+1]*log((1-rc[tt+1])*s_anew*prob_male_factor))+(SA_19mt[tt+1]*log(prob_male_factor*s_anew));
    s2 = s2 + (ww2*log(1-s_anew)) + (ww21*log(1-(prob_male_factor*s_anew))) + (ww22*log(1-(rc[tt+1]*s_anew)-((1-rc[tt+1])*s_anew*prob_male_factor)));
    
    s1 = s1 + sum(terms_pick[-(kk+1)]) + site + s2;
    if(tt<=(Time-8)){
      ss = (NBA_ft[(preg-1)+((tt+8-1)*preg)]+NBA_ft[preg+((tt+8-1)*preg)]);
      s2 = (New_t[tt+8]*log(R_rnew))+((ss-New_t[tt+8])*log(1-R_rnew));
      
      s1 = s1 + s2;
    }
    
    s1 = s1 + dgamma(lambda_T[tt], alpha_1, beta_1, log=TRUE);
    s1 = s1 - (beta_19ft*lambda_19ft) + ((alpha_19ft-1)*log(lambda_19ft)) + (alpha_19ft*log(beta_19ft)) - lgamma(alpha_19ft); 
    prob = exp(s1);
    
    pos = which(prob<eps);
    if(sum(prob)==0){
      prob = prob + eps;
    }
    prob = prob/sum(prob);
    
    d = rmultinom(n=1, size=1, prob=prob);
    pos = which(d[,1]==1);
    sample = value[pos];   
    meanvec[1] = meanvec_new1[pos];
    
  }
  if((tt>1) & (tt<Time) & (kk<(preg-1)))
  {
    value = max(nba_fnext, bound[1]):min(nba_prev, bound[2]);  
    prob = rep(0, length(value)); 
    R_rnew = rep(0, length(value)); s_anew = rep(0, length(value));
    
    pick = pick + value;
    alpha_19ft = (pick^2/sigobs); beta_19ft=(pick/sigobs);
    pos_a = which(alpha_19ft<alpha_adj); pos_b = which(beta_19ft<alpha_adj);
    if(length(pos_a)!=0){alpha_19ft[pos_a] = alpha_19ft[pos_a] + alpha_adj};
    if(length(pos_b)!=0){beta_19ft[pos_b] = beta_19ft[pos_b] + alpha_adj};
    
    s1 = lfactorial(nba_prev) - lfactorial(value) - lfactorial(nba_prev-value);
    s1 = s1 + ((value*log(s_at))) + ((nba_prev-value)*log(1-s_at));
    ### calculate rates ############
    pop1_m = (totalpop1_pick+value)/whole_pop_meanj;
    if(tt<=(Time-8)){
      pop8_m = (totalpop8_pick+value)/whole_pop_mean;
      R_rnew = birth_rate_cal_m_newbirth3((tt+8), coeff_r, alpha_r, pop8_m, risk_class);
    }
    if(tt<=(Time-1)){
      s_anew = s_a_calc_m((tt+1), s_aframe, alpha_sa, pop1_m, risk_class); 
    }
    
    ############### set the meanvec ###########
    meanvec_new1 = meanvec[1] - (existing*popl_prop[tt]) + (value*popl_prop[tt]);
    
    alpha_1 = meanvec_new1^2/sigma_T_gamma; beta_1 = meanvec_new1/sigma_T_gamma;
    
    ###########################################
    site = lfactorial(value)-lfactorial(NBA_ft[kk+1+((tt+1-1)*preg)]);
    site = site-lfactorial(value-NBA_ft[kk+1+((tt+1-1)*preg)]);
    
    ww1 = sum(NBA_ft[(1:preg)+((tt+1-1)*preg)]);
    
    ww2 = New_t[tt]+sum(nba_pick[-kk])+value+NA_19ft[tt];
    ww2 = ww2-New_t[tt]-sum(NBA_ft[(1:preg)+((tt+1-1)*preg)]);
    
    ww21 = NA_19mt[tt]+SA_19mt[tt]-SA_19mt[tt+1];
    
    ww22 = Y_kt[yearl_year+((tt-1)*yearl_year)]-NA_19ft[tt+1]-NA_19mt[tt+1];
    
    s2 = (ww1*log(s_anew))+(NA_19ft[tt+1]*log(rc[tt+1]*s_anew))+(NA_19mt[tt+1]*log((1-rc[tt+1])*s_anew*prob_male_factor))+(SA_19mt[tt+1]*log(prob_male_factor*s_anew));
    s2 = s2 + (ww2*log(1-s_anew)) + (ww21*log(1-(prob_male_factor*s_anew))) + (ww22*log(1-(rc[tt+1]*s_anew)-((1-rc[tt+1])*s_anew*prob_male_factor)));
    
    s1 = s1 + sum(terms_pick[-(kk+1)]) + site + s2;
    if(tt<=(Time-8)){
      ss = (NBA_ft[(preg-1)+((tt+8-1)*preg)]+NBA_ft[preg+((tt+8-1)*preg)]);
      s2 = (New_t[tt+8]*log(R_rnew))+((ss-New_t[tt+8])*log(1-R_rnew));
      
      s1 = s1 + s2;
    }
    
    s1 = s1 + dgamma(lambda_T[tt], alpha_1, beta_1, log=TRUE);
    s1 = s1 - (beta_19ft*lambda_19ft) + ((alpha_19ft-1)*log(lambda_19ft)) + (alpha_19ft*log(beta_19ft)) - lgamma(alpha_19ft); 
    prob = exp(s1);
    
    pos = which(prob<eps);
    if(sum(prob)==0){
      prob = prob + eps;
    }
    prob = prob/sum(prob);
    
    d = rmultinom(n=1, size=1, prob=prob);
    pos = which(d[,1]==1);
    sample = value[pos];      
    meanvec[1] = meanvec_new1[pos];
  }
  if(tt<=(Time-1)){
    result = rep(0, 10);
    result[1] = round(sample, digits=0); result[2]=s_anew[pos]; 
    result[4] = site[pos];
    if(tt<=(Time-8))
    {  result[3]=R_rnew[pos];  }
    
    result[5] = meanvec[1];
    result[6] = alpha_1[pos];
    result[7] = beta_1[pos];
  }
  return(result);
}

update_NBAf3_lagged_int<-function(kk, preg, tt, yearl_year, Time, nba_prev, NA19, 
                                  nba_fnext, s_at, lambda_19ft, beta_19ft, alpha_19ft, 
                                  bound, existing, sigobs, eps, NBA_ft, Y_kt, New_t, 
                                  NA_19ft, NA_19mt, coeff_r, s_aframe, meanvec, Rt, s_anext, 
                                  popl_prop, lambda_T, sigma_T_gamma, 
                                  alpha_r, alpha_sa, rc, SA_19mt, whole_pop_mean, 
                                  whole_pop_meanj, terms_choose, risk_class, A_ft, alpha_adj, prob_male_factor)
{
  pick = A_ft[tt]-existing;
  nba_pick = NBA_ft[(1:preg)+((tt-1)*preg)];
  terms_pick = terms_choose;
  
  if(tt<=(Time-1))
  { totalpop1 = s_aframe$totalpop1; 
  totalpop1_pick = (s_aframe$totalpop1[tt+1]*whole_pop_meanj)-existing; }
  if(tt<=(Time-8)){
    totalpop8 = coeff_r$totalpop8;
    totalpop8_pick = (coeff_r$totalpop8[tt+8]*whole_pop_mean)-existing; 
  }
  lower = max(bound[1], nba_fnext-NA19);
  value = lower:min(nba_prev, bound[2]);
  prob = rep(0, length(value));
  R_rnew = rep(0, length(value)); s_anew = rep(0, length(value));
  
  pick = pick + value;
  alpha_19ft = (pick^2/sigobs); beta_19ft=(pick/sigobs);
  pos_a = which(alpha_19ft<alpha_adj); pos_b = which(beta_19ft<alpha_adj);
  if(length(pos_a)!=0){alpha_19ft[pos_a] = alpha_19ft[pos_a] + alpha_adj};
  if(length(pos_b)!=0){beta_19ft[pos_b] = beta_19ft[pos_b] + alpha_adj};
  
  s1 = lfactorial(nba_prev) -lfactorial(value) - lfactorial(nba_prev-value);
  s1 = s1 + ((value*log(s_at))) + ((nba_prev-value)*log(1-s_at));
  
  ### calculate rates ############
  pop1_m = (totalpop1_pick+value)/whole_pop_meanj;
  if(tt<=(Time-8)){
    pop8_m = (totalpop8_pick+value)/whole_pop_mean;
    R_rnew = birth_rate_cal_m_newbirth3((tt+8), coeff_r, alpha_r, pop8_m, risk_class);
  }
  if(tt<=(Time-1)){
    s_anew = s_a_calc_m((tt+1), s_aframe, alpha_sa, pop1_m, risk_class); 
  }
  
  ############### set the meanvec ###########
  meanvec_new1 = meanvec[1] - (Rt*existing*popl_prop[tt]) + (Rt*value*popl_prop[tt]);
  
  alpha_1 = meanvec_new1^2/sigma_T_gamma; beta_1 = meanvec_new1/sigma_T_gamma;
  
  ############################################
  ss = value+NA_19ft[tt];
  site = lfactorial(ss)-lfactorial(NBA_ft[kk+1+((tt+1-1)*preg)]);
  site = site-lfactorial(ss-NBA_ft[kk+1+((tt+1-1)*preg)]);
  
  ww1 = sum(NBA_ft[(1:preg)+((tt+1-1)*preg)]);
  
  ww2 = New_t[tt]+sum(nba_pick[-kk])+value+NA_19ft[tt];
  ww2 = ww2-New_t[tt]-sum(NBA_ft[(1:preg)+((tt+1-1)*preg)]);
  
  ww21 = NA_19mt[tt]+SA_19mt[tt]-SA_19mt[tt+1];
  
  ww22 = Y_kt[yearl_year+((tt-1)*yearl_year)]-NA_19ft[tt+1]-NA_19mt[tt+1];
  
  s2 = (ww1*log(s_anew))+(NA_19ft[tt+1]*log(rc[tt+1]*s_anew))+(NA_19mt[tt+1]*log((1-rc[tt+1])*s_anew*prob_male_factor))+(SA_19mt[tt+1]*log(prob_male_factor*s_anew));
  s2 = s2 + (ww2*log(1-s_anew)) + (ww21*log(1-(prob_male_factor*s_anew))) + (ww22*log(1-(rc[tt+1]*s_anew)-((1-rc[tt+1])*s_anew*prob_male_factor)));
  
  s1 = s1 + sum(terms_pick[-(kk+1)]) + site + s2;
  
  if(tt<=(Time-8)){
    ss = (NBA_ft[(preg-1)+((tt+8-1)*preg)]+NBA_ft[preg+((tt+8-1)*preg)]);
    s2 = (New_t[tt+8]*log(R_rnew))+((ss-New_t[tt+8])*log(1-R_rnew));
    
    s1 = s1 + s2;
  }
  
  s1 = s1 + dgamma(lambda_T[tt], alpha_1, beta_1, log=TRUE);
  s1 = s1 - (beta_19ft*lambda_19ft) + ((alpha_19ft-1)*log(lambda_19ft)) + (alpha_19ft*log(beta_19ft)) - lgamma(alpha_19ft); 
  prob = exp(s1);
  
  pos = which(prob<eps);
  if(sum(prob)==0){
    prob = prob + eps;
  }
  prob = prob/sum(prob);
  
  d = rmultinom(n=1, size=1, prob=prob);
  pos = which(d[,1]==1);
  sample = value[pos];   
  meanvec[1] = meanvec_new1[pos];
  
  if(tt<=(Time-1)){
    result = rep(0, 6);
    result[1] = round(sample, digits=0); result[2]=s_anew[pos]; 
    result[4] = site[pos];
    if(tt<=(Time-8))
    {  result[3]=R_rnew[pos];  }
    result[5] = meanvec[1];
    result[6] = alpha_1[pos];
    result[7] = beta_1[pos];
    
  }
  return(result);
}

update_NBAf8_lagged_int<-function(kk, preg, yearl_year, tt, Time, nba_prev, nba_ft9, nba_fnext9, 
                                  newnext, s_at, R_rt, lambda_19ft, beta_19ft, 
                                  alpha_19ft, bound, existing, sigobs, eps, NBA_ft, Y_kt, 
                                  New_t, NA_19ft, NA_19mt, coeff_r, s_aframe, meanvec,
                                  s_anext, popl_prop, lambda_T, sigma_T_gamma, 
                                  alpha_r, alpha_sa, rc, SA_19mt, whole_pop_mean, 
                                  whole_pop_meanj, terms_choose, risk_class, A_ft, alpha_adj, prob_male_factor)
{
  pick = A_ft[tt]-existing;
  nba_pick = NBA_ft[(1:preg)+((tt-1)*preg)];
  terms_pick = terms_choose;
  
  if(tt<=(Time-1))
  { totalpop1 = s_aframe$totalpop1; 
  totalpop1_pick = (s_aframe$totalpop1[tt+1]*whole_pop_meanj)-existing; }
  if(tt<=(Time-8)){
    totalpop8 = coeff_r$totalpop8;
    totalpop8_pick = (coeff_r$totalpop8[tt+8]*whole_pop_mean)-existing; 
  }
  
  lower = max(bound[1], (nba_fnext9+newnext-nba_ft9));
  value = lower:min(nba_prev, bound[2]);
  prob = rep(0, length(value));
  R_rnew = rep(0, length(value)); s_anew = rep(0, length(value));
  
  pick = pick + value;
  alpha_19ft = (pick^2/sigobs); beta_19ft=(pick/sigobs);
  pos_a = which(alpha_19ft<alpha_adj); pos_b = which(beta_19ft<alpha_adj);
  if(length(pos_a)!=0){alpha_19ft[pos_a] = alpha_19ft[pos_a] + alpha_adj};
  if(length(pos_b)!=0){beta_19ft[pos_b] = beta_19ft[pos_b] + alpha_adj};
  
  s1 = lfactorial(nba_prev) - lfactorial(value) - lfactorial(nba_prev-value);
  s1 = s1 + lfactorial(value+nba_ft9) - lfactorial(newnext) - lfactorial(value+nba_ft9-newnext);
  s1 = s1 + (value*log(s_at)) + ((nba_prev-value)*log(1-s_at));
  s1 = s1 + (newnext*log(R_rt)) + ((nba_ft9+value-newnext)*log(1-R_rt));
  ### calculate rates ############
  pop1_m = (totalpop1_pick+value)/whole_pop_meanj;
  if(tt<=(Time-8)){
    pop8_m = (totalpop8_pick+value)/whole_pop_mean;
    R_rnew = birth_rate_cal_m_newbirth3((tt+8), coeff_r, alpha_r, pop8_m, risk_class);
  }
  if(tt<=(Time-1)){
    s_anew = s_a_calc_m((tt+1), s_aframe, alpha_sa, pop1_m, risk_class); 
  }
  
  ############### set the meanvec ###########
  meanvec_new1 = meanvec[1] - (existing*popl_prop[tt]) + (value*popl_prop[tt]);
  
  alpha_1 = meanvec_new1^2/sigma_T_gamma; beta_1 = meanvec_new1/sigma_T_gamma;
  
  ############################################
  site = lfactorial(value+nba_pick[preg]-New_t[tt])-lfactorial(NBA_ft[preg+((tt+1-1)*preg)]);
  site = site-lfactorial(value+nba_pick[preg]-New_t[tt]-NBA_ft[preg+((tt+1-1)*preg)]);
  
  ww1 = sum(NBA_ft[(1:preg)+((tt+1-1)*preg)]);
  
  ww2 = New_t[tt]+sum(nba_pick[-kk])+value+NA_19ft[tt];
  ww2 = ww2-New_t[tt]-sum(NBA_ft[(1:preg)+((tt+1-1)*preg)]);
  
  ww21 = NA_19mt[tt]+SA_19mt[tt]-SA_19mt[tt+1];
  
  ww22 = Y_kt[yearl_year+((tt-1)*yearl_year)]-NA_19ft[tt+1]-NA_19mt[tt+1];
  
  s2 = (ww1*log(s_anew))+(NA_19ft[tt+1]*log(rc[tt+1]*s_anew))+(NA_19mt[tt+1]*log((1-rc[tt+1])*s_anew*prob_male_factor))+(SA_19mt[tt+1]*log(prob_male_factor*s_anew));
  s2 = s2 + (ww2*log(1-s_anew)) + (ww21*log(1-(prob_male_factor*s_anew))) + (ww22*log(1-(rc[tt+1]*s_anew)-((1-rc[tt+1])*s_anew*prob_male_factor)));
  
  s1 = s1 + sum(terms_pick[-preg]) + site + s2;
  if(tt<=(Time-8)){
    ss = (NBA_ft[(preg-1)+((tt+8-1)*preg)]+NBA_ft[preg+((tt+8-1)*preg)]);
    s2 = (New_t[tt+8]*log(R_rnew))+((ss-New_t[tt+8])*log(1-R_rnew));
    
    s1 = s1 + s2;
  }
  
  s1 = s1 + dgamma(lambda_T[tt], alpha_1, beta_1, log=TRUE);
  s1 = s1 - (beta_19ft*lambda_19ft) + ((alpha_19ft-1)*log(lambda_19ft)) + (alpha_19ft*log(beta_19ft)) - lgamma(alpha_19ft); 
  prob = exp(s1);
  
  pos = which(prob<eps);
  if(sum(prob)==0){
    prob = prob + eps;
  }
  prob = prob/sum(prob);
  
  d = rmultinom(n=1, size=1, prob=prob);
  pos = which(d[,1]==1);
  sample = value[pos]; 
  meanvec[1] = meanvec_new1[pos];
  
  if(tt<=(Time-1)){
    result = rep(0, 6);
    result[1] = round(sample, digits=0); result[2]=s_anew[pos]; 
    result[4] = site[pos];
    if(tt<=(Time-8))
    {  result[3]=R_rnew[pos];  }
    result[5] = meanvec[1];
    result[6] = alpha_1[pos];
    result[7] = beta_1[pos];
  }
  
  return(result);
}

update_NBAf9_lagged_int<-function(tt, kk, Time, yearl_year, preg, nba_fprev8, nba_fprev9, newprev, 
                                  newt, nba_fnext9, nba_ft8, s_at, R_rt, lambda_19ft, 
                                  beta_19ft, alpha_19ft, bound, existing, sigobs, eps,
                                  coeff_r, s_aframe, meanvec, s_anext, 
                                  popl_prop, lambda_T, sigma_T_gamma, 
                                  alpha_r, alpha_sa, rc, NBA_ft, 
                                  Y_kt, New_t, NA_19ft, NA_19mt, SA_19mt, whole_pop_mean, whole_pop_meanj, 
                                  terms_choose, risk_class, A_ft, alpha_adj, prob_male_factor)
{
  pick = A_ft[tt]-existing;
  terms_pick = terms_choose;
  nba_pick = NBA_ft[(1:preg)+((tt-1)*preg)];
  
  if(tt<=(Time-1))
  { totalpop1 = s_aframe$totalpop1; 
  totalpop1_pick = (s_aframe$totalpop1[tt+1]*whole_pop_meanj)-existing; }
  if(tt<=(Time-8)){
    totalpop8 = coeff_r$totalpop8;
    totalpop8_pick = (coeff_r$totalpop8[tt+8]*whole_pop_mean)-existing; 
  }
  
  upper = max(0, nba_fprev9 + nba_fprev8 - newprev);
  upper = min(upper, bound[2]);
  lower = max(0, nba_fnext9 + newt - nba_ft8);
  lower = max(bound[1], lower);
  value = lower:upper;  
  prob = rep(0, length(value)); 
  R_rnew = rep(0, length(value)); s_anew = rep(0, length(value));
  
  pick = pick + value;
  alpha_19ft = (pick^2/sigobs); beta_19ft=(pick/sigobs);
  pos_a = which(alpha_19ft<alpha_adj); pos_b = which(beta_19ft<alpha_adj);
  if(length(pos_a)!=0){alpha_19ft[pos_a] = alpha_19ft[pos_a] + alpha_adj};
  if(length(pos_b)!=0){beta_19ft[pos_b] = beta_19ft[pos_b] + alpha_adj};
  
  s1 = lfactorial(nba_fprev9+nba_fprev8-newprev) - lfactorial(value) - lfactorial(nba_fprev9+nba_fprev8-newprev-value);  
  s1 = s1 + lfactorial(nba_ft8+value) - lfactorial(newt) - lfactorial(nba_ft8+value-newt);  
  s1 = s1 + (value*log(s_at)) + ((nba_fprev9+nba_fprev8-newprev-value)*log(1-s_at));
  s1 = s1 + (newt*log(R_rt)) + ((nba_ft8+value-newt)*log(1-R_rt));   
  ### calculate rates ############
  pop1_m = (totalpop1_pick+value)/whole_pop_meanj;
  if(tt<=(Time-8)){
    pop8_m = (totalpop8_pick+value)/whole_pop_mean;
    R_rnew = birth_rate_cal_m_newbirth3((tt+8), coeff_r, alpha_r, pop8_m, risk_class);
  }
  if(tt<=(Time-1)){
    s_anew = s_a_calc_m((tt+1), s_aframe, alpha_sa, pop1_m, risk_class); 
  }
  
  ############### set the meanvec ###########
  meanvec_new1 = meanvec[1] - (existing*popl_prop[tt]) + (value*popl_prop[tt]);
  
  alpha_1 = meanvec_new1^2/sigma_T_gamma; beta_1 = meanvec_new1/sigma_T_gamma;
  
  ############################################
  site = lfactorial(nba_pick[preg-1]+value-New_t[tt])-lfactorial(NBA_ft[preg+((tt+1-1)*preg)]);
  site = site-lfactorial(nba_pick[preg-1]+value-New_t[tt]-NBA_ft[preg+((tt+1-1)*preg)]);
  
  ww1 = sum(NBA_ft[(1:preg)+((tt+1-1)*preg)]);
  
  ww2 = New_t[tt]+sum(nba_pick[-kk])+value+NA_19ft[tt];
  ww2 = ww2-New_t[tt]-sum(NBA_ft[(1:preg)+((tt+1-1)*preg)]);
  
  ww21 = NA_19mt[tt]+SA_19mt[tt]-SA_19mt[tt+1];
  
  ww22 = Y_kt[yearl_year+((tt-1)*yearl_year)]-NA_19ft[tt+1]-NA_19mt[tt+1];
  
  s2 = (ww1*log(s_anew))+(NA_19ft[tt+1]*log(rc[tt+1]*s_anew))+(NA_19mt[tt+1]*log((1-rc[tt+1])*s_anew*prob_male_factor))+(SA_19mt[tt+1]*log(prob_male_factor*s_anew));
  s2 = s2 + (ww2*log(1-s_anew)) + (ww21*log(1-(prob_male_factor*s_anew))) + (ww22*log(1-(rc[tt+1]*s_anew)-((1-rc[tt+1])*s_anew*prob_male_factor)));
  
  s1 = s1 + sum(terms_pick[-preg]) + site + s2;
  if(tt<=(Time-8)){
    ss = (NBA_ft[(preg-1)+((tt+8-1)*preg)]+NBA_ft[preg+((tt+8-1)*preg)]);
    s2 = (New_t[tt+8]*log(R_rnew))+((ss-New_t[tt+8])*log(1-R_rnew));
    
    s1 = s1 + s2;
  }
  
  s1 = s1 + dgamma(lambda_T[tt], alpha_1, beta_1, log=TRUE);
  s1 = s1 - (beta_19ft*lambda_19ft) + ((alpha_19ft-1)*log(lambda_19ft)) + (alpha_19ft*log(beta_19ft)) - lgamma(alpha_19ft); 
  prob = exp(s1);
  
  pos = which(prob<eps);
  if(sum(prob)==0){
    prob = prob + eps;
  }
  prob = prob/sum(prob);
  
  d = rmultinom(n=1, size=1, prob=prob);
  pos = which(d[,1]==1);
  sample = value[pos]; 
  meanvec[1] = meanvec_new1[pos];
  
  if(length(value)==1){
    sample = value[1]; 
  }
  
  if(tt<=(Time-1)){
    result = rep(0, 6);
    result[1] = round(sample, digits=0); result[2]=s_anew[pos]; 
    result[4] = site[pos];
    if(tt<=(Time-8))
    {  result[3]=R_rnew[pos];  }
    result[5] = meanvec[1];
    result[6] = alpha_1[pos];
    result[7] = beta_1[pos];
    
  }
  return(result);
}

update_NAf_lagged_int<-function(class, tt, Time, yearl_year, preg, yearl_18prev, nba_ft3, na_19mt, nba_fnext, 
                                s_at, rc, lambda_19ft, beta_19ft, alpha_19ft, bound, existing, 
                                sigobs, eps, NBA_ft, Y_kt, New_t, 
                                NA_19ft, NA_19mt, coeff_r, s_aframe, meanvec, Rt, s_anext, 
                                popl_prop, lambda_T, sigma_T_gamma, alpha_r, alpha_sa, SA_19mt, whole_pop_mean, 
                                whole_pop_meanj, terms_choose, risk_class, A_ft, alpha_adj, prob_male_factor)
{
  pick = A_ft[tt]-existing;
  terms_pick = terms_choose;
  nba_pick = NBA_ft[(1:preg)+((tt-1)*preg)];
  ##### term it involved with ##########
  kk = 3;
  if(tt<=(Time-1))
  { totalpop1 = s_aframe$totalpop1; 
  totalpop1_pick = (s_aframe$totalpop1[tt+1]*whole_pop_meanj)-existing; }
  if(tt<=(Time-8)){
    totalpop8 = coeff_r$totalpop8;
    totalpop8_pick = (coeff_r$totalpop8[tt+8]*whole_pop_mean)-existing; 
  }
  if(tt<Time)
  {
    lower = max(c(bound[1], (nba_fnext-nba_ft3)));  
    value = lower:min(bound[2], yearl_18prev-na_19mt);  
    prob = rep(0, length(value)); 
    R_rnew = rep(0, length(value)); s_anew = rep(0, length(value));
    
    pick = pick + value;
    alpha_19ft = (pick^2/sigobs); beta_19ft=(pick/sigobs);
    pos_a = which(alpha_19ft<alpha_adj); pos_b = which(beta_19ft<alpha_adj);
    if(length(pos_a)!=0){alpha_19ft[pos_a] = alpha_19ft[pos_a] + alpha_adj};
    if(length(pos_b)!=0){beta_19ft[pos_b] = beta_19ft[pos_b] + alpha_adj};
    
    s1 = lfactorial(yearl_18prev) - lfactorial(value) - lfactorial(na_19mt) - lfactorial(yearl_18prev-value-na_19mt);
    s1 = s1 + (value*log(rc[tt]*s_at)) + (na_19mt*log((1-rc[tt])*s_at*prob_male_factor)) + ((yearl_18prev-value-na_19mt)*log(1-(rc[tt]*s_at)-((1-rc[tt])*s_at*prob_male_factor)));
    
    ### calculate rates ############
    pop1_m = (totalpop1_pick+value)/whole_pop_meanj;
    if(tt<=(Time-8)){
      pop8_m = (totalpop8_pick+value)/whole_pop_mean;
      R_rnew = birth_rate_cal_m_newbirth3((tt+8), coeff_r, alpha_r, pop8_m, risk_class);
    }
    if(tt<=(Time-1)){
      s_anew = s_a_calc_m((tt+1), s_aframe, alpha_sa, pop1_m, risk_class); 
    }
    
    ############### set the meanvec ###########
    meanvec_new1 = meanvec[1] - (existing*popl_prop[tt]) + (value*popl_prop[tt]);
    
    alpha_1 = meanvec_new1^2/sigma_T_gamma; beta_1 = meanvec_new1/sigma_T_gamma;
    
    ############################################
    ss = nba_pick[3]+value;
    #terms_pick[4] = lfactorial(ss)-lfactorial(NBA_ft[kk+1+((tt+1-1)*preg)]);
    site = lfactorial(ss)-lfactorial(NBA_ft[kk+1+((tt+1-1)*preg)]);
    site = site-lfactorial(ss-NBA_ft[kk+1+((tt+1-1)*preg)]);
    
    ww1 = sum(NBA_ft[(1:preg)+((tt+1-1)*preg)]);
    
    ww2 = New_t[tt]+sum(nba_pick)+value;
    ww2 = ww2-New_t[tt]-sum(NBA_ft[(1:preg)+((tt+1-1)*preg)]);
    
    ww21 = NA_19mt[tt]+SA_19mt[tt]-SA_19mt[tt+1];
    
    ww22 = Y_kt[yearl_year+((tt-1)*yearl_year)]-NA_19ft[tt+1]-NA_19mt[tt+1];
    
    s2 = (ww1*log(s_anew))+(NA_19ft[tt+1]*log(rc[tt+1]*s_anew))+(NA_19mt[tt+1]*log((1-rc[tt+1])*s_anew*prob_male_factor))+(SA_19mt[tt+1]*log(prob_male_factor*s_anew));
    s2 = s2 + (ww2*log(1-s_anew)) + (ww21*log(1-(prob_male_factor*s_anew))) + (ww22*log(1-(rc[tt+1]*s_anew)-((1-rc[tt+1])*s_anew*prob_male_factor)));
    
    s1 = s1 + sum(terms_pick[-4]) + site + s2;
    if(tt<=(Time-8)){
      ss = (NBA_ft[(preg-1)+((tt+8-1)*preg)]+NBA_ft[preg+((tt+8-1)*preg)]);
      s2 = (New_t[tt+8]*log(R_rnew))+((ss-New_t[tt+8])*log(1-R_rnew));
      
      s1 = s1 + s2;
    }
    
    s1 = s1 + dgamma(lambda_T[tt], alpha_1, beta_1, log=TRUE);
    s1 = s1 - (beta_19ft*lambda_19ft) + ((alpha_19ft-1)*log(lambda_19ft)) + (alpha_19ft*log(beta_19ft)) - lgamma(alpha_19ft);   
    prob = exp(s1);   
    
    pos = which(prob<eps);
    if(sum(prob)==0){
      prob = prob + eps;
    }
    prob = prob/sum(prob);
    
    d = rmultinom(n=1, size=1, prob=prob);
    pos = which(d[,1]==1);
    sample = value[pos];    
    meanvec[1] = meanvec_new1[pos];
  }
  if(tt<=(Time-1)){
    result = rep(0, 6);
    result[1] = round(sample, digits=0); result[2]=s_anew[pos]; 
    result[4]=site[pos];
    if(tt<=(Time-8))
    {  result[3]=R_rnew[pos];  }
    result[5] = meanvec[1];
    result[6] = alpha_1[pos];
    result[7] = beta_1[pos];
  }
  return(result);
}

update_NAm_lagged_int<-function(class, tt, yearl_year, preg, Time, yearl_18prev, sa_mt, na_ft, 
                                sa_mnext, s_at, rc, lambda_19ft, beta_19ft, alpha_19ft, bounds, 
                                existing, sigobs, eps, NBA_ft, Y_kt, New_t, 
                                NA_19ft, NA_19mt, coeff_r, s_aframe, meanvec, 
                                s_anext, popl_prop, lambda_T, sigma_T_gamma, alpha_r, 
                                alpha_sa, SA_19mt, whole_pop_mean, whole_pop_meanj, terms_choose,
                                risk_class, A_mt, alpha_adj, prob_male_factor)
{
  pick = A_mt[tt]-existing;
  terms_pick = terms_choose;
  nba_pick = NBA_ft[(1:preg)+((tt-1)*preg)];
  loc = preg+2;
  
  if(tt<=(Time-1))
  { totalpop1 = s_aframe$totalpop1; 
  totalpop1_pick = (s_aframe$totalpop1[tt+1]*whole_pop_meanj)-existing; }
  if(tt<=(Time-8)){
    totalpop8 = coeff_r$totalpop8;
    totalpop8_pick = (coeff_r$totalpop8[tt+8]*whole_pop_mean)-existing; 
  }
  if(tt<Time)
  {
    lower = max(c(bounds[1], (sa_mnext-sa_mt)));
    value = lower:min(bounds[2], yearl_18prev-na_ft);
    prob = rep(0, length(value)); 
    R_rnew = rep(0, length(value)); s_anew = rep(0, length(value));
    
    pick = pick + value;
    alpha_19ft = (pick^2/sigobs); beta_19ft=(pick/sigobs);
    pos_a = which(alpha_19ft<alpha_adj); pos_b = which(beta_19ft<alpha_adj);
    if(length(pos_a)!=0){alpha_19ft[pos_a] = alpha_19ft[pos_a] + alpha_adj};
    if(length(pos_b)!=0){beta_19ft[pos_b] = beta_19ft[pos_b] + alpha_adj};
    
    s1 = lfactorial(yearl_18prev) - lfactorial(value) - lfactorial(na_ft) - lfactorial(yearl_18prev-value-na_ft); 
    s1 = s1 + (na_ft*log(rc[tt]*s_at)) +(value*log((1-rc[tt])*s_at*prob_male_factor)) + ((yearl_18prev-value-na_ft)*log(1-(rc[tt]*s_at)-((1-rc[tt])*s_at*prob_male_factor))); 
    
    ### calculate rates ############
    pop1_m = (totalpop1_pick+value)/whole_pop_meanj;
    if(tt<=(Time-8)){
      pop8_m = (totalpop8_pick+value)/whole_pop_mean;
      R_rnew = birth_rate_cal_m_newbirth3((tt+8), coeff_r, alpha_r, pop8_m, risk_class);
    }
    if(tt<=(Time-1)){
      s_anew = s_a_calc_m((tt+1), s_aframe, alpha_sa, pop1_m, risk_class); 
    }
    
    ############### set the meanvec ###########
    meanvec_new1 = meanvec - (existing*popl_prop[tt]) + (value*popl_prop[tt]);
    
    alpha_1 = meanvec_new1^2/sigma_T_gamma; beta_1 = meanvec_new1/sigma_T_gamma;
    
    ############################################
    s2 = NA19_densities1_test(class, tt, Time, preg, loc, yearl_year, NBA_ft, 
                              value, Y_kt, New_t, NA_19ft, NA_19mt, 
                              s_anew, R_rnew, rc[tt+1], SA_19mt, terms_pick, prob_male_factor);
    
    s1 = s1 + s2;
    
    s1 = s1 + dgamma(lambda_T[tt], alpha_1, beta_1, log=TRUE);
    s1 = s1 - (beta_19ft*lambda_19ft) + ((alpha_19ft-1)*log(lambda_19ft)) + (alpha_19ft*log(beta_19ft)) - lgamma(alpha_19ft);   
    prob = exp(s1);
    
    pos = which(prob<eps);
    if(sum(prob)==0){
      prob = prob + eps;
    }
    prob = prob/sum(prob);
    
    d = rmultinom(n=1, size=1, prob=prob);
    pos = which(d[,1]==1);
    sample = value[pos];    
    meanvec = meanvec_new1[pos];
  }
  if(tt<=(Time-1)){
    result = rep(0, 5);
    result[1] = round(sample, digits=0); result[2]=s_anew[pos]; 
    ss = result[1]+SA_19mt[tt];
    result[4] = lfactorial(ss)-lfactorial(SA_19mt[tt+1])-lfactorial(ss-SA_19mt[tt+1]);
    if(tt<=(Time-8))
    {  result[3]=R_rnew[pos];  }
    result[5] = meanvec;
    result[6] = alpha_1[pos];
    result[7] = beta_1[pos];
  }
  return(result);
}

update_SAm_lagged_int<-function(class, tt, yearl_year, preg, Time, n_19mprev, na_mt, sa_mnext, s_at, 
                                lambda_19mt, beta_19mt, alpha_19mt, bounds, existing, 
                                sigobs, eps, NBA_ft, Y_kt, New_t, NA_19ft, NA_19mt, coeff_r, 
                                s_aframe, meanvec, s_anext, popl_prop, lambda_T, sigma_T_gamma, alpha_r, alpha_sa, rc, SA_19mt, whole_pop_mean, whole_pop_meanj, 
                                terms_choose, risk_class, A_mt, alpha_adj, prob_male_factor)
{
  pick = A_mt[tt]-existing;
  terms_pick = terms_choose;
  nba_pick = NBA_ft[(1:preg)+((tt-1)*preg)];
  loc = preg+2;
  
  if(tt<=(Time-1))
  { totalpop1 = s_aframe$totalpop1; 
  totalpop1_pick = (s_aframe$totalpop1[tt+1]*whole_pop_meanj)-existing; }
  if(tt<=(Time-8)){
    totalpop8 = coeff_r$totalpop8;
    totalpop8_pick = (coeff_r$totalpop8[tt+8]*whole_pop_mean)-existing; 
  }
  if(tt<Time)
  {
    lower = max(c(bounds[1], (sa_mnext-na_mt)));
    value = lower:min(bounds[2], n_19mprev);
    prob = rep(0, length(value)); 
    R_rnew = rep(0, length(value)); s_anew = rep(0, length(value));
    
    pick = pick + value;
    alpha_19mt = (pick^2/sigobs); beta_19mt=(pick/sigobs);
    pos_a = which(alpha_19mt<alpha_adj);  pos_b = which(beta_19mt<alpha_adj);
    if(length(pos_a)!=0){alpha_19mt[pos_a] = alpha_19mt[pos_a] + alpha_adj};
    if(length(pos_b)!=0){beta_19mt[pos_b] = beta_19mt[pos_b] + alpha_adj};
    
    s1 = lfactorial(n_19mprev) - lfactorial(value) - lfactorial(n_19mprev-value);
    s1 = s1 + (value*log(s_at*prob_male_factor)) + ((n_19mprev-value)*log(1-(s_at*prob_male_factor)));  
    ### calculate rates ############
    pop1_m = (totalpop1_pick+value)/whole_pop_meanj;
    if(tt<=(Time-8)){
      pop8_m = (totalpop8_pick+value)/whole_pop_mean;
      R_rnew = birth_rate_cal_m_newbirth3((tt+8), coeff_r, alpha_r, pop8_m, risk_class);
    }
    if(tt<=(Time-1)){
      s_anew = s_a_calc_m((tt+1), s_aframe, alpha_sa, pop1_m, risk_class); 
    }
    
    ############### set the meanvec ###########
    meanvec_new1 = meanvec - (existing*popl_prop[tt]) + (value*popl_prop[tt]);
    
    alpha_1 = meanvec_new1^2/sigma_T_gamma; beta_1 = meanvec_new1/sigma_T_gamma;
    
    ############################################
    s2 = NA19_densities1_test(class, tt, Time, preg, loc, yearl_year, NBA_ft, 
                              value, Y_kt, New_t, NA_19ft, NA_19mt, 
                              s_anew, R_rnew, rc[tt+1], SA_19mt, terms_pick, prob_male_factor);
    
    s1 = s1 + s2;
    
    s1 = s1 + dgamma(lambda_T[tt], alpha_1, beta_1, log=TRUE);
    s1 = s1 - (beta_19mt*lambda_19mt) + ((alpha_19mt-1)*log(lambda_19mt)) + (alpha_19mt*log(beta_19mt)) - lgamma(alpha_19mt);
    prob = exp(s1);
    
    pos = which(prob<eps);
    if(sum(prob)==0){
      prob = prob + eps;
    }
    prob = prob/sum(prob); 
    
    d = rmultinom(n=1, size=1, prob=prob);
    pos = which(d[,1]==1);
    sample = value[pos];    
    meanvec = meanvec_new1[pos];
  }
  if(tt<=(Time-1)){
    result = rep(0, 5);
    result[1] = round(sample, digits=0); result[2]=s_anew[pos]; 
    ss = NA_19mt[tt]+result[1];
    result[4] = lfactorial(ss)-lfactorial(SA_19mt[tt+1])-lfactorial(ss-SA_19mt[tt+1]);
    if(tt<=(Time-8))
    {  result[3]=R_rnew[pos];  }
    result[5] = meanvec;
    result[6] = alpha_1[pos];
    result[7] = beta_1[pos];
  }
  return(result);
}


update_Yearlkft_lagged_int <- function(kk, age, tt, yearl_year, preg, Time, n_prevtime, n_nextime, s_yt, s_ynext, 
                                       beta_kft, alpha_kft, lambda_kft, boundy, existing, 
                                       sigobs, eps, NBA_ft, Y_kt, New_t, NA_19ft, NA_19mt, coeff_r,
                                       s_aframe, meanvec, s_anext, popl_prop, lambda_T, sigma_T_gamma, alpha_r, alpha_sa, rc, SA_19mt, whole_pop_mean, 
                                       whole_pop_meanj, terms_choose, risk_class, Yearsum_t, alpha_adj, prob_male_factor)
{
  pick = Yearsum_t[tt]-existing;
  nba_pick = NBA_ft[(1:preg)+((tt-1)*preg)];
  
  if(tt<=(Time-1))
  { totalpop1 = s_aframe$totalpop1; 
  totalpop1_pick = (s_aframe$totalpop1[tt+1]*whole_pop_meanj)-existing; }
  if(tt<=(Time-8)){
    totalpop8 = coeff_r$totalpop8;
    totalpop8_pick = (coeff_r$totalpop8[tt+8]*whole_pop_mean)-existing; 
  }
  if((tt<Time) & (kk<age))
  {
    value = max(n_nextime, boundy[1]):min(n_prevtime, boundy[2]);
    prob = rep(0, length(value));
    R_rnew = rep(0, length(value)); s_anew = rep(0, length(value));
    
    pick = pick + value;
    alpha_kft = (pick^2/sigobs); beta_kft=(pick/sigobs);
    pos_a = which(alpha_kft<alpha_adj); pos_b = which(beta_kft<alpha_adj);
    if(length(pos_a)!=0){alpha_kft[pos_a] = alpha_kft[pos_a] + alpha_adj};
    if(length(pos_b)!=0){beta_kft[pos_b] = beta_kft[pos_b] + alpha_adj};
    
    s1 = lfactorial(n_prevtime) - lfactorial(value) - lfactorial(n_prevtime-value) + lfactorial(value) - lfactorial(n_nextime) - lfactorial(value-n_nextime);
    s1 = s1 + (value*log(s_yt)) + ((n_prevtime-value)*log(1-s_yt)) + (n_nextime*log(s_ynext)) + ((value-n_nextime)*log(1-s_ynext));  
    ### calculate rates ############
    pop1_m = (totalpop1_pick+value)/whole_pop_meanj;
    if(tt<=(Time-8)){
      pop8_m = (totalpop8_pick+value)/whole_pop_mean;
      R_rnew = birth_rate_cal_m_newbirth3((tt+8), coeff_r, alpha_r, pop8_m, risk_class);
    }
    if(tt<=(Time-1)){
      s_anew = s_a_calc_m((tt+1), s_aframe, alpha_sa, pop1_m, risk_class); 
    }
    
    ############### set the meanvec ###########
    meanvec_new1 = meanvec - (existing*popl_prop[tt]) + (value*popl_prop[tt]);
    
    alpha_1 = meanvec_new1^2/sigma_T_gamma; beta_1 = meanvec_new1/sigma_T_gamma;
    
    ############################################
    s2 = assist_other_densities1(tt, Time, preg, yearl_year, NBA_ft, 
                                 Y_kt, New_t, NA_19ft, NA_19mt, s_anew, R_rnew, 
                                 rc[tt+1], SA_19mt, terms_choose, prob_male_factor);
    
    s1 = s1 + s2;
    
    s1 = s1 + dgamma(lambda_T[tt], alpha_1, beta_1, log=TRUE);
    s1 = s1 - (beta_kft*lambda_kft) + ((alpha_kft-1)*log(lambda_kft)) + (alpha_kft*log(beta_kft)) - lgamma(alpha_kft);
    prob = exp(s1);
    
    pos = which(prob<eps);
    if(sum(prob)==0){
      prob = prob + eps;
    }
    prob = prob/sum(prob); 
    
    d = rmultinom(n=1, size=1, prob=prob);
    pos = which(d[,1]==1);
    sample = value[pos];    
    meanvec = meanvec_new1[pos];
    if((sample<n_nextime) | (sample>n_prevtime))
    {  cat(kk, pos, sample, n_nextime, n_prevtime, "investigate the problem\n");   }
  }
  if(tt<=(Time-1)){
    result = rep(0, 5);
    result[1] = round(sample, digits=0); result[2]=s_anew[pos]; 
    if(tt<=(Time-8))
    {  result[3]=R_rnew[pos];  }
    result[5] = meanvec;
    result[6] = alpha_1[pos];
    result[7] = beta_1[pos];
  }
  return(result);
}

update_Yearl18ft_bound_int <- function(age, tt, yearl_year, preg, Time, na_17fprev, na_19fnext, na_19mnext, s_yt, 
                                       lambda_18ft, beta_18ft, alpha_18ft, boundy, 
                                       existing, sigobs, eps, NBA_ft, Y_kt, New_t, NA_19ft, NA_19mt, coeff_r,
                                       s_aframe, meanvec, s_anext, popl_prop, lambda_T, sigma_T_gamma, alpha_r, alpha_sa, rc, SA_19mt, whole_pop_mean, whole_pop_meanj, 
                                       terms_choose, risk_class, Yearsum_t, alpha_adj, prob_male_factor)
{
  pick = Yearsum_t[tt]-existing;
  terms_pick = terms_choose;
  loc = preg+1;
  
  if(tt<=(Time-1))
  { totalpop1 = s_aframe$totalpop1; 
  totalpop1_pick = (s_aframe$totalpop1[tt+1]*whole_pop_meanj)-existing; }
  if(tt<=(Time-8)){
    totalpop8 = coeff_r$totalpop8;
    totalpop8_pick = (coeff_r$totalpop8[tt+8]*whole_pop_mean)-existing; 
  }
  value = max((na_19fnext+na_19mnext), boundy[1]):min(na_17fprev, boundy[2]);
  prob = rep(0, length(value)); 
  R_rnew = rep(0, length(value)); s_anew = rep(0, length(value));
  
  pick = pick + value;
  alpha_18ft = (pick^2/sigobs); beta_18ft=(pick/sigobs);
  pos_a = which(alpha_18ft<alpha_adj); pos_b = which(beta_18ft<alpha_adj);
  if(length(pos_a)!=0){alpha_18ft[pos_a] = alpha_18ft[pos_a] + alpha_adj};
  if(length(pos_b)!=0){beta_18ft[pos_b] = beta_18ft[pos_b] + alpha_adj};
  
  s1 = lfactorial(na_17fprev) - lfactorial(value) - lfactorial(na_17fprev-value);
  s1 = s1 + (value*log(s_yt)) + ((na_17fprev-value)*log(1-s_yt));
  ### calculate rates ############
  pop1_m = (totalpop1_pick+value)/whole_pop_meanj;
  if(tt<=(Time-8)){
    pop8_m = (totalpop8_pick+value)/whole_pop_mean;
    R_rnew = birth_rate_cal_m_newbirth3((tt+8), coeff_r, alpha_r, pop8_m, risk_class);
  }
  if(tt<=(Time-1)){
    s_anew = s_a_calc_m((tt+1), s_aframe, alpha_sa, pop1_m, risk_class); 
  }
  
  ############### set the meanvec ###########
  meanvec_new1 = meanvec - (existing*popl_prop[tt]) + (value*popl_prop[tt]);
  
  alpha_1 = meanvec_new1^2/sigma_T_gamma; beta_1 = meanvec_new1/sigma_T_gamma;
  
  ############################################
  site = lfactorial(value)-lfactorial(NA_19ft[tt+1])-lfactorial(NA_19mt[tt+1]);
  site = site-lfactorial(value-NA_19ft[tt+1]-NA_19mt[tt+1]);
  
  ww1 = sum(NBA_ft[(1:preg)+((tt+1-1)*preg)]);
  
  ww2 = New_t[tt]+sum(NBA_ft[(1:preg)+((tt-1)*preg)])+NA_19ft[tt];
  ww2 = ww2-New_t[tt]-sum(NBA_ft[(1:preg)+((tt+1-1)*preg)]);
  
  ww21 = NA_19mt[tt]+SA_19mt[tt]-SA_19mt[tt+1];
  
  ww22 = value-NA_19ft[tt+1]-NA_19mt[tt+1];
  
  s2 = (ww1*log(s_anew))+(NA_19ft[tt+1]*log(rc[tt+1]*s_anew))+(NA_19mt[tt+1]*log((1-rc[tt+1])*s_anew*prob_male_factor))+(SA_19mt[tt+1]*log(prob_male_factor*s_anew));
  s2 = s2 + (ww2*log(1-s_anew)) + (ww21*log(1-(prob_male_factor*s_anew))) + (ww22*log(1-(rc[tt+1]*s_anew)-((1-rc[tt+1])*s_anew*prob_male_factor)));
  
  s1 = s1 + sum(terms_pick[-loc]) + site + s2;
  if(tt<=(Time-8)){
    ss = (NBA_ft[(preg-1)+((tt+8-1)*preg)]+NBA_ft[preg+((tt+8-1)*preg)]);
    s2 = (New_t[tt+8]*log(R_rnew))+((ss-New_t[tt+8])*log(1-R_rnew));
    
    s1 = s1 + s2;
  }
  
  s1 = s1 + dgamma(lambda_T[tt], alpha_1, beta_1, log=TRUE);
  s1 = s1 - (beta_18ft*lambda_18ft) + ((alpha_18ft-1)*log(lambda_18ft)) + (alpha_18ft*log(beta_18ft)) - lgamma(alpha_18ft);
  prob = exp(s1);
  
  pos = which(prob<eps);
  if(sum(prob)==0){
    prob = prob + eps;
  }
  prob = prob/sum(prob); 
  
  d = rmultinom(n=1, size=1, prob=prob);
  pos = which(d[,1]==1);
  sample = value[pos];
  meanvec = meanvec_new1[pos];
  if((sample<(na_19fnext+na_19mnext)) | (sample>na_17fprev))
  {  cat(pos, (na_19fnext+na_19mnext), sample, na_17fprev, "investigate the problem\n");   }
  
  if(tt<=(Time-1)){
    result = rep(0, 5);
    result[1] = round(sample, digits=0); result[2]=s_anew[pos]; 
    result[4] = site[pos];
    if(tt<=(Time-8))
    {  result[3]=R_rnew[pos];  }
    result[5] = meanvec;
    result[6] = alpha_1[pos];
    result[7] = beta_1[pos];
  }
  return(result);
}

update_Q_2ft_lessT_lagged_int<-function(tt, Time, preg, yearl_year, n_1prev, 
                                        q_3fnext, s_q, s_qnext, lambda_2ft, beta_2ft, 
                                        alpha_2ft, boundq, existing, sigobs, eps, NBA_ft, 
                                        Y_kt, New_t, NA_19ft, NA_19mt, coeff_r,
                                        s_aframe, meanvec, s_ynext, popl_prop, lambda_T, sigma_T_gamma, alpha_r, alpha_sa, rc, SA_19mt, whole_pop_mean, 
                                        whole_pop_meanj, terms_choose, 
                                        risk_class, Qsum_t, alpha_adj, prob_male_factor)     #### start from here
{
  pick = Qsum_t[tt]-existing;
  nba_pick = NBA_ft[(1:preg)+((tt-1)*preg)];
  
  if(tt<=(Time-1))
  { totalpop1 = s_aframe$totalpop1; 
  totalpop1_pick = (s_aframe$totalpop1[tt+1]*whole_pop_meanj)-existing; }
  if(tt<=(Time-8)){
    totalpop8 = coeff_r$totalpop8;
    totalpop8_pick = (coeff_r$totalpop8[tt+8]*whole_pop_mean)-existing; 
  }
  value = max(q_3fnext, boundq[1]):min(n_1prev, boundq[2]);
  prob = rep(0, length(value)); 
  R_rnew = rep(0, length(value)); s_anew = rep(0, length(value));
  
  pick = pick + value;
  alpha_2ft = (pick^2/sigobs); beta_2ft=(pick/sigobs);
  pos_a = which(alpha_2ft<alpha_adj); pos_b = which(beta_2ft<alpha_adj);
  if(length(pos_a)!=0){alpha_2ft[pos_a] = alpha_2ft[pos_a] + alpha_adj};
  if(length(pos_b)!=0){beta_2ft[pos_b] = beta_2ft[pos_b] + alpha_adj};
  
  s1 = lfactorial(n_1prev) - lfactorial(value) - lfactorial(n_1prev-value);
  s1 = s1 + lfactorial(value) - lfactorial(value-q_3fnext) - lfactorial(q_3fnext); 
  s1 = s1 + (value*log(s_q)) + ((n_1prev-value)*log(1-s_q)) + (q_3fnext*log(s_qnext)) + ((value-q_3fnext)*log(1-s_qnext));
  ### calculate rates ############
  pop1_m = (totalpop1_pick+value)/whole_pop_meanj;
  if(tt<=(Time-8)){
    pop8_m = (totalpop8_pick+value)/whole_pop_mean;
    R_rnew = birth_rate_cal_m_newbirth3((tt+8), coeff_r, alpha_r, pop8_m, risk_class);
  }
  if(tt<=(Time-1)){
    s_anew = s_a_calc_m((tt+1), s_aframe, alpha_sa, pop1_m, risk_class); 
  }
  
  ############### set the meanvec ###########
  meanvec_new1 = meanvec - (existing*popl_prop[tt]) + (value*popl_prop[tt]);
  
  alpha_1 = meanvec_new1^2/sigma_T_gamma; beta_1 = meanvec_new1/sigma_T_gamma;
  
  ############################################
  s2 = assist_other_densities1_test(tt, Time, preg, yearl_year, NBA_ft, 
                                    Y_kt, New_t, NA_19ft, NA_19mt, s_anew, R_rnew, 
                                    rc[tt+1], SA_19mt, terms_choose, prob_male_factor);
  s1 = s1 + s2;
  
  s1 = s1 + dgamma(lambda_T[tt], alpha_1, beta_1, log=TRUE);
  s1 = s1 - (beta_2ft*lambda_2ft) + ((alpha_2ft-1)*log(lambda_2ft)) + (alpha_2ft*log(beta_2ft)) - lgamma(alpha_2ft);
  prob = exp(s1);
  
  pos = which(prob<eps);
  if(sum(prob)==0){
    prob = prob + eps;
  }
  prob = prob/sum(prob); 
  
  d = rmultinom(n=1, size=1, prob=prob);
  pos = which(d[,1]==1);
  sample = value[pos];
  meanvec = meanvec_new1[pos];
  if(tt<=(Time-1)){
    result = rep(0, 5);
    result[1] = round(sample, digits=0); result[2]=s_anew[pos]; 
    if(tt<=(Time-8))
    {  result[3]=R_rnew[pos];  }
    result[5] = meanvec;
    result[6] = alpha_1[pos];
    result[7] = beta_1[pos];
  }
  return(result);
}

update_Q_3ft_lagged_int<-function(tt, preg, yearl_year, kk, age, time, Time, q_kprev, 
                                  q_knew, s_qt, s_qnext, lambda_3ft, beta_3ft, alpha_3ft, 
                                  boundq, existing, sigobs, eps, NBA_ft, Y_kt, New_t, 
                                  NA_19ft, NA_19mt, coeff_r, s_aframe, meanvec, 
                                  s_ynext, popl_prop, lambda_T, sigma_T_gamma, alpha_r, alpha_sa, 
                                  rc, SA_19mt, whole_pop_mean, whole_pop_meanj, terms_choose, 
                                  risk_class, Qsum_t, alpha_adj, prob_male_factor)
{
  pick = Qsum_t[tt]-existing;
  nba_pick = NBA_ft[(1:preg)+((tt-1)*preg)];
  
  if(tt<=(Time-1))
  { totalpop1 = s_aframe$totalpop1; 
  totalpop1_pick = (s_aframe$totalpop1[tt+1]*whole_pop_meanj)-existing; }
  if(tt<=(Time-8)){
    totalpop8 = coeff_r$totalpop8;
    totalpop8_pick = (coeff_r$totalpop8[tt+8]*whole_pop_mean)-existing; 
  }
  if((time<Time) & (kk<age))
  {
    value = max(q_knew, boundq[1]):min(q_kprev, boundq[2]);
    prob = rep(0, length(value)); cumprob = rep(0, length(value));
    R_rnew = rep(0, length(value)); s_anew = rep(0, length(value));
    
    pick = pick + value;
    alpha_3ft = (pick^2/sigobs); beta_3ft=(pick/sigobs);
    pos_a = which(alpha_3ft<alpha_adj); pos_b = which(beta_3ft<alpha_adj);
    if(length(pos_a)!=0){alpha_3ft[pos_a] = alpha_3ft[pos_a] + alpha_adj};
    if(length(pos_b)!=0){beta_3ft[pos_b] = beta_3ft[pos_b] + alpha_adj};
    
    s1 = lfactorial(q_kprev) - lfactorial(value) - lfactorial(q_kprev-value) + lfactorial(value) - lfactorial(q_knew) - lfactorial(value-q_knew);
    s1 = s1 + (value*log(s_qt)) + ((q_kprev-value)*log(1-s_qt)) + (q_knew*log(s_qnext)) + ((value-q_knew)*log(1-s_qnext));
    ### calculate rates ############
    pop1_m = (totalpop1_pick+value)/whole_pop_meanj;
    if(tt<=(Time-8)){
      pop8_m = (totalpop8_pick+value)/whole_pop_mean;
      R_rnew = birth_rate_cal_m_newbirth3((tt+8), coeff_r, alpha_r, pop8_m, risk_class);
    }
    if(tt<=(Time-1)){
      s_anew = s_a_calc_m((tt+1), s_aframe, alpha_sa, pop1_m, risk_class); 
    }
    
    ############### set the meanvec ###########
    meanvec_new1 = meanvec - (existing*popl_prop[tt]) + (value*popl_prop[tt]);
    
    alpha_1 = meanvec_new1^2/sigma_T_gamma; beta_1 = meanvec_new1/sigma_T_gamma;
    
    ############################################
    s2 = assist_other_densities1(tt, Time, preg, yearl_year, NBA_ft, 
                                 Y_kt, New_t, NA_19ft, NA_19mt, s_anew, R_rnew, 
                                 rc[tt+1], SA_19mt, terms_choose, prob_male_factor);
    s1 = s1 + s2;
    
    s1 = s1 + dgamma(lambda_T[tt], alpha_1, beta_1, log=TRUE);
    s1 = s1 - (beta_3ft*lambda_3ft) + ((alpha_3ft-1)*log(lambda_3ft)) + (alpha_3ft*log(beta_3ft)) - lgamma(alpha_3ft); 
    prob = exp(s1);
    
    pos = which(prob<eps);
    if(sum(prob)==0){
      prob = prob + eps;
    }
    prob = prob/sum(prob); 
    
    d = rmultinom(n=1, size=1, prob=prob);
    pos = which(d[,1]==1);
    sample = value[pos];    
    meanvec = meanvec_new1[pos];
  }
  if(tt<=(Time-1)){
    result = rep(0, 5);
    result[1] = round(sample, digits=0); result[2]=s_anew[pos]; 
    if(tt<=(Time-8))
    {  result[3]=R_rnew[pos];  }
    result[5] = meanvec;
    result[6] = alpha_1[pos];
    result[7] = beta_1[pos];
  }
  return(result);
}

update_Q_10ft_lagged_int<-function(tt, Time, preg, yearl_year, q_9fprev, y_11fnext, s_ynext, 
                                   s_qt, lambda_10ft, beta_10ft, alpha_10ft, boundq, 
                                   existing, sigobs, eps, NBA_ft, Y_kt, New_t, 
                                   NA_19ft, NA_19mt, coeff_r, s_aframe, meanvec, popl_prop, lambda_T, sigma_T_gamma, alpha_r, alpha_sa, 
                                   rc, SA_19mt, whole_pop_mean, whole_pop_meanj, terms_choose,
                                   risk_class, Qsum_t, alpha_adj, prob_male_factor)
{
  pick = Qsum_t[tt]-existing;
  nba_pick = NBA_ft[(1:preg)+((tt-1)*preg)];
  
  if(tt<=(Time-1))
  { totalpop1 = s_aframe$totalpop1; 
  totalpop1_pick = (s_aframe$totalpop1[tt+1]*whole_pop_meanj)-existing; }
  if(tt<=(Time-8)){
    totalpop8 = coeff_r$totalpop8;
    totalpop8_pick = (coeff_r$totalpop8[tt+8]*whole_pop_mean)-existing; 
  }
  value = max(y_11fnext, boundq[1]):min(q_9fprev, boundq[2]);
  prob = rep(0, length(value)); 
  R_rnew = rep(0, length(value)); s_anew = rep(0, length(value));
  
  pick = pick + value;
  alpha_10ft = (pick^2/sigobs); beta_10ft=(pick/sigobs);
  pos_a = which(alpha_10ft<alpha_adj); pos_b = which(beta_10ft<alpha_adj);
  if(length(pos_a)!=0){alpha_10ft[pos_a] = alpha_10ft[pos_a] + alpha_adj};
  if(length(pos_b)!=0){beta_10ft[pos_b] = beta_10ft[pos_b] + alpha_adj};
  
  s1 = lfactorial(q_9fprev) - lfactorial(value) - lfactorial(q_9fprev-value);
  s1 = s1 + lfactorial(value) - lfactorial(y_11fnext) - lfactorial(value-y_11fnext); 
  s1 = s1 + (value*log(s_qt)) + ((q_9fprev-value)*log(1-s_qt)) + (y_11fnext*log(s_ynext)) + ((value-y_11fnext)*log(1-s_ynext));
  ### calculate rates ############
  pop1_m = (totalpop1_pick+value)/whole_pop_meanj;
  if(tt<=(Time-8)){
    pop8_m = (totalpop8_pick+value)/whole_pop_mean;
    R_rnew = birth_rate_cal_m_newbirth3((tt+8), coeff_r, alpha_r, pop8_m, risk_class);
  }
  if(tt<=(Time-1)){
    s_anew = s_a_calc_m((tt+1), s_aframe, alpha_sa, pop1_m, risk_class); 
  }
  
  ############### set the meanvec ###########
  meanvec_new1 = meanvec - (existing*popl_prop[tt]) + (value*popl_prop[tt]);
  
  alpha_1 = meanvec_new1^2/sigma_T_gamma; beta_1 = meanvec_new1/sigma_T_gamma;
  
  ############################################
  s2 = assist_other_densities1_test(tt, Time, preg, yearl_year, NBA_ft, 
                                    Y_kt, New_t, NA_19ft, NA_19mt, s_anew, R_rnew, 
                                    rc[tt+1], SA_19mt, terms_choose, prob_male_factor);
  s1 = s1 + s2;
  
  s1 = s1 + dgamma(lambda_T[tt], alpha_1, beta_1, log=TRUE);
  s1 = s1 - (beta_10ft*lambda_10ft) + ((alpha_10ft-1)*log(lambda_10ft)) + (alpha_10ft*log(beta_10ft)) - lgamma(alpha_10ft); 
  prob = exp(s1);
  
  pos = which(prob<eps);
  if(sum(prob)==0){
    prob = prob + eps;
  }
  prob = prob/sum(prob); 
  
  d = rmultinom(n=1, size=1, prob=prob);
  pos = which(d[,1]==1);
  sample = value[pos];
  meanvec = meanvec_new1[pos];
  if(tt<=(Time-1)){
    result = rep(0, 5);
    result[1] = round(sample, digits=0); result[2]=s_anew[pos]; 
    if(tt<=(Time-8))
    {  result[3]=R_rnew[pos];  }
    result[5] = meanvec;
    result[6] = alpha_1[pos];
    result[7] = beta_1[pos];
  }
  return(result);
}


update_Nnew_lessT_int<-function(tt, Time, preg, yearl_year, nba_fprev8, nba_fprev9, nba_ft9, 
                                nba_ft1, q_2fnext, s_at, R_rt, s_qt, lambda_1t, beta_1t, 
                                alpha_1t, existing, sigobs, eps, NBA_ft, Y_kt, New_t, 
                                NA_19ft, NA_19mt, coeff_r, s_aframe, meanvec, 
                                popl_prop, lambda_T, sigma_T_gamma, alpha_r, alpha_sa, 
                                rc, SA_19mt, whole_pop_mean, whole_pop_meanj, terms_choose,
                                risk_class, alpha_adj, prob_male_factor)
{
  pick = New_t[tt]-existing;
  nba_pick = NBA_ft[(1:preg)+((tt-1)*preg)];
  loc = c(1, preg);
  terms_pick = terms_choose[-loc];
  
  if(tt<=(Time-1))
  { totalpop1 = s_aframe$totalpop1; 
  totalpop1_pick = (s_aframe$totalpop1[tt+1]*whole_pop_meanj)-existing; }
  if(tt<=(Time-8)){
    totalpop8 = coeff_r$totalpop8;
    totalpop8_pick = (coeff_r$totalpop8[tt+8]*whole_pop_mean)-existing; 
  }
  lower = max(q_2fnext, nba_ft1);
  upper = nba_fprev8+nba_fprev9-nba_ft9;
  
  value = max(q_2fnext, nba_ft1):(nba_fprev8+nba_fprev9-nba_ft9); 
  prob = rep(0, length(value)); 
  R_rnew = rep(0, length(value)); s_anew = rep(0, length(value));
  
  pick = pick + value;
  alpha_1t = (pick^2/sigobs); beta_1t=(pick/sigobs);
  pos_a = which(alpha_1t<alpha_adj); pos_b = which(beta_1t<alpha_adj);
  if(length(pos_a)!=0){alpha_1t[pos_a] = alpha_1t[pos_a] + alpha_adj};
  if(length(pos_b)!=0){beta_1t[pos_b] = beta_1t[pos_b] + alpha_adj};
  
  s1 = lfactorial(nba_fprev8+nba_fprev9)  - lfactorial(value) - lfactorial(nba_fprev8+nba_fprev9-value);
  s1 = s1 + lfactorial(value) - lfactorial(q_2fnext) - lfactorial(value-q_2fnext); 
  s1 = s1 + (value*log(R_rt)) + ((nba_fprev8+nba_fprev9-value)*log(1-R_rt));
  s1 = s1 + (q_2fnext*log(s_qt)) + ((value-q_2fnext)*log(1-s_qt)); 
  
  ### calculate rates ############
  pop1_m = (totalpop1_pick+value)/whole_pop_meanj;
  if(tt<=(Time-8)){
    pop8_m = (totalpop8_pick+value)/whole_pop_mean;
    R_rnew = birth_rate_cal_m_newbirth3((tt+8), coeff_r, alpha_r, pop8_m, risk_class);
  }
  if(tt<=(Time-1)){
    s_anew = s_a_calc_m((tt+1), s_aframe, alpha_sa, pop1_m, risk_class); 
  }
  
  ############### set the meanvec ###########
  meanvec_new1 = meanvec - (existing*popl_prop[tt]) + (value*popl_prop[tt]);
  
  alpha_1 = meanvec_new1^2/sigma_T_gamma; beta_1 = meanvec_new1/sigma_T_gamma;
  
  ############################################
  loc1 = lfactorial(value)-lfactorial(NBA_ft[1+((tt+1-1)*preg)]) - lfactorial(value-NBA_ft[1+((tt+1-1)*preg)]);
  ss = (nba_pick[preg-1]+nba_pick[preg]-value);
  loc2 = lfactorial(ss) - lfactorial(NBA_ft[preg+((tt+1-1)*preg)]);
  loc2 = loc2 - lfactorial(ss-NBA_ft[preg+((tt+1-1)*preg)]);
  
  ww1 = sum(NBA_ft[(1:preg)+((tt+1-1)*preg)]);
  
  ww2 = value+sum(NBA_ft[(1:preg)+((tt-1)*preg)])+NA_19ft[tt];
  ww2 = ww2-value-sum(NBA_ft[(1:preg)+((tt+1-1)*preg)]);
  
  ww21 = NA_19mt[tt]+SA_19mt[tt]-SA_19mt[tt+1];
  
  ww22 = Y_kt[yearl_year+((tt-1)*yearl_year)]-NA_19ft[tt+1]-NA_19mt[tt+1];
  
  s2 = (ww1*log(s_anew))+(NA_19ft[tt+1]*log(rc[tt+1]*s_anew))+(NA_19mt[tt+1]*log((1-rc[tt+1])*s_anew*prob_male_factor))+(SA_19mt[tt+1]*log(prob_male_factor*s_anew));
  s2 = s2 + (ww2*log(1-s_anew)) + (ww21*log(1-(prob_male_factor*s_anew))) + (ww22*log(1-(rc[tt+1]*s_anew)-((1-rc[tt+1])*s_anew*prob_male_factor)));
  
  s1 = s1 + sum(terms_pick) + loc1 + loc2 + s2;
  if(tt<=(Time-8)){
    ss = (NBA_ft[(preg-1)+((tt+8-1)*preg)]+NBA_ft[preg+((tt+8-1)*preg)]);
    s2 = (New_t[tt+8]*log(R_rnew))+((ss-New_t[tt+8])*log(1-R_rnew));
    
    s1 = s1 + s2;
  }
  
  s1 = s1 + dgamma(lambda_T[tt], alpha_1, beta_1, log=TRUE);
  s1 = s1 - (beta_1t*lambda_1t) + ((alpha_1t-1)*log(lambda_1t)) + (alpha_1t*log(beta_1t)) - lgamma(alpha_1t);  
  prob = exp(s1);
  
  probbb = prob;
  if(sum(prob)==0){
    prob = prob + eps;
  }
  prob = prob/sum(prob);
  
  if(tt==1){
    cat("Birth rate check:", lower, upper, min(prob), max(prob), "\n");
    #if(max(prob)==1){
    cat(probbb, "\n")
    #} 
  }
  
  d = rmultinom(n=1, size=1, prob=prob);
  pos = which(d[,1]==1);
  sample = value[pos];
  meanvec = meanvec_new1[pos];
  if(tt<=(Time-1)){
    result = rep(0, 6);
    result[1] = round(sample, digits=0); result[2]=s_anew[pos];
    result[4]=lfactorial(result[1])-lfactorial(NBA_ft[1+((tt+1-1)*preg)])-lfactorial(result[1]-NBA_ft[1+((tt+1-1)*preg)]);
    ss = (nba_pick[preg-1]+nba_pick[preg]-result[1]);
    result[5] = lfactorial(ss) - lfactorial(NBA_ft[preg+((tt+1-1)*preg)]);
    result[5] = result[5] - lfactorial(ss-NBA_ft[preg+((tt+1-1)*preg)]);
    
    if(tt<=(Time-8))
    {  result[3]=R_rnew[pos];  }
    result[6] = meanvec;
    result[7] = alpha_1[pos];
    result[8] = beta_1[pos];
  }
  return(result);
}

update_NBAf4_lagged_int<-function(kk, preg, yearl_year, tt, Time, nba_prev, NA19prev, 
                                  nba_fnext, s_at, lambda_19ft, beta_19ft, 
                                  alpha_19ft, bound, existing, sigobs, eps, NBA_ft, Y_kt, New_t, 
                                  NA_19ft, NA_19mt, coeff_r, s_aframe, meanvec, Rt, s_anext,
                                  popl_prop, lambda_T, sigma_T_gamma, alpha_r, 
                                  alpha_sa, rc, SA_19mt, whole_pop_mean, whole_pop_meanj, terms_choose,
                                  risk_class, A_ft, alpha_adj, prob_male_factor)
{
  pick = A_ft[tt]-existing;
  nba_pick = NBA_ft[(1:preg)+((tt-1)*preg)];
  terms_pick = terms_choose;
  
  if(tt<=(Time-1))
  { totalpop1 = s_aframe$totalpop1; 
  totalpop1_pick = (s_aframe$totalpop1[tt+1]*whole_pop_meanj)-existing; }
  if(tt<=(Time-8)){
    totalpop8 = coeff_r$totalpop8; 
    totalpop8_pick = (coeff_r$totalpop8[tt+8]*whole_pop_mean)-existing; 
  }
  if(tt<Time){
    lower = max(bound[1], nba_fnext);
    value = lower:min(bound[2], nba_prev+NA19prev);  
    prob = rep(0, length(value));
    R_rnew = rep(0, length(value)); s_anew = rep(0, length(value));
    simterms = rep(0, length(value));
    
    pick = pick + value;
    alpha_19ft = (pick^2/sigobs); beta_19ft=(pick/sigobs);
    pos_a = which(alpha_19ft<alpha_adj); pos_b = which(beta_19ft<alpha_adj);
    if(length(pos_a)!=0){alpha_19ft[pos_a] = alpha_19ft[pos_a] + alpha_adj};
    if(length(pos_b)!=0){beta_19ft[pos_b] = beta_19ft[pos_b] + alpha_adj};
    
    s1 = lfactorial(nba_prev+NA19prev) - lfactorial(value) - lfactorial(nba_prev+NA19prev-value);  
    s1 = s1 + ((value*log(s_at))) + ((nba_prev+NA19prev-value)*log(1-s_at)); 
    
    ### calculate rates ############
    pop1_m = (totalpop1_pick+value)/whole_pop_meanj;
    if(tt<=(Time-8)){
      pop8_m = (totalpop8_pick+value)/whole_pop_mean;
      R_rnew = birth_rate_cal_m_newbirth3((tt+8), coeff_r, alpha_r, pop8_m, risk_class);
    }
    if(tt<=(Time-1)){
      s_anew = s_a_calc_m((tt+1), s_aframe, alpha_sa, pop1_m, risk_class); 
    }
    
    ############### set the meanvec ###########
    meanvec_new1 = meanvec - (existing*popl_prop[tt]) + (value*popl_prop[tt]);
    
    alpha_1 = meanvec_new1^2/sigma_T_gamma; beta_1 = meanvec_new1/sigma_T_gamma;
    
    #####################################
    site = lfactorial(value)-lfactorial(NBA_ft[kk+1+((tt+1-1)*preg)]);
    site = site-lfactorial(value-NBA_ft[kk+1+((tt+1-1)*preg)]);
    
    ww1 = sum(NBA_ft[(1:preg)+((tt+1-1)*preg)]);
    
    ww2 = New_t[tt]+sum(nba_pick[-kk])+value+NA_19ft[tt];
    ww2 = ww2-New_t[tt]-sum(NBA_ft[(1:preg)+((tt+1-1)*preg)]);
    
    ww21 = NA_19mt[tt]+SA_19mt[tt]-SA_19mt[tt+1];
    
    ww22 = Y_kt[yearl_year+((tt-1)*yearl_year)]-NA_19ft[tt+1]-NA_19mt[tt+1];
    
    s2 = (ww1*log(s_anew))+(NA_19ft[tt+1]*log(rc[tt+1]*s_anew))+(NA_19mt[tt+1]*log((1-rc[tt+1])*s_anew*prob_male_factor))+(SA_19mt[tt+1]*log(prob_male_factor*s_anew));
    s2 = s2 + (ww2*log(1-s_anew)) + (ww21*log(1-(prob_male_factor*s_anew))) + (ww22*log(1-(rc[tt+1]*s_anew)-((1-rc[tt+1])*s_anew*prob_male_factor)));
    
    s1 = s1 + sum(terms_pick[-(kk+1)]) + site + s2;
    if(tt<=(Time-8)){
      ss = (NBA_ft[(preg-1)+((tt+8-1)*preg)]+NBA_ft[preg+((tt+8-1)*preg)]);
      s2 = (New_t[tt+8]*log(R_rnew))+((ss-New_t[tt+8])*log(1-R_rnew));
      
      s1 = s1 + s2;
    }
    
    s1 = s1 + dgamma(lambda_T[tt], alpha_1, beta_1, log=TRUE);
    s1 = s1 - (beta_19ft*lambda_19ft) + ((alpha_19ft-1)*log(lambda_19ft)) + (alpha_19ft*log(beta_19ft)) - lgamma(alpha_19ft); 
    prob = exp(s1);
    
    pos = which(prob<eps);
    if(sum(prob)==0){
      prob = prob + eps;
    }
    prob = prob/sum(prob);
    
    d = rmultinom(n=1, size=1, prob=prob);
    pos = which(d[,1]==1);
    sample = value[pos];  
    meanvec = meanvec_new1[pos];
  }
  if(tt<=(Time-1)){
    result = rep(0, 6);
    result[1] = round(sample, digits=0); result[2]=s_anew[pos];
    result[4] = site[pos];
    if(tt<=(Time-8))
    {  result[3]=R_rnew[pos];  }
    result[5] = meanvec;
    result[6] = alpha_1[pos];
    result[7] = beta_1[pos];
  }
  return(result);
}


T_count_update <- function(mean_vec, T_aerial, Tcount, sigma_T_count, sd_mcmc_T){
  
  old_like = dpois(Tcount, mean_vec, log=TRUE) + 
    dnorm(T_aerial, mean = Tcount, sd = sigma_T_count, log=TRUE);
  
  Tcount_new = rnorm(n=length(Tcount), mean = Tcount, sd = sd_mcmc_T);
  Tcount_new = round(Tcount_new, digits=0);
  
  new_like = dpois(Tcount_new, mean_vec, log=TRUE) + 
    dnorm(T_aerial, mean = Tcount_new, sd = sigma_T_count, log=TRUE); 
  
  diff = new_like - old_like - 
    (pnorm(Tcount_new+0.5, mean=Tcount, sd=sd_mcmc_T)-
       pnorm(Tcount_new-0.5, mean=Tcount, sd=sd_mcmc_T));
  
  diff = diff + (pnorm(Tcount+0.5, mean=Tcount_new, sd=sd_mcmc_T)-
                   pnorm(Tcount-0.5, mean=Tcount_new, sd=sd_mcmc_T));
  
  uu = runif(n=length(Tcount), 0, 1);
  
  pos = which(log(uu)<diff);
  
  Tcount[pos] = Tcount_new[pos];
  
  return(Tcount);
}
