# Supplementary material for: Hierarchical Bayesian Integrated Modeling of Age- and Sex-Structured Wildlife Population Dynamics
Source: J Agric Biol Environ Stat. 2024 Jul 2;30(4):1068–93. doi: 10.1007/s13253-024-00634-w (PMC12559060; doi:10.1007/s13253-024-00634-w)
Supplement: Supplementary file 5 — (zip 1301 KB) [file 13253_2024_634_MOESM5_ESM.zip › R code_Input_Output_Data_Subroutines_Function_Descriptions/subroutines/state_terminal_integrated_diff.R]

options(digits=22);

update_NBAfless8_bound_int<-function(kk, preg, tt, Time, nba_prev, nba_fnext, s_at, lambda_19ft, beta_19ft, alpha_19ft, meanvec, popl_prop, lambda_T, sigma_T_gamma, bounds, existing,
                                     sigobs, A_ft, alpha_adj, eps)
{
  pick = A_ft[tt]-existing;
  
  if(tt==Time)
  {
    value = max(0, bounds[1]):min(bounds[2], nba_prev);
    prob = rep(0, length(value));
    
    ############### set the meanvec ###########
    meanvec_new1 = meanvec[1] - (existing*popl_prop[tt]) + (value*popl_prop[tt]);
    
    alpha_1 = meanvec_new1^2/sigma_T_gamma; beta_1 = meanvec_new1/sigma_T_gamma;
    
    #########################################
    pick = pick + value;
    alpha_19ft = (pick^2/sigobs); beta_19ft=(pick/sigobs);
    pos_a = which(alpha_19ft<alpha_adj); pos_b = which(beta_19ft<alpha_adj);
    if(length(pos_a)!=0){alpha_19ft[pos_a] = alpha_19ft[pos_a] + alpha_adj};
    if(length(pos_b)!=0){beta_19ft[pos_b] = beta_19ft[pos_b] + alpha_adj};
    
    s1 = lfactorial(nba_prev) - lfactorial(value) - lfactorial(nba_prev-value);
    s1 = s1 + (value*log(s_at)) + ((nba_prev-value)*log(1-s_at));
    s1 = s1 + dgamma(lambda_T[tt], alpha_1, beta_1, log=TRUE);
    s1 = s1 - (beta_19ft*lambda_19ft) + ((alpha_19ft-1)*log(lambda_19ft)) + (alpha_19ft*log(beta_19ft)) - lgamma(alpha_19ft); 
    prob = exp(s1);
    
    pos = which(prob<eps);
    if(sum(prob)==0){
      prob = prob + eps;
    }
    prob = prob/sum(prob); 
    
    d = rmultinom(n=1, size=1, prob=prob);
    pos = which(d[,1]==1);
    sample = value[pos]; 
    
    result = rep(0, 4);
    result[1] = sample;
    result[2] = meanvec_new1[pos];
    result[3] = alpha_1[pos];
    result[4] = beta_1[pos];
  }  
  
  return(result);
}

update_NBAf3_bound<-function(kk, preg, tt, Time, nba_prev, NA19, nba_fnext, s_a, lambda_19ft, beta_19ft, alpha_19ft, meanvec, popl_prop, lambda_T, sigma_T_gamma, bound, existing,
                             sigobs, A_ft, alpha_adj, eps)
{
  pick1 = A_ft[tt]-existing;
  if(tt<Time){
    lower = max(bound[1], nba_fnext-NA19);
    value = lower:min(bound[2], nba_prev);
    
    ############### set the meanvec ###########
    meanvec_new1 = meanvec[1] - (existing*popl_prop[tt]) + (value*popl_prop[tt]);
    
    alpha_1 = meanvec_new1^2/sigma_T_gamma; beta_1 = meanvec_new1/sigma_T_gamma;
    
    #########################################
    prob = rep(0, length(value));
    for(i in 1:length(value))
    {
      nbaft = value[i];
      pick = pick1 + nbaft;
      alpha_19ft = (pick^2/sigobs); beta_19ft=(pick/sigobs);
      if(alpha_19ft<alpha_adj){alpha_19ft = alpha_19ft + alpha_adj};
      if(beta_19ft<alpha_adj){beta_19ft = beta_19ft + alpha_adj};
      
      s1 = lfactorial(nba_prev) -lfactorial(nbaft) - lfactorial(nba_prev-nbaft);
      s1 = s1 + lfactorial(nbaft+NA19) - lfactorial(nba_fnext) - lfactorial(nbaft+NA19-nba_fnext);  
      s1 = s1 + ((nbaft*log(s_a))) + ((nba_prev-nbaft)*log(1-s_a)) + (nba_fnext*log(s_a)) + ((nbaft+NA19-nba_fnext)*log(1-s_a)); 
      s1 = s1 + dgamma(lambda_T[tt], alpha_1[i], beta_1[i], log=TRUE);
      s1 = s1 - (beta_19ft*lambda_19ft) + ((alpha_19ft-1)*log(lambda_19ft)) + (alpha_19ft*log(beta_19ft)) - lgamma(alpha_19ft); 
      prob[i] = exp(s1);
      
    } 
    pos = which(prob<eps);
    if(sum(prob)==0){
      prob = prob + eps;
    }
    prob = prob/sum(prob); 
    
    d = rmultinom(n=1, size=1, prob=prob);
    pos = which(d[,1]==1);
    sample = value[pos];     
  }
  
  if(tt==Time){
    value = max(0, bound[1]):min(nba_prev, bound[2]);
    
    ############### set the meanvec ###########
    meanvec_new1 = meanvec[1] - (existing*popl_prop[tt]) + (value*popl_prop[tt]);
    
    alpha_1 = meanvec_new1^2/sigma_T_gamma; beta_1 = meanvec_new1/sigma_T_gamma;
    
    #######################################
    prob = rep(0, length(value));
    for(i in 1:length(value))
    {
      nbaft = value[i];
      pick = pick1 + nbaft;
      alpha_19ft = (pick^2/sigobs); beta_19ft=(pick/sigobs);
      if(alpha_19ft<alpha_adj){alpha_19ft = alpha_19ft + alpha_adj};
      if(beta_19ft<alpha_adj){beta_19ft = beta_19ft + alpha_adj};
      
      s1 = -lfactorial(nbaft) - lfactorial(nba_prev-nbaft);
      s1 = s1 + ((nbaft*log(s_a))) + ((nba_prev-nbaft)*log(1-s_a)); 
      s1 = s1 + dgamma(lambda_T[tt], alpha_1[i], beta_1[i], log=TRUE);
      s1 = s1 - (beta_19ft*lambda_19ft) + ((alpha_19ft-1)*log(lambda_19ft)) + (alpha_19ft*log(beta_19ft)) - lgamma(alpha_19ft); 
      prob[i] = exp(s1);
      
    } 
    pos = which(prob<eps);
    if(sum(prob)==0){
      prob = prob + eps;
    }
    prob = prob/sum(prob); 
    
    d = rmultinom(n=1, size=1, prob=prob);
    pos = which(d[,1]==1);
    sample = value[pos];     
  }
  
  result = rep(0, 4);
  result[1] = sample;
  result[2] = meanvec_new1[pos];
  result[3] = alpha_1[pos];
  result[4] = beta_1[pos];
  return(result);
}


update_NBAf4_bound<-function(kk, preg, tt, Time, nba_prev, NA19prev, nba_fnext, s_a, lambda_19ft, beta_19ft, alpha_19ft, meanvec, popl_prop, lambda_T, sigma_T_gamma, bound, existing,
                             sigobs, A_ft, alpha_adj, eps)
{
  pick1 = A_ft[tt]-existing;
  if(tt<Time){
    lower = max(nba_fnext, bound[1]);
    value = lower:min(bound[2], nba_prev+NA19prev);  
    
    ############### set the meanvec ###########
    meanvec_new1 = meanvec[1] - (existing*popl_prop[tt]) + (value*popl_prop[tt]);
    
    alpha_1 = meanvec_new1^2/sigma_T_gamma; beta_1 = meanvec_new1/sigma_T_gamma;
    
    ##########################################
    prob = rep(0, length(value));
    for(i in 1:length(value))
    {
      nbaft = value[i];
      pick = pick1 + nbaft;
      alpha_19ft = (pick^2/sigobs); beta_19ft=(pick/sigobs);
      if(alpha_19ft<alpha_adj){alpha_19ft = alpha_19ft + alpha_adj};
      if(beta_19ft<alpha_adj){beta_19ft = beta_19ft + alpha_adj};
      
      s1 = lfactorial(nba_prev+NA19prev) - lfactorial(nbaft) - lfactorial(nba_prev+NA19prev-nbaft) + lfactorial(nbaft) - lfactorial(nba_fnext) - lfactorial(nbaft-nba_fnext);  
      s1 = s1 + ((nbaft*log(s_a))) + ((nba_prev+NA19prev-nbaft)*log(1-s_a)) + ((nba_fnext)*log(s_a)) + ((nbaft-nba_fnext)*log(1-s_a)); 
      s1 = s1 + dgamma(lambda_T[tt], alpha_1[i], beta_1[i], log=TRUE);
      s1 = s1 - (beta_19ft*lambda_19ft) + ((alpha_19ft-1)*log(lambda_19ft)) + (alpha_19ft*log(beta_19ft)) - lgamma(alpha_19ft); 
      prob[i] = exp(s1);
      
    } 
    pos = which(prob<eps);
    if(sum(prob)==0){
      prob = prob + eps;
    }
    prob = prob/sum(prob); 
    
    d = rmultinom(n=1, size=1, prob=prob);
    pos = which(d[,1]==1);
    sample = value[pos];  
  }
  
  if(tt==Time){
    value = max(0, bound[1]):min(bound[2], nba_prev+NA19prev);  
    ############### set the meanvec ###########
    meanvec_new1 = meanvec[1] - (existing*popl_prop[tt]) + (value*popl_prop[tt]);
    
    alpha_1 = meanvec_new1^2/sigma_T_gamma; beta_1 = meanvec_new1/sigma_T_gamma;
    
    ##########################################
    prob = rep(0, length(value));
    for(i in 1:length(value))
    {
      nbaft = value[i];
      pick = pick1 + nbaft;
      alpha_19ft = (pick^2/sigobs); beta_19ft=(pick/sigobs);
      if(alpha_19ft<alpha_adj){alpha_19ft = alpha_19ft + alpha_adj};
      if(beta_19ft<alpha_adj){beta_19ft = beta_19ft + alpha_adj};
      
      s1 = -lfactorial(nba_prev+NA19prev-nbaft) - lfactorial(nbaft);  
      s1 = s1 + ((nbaft*log(s_a))) + ((nba_prev+NA19prev-nbaft)*log(1-s_a)); 
      s1 = s1 + dgamma(lambda_T[tt], alpha_1[i], beta_1[i], log=TRUE);
      s1 = s1 - (beta_19ft*lambda_19ft) + ((alpha_19ft-1)*log(lambda_19ft)) + (alpha_19ft*log(beta_19ft)) - lgamma(alpha_19ft); 
      prob[i] = exp(s1);
      
    } 
    pos = which(prob<eps);
    if(sum(prob)==0){
      prob = prob + eps;
    }
    prob = prob/sum(prob); 
    
    d = rmultinom(n=1, size=1, prob=prob);
    pos = which(d[,1]==1);
    sample = value[pos];    
  }
  
  result = rep(0, 4);
  result[1] = sample;
  result[2] = meanvec_new1[pos];
  result[3] = alpha_1[pos];
  result[4] = beta_1[pos];
  return(result);
}

update_NBAf8_T_bound<-function(kk, preg, tt, Time, nba_prev, nba_ft9, newt, s_a, R_r, lambda_19ft, beta_19ft, alpha_19ft, meanvec, popl_prop, lambda_T, sigma_T_gamma, bound, existing,
                               sigobs, A_ft, alpha_adj, eps)
{
  pick1 = A_ft[tt]-existing;
  #lower = max(0, newt-nba_ft9);
  lower = max(c(bound[1], newt-nba_ft9));
  value = lower:min(bound[2], nba_prev);
  
  ############### set the meanvec ###########
  meanvec_new1 = meanvec[1] - (existing*popl_prop[tt]) + (value*popl_prop[tt]);
  
  alpha_1 = meanvec_new1^2/sigma_T_gamma; beta_1 = meanvec_new1/sigma_T_gamma;
  
  ##########################################
  prob = rep(0, length(value));
  if(length(value)!=1){
    for(i in 1:length(value))
    {
      nbaft = value[i];
      pick = pick1 + nbaft;
      alpha_19ft = (pick^2/sigobs); beta_19ft=(pick/sigobs);
      if(alpha_19ft<alpha_adj){alpha_19ft = alpha_19ft + alpha_adj};
      if(beta_19ft<alpha_adj){beta_19ft = beta_19ft + alpha_adj};
      
      s1 = lfactorial(nba_prev) - lfactorial(nbaft) - lfactorial(nba_prev-nbaft);
      s1 = s1 + lfactorial(nbaft+nba_ft9) - lfactorial(newt) - lfactorial(nbaft+nba_ft9-newt);
      s1 = s1 + (nbaft*log(s_a)) + ((nba_prev-nbaft)*log(1-s_a));
      s1 = s1 + (newt*log(R_r)) + ((nbaft+nba_ft9-newt)*log(1-R_r));
      s1 = s1 + dgamma(lambda_T[tt], alpha_1[i], beta_1[i], log=TRUE);
      s1 = s1 - (beta_19ft*lambda_19ft) + ((alpha_19ft-1)*log(lambda_19ft)) + (alpha_19ft*log(beta_19ft)) - lgamma(alpha_19ft); 
      prob[i] = exp(s1);
      
    }
    pos = which(prob<eps);
    if(sum(prob)==0){
      prob = prob + eps;
    }
    prob = prob/sum(prob);
    
    d = rmultinom(n=1, size=1, prob=prob);
    pos = which(d[,1]==1);
    sample = value[pos]; 
  }
  if(length(value)==1){
    sample = value[1]; 
  }
  
  result = rep(0, 4);
  result[1] = sample;
  result[2] = meanvec_new1[pos];
  result[3] = alpha_1[pos];
  result[4] = beta_1[pos];
  return(result);
}

update_NBAf9_T_bound<-function(nba_fprev8, nba_fprev9, newprev, newt, nba_ft8, s_a, R_r, lambda_19ft, beta_19ft, alpha_19ft, meanvec, popl_prop, lambda_T, sigma_T_gamma, bound, existing,
                               sigobs, A_ft, alpha_adj, eps)
{
  pick1 = A_ft[tt]-existing;
  lower = max(bound[1], newt-nba_ft8);
  upper = min(bound[2], nba_fprev9 + nba_fprev8 - newprev);
  #lower = max(0, newt-nba_ft8);
  value = lower:upper;  
  
  ############### set the meanvec ###########
  meanvec_new1 = meanvec[1] - (existing*popl_prop[tt]) + (value*popl_prop[tt]);
  
  alpha_1 = meanvec_new1^2/sigma_T_gamma; beta_1 = meanvec_new1/sigma_T_gamma;
  
  ##########################################
  prob = rep(0, length(value)); 
  if(length(value)!=1){
    for(i in 1:length(value))
    {
      nba_ft9 = value[i];
      pick = pick1 + nba_ft9;
      alpha_19ft = (pick^2/sigobs); beta_19ft=(pick/sigobs);
      if(alpha_19ft<alpha_adj){alpha_19ft = alpha_19ft + alpha_adj};
      if(beta_19ft<alpha_adj){beta_19ft = beta_19ft + alpha_adj};
      
      s1 = lfactorial(nba_fprev9+nba_fprev8-newprev) - lfactorial(nba_ft9) - lfactorial(nba_fprev9+nba_fprev8-newprev-nba_ft9);
      s1 = s1 + lfactorial(nba_ft8+nba_ft9) - lfactorial(newt) - lfactorial(nba_ft8+nba_ft9-newt);
      s1 = s1 + (nba_ft9*log(s_a)) + ((nba_fprev9+nba_fprev8-newprev-nba_ft9)*log(1-s_a));
      s1 = s1 + (newt*log(R_r)) + ((nba_ft8+nba_ft9-newt)*log(1-R_r));
      s1 = s1 + dgamma(lambda_T[tt], alpha_1[i], beta_1[i], log=TRUE);
      s1 = s1 - (beta_19ft*lambda_19ft) + ((alpha_19ft-1)*log(lambda_19ft)) + (alpha_19ft*log(beta_19ft)) - lgamma(alpha_19ft); 
      prob[i] = exp(s1);
      
    }
    pos = which(prob<eps);
    if(sum(prob)==0){
      prob = prob + eps;
    }
    prob = prob/sum(prob);
    
    d = rmultinom(n=1, size=1, prob=prob); cat("terminal=", max(prob), "\n");
    pos = which(d[,1]==1);
    sample = value[pos]; 
  }
  if(length(value)==1){
    sample=value[1];
  }
  
  result = rep(0, 4);
  result[1] = sample;
  result[2] = meanvec_new1[pos];
  result[3] = alpha_1[pos];
  result[4] = beta_1[pos];
  return(result);
}

update_NAf_bound_new<-function(tt, Time, yearl_18prev, nba_ft3, na_19mt, nba_fnext, s_a, rc, 
                               lambda_19ft, beta_19ft, alpha_19ft, 
                               meanvec, popl_prop, lambda_T, sigma_T_gamma, bound, existing, sigobs,
                               eps, A_ft, alpha_adj, prob_male_factor)
{
  pick1 = A_ft[tt]-existing;
  if(tt==Time)
  {
    lower = max(0, bound[1]);
    value = lower:min(bound[2], yearl_18prev-na_19mt);
    
    ############### set the meanvec ###########
    meanvec_new1 = meanvec[1] - (existing*popl_prop[tt]) + (value*popl_prop[tt]);
    
    alpha_1 = meanvec_new1^2/sigma_T_gamma; beta_1 = meanvec_new1/sigma_T_gamma;
    
    ##########################################
    if(length(value)>1){
      prob = rep(0, length(value)); 
      for(i in 1:length(value))
      {
        na_19ft = value[i];
        pick = pick1 + na_19ft;
        alpha_19ft = (pick^2/sigobs); beta_19ft=(pick/sigobs);
        if(alpha_19ft<alpha_adj){alpha_19ft = alpha_19ft + alpha_adj};
        if(beta_19ft<alpha_adj){beta_19ft = beta_19ft + alpha_adj};
        
        s1 = lfactorial(yearl_18prev) - lfactorial(na_19mt) - lfactorial(na_19ft) - lfactorial(yearl_18prev-na_19ft-na_19mt);
        s1 = s1 + (na_19mt*log((1-rc[tt])*s_a*prob_male_factor)) + (na_19ft*log(rc[tt]*s_a)) + ((yearl_18prev-na_19ft-na_19mt)*log(1-(rc[tt]*s_a)-((1-rc[tt])*s_a*prob_male_factor)));
        s1 = s1 + dgamma(lambda_T[tt], alpha_1[i], beta_1[i], log=TRUE);
        s1 = s1 - (beta_19ft*lambda_19ft) + ((alpha_19ft-1)*log(lambda_19ft)) + (alpha_19ft*log(beta_19ft)) - lgamma(alpha_19ft);   
        prob[i] = exp(s1);
        
      }
      pos = which(prob<eps);
      if(sum(prob)==0){
        prob = prob + eps;
      }
      prob = prob/sum(prob); 
      
      d = rmultinom(n=1, size=1, prob=prob);
      pos = which(d[,1]==1);
      sample = value[pos];     
    }
    if(length(value)==1){
      sample = value[1];
    }
  }
  
  result = rep(0, 4);
  result[1] = sample;
  result[2] = meanvec_new1[pos];
  result[3] = alpha_1[pos];
  result[4] = beta_1[pos];
  return(result);
}

update_NAm_bound_new<-function(tt, Time, yearl_18prev, sa_mt, na_ft, sa_mnext, s_a, rc, lambda_19ft, 
                               beta_19ft, alpha_19ft, meanvec, popl_prop, lambda_T, sigma_T_gamma,
                               bound, existing, sigobs, eps, A_mt, alpha_adj, prob_male_factor)
{
  pick1 = A_mt[tt]-existing;
  
  if(tt==Time)
  {
    lower = max(0, bound[1]);
    value = lower:min(bound[2], yearl_18prev-na_ft);  
    
    ############### set the meanvec ###########
    meanvec_new1 = meanvec[1] - (existing*popl_prop[tt]) + (value*popl_prop[tt]);
    
    alpha_1 = meanvec_new1^2/sigma_T_gamma; beta_1 = meanvec_new1/sigma_T_gamma;
    ########################################
    
    prob = rep(0, length(value)); 
    for(i in 1:length(value))
    {
      na_mt = value[i];
      pick = pick1 + na_mt;
      alpha_19ft = (pick^2/sigobs); beta_19ft=(pick/sigobs);
      if(alpha_19ft<alpha_adj){alpha_19ft = alpha_19ft + alpha_adj};
      if(beta_19ft<alpha_adj){beta_19ft = beta_19ft + alpha_adj};
      
      s1 = lfactorial(yearl_18prev) - lfactorial(na_ft) - lfactorial(na_mt) - lfactorial(yearl_18prev-na_mt-na_ft);
      s1 = s1 + (na_ft*log(rc[tt]*s_a)) + (na_mt*log((1-rc[tt])*s_a*prob_male_factor)) + ((yearl_18prev-na_ft-na_mt)*log(1-(rc[tt]*s_a)-((1-rc[tt])*s_a*prob_male_factor))); 
      s1 = s1 + dgamma(lambda_T[tt], alpha_1[i], beta_1[i], log=TRUE);
      s1 = s1 - (beta_19ft*lambda_19ft) + ((alpha_19ft-1)*log(lambda_19ft)) + (alpha_19ft*log(beta_19ft)) - lgamma(alpha_19ft);   
      prob[i] = exp(s1);
      
    }
    pos = which(prob<eps);
    if(sum(prob)==0){
      prob = prob + eps;
    }
    prob = prob/sum(prob); 
    
    d = rmultinom(n=1, size=1, prob=prob);
    pos = which(d[,1]==1);
    sample = value[pos];        
  }
  
  result = rep(0, 4);
  result[1] = sample;
  result[2] = meanvec_new1[pos];
  result[3] = alpha_1[pos];
  result[4] = beta_1[pos];
  return(result);
}

update_SAm_bound_new<-function(tt, Time, n_19mprev, na_mt, sa_mnext, s_a, lambda_19mt, beta_19mt, 
                               alpha_19mt, meanvec, popl_prop, lambda_T, sigma_T_gamma, 
                               bound, existing, sigobs, eps, A_mt, alpha_adj, prob_male_factor)
{
  pick1 = A_mt[tt]-existing;
  if(tt==Time)
  {
    lower = max(0, bound[1]);
    value = lower:min(bound[2], n_19mprev);
    
    ############### set the meanvec ###########
    meanvec_new1 = meanvec[1] - (existing*popl_prop[tt]) + (value*popl_prop[tt]);
    
    alpha_1 = meanvec_new1^2/sigma_T_gamma; beta_1 = meanvec_new1/sigma_T_gamma;
    ########################################
    
    prob = rep(0, length(value)); 
    for(i in 1:length(value))
    {
      sa_mt = value[i];
      pick = pick1 + sa_mt;
      alpha_19mt = (pick^2/sigobs); beta_19mt=(pick/sigobs);
      if(alpha_19mt<alpha_adj){alpha_19mt = alpha_19mt + alpha_adj};
      if(beta_19mt<alpha_adj){beta_19mt = beta_19mt + alpha_adj};
      
      s1 = lfactorial(n_19mprev) - lfactorial(sa_mt) - lfactorial(n_19mprev-sa_mt);
      s1 = s1 + (sa_mt*log(s_a*prob_male_factor)) + ((n_19mprev-sa_mt)*log(1-(s_a*prob_male_factor)));
      s1 = s1 + dgamma(lambda_T[tt], alpha_1[i], beta_1[i], log=TRUE);
      s1 = s1 - (beta_19mt*lambda_19mt) + ((alpha_19mt-1)*log(lambda_19mt)) + (alpha_19mt*log(beta_19mt)) - lgamma(alpha_19mt);   
      prob[i] = exp(s1);
      
    }
    pos = which(prob<eps);
    if(sum(prob)==0){
      prob = prob + eps;
    }
    prob = prob/sum(prob); 
    
    d = rmultinom(n=1, size=1, prob=prob);
    pos = which(d[,1]==1);
    sample = value[pos];       
  }
  
  result = rep(0, 4);
  result[1] = sample;
  result[2] = meanvec_new1[pos];
  result[3] = alpha_1[pos];
  result[4] = beta_1[pos];
  return(result);
}

update_Yearlkft_bound <- function(kk, age, tt, Time, n_prevtime, n_nextime, s_y, beta_kft, alpha_kft, lambda_kft, meanvec, popl_prop, lambda_T, sigma_T_gamma, boundy, existing,
                                  sigobs, Yearsum_t, alpha_adj, eps)
{
  pick1 = Yearsum_t[tt]-existing;
  if((tt<Time) & (kk<age))
  {
    value = max(n_nextime, boundy[1]):min(n_prevtime, boundy[2]);
    
    ############### set the meanvec ###########
    meanvec_new1 = meanvec[1] - (existing*popl_prop[tt]) + (value*popl_prop[tt]);
    
    alpha_1 = meanvec_new1^2/sigma_T_gamma; beta_1 = meanvec_new1/sigma_T_gamma;
    ########################################
    
    prob = rep(0, length(value));
    for(i in 1:length(value))
    {
      y_kft=value[i];
      pick = pick1 + y_kft;
      alpha_kft = (pick^2/sigobs); beta_kft=(pick/sigobs);
      if(alpha_kft<alpha_adj){alpha_kft = alpha_kft + alpha_adj};
      if(beta_kft<alpha_adj){beta_kft = beta_kft + alpha_adj};
      
      s1 = - lfactorial(n_prevtime-y_kft) - lfactorial(y_kft-n_nextime);
      s1 = s1 + (y_kft*log(s_y));  
      s1 = s1 + dgamma(lambda_T[tt], alpha_1[i], beta_1[i], log=TRUE);
      s1 = s1 - (beta_kft*lambda_kft) + ((alpha_kft-1)*log(lambda_kft)) + (alpha_kft*log(beta_kft)) - lgamma(alpha_kft);
      prob[i] = exp(s1);
      
    }
    pos = which(prob<eps);
    if(sum(prob)==0){
      prob = prob + eps;
    }
    prob = prob/sum(prob); 
    
    d = rmultinom(n=1, size=1, prob=prob);
    pos = which(d[,1]==1);
    sample = value[pos];    
    if((sample<n_nextime) | (sample>n_prevtime))
    {  cat(kk, pos, sample, n_nextime, n_prevtime, "investigate the problem\n");   }
    
    result = rep(0, 4);
    result[1] = sample;
    result[2] = meanvec_new1[pos];
    result[3] = alpha_1[pos];
    result[4] = beta_1[pos];
  }
  if(tt==Time)
  {
    value = max(0, boundy[1]):min(n_prevtime, boundy[2]);
    
    ############### set the meanvec ###########
    meanvec_new1 = meanvec[1] - (existing*popl_prop[tt]) + (value*popl_prop[tt]);
    
    alpha_1 = meanvec_new1^2/sigma_T_gamma; beta_1 = meanvec_new1/sigma_T_gamma;
    ########################################
    
    prob = rep(0, length(value));
    for(i in 1:length(value))
    {
      y_kft=value[i];
      pick = pick1 + y_kft;
      alpha_kft = (pick^2/sigobs); beta_kft=(pick/sigobs);
      if(alpha_kft<alpha_adj){alpha_kft = alpha_kft + alpha_adj};
      if(beta_kft<alpha_adj){beta_kft = beta_kft + alpha_adj};
      
      s1 = - lfactorial(n_prevtime-y_kft) - lfactorial(y_kft);
      s1 = s1 + (y_kft*log(s_y)) + ((n_prevtime-y_kft)*log(1-s_y));  
      s1 = s1 + dgamma(lambda_T[tt], alpha_1[i], beta_1[i], log=TRUE);
      s1 = s1 - (beta_kft*lambda_kft) + ((alpha_kft-1)*log(lambda_kft)) + (alpha_kft*log(beta_kft)) - lgamma(alpha_kft);
      prob[i] = exp(s1);
      
    }
    pos = which(prob<eps);
    if(sum(prob)==0){
      prob = prob + eps;
    }
    prob = prob/sum(prob); 
    
    d = rmultinom(n=1, size=1, prob=prob);
    pos = which(d[,1]==1);
    sample = value[pos];        
    
    result = rep(0, 4);
    result[1] = sample;
    result[2] = meanvec_new1[pos];
    result[3] = alpha_1[pos];
    result[4] = beta_1[pos];
  }
  return(result); 
}

update_Q_2ft_T_bound<-function(n_1prev, s_q, lambda_2ft, beta_2ft, alpha_2ft, meanvec, popl_prop1, lambda_T1, sigma_T_gamma, boundq, existing,
                               sigobs, Qsum_t, alpha_adj, eps)
{
  pick1 = Qsum_t[tt]-existing;
  
  prob = rep(0, (n_1prev+1)); 
  value = max(0, boundq[1]):min(n_1prev, boundq[2]);
  
  ############### set the meanvec ###########
  meanvec_new1 = meanvec[1] - (existing*popl_prop1) + (value*popl_prop1);
  
  alpha_1 = meanvec_new1^2/sigma_T_gamma; beta_1 = meanvec_new1/sigma_T_gamma;
  ########################################
  
  for(i in 1:length(value))
  {
    q_2ft = value[i];
    pick = pick1 + q_2ft;
    alpha_2ft = (pick^2/sigobs); beta_2ft=(pick/sigobs);
    if(alpha_2ft<alpha_adj){alpha_2ft = alpha_2ft + alpha_adj};
    if(beta_2ft<alpha_adj){beta_2ft = beta_2ft + alpha_adj};
    
    s1 = lfactorial(n_1prev) - lfactorial(n_1prev-q_2ft) - lfactorial(q_2ft);
    s1 = s1 + (q_2ft*log(s_q)) + ((n_1prev-q_2ft)*log(1-s_q));
    s1 = s1 + dgamma(lambda_T1, alpha_1[i], beta_1[i], log=TRUE);
    s1 = s1 - (beta_2ft*lambda_2ft) + ((alpha_2ft-1)*log(lambda_2ft)) + (alpha_2ft*log(beta_2ft)) - lgamma(alpha_2ft);
    prob[i] = exp(s1);
    
  }
  pos = which(prob<eps);
  if(sum(prob)==0){
    prob = prob + eps;
  }
  prob = prob/sum(prob); 
  
  d = rmultinom(n=1, size=1, prob=prob);
  pos = which(d[,1]==1);
  sample = value[pos];
  
  result = rep(0, 4);
  result[1] = sample;
  result[2] = meanvec_new1[pos];
  result[3] = alpha_1[pos];
  result[4] = beta_1[pos];
  
  return(result); 
}

update_Q_3ft_bound<-function(kk, age, time, Time, q_kprev, q_knew, s_q, lambda_3ft, beta_3ft, alpha_3ft, meanvec, popl_prop1, lambda_T1, sigma_T_gamma, boundq, existing,
                             sigobs, Qsum_t, alpha_adj, eps)
{
  pick1 = Qsum_t[tt]-existing;
  
  if((time<Time) & (kk<age))
  {
    value = max(q_knew, boundq[1]):min(q_kprev, boundq[2]);
    
    ############### set the meanvec ###########
    meanvec_new1 = meanvec[1] - (existing*popl_prop1) + (value*popl_prop1);
    
    alpha_1 = meanvec_new1^2/sigma_T_gamma; beta_1 = meanvec_new1/sigma_T_gamma;
    ########################################
    
    prob = rep(0, length(value)); cumprob = rep(0, length(value));
    for(i in 1:length(value))
    {
      q_kft = value[i];
      pick = pick1 + q_kft;
      alpha_3ft = (pick^2/sigobs); beta_3ft=(pick/sigobs);
      if(alpha_3ft<alpha_adj){alpha_3ft = alpha_3ft + alpha_adj};
      if(beta_3ft<alpha_adj){beta_3ft = beta_3ft + alpha_adj};
      
      s1 = lfactorial(q_kprev) - lfactorial(q_kft) - lfactorial(q_kprev-q_kft) + lfactorial(q_kft) - lfactorial(q_knew) - lfactorial(q_kft-q_knew);
      s1 = s1 + (q_kft*log(s_q)) + ((q_kprev-q_kft)*log(1-s_q)) + (q_knew*log(s_q)) + ((q_kft-q_knew)*log(1-s_q));
      s1 = s1 + dgamma(lambda_T1, alpha_1[i], beta_1[i], log=TRUE);
      s1 = s1 - (beta_3ft*lambda_3ft) + ((alpha_3ft-1)*log(lambda_3ft)) + (alpha_3ft*log(beta_3ft)) - lgamma(alpha_3ft); 
      prob[i] = exp(s1);
      
    }
    pos = which(prob<eps);
    if(sum(prob)==0){
      prob = prob + eps;
    }
    prob = prob/sum(prob); 
    
    d = rmultinom(n=1, size=1, prob=prob);
    pos = which(d[,1]==1);
    sample = value[pos];   
    
    result = rep(0, 4);
    result[1] = sample;
    result[2] = meanvec_new1[pos];
    result[3] = alpha_1[pos];
    result[4] = beta_1[pos];
  }
  if(time==Time)
  {
    value = max(0, boundq[1]):min(q_kprev, boundq[2]);
    
    ############### set the meanvec ###########
    meanvec_new1 = meanvec[1] - (existing*popl_prop1) + (value*popl_prop1);
    
    alpha_1 = meanvec_new1^2/sigma_T_gamma; beta_1 = meanvec_new1/sigma_T_gamma;
    ########################################
    
    prob = rep(0, length(value)); 
    for(i in 1:length(value))
    {
      q_kft = value[i];
      pick = pick1 + q_kft;
      alpha_3ft = (pick^2/sigobs); beta_3ft=(pick/sigobs);
      if(alpha_3ft<alpha_adj){alpha_3ft = alpha_3ft + alpha_adj};
      if(beta_3ft<alpha_adj){beta_3ft = beta_3ft + alpha_adj};
      
      s1 = lfactorial(q_kprev) - lfactorial(q_kprev-q_kft) - lfactorial(q_kft);  
      s1 = s1 + (q_kft*log(s_q)) + ((q_kprev-q_kft)*log(1-s_q));
      s1 = s1 + dgamma(lambda_T1, alpha_1[i], beta_1[i], log=TRUE);
      s1 = s1 - (beta_3ft*lambda_3ft) + ((alpha_3ft-1)*log(lambda_3ft)) + (alpha_3ft*log(beta_3ft)) - lgamma(alpha_3ft); 
      prob[i] = exp(s1);
      
    }
    pos = which(prob<eps);
    if(sum(prob)==0){
      prob = prob + eps;
    }
    prob = prob/sum(prob); 
    
    d = rmultinom(n=1, size=1, prob=prob);
    pos = which(d[,1]==1);
    sample = value[pos];   
    
    result = rep(0, 4);
    result[1] = sample;
    result[2] = meanvec_new1[pos];
    result[3] = alpha_1[pos];
    result[4] = beta_1[pos];
  }
  return(result); 
}

update_NnewT<-function(nba_fprev8, nba_fprev9, R_r, lambda_1t, beta_1t, alpha_1t, meanvec, popl_prop1, lambda_T1, sigma_T_gamma, existing,
                       sigobs, New_t, alpha_adj, eps)
{
  pick1 = New_t[tt]-existing;
  
  value = 0:(nba_fprev8+nba_fprev9);
  
  ############### set the meanvec ###########
  meanvec_new1 = meanvec[1] - (existing*popl_prop1) + (value*popl_prop1);
  
  alpha_1 = meanvec_new1^2/sigma_T_gamma; beta_1 = meanvec_new1/sigma_T_gamma;
  ########################################
  
  prob = rep(0, length(value)); 
  for(i in 1:length(value))
  {
    newt = value[i];
    pick = pick1 + newt;
    alpha_1t = (pick^2/sigobs); beta_1t=(pick/sigobs);
    if(alpha_1t<alpha_adj){alpha_1t = alpha_1t + alpha_adj};
    if(beta_1t<alpha_adj){beta_1t = beta_1t + alpha_adj};
    
    s1 = lfactorial(nba_fprev8+nba_fprev9) - lfactorial(newt) - lfactorial(nba_fprev8+nba_fprev9-newt);
    s1 = s1 + (newt*log(R_r)) + ((nba_fprev8+nba_fprev9-newt)*log(1-R_r)); 
    s1 = s1 + dgamma(lambda_T1, alpha_1[i], beta_1[i], log=TRUE);
    s1 = s1 - (beta_1t*lambda_1t) + ((alpha_1t-1)*log(lambda_1t)) + (alpha_1t*log(beta_1t)) - lgamma(alpha_1t);
    prob[i] = exp(s1);
    
  }
  if(sum(prob)==0){
    prob = prob + eps;
  }
  prob = prob/sum(prob);
  
  d = rmultinom(n=1, size=1, prob=prob);
  pos = which(d[,1]==1);
  sample = value[pos];
  
  result = rep(0, 4);
  result[1] = sample;
  result[2] = meanvec_new1[pos];
  result[3] = alpha_1[pos];
  result[4] = beta_1[pos];
  
  return(result); 
}
