# Supplementary material for: Hierarchical Bayesian Integrated Modeling of Age- and Sex-Structured Wildlife Population Dynamics
Source: J Agric Biol Environ Stat. 2024 Jul 2;30(4):1068–93. doi: 10.1007/s13253-024-00634-w (PMC12559060; doi:10.1007/s13253-024-00634-w)
Supplement: Supplementary file 5 — (zip 1301 KB) [file 13253_2024_634_MOESM5_ESM.zip › R code_Input_Output_Data_Subroutines_Function_Descriptions/subroutines/Supplementary Section-Rcodes2.R]

options(digits=22);


assist_all_densities <- function(tt, Time, preg, yearl_year, NBA_ft, 
                                 Y_kt, New_t, NA_19ft, NA_19mt, 
                                 SA_19mt){
  
  terms = rep(0, (preg+3));
  
  nba_pick = NBA_ft[(1:preg)+((tt-1)*preg)];
  
  terms[1] = lfactorial(New_t[tt]) - lfactorial(NBA_ft[1+((tt+1-1)*preg)]) - lfactorial(New_t[tt]-NBA_ft[1+((tt+1-1)*preg)]);
  for(ll in 1:(preg-2)){
    if(ll!=3){
      terms[ll+1] = lfactorial(nba_pick[ll])-lfactorial(NBA_ft[ll+1+((tt+1-1)*preg)]) - lfactorial(nba_pick[ll]-NBA_ft[ll+1+((tt+1-1)*preg)]);
    }
    if(ll==3){
      ss = nba_pick[ll]+NA_19ft[tt];
      terms[ll+1] = lfactorial(ss)-lfactorial(NBA_ft[ll+1+((tt+1-1)*preg)]) - lfactorial(ss-NBA_ft[ll+1+((tt+1-1)*preg)]);
    }
  }
  ss = (nba_pick[(preg-1)]+nba_pick[preg]-New_t[tt]);
  terms[preg] = lfactorial(ss) - lfactorial(NBA_ft[preg+((tt+1-1)*preg)]) - lfactorial(ss-NBA_ft[preg+((tt+1-1)*preg)]);
  
  s1 = lfactorial(Y_kt[yearl_year+((tt-1)*yearl_year)]) - lfactorial(NA_19ft[tt+1]) - lfactorial(NA_19mt[tt+1]);
  terms[preg+1] = s1 - lfactorial(Y_kt[yearl_year+((tt-1)*yearl_year)]-NA_19ft[tt+1]-NA_19mt[tt+1]);
  
  ss = SA_19mt[tt] + NA_19mt[tt];
  terms[preg+2] = lfactorial(ss)-lfactorial(SA_19mt[tt+1])-lfactorial(ss-SA_19mt[tt+1]);
  
  if(lfactorial(ss-SA_19mt[tt+1])==Inf){
    cat("assist_adults", tt, kk, ss, SA_19mt[tt+1], lfactorial(ss-SA_19mt[tt+1]), "\n");
  }
  
  if(tt<=(Time-8)){
    ss = (NBA_ft[(preg-1)+((tt+8-1)*preg)]+NBA_ft[preg+((tt+8-1)*preg)]);
    terms[preg+3] = lfactorial(ss)-lfactorial(New_t[tt+8])-lfactorial(ss-New_t[tt+8]);
  }
  
  return(terms);
}

Pois_mean_simple <- function(Time, New_t, Qsum_t, Yearsum_t, A_ft, A_mt, popl_prop){
  
  dist_measure = matrix(0, Time, 5)
  dist_measure[1:Time, 1] = New_t[1:Time];
  dist_measure[1:Time, 2] = Qsum_t[1:Time];
  dist_measure[1:Time, 3] = Yearsum_t[1:Time];
  dist_measure[1:Time, 4] = A_ft[1:Time];
  dist_measure[1:Time, 5] = A_mt[1:Time];
  
  
  mean_vec = (dist_measure[,1]+dist_measure[,2]+dist_measure[,3]+
                dist_measure[,4]+dist_measure[,5])*popl_prop;
  
  return(mean_vec);
}

Pois_mean <- function(Time, New_t, Qsum_t, Yearsum_t, A_ft, A_mt, New_0, Q_k0,
                      Y_k0, A_f0, A_m0, s_a, s_q, s_y, R_r, popl_prop){
  
  dist_measure <- matrix(0, Time, 4);
  dist_measure[1,] = c(New_0, sum(Q_k0), (sum(Y_k0)+A_f0+A_m0), A_ft[1]);
  
  dist_measure[2:Time, 1] = New_t[1:(Time-1)];
  dist_measure[2:Time, 2] = Qsum_t[1:(Time-1)];
  dist_measure[2:Time, 3] = Yearsum_t[1:(Time-1)]+A_ft[1:(Time-1)]+A_mt[1:(Time-1)];
  dist_measure[2:Time, 4] = A_ft[2:Time];
  
  prob_mat = matrix(0, Time, 4);
  prob_mat[,1] = s_q;
  prob_mat[,2] = s_y;
  prob_mat[,3] = s_a; prob_mat[,4] = R_r;
  
  mean_vec = ((dist_measure[,1]*prob_mat[,1])+
                (dist_measure[,2]*prob_mat[,2])+(dist_measure[,3]*prob_mat[,3])+
                (dist_measure[,4]*prob_mat[,4]))*popl_prop;
  
  return(mean_vec);
}

birth_rate_cal_new3 <- function(tt, coeff_r, alpha_r, newtotalpop8, risk_class){
  R_rnew = alpha_r[1]+(alpha_r[2]*(coeff_r$Month3[tt]^2))+(alpha_r[3]*(coeff_r$Month3[tt]^3))+
    (alpha_r[4]*(coeff_r$rain[tt]^2))+(alpha_r[5]*coeff_r$Month3[tt])+
    (alpha_r[6]*newtotalpop8[tt])+(alpha_r[7]*coeff_r$rain[tt])+
    (alpha_r[8]*coeff_r$min[tt])+(alpha_r[9]*coeff_r$max[tt]);
  R_rnew = exp(R_rnew)/(1+exp(R_rnew));
  
  R_rnew = R_rnew - (R_rnew*risk_class[2]);
  return(R_rnew);
}

terms_initial <- function(preg, Time, yearl_year, NBA_f0, A_m0, Y_k0, Q_k0, New_0){
  terms = rep(0, (preg+3));
  
  nba_pick = NBA_f0;
  tt=0;
  
  terms[1] = lfactorial(New_0) - lfactorial(NBA_ft[1+((tt+1-1)*preg)]) - lfactorial(New_0-NBA_ft[1+((tt+1-1)*preg)]);
  for(ll in 1:(preg-2)){
    if(ll!=3){
      terms[ll+1] = lfactorial(nba_pick[ll])-lfactorial(NBA_ft[ll+1+((tt+1-1)*preg)]) - lfactorial(nba_pick[ll]-NBA_ft[ll+1+((tt+1-1)*preg)]);
    }
    if(ll==3){
      ss = nba_pick[ll];
      terms[ll+1] = lfactorial(ss)-lfactorial(NBA_ft[ll+1+((tt+1-1)*preg)]) - lfactorial(ss-NBA_ft[ll+1+((tt+1-1)*preg)]);
    }
  }
  ss = (nba_pick[(preg-1)]+nba_pick[preg]-New_0);
  terms[preg] = lfactorial(ss) - lfactorial(NBA_ft[preg+((tt+1-1)*preg)]) - lfactorial(ss-NBA_ft[preg+((tt+1-1)*preg)]);
  
  s1 = lfactorial(Y_k0[yearl_year]) - lfactorial(NA_19ft[tt+1]) - lfactorial(NA_19mt[tt+1]);
  terms[preg+1] = s1 - lfactorial(Y_k0[yearl_year]-NA_19ft[tt+1]-NA_19mt[tt+1]);
  
  ss = A_m0;
  terms[preg+2] = lfactorial(ss)-lfactorial(SA_19mt[tt+1])-lfactorial(ss-SA_19mt[tt+1]);
  
  if(lfactorial(ss-SA_19mt[tt+1])==Inf){
    cat("assist_adults", tt, kk, ss, SA_19mt[tt+1], lfactorial(ss-SA_19mt[tt+1]), "\n");
  }
  
  if(tt<=(Time-8)){
    ss = (NBA_ft[(preg-1)+((tt+8-1)*preg)]+NBA_ft[preg+((tt+8-1)*preg)]);
    terms[preg+3] = lfactorial(ss)-lfactorial(New_t[tt+8])-lfactorial(ss-New_t[tt+8]);
  }
  
  return(terms);
}

s_a_calc <- function(tt, s_aframe, alpha_sa, totalpop1, risk_class){
  s_anew = alpha_sa[s_aframe$season_time[tt]]+(alpha_sa[3]*totalpop1[tt])+
    (alpha_sa[4]*s_aframe$rain_lag4[tt])+(alpha_sa[5]*s_aframe$rain_lag5[tt])+
    (alpha_sa[6]*s_aframe$rain_lag6[tt])+(alpha_sa[7]*s_aframe$rain_lag7[tt])+
    (alpha_sa[8]*s_aframe$wet1[tt]);
  s_anew = exp(-s_anew)/(1+exp(-s_anew));
  
  s_anew = s_anew - (s_anew*risk_class[1]);
  return(s_anew);
}

s_a_calc_t <- function(tt, Time, s_aframe, alpha_sa, totalpop1, existing, newpop1, whole_pop_meanj, 
                       terms_choose, risk_class){
  result = rep(0, 2);
  if(tt<=Time){
    totalpop1[tt] = ((totalpop1[tt]*whole_pop_meanj) - existing + newpop1)/whole_pop_meanj;
    s_anew = alpha_sa[s_aframe$season_time[tt]]+(alpha_sa[3]*totalpop1[tt])+
      (alpha_sa[4]*s_aframe$rain_lag4[tt])+(alpha_sa[5]*s_aframe$rain_lag5[tt])+
      (alpha_sa[6]*s_aframe$rain_lag6[tt])+(alpha_sa[7]*s_aframe$rain_lag7[tt])+
      (alpha_sa[8]*s_aframe$wet1[tt]);
    s_anew = exp(-s_anew)/(1+exp(-s_anew));
    
    s_anew = s_anew - (s_anew*risk_class[1]);
    result[1] = s_anew; result[2] = totalpop1[tt];
  }
  if(tt>Time){
    result[1] = -100; result[2]=-100;
  }
  return(result);
}

convert_alphabeta<-function(sigobs, New_t, Qsum_t, Yearsum_t, A_ft, A_mt)
{
  alpha_newt = (New_t^2/sigobs)+0.5; beta_newt = (New_t/sigobs)+0.5;
  alpha_qt = (Qsum_t^2/sigobs)+0.5; beta_qt = (Qsum_t/sigobs)+0.5; 
  
  alpha_yearlt = (Yearsum_t^2/sigobs)+0.5;  beta_yearlt = (Yearsum_t/sigobs)+0.5;
  
  alpha_adultft = (A_ft^2/sigobs)+0.5;  beta_adultft = (A_ft/sigobs)+0.5;
  alpha_adultmt = (A_mt^2/sigobs)+0.5;   beta_adultmt = (A_mt/sigobs)+0.5;
  
  returnlist = list(alpha_newt=alpha_newt, alpha_qt=alpha_qt, alpha_yearlt=alpha_yearlt, alpha_adultft=alpha_adultft, alpha_adultmt=alpha_adultmt, beta_newt=beta_newt, beta_qt=beta_qt, 
                    beta_yearlt=beta_yearlt, beta_adulft=beta_adultft, beta_adulmt=beta_adultmt);
  return(returnlist);
}

sum_years <- function(ind_year, Time, lenage)
{
  g = matrix(ind_year, nrow=lenage, ncol=Time);
  fvector = apply(g, MARGIN=2, FUN=sum); 
  return(fvector);
}

update_lambda<-function(beta_1t, alpha_1t, data_1t)
{
  alpha = data_1t + alpha_1t;
  beta = beta_1t + 1;
  s1 = rgamma(n=1, shape = alpha, rate=beta);
  return(s1); 
}

update_lambda_T<-function(beta_T, alpha_T, T_count)
{
  alpha = T_count + alpha_T;
  beta = beta_T + 1;
  s1 = rgamma(n=length(T_count), shape = alpha, rate=beta);
  return(s1); 
}

update_nba_terms <- function(tt, kk, Time, preg, yearl_year, NBA_ft, 
                             Y_kt, New_t, NA_19ft, NA_19mt){
  if((kk>=1) & (kk<=(preg-2))){
    if(kk!=3){
      s1 = lfactorial(NBA_ft[kk+((tt-1)*preg)])-lfactorial(NBA_ft[kk+1+((tt+1-1)*preg)]);
      s1 = s1-lfactorial(NBA_ft[kk+((tt-1)*preg)]-NBA_ft[kk+1+((tt+1-1)*preg)]);
    }
    if(kk==3){
      ss = NBA_ft[kk+((tt-1)*preg)]+NA_19ft[tt];
      s1 = lfactorial(ss)-lfactorial(NBA_ft[kk+1+((tt+1-1)*preg)]) - lfactorial(ss-NBA_ft[kk+1+((tt+1-1)*preg)]);
    }
  }
  if(kk>=(preg-1)){
    ss = (NBA_ft[(preg-1)+((tt-1)*preg)]+NBA_ft[preg+((tt-1)*preg)]-New_t[tt]);
    s1 = lfactorial(ss) - lfactorial(NBA_ft[preg+((tt+1-1)*preg)]);
    s1 = s1 - lfactorial(ss-NBA_ft[preg+((tt+1-1)*preg)]);
  }
  return(s1);
}

birth_rate_cal_t_new3 <- function(tt, Time, coeff_r, alpha_r, totalpop8, existing, newpop, whole_pop_mean, risk_class, rain){
  result = rep(0, 2);
  if(tt<=Time){
    #totalpop8[tt] = ((totalpop8[tt]*whole_pop_mean) - existing + newpop)/whole_pop_mean;
    
    totalpop8_new = ((totalpop8[tt]*whole_pop_mean) - existing + newpop)/whole_pop_mean;
    R_rnew = alpha_r[1]+(alpha_r[2]*(coeff_r$Month3[tt]^2))+
      (alpha_r[3]*(coeff_r$Month3[tt]^3))+(alpha_r[4]*(rain[tt]^2))+(alpha_r[5]*coeff_r$Month3[tt])+
      (alpha_r[6]*totalpop8_new)+(alpha_r[7]*(rain[tt]))+(alpha_r[8]*coeff_r$min[tt])+
      (alpha_r[9]*coeff_r$max[tt]);
    R_rnew = exp(R_rnew)/(1+exp(R_rnew));
    
    R_rnew = R_rnew - (R_rnew*risk_class[2]);
    result[1] = R_rnew; result[2] = totalpop8_new;
  }
  if(tt>Time){
    result[1] = -100; result[2] = -100;
  }
  
  return(result);
}

assist_other_densities1<-function(tt, Time, preg, yearl_year, NBA_ft, 
                                  Y_kt, New_t, NA_19ft, NA_19mt, s_atest, R_rnext, 
                                  rc, SA_19mt, terms_pick, prob_male_factor){
  ww1 = sum(NBA_ft[(1:preg)+((tt+1-1)*preg)]);
  
  ww2 = New_t[tt]+sum(NBA_ft[(1:preg)+((tt-1)*preg)])+NA_19ft[tt];
  ww2 = ww2-New_t[tt]-sum(NBA_ft[(1:preg)+((tt+1-1)*preg)]);
  
  ww21 = NA_19mt[tt]+SA_19mt[tt]-SA_19mt[tt+1];
  
  ww22 = Y_kt[yearl_year+((tt-1)*yearl_year)]-NA_19ft[tt+1]-NA_19mt[tt+1];
  
  s2 = (ww1*log(s_atest))+(NA_19ft[tt+1]*log(rc*s_atest))+(NA_19mt[tt+1]*log((1-rc)*s_atest*prob_male_factor))+(SA_19mt[tt+1]*log(prob_male_factor*s_atest));
  s2 = s2 + (ww2*log(1-s_atest)) + (ww21*log(1-(prob_male_factor*s_atest))) + (ww22*log(1-(rc*s_atest)-((1-rc)*s_atest*prob_male_factor)));
  
  s1 = sum(terms_pick) + s2;
  if(tt<=(Time-8)){
    ss = (NBA_ft[(preg-1)+((tt+8-1)*preg)]+NBA_ft[preg+((tt+8-1)*preg)]);
    s2 = (New_t[tt+8]*log(R_rnext))+((ss-New_t[tt+8])*log(1-R_rnext));
    
    s1 = s1 + s2;
  }
  
  return(s1);
}

NA19_densities1_test <- function(class, tt, Time, preg, loc, yearl_year, NBA_ft, 
                                 candate, Y_kt, New_t, NA_19ft, NA_19mt, 
                                 s_atest, R_rnext, rc, SA_19mt, terms_pick, prob_male_factor){
  nba_pick = NBA_ft[(1:preg)+((tt-1)*preg)];
  
  
  if(class=="NA19mt"){
    NA19ft = NA_19ft[tt]; NA19mt = candate; SA19mt = SA_19mt[tt];
    ss = SA19mt + NA19mt;
    #terms_pick[loc]=lfactorial(ss)-lfactorial(SA_19mt[tt+1])-lfactorial(ss-SA_19mt[tt+1]);
    site=lfactorial(ss)-lfactorial(SA_19mt[tt+1])-lfactorial(ss-SA_19mt[tt+1]);
    
    ww1 = sum(NBA_ft[(1:preg)+((tt+1-1)*preg)]);
    
    ww2 = New_t[tt]+sum(nba_pick)+NA19ft;
    ww2 = ww2-New_t[tt]-sum(NBA_ft[(1:preg)+((tt+1-1)*preg)]);
    
    ww21 = NA19mt+SA19mt-SA_19mt[tt+1];
    
    ww22 = Y_kt[yearl_year+((tt-1)*yearl_year)]-NA_19ft[tt+1]-NA_19mt[tt+1];
    
    s2 = (ww1*log(s_atest))+(NA_19ft[tt+1]*log(rc*s_atest))+(NA_19mt[tt+1]*log((1-rc)*s_atest*prob_male_factor))+(SA_19mt[tt+1]*log(prob_male_factor*s_atest));
    s2 = s2 + (ww2*log(1-s_atest)) + (ww21*log(1-(prob_male_factor*s_atest))) + (ww22*log(1-(rc*s_atest)-((1-rc)*s_atest*prob_male_factor)));
    
    s1 = sum(terms_pick[-loc]) + site + s2;
    if(tt<=(Time-8)){
      ss = (NBA_ft[(preg-1)+((tt+8-1)*preg)]+NBA_ft[preg+((tt+8-1)*preg)]);
      s2 = (New_t[tt+8]*log(R_rnext))+((ss-New_t[tt+8])*log(1-R_rnext));
      
      s1 = s1 + s2;
    }
  }
  if(class=="SA19mt"){ 
    NA19ft = NA_19ft[tt]; NA19mt = NA_19mt[tt]; SA19mt = candate;
    
    ss = SA19mt + NA19mt;
    #terms_pick[loc]=lfactorial(ss)-lfactorial(SA_19mt[tt+1])-lfactorial(ss-SA_19mt[tt+1]);
    site = lfactorial(ss)-lfactorial(SA_19mt[tt+1])-lfactorial(ss-SA_19mt[tt+1]);
    
    ww1 = sum(NBA_ft[(1:preg)+((tt+1-1)*preg)]);
    
    ww2 = New_t[tt]+sum(nba_pick)+NA19ft;
    ww2 = ww2-New_t[tt]-sum(NBA_ft[(1:preg)+((tt+1-1)*preg)]);
    
    ww21 = NA19mt+SA19mt-SA_19mt[tt+1];
    
    ww22 = Y_kt[yearl_year+((tt-1)*yearl_year)]-NA_19ft[tt+1]-NA_19mt[tt+1];
    
    s2 = (ww1*log(s_atest))+(NA_19ft[tt+1]*log(rc*s_atest))+(NA_19mt[tt+1]*log((1-rc)*s_atest*prob_male_factor))+(SA_19mt[tt+1]*log(prob_male_factor*s_atest));
    s2 = s2 + (ww2*log(1-s_atest)) + (ww21*log(1-(prob_male_factor*s_atest))) + (ww22*log(1-(rc*s_atest)-((1-rc)*s_atest*prob_male_factor)));
    
    s1 = sum(terms_pick[-loc]) + site + s2;
    if(tt<=(Time-8)){
      ss = (NBA_ft[(preg-1)+((tt+8-1)*preg)]+NBA_ft[preg+((tt+8-1)*preg)]);
      s2 = (New_t[tt+8]*log(R_rnext))+((ss-New_t[tt+8])*log(1-R_rnext));
      
      s1 = s1 + s2;
    }
  }
  return(s1);
}

assist_other_densities1_test<-function(tt, Time, preg, yearl_year, NBA_ft, 
                                       Y_kt, New_t, NA_19ft, NA_19mt, s_atest, R_rnext, 
                                       rc, SA_19mt, terms_pick, prob_male_factor){
  ww1 = sum(NBA_ft[(1:preg)+((tt+1-1)*preg)]);
  
  ww2 = New_t[tt]+sum(NBA_ft[(1:preg)+((tt-1)*preg)])+NA_19ft[tt];
  ww2 = ww2-New_t[tt]-sum(NBA_ft[(1:preg)+((tt+1-1)*preg)]);
  
  ww21 = NA_19mt[tt]+SA_19mt[tt]-SA_19mt[tt+1];
  
  ww22 = Y_kt[yearl_year+((tt-1)*yearl_year)]-NA_19ft[tt+1]-NA_19mt[tt+1];
  
  s2 = (ww1*log(s_atest))+(NA_19ft[tt+1]*log(rc*s_atest))+(NA_19mt[tt+1]*log((1-rc)*s_atest*prob_male_factor))+(SA_19mt[tt+1]*log(prob_male_factor*s_atest));
  s2 = s2 + (ww2*log(1-s_atest)) + (ww21*log(1-(prob_male_factor*s_atest))) + (ww22*log(1-(rc*s_atest)-((1-rc)*s_atest*prob_male_factor)));
  
  s1 = sum(terms_pick) + s2;
  if(tt<=(Time-8)){
    ss = (NBA_ft[(preg-1)+((tt+8-1)*preg)]+NBA_ft[preg+((tt+8-1)*preg)]);
    s2 = (New_t[tt+8]*log(R_rnext))+((ss-New_t[tt+8])*log(1-R_rnext));
    
    s1 = s1 + s2;
  }
  
  return(s1);
}

pop_prop_update <- function(Time, New_t, Qsum_t, Yearsum_t, A_ft, A_mt, alpha_T, beta_T, lambda_T, meanvec, sd_pi, pi_param, popl_prop1){
  
  old = dgamma(lambda_T, alpha_T, beta_T, log=TRUE) + 
    dbeta(popl_prop1, shape1=pi_param[1], shape2=sum(pi_param[-1]), log=TRUE) -
    log(popl_prop1*(1-popl_prop1));
  
  popl_prop_new1 = rnorm(n=Time, mean=log(popl_prop1/(1-popl_prop1)), sd=sd_pi);
  popl_prop_new1 = exp(popl_prop_new1)/(1+exp(popl_prop_new1));
  popl_prop_new = 1/popl_prop_new1;
  
  meanvec_new = Pois_mean_simple(Time, New_t, Qsum_t, Yearsum_t, A_ft, A_mt, popl_prop_new);
  alpha_T_new = meanvec_new^2/sigma_T_gamma;  beta_T_new = meanvec_new/sigma_T_gamma;
  
  new = dgamma(lambda_T, alpha_T_new, beta_T_new, log=TRUE) +
    dbeta(popl_prop_new1, shape1=pi_param[1], shape2=sum(pi_param[-1]), log=TRUE) - 
    log(popl_prop_new1*(1-popl_prop_new1));
  
  diff = new - old;
  
  uu = runif(n=Time, 0, 1);
  
  pos = which(log(uu)<diff);
  
  if(length(pos)!=0){
    popl_prop1[pos] = popl_prop_new1[pos];
    popl_prop[pos] = popl_prop_new[pos];
    alpha_T[pos] = alpha_T_new[pos];
    beta_T[pos] = beta_T_new[pos];
    meanvec[pos] = meanvec_new[pos];
  }
  add = cbind(popl_prop1, meanvec);
  add = cbind(add, alpha_T);
  add = cbind(add, beta_T);
  add = cbind(add, popl_prop);
  
  return(add);
}


update_R_r_int <- function(Time, totalpop8, popul0, month30, min0, min0_5, 
                           max0, max0_3, max0_4, Month3, min, min_5, max, 
                           max_3, max_4, rain, rainfall0, nba_f0, New_0, 
                           New_t, NBA_ft, R_r, R_r0, risk_new, risk_new1, alpha_r, 
                           rho_r, bound_r_low, bound_r_up, eps, scales_r,
                           alpha_r_nean, sig_0r, mh_0r)
{
  R_r_new = rep(0, Time);
  logprob = 0;
  tt=0;
  s1 = lfactorial(nba_f0)  - lfactorial(New_0) - lfactorial(nba_f0-New_0);   
  s1 = s1 + (New_0*log(R_r0)) + ((nba_f0-New_0)*log(1-R_r0));  
  logprob = logprob + s1;
  for(tt in 1:Time){
    nba_fprev8 = NBA_ft[preg-1+((tt-1)*preg)]; nba_fprev9 = NBA_ft[preg+((tt-1)*preg)]; 
    s1 = lfactorial(nba_fprev8+nba_fprev9)  - lfactorial(New_t[tt]) - lfactorial(nba_fprev8+nba_fprev9-New_t[tt]);   
    s1 = s1 + (New_t[tt]*log(R_r[tt])) + ((nba_fprev8+nba_fprev9-New_t[tt])*log(1-R_r[tt]));  
    logprob = logprob + s1;
  }
  logprob = logprob - (0.5*sum(((alpha_r-alpha_r_mean)^2)/sig_0r));
  
  ####### new values #######
  alpha_r_new = rep(0, length(alpha_r));
  rho_r_new = rep(0, length(alpha_r));
  
  change_ep = rep(0, 1);
  change_ep = rnorm(n=1, mean=0, sd=1);
  change_ep = abs(change_ep);
  
  z_change = rep(0, length(change_ep));
  z_change = rbinom(n=length(alpha_r), size=1, prob=0.5);
  z_change[z_change==0] = -1;
  
  alpha_r_new = alpha_r+(scales_r*z_change*change_ep);
  
  logprob_new = 0;
  tt=0;
  R_r_new0 = alpha_r_new[1]+(alpha_r_new[2]*(month30^2))+(alpha_r_new[3]*(month30^3))+
    (alpha_r_new[4]*(rainfall0[1]^2))+(alpha_r_new[5]*month30)+
    (alpha_r_new[6]*popul0[1])+(alpha_r_new[7]*rainfall0[1])+
    (alpha_r_new[8]*min0[1])+(alpha_r_new[9]*max0[1]);
  R_r_new0 = exp(R_r_new0)/(1+exp(R_r_new0));
  
  if(R_r_new0!=0){
    R_r_new0 = R_r_new0 - (R_r_new0*risk_new); 
  }
  
  s1 = lfactorial(nba_f0)  - lfactorial(New_0) - lfactorial(nba_f0-New_0);   
  s1 = s1 + (New_0*log(R_r_new0)) + ((nba_f0-New_0)*log(1-R_r_new0));       
  logprob_new = logprob_new + s1;
  for(tt in 1:Time){
    nba_fprev8 = NBA_ft[preg-1+((tt-1)*preg)]; nba_fprev9 = NBA_ft[preg+((tt-1)*preg)]; 
    
    R_r_new[tt] = alpha_r_new[1]+(alpha_r_new[2]*(Month3[tt]^2))+
      (alpha_r_new[3]*(Month3[tt]^3))+(alpha_r_new[4]*(rain[tt]^2))+(alpha_r_new[5]*Month3[tt])+
      (alpha_r_new[6]*totalpop8[tt])+(alpha_r_new[7]*(rain[tt]))+(alpha_r_new[8]*min[tt])+
      (alpha_r_new[9]*max[tt]);
    R_r_new[tt] = exp(R_r_new[tt])/(1+exp(R_r_new[tt]));
    
    if(R_r_new[tt]>0){
      R_r_new[tt] = R_r_new[tt]-(R_r_new[tt]*risk_new1[tt]);
    }
    
    s1 = lfactorial(nba_fprev8+nba_fprev9)  - lfactorial(New_t[tt]) - lfactorial(nba_fprev8+nba_fprev9-New_t[tt]);   
    s1 = s1 + (New_t[tt]*log(R_r_new[tt])) + ((nba_fprev8+nba_fprev9-New_t[tt])*log(1-R_r_new[tt]));  
    if(is.na(s1)==T){ cat(tt, " : NA produced\n");}
    logprob_new = logprob_new + s1;
  }
  logprob_new = logprob_new - (0.5*sum(((alpha_r_new-alpha_r_mean)^2)/sig_0r));
  
  uu = runif(n=1, 0, 1); change=0;
  diff = logprob_new - logprob;  #cat(logprob_new, logprob, diff, log(uu), "\n");
  if(log(uu) < diff){
    alpha_r=alpha_r_new;
    rho_r = rho_r_new;
    R_r = R_r_new;
    logprob = logprob_new;
    change=1;
  }
  
  add = c(c(rho_r, change), rep(NA, (length(R_r)-length(rho_r)-1)));
  add1 = cbind(R_r, add);
  add2 = c(c(alpha_r, change), rep(NA, (length(R_r)-length(alpha_r)-1)));
  add1 = cbind(add1, add2);
  return(add1);
}

update_s_a_int_new <- function(Time, preg, yearl_year, season_time, NA_19ft, 
                               NA_19mt, A_m0, NBA_ft, SA_19mt, Y_k0, Y_kt, 
                               rain_lag0, rain_lag4, rain_lag6, mavrain4, dry1, 
                               wet1, min_3, s_a, alpha_sa,
                               totalpop1, risk_adult1, rho_sa, bound_a_low, 
                               bound_a_up, scales_a, alpha_sa_mean, sig_0a,
                               prob_male_factor, rc, mh_0a)
{
  #print("enter the dragon\n");
  
  first_compot = rep(0, Time); second_compot = rep(0, Time);
  third_compot = rep(0, Time); fourth_compot = rep(0, Time);
  for(tt in 1:Time){
    first_compot[tt] = NA_19ft[tt] + NA_19mt[tt] + sum(NBA_ft[(1:preg)+((tt-1)*preg)]) + SA_19mt[tt];
    
    if(tt==1){
      second_compot[tt] =  sum(NBA_f0);
      second_compot[tt] = second_compot[tt] - sum(NBA_ft[(1:preg)+((tt-1)*preg)]);
      
      third_compot[tt] = Y_k0[yearl_year]-NA_19ft[tt]-NA_19mt[tt];
      
      fourth_compot[tt] = A_m0-SA_19mt[tt];
    }
    if(tt>1){
      second_compot[tt] = sum(NBA_ft[(1:preg)+((tt-1-1)*preg)])+NA_19ft[tt-1];
      second_compot[tt] = second_compot[tt] - sum(NBA_ft[(1:preg)+((tt-1)*preg)]);
      
      third_compot[tt] = Y_kt[yearl_year+ ((tt-1-1)*yearl_year)]-NA_19ft[tt]-NA_19mt[tt];
      
      fourth_compot[tt] = SA_19mt[tt-1]+NA_19mt[tt-1]-SA_19mt[tt];
    }
  }
  
  #cat("crossing bar1", "\n");
  logprob = 0;  
  for(tt in 1:Time){
    logprob = logprob + (first_compot[tt]*log(s_a[tt]));
    
    logprob = logprob + (second_compot[tt]*log(1-s_a[tt]));
    
    logprob = logprob + (third_compot[tt]*log(1-(rc[tt]*s_a[tt])-((1-rc[tt])*prob_male_factor*s_a[tt])));
    
    logprob = logprob + (fourth_compot[tt]*log(1-(prob_male_factor*s_a[tt])));
  } 
  logprob = logprob - (0.5*sum(((alpha_sa-alpha_sa_mean)^2)/sig_0a));
  #cat("crossing bar2", "\n");
  
  ##### alpha_a update ###############
  s_a_new = rep(0, Time);
  rho_sa_new = rep(0, length(rho_sa));
  
  alpha_sa_new = rnorm(n=length(alpha_sa), mean=alpha_sa, sd=mh_0a);
  
  logprob_new = 0; detect=0;
  for(tt in 1:Time){
    
    if(tt==1){      
      s_a_new[tt] = alpha_sa_new[season_time[tt]]+(alpha_sa_new[3]*totalpop1[tt])+
        (alpha_sa_new[4]*rain_lag0[tt])+(alpha_sa_new[5]*rain_lag4[tt])+
        (alpha_sa_new[6]*rain_lag6[tt])+(alpha_sa_new[7]*mavrain4[tt])+
        (alpha_sa_new[8]*dry1[tt])+(alpha_sa_new[9]*wet1[tt])+
        (alpha_sa_new[10]*min_3[tt]);
      s_a_new[tt] = exp(-s_a_new[tt])/(1+exp(-s_a_new[tt])); 
    }
    if(tt>1){
      s_a_new[tt] = alpha_sa_new[season_time[tt]]+(alpha_sa_new[3]*totalpop1[tt])+
        (alpha_sa_new[4]*rain_lag0[tt])+(alpha_sa_new[5]*rain_lag4[tt])+
        (alpha_sa_new[6]*rain_lag6[tt])+(alpha_sa_new[7]*mavrain4[tt])+
        (alpha_sa_new[8]*dry1[tt])+(alpha_sa_new[9]*wet1[tt])+
        (alpha_sa_new[10]*min_3[tt]);  
      s_a_new[tt] = exp(-s_a_new[tt])/(1+exp(-s_a_new[tt])); 
    }
    if((log(s_a_new[tt])==-Inf) | (log(1-s_a_new[tt])==-Inf)){
      detect = 1;   cat("check log : ", log(s_a_new[tt]), log(1-s_a_new[tt]), "\n");
      break;
    }
    if(s_a_new[tt]!=0){
      s_a_new[tt] = s_a_new[tt]-(s_a_new[tt]*risk_adult1[tt]);
    }
    
    logprob_new = logprob_new + (first_compot[tt]*log(s_a_new[tt]));
    
    logprob_new = logprob_new + (second_compot[tt]*log(1-s_a_new[tt]));
    
    logprob_new = logprob_new + (third_compot[tt]*log(1-(rc[tt]*s_a_new[tt])-((1-rc[tt])*prob_male_factor*s_a_new[tt])));
    
    logprob_new = logprob_new + (fourth_compot[tt]*log(1-(prob_male_factor*s_a_new[tt])));
  }
  logprob_new = logprob_new - (0.5*sum(((alpha_sa_new-alpha_sa_mean)^2)/sig_0a));
  
  #if(min(s_a_new)>=0.9916){
  uu = runif(n=1, 0, 1);
  diff = logprob_new - logprob;  change=0; 
  #cat(logprob_new, logprob, diff, log(uu), "\n");
  
  if((log(uu) < diff) & (detect==0)){
    alpha_sa = alpha_sa_new;  rho_sa = rho_sa_new;
    s_a = s_a_new;
    logprob = logprob_new;
    change = 1;
  }
  
  add = c(c(rho_sa, change), rep(NA, (length(s_a)-length(rho_sa)-1)));
  add1 = cbind(s_a, add);
  add2 = c(c(alpha_sa, change), rep(NA, (length(s_a)-length(alpha_sa)-1)));
  add1 = cbind(add1, add2);
  
  return(as.matrix(add1));
}

update_s_a_int <- function(Time, preg, yearl_year, season_time, NA_19ft, 
                           NA_19mt, A_m0, NBA_ft, SA_19mt, Y_k0, Y_kt, 
                           rain_lag4, rain_lag5, rain_lag7, wet1, s_a, alpha_sa,
                           totalpop1, risk_adult1, rho_sa, bound_a_low, 
                           bound_a_up, scales_a, alpha_sa_mean, sig_0a,
                           prob_male_factor, rc, mh_0a)
{
  #print("enter the dragon\n");
  
  first_compot = rep(0, Time); second_compot = rep(0, Time);
  third_compot = rep(0, Time); fourth_compot = rep(0, Time);
  for(tt in 1:Time){
    first_compot[tt] = NA_19ft[tt] + NA_19mt[tt] + sum(NBA_ft[(1:preg)+((tt-1)*preg)]) + SA_19mt[tt];
    
    if(tt==1){
      second_compot[tt] =  sum(NBA_f0);
      second_compot[tt] = second_compot[tt] - sum(NBA_ft[(1:preg)+((tt-1)*preg)]);
      
      third_compot[tt] = Y_k0[yearl_year]-NA_19ft[tt]-NA_19mt[tt];
      
      fourth_compot[tt] = A_m0-SA_19mt[tt];
    }
    if(tt>1){
      second_compot[tt] = sum(NBA_ft[(1:preg)+((tt-1-1)*preg)])+NA_19ft[tt-1];
      second_compot[tt] = second_compot[tt] - sum(NBA_ft[(1:preg)+((tt-1)*preg)]);
      
      third_compot[tt] = Y_kt[yearl_year+ ((tt-1-1)*yearl_year)]-NA_19ft[tt]-NA_19mt[tt];
      
      fourth_compot[tt] = SA_19mt[tt-1]+NA_19mt[tt-1]-SA_19mt[tt];
    }
  }
  
  #cat("crossing bar1", "\n");
  logprob = 0;  
  for(tt in 1:Time){
    logprob = logprob + (first_compot[tt]*log(s_a[tt]));
    
    logprob = logprob + (second_compot[tt]*log(1-s_a[tt]));
    
    logprob = logprob + (third_compot[tt]*log(1-(rc[tt]*s_a[tt])-((1-rc[tt])*prob_male_factor*s_a[tt])));
    
    logprob = logprob + (fourth_compot[tt]*log(1-(prob_male_factor*s_a[tt])));
  } 
  logprob = logprob - (0.5*sum(((alpha_sa-alpha_sa_mean)^2)/sig_0a));
  #cat("crossing bar2", "\n");
  
  ##### alpha_a update ###############
  s_a_new = rep(0, Time);
  rho_sa_new = rep(0, length(rho_sa));
  
  alpha_sa_new = rnorm(n=length(alpha_sa), mean=alpha_sa, sd=mh_0a);
  
  logprob_new = 0; detect=0;
  for(tt in 1:Time){
    
    if(tt==1){      
      s_a_new[tt] = alpha_sa_new[season_time[tt]]+(alpha_sa_new[3]*totalpop1[tt])+
        (alpha_sa_new[4]*rain_lag4[tt])+(alpha_sa_new[5]*rain_lag5[tt])+
        (alpha_sa_new[6]*rain_lag6[tt])+(alpha_sa_new[7]*rain_lag7[tt])+
        (alpha_sa_new[8]*wet1[tt]);
      s_a_new[tt] = exp(-s_a_new[tt])/(1+exp(-s_a_new[tt])); 
    }
    if(tt>1){
      s_a_new[tt] = alpha_sa_new[season_time[tt]]+(alpha_sa_new[3]*totalpop1[tt])+
        (alpha_sa_new[4]*rain_lag4[tt])+(alpha_sa_new[5]*rain_lag5[tt])+
        (alpha_sa_new[6]*rain_lag6[tt])+(alpha_sa_new[7]*rain_lag7[tt])+
        (alpha_sa_new[8]*wet1[tt]);  
      s_a_new[tt] = exp(-s_a_new[tt])/(1+exp(-s_a_new[tt])); 
    }
    if((log(s_a_new[tt])==-Inf) | (log(1-s_a_new[tt])==-Inf)){
      detect = 1;   cat("check log : ", log(s_a_new[tt]), log(1-s_a_new[tt]), "\n");
      break;
    }
    if(s_a_new[tt]!=0){
      s_a_new[tt] = s_a_new[tt]-(s_a_new[tt]*risk_adult1[tt]);
    }
    
    logprob_new = logprob_new + (first_compot[tt]*log(s_a_new[tt]));
    
    logprob_new = logprob_new + (second_compot[tt]*log(1-s_a_new[tt]));
    
    logprob_new = logprob_new + (third_compot[tt]*log(1-(rc[tt]*s_a_new[tt])-((1-rc[tt])*prob_male_factor*s_a_new[tt])));
    
    logprob_new = logprob_new + (fourth_compot[tt]*log(1-(prob_male_factor*s_a_new[tt])));
  }
  logprob_new = logprob_new - (0.5*sum(((alpha_sa_new-alpha_sa_mean)^2)/sig_0a));
  
  #if(min(s_a_new)>=0.9916){
  uu = runif(n=1, 0, 1);
  diff = logprob_new - logprob;  change=0; 
  #cat(logprob_new, logprob, diff, log(uu), "\n");
  
  if((log(uu) < diff) & (detect==0)){
    alpha_sa = alpha_sa_new;  rho_sa = rho_sa_new;
    s_a = s_a_new;
    logprob = logprob_new;
    change = 1;
  }
  
  add = c(c(rho_sa, change), rep(NA, (length(s_a)-length(rho_sa)-1)));
  add1 = cbind(s_a, add);
  add2 = c(c(alpha_sa, change), rep(NA, (length(s_a)-length(alpha_sa)-1)));
  add1 = cbind(add1, add2);
  
  return(as.matrix(add1));
}

update_s_y_int_new <- function(Time, quart_year, yearl_year, Y_k0, Y_kt, Q_k0, Q_kt,
                               s_y, alpha_sy, Month2, earlywet1, risk_half1,
                               rho_sy, bound_y_low, bound_y_up, scales_y,
                               alpha_sy_mean, sig_0y, mh_0y)
{
  
  first_compot = rep(0, Time); second_compot = rep(0, Time);
  for(tt in 1:Time){
    first_compot[tt] = sum(Y_kt[(1:yearl_year)+((tt-1)*yearl_year)]);
    
    if(tt==1){
      second_compot[tt] = Q_k0[quart_year] + sum(Y_k0[1:(yearl_year-1)]);
      second_compot[tt] = second_compot[tt] - first_compot[tt];
    }
    if(tt>1){
      second_compot[tt] = Q_kt[quart_year+((tt-1-1)*quart_year)] + sum(Y_kt[(1:(yearl_year-1))+((tt-1-1)*yearl_year)]);
      second_compot[tt] = second_compot[tt] - first_compot[tt];
    }
  }
  
  logprob = 0;  
  for(tt in 1:Time){
    logprob = logprob + (first_compot[tt]*log(s_y[tt]))
    
    logprob = logprob + (second_compot[tt]*log(1-s_y[tt]));
  } 
  logprob = logprob - (0.5*sum(((alpha_sy-alpha_sy_mean)^2)/sig_0y));
  
  ##### alpha_y update ###############
  alpha_sy_new = rep(0, length(alpha_sy));
  rho_sy_new = rep(0, length(rho_sy));
  s_y_new = rep(0, Time);
  
  alpha_sy_new = rnorm(n=length(alpha_sy), mean=alpha_sy, sd=mh_0y);
  
  logprob_new = 0;
  for(tt in 1:Time){
    
    if(tt==1){
      s_y_new[tt] = alpha_sy_new[Month2[tt]] + (alpha_sy_new[13]*earlywet1[tt]);
      
      s_y_new[tt] = exp(s_y_new[tt])/(1+exp(s_y_new[tt]));
    }
    if(tt>1){
      s_y_new[tt] = alpha_sy_new[Month2[tt]] + (alpha_sy_new[13]*earlywet1[tt]);
      
      s_y_new[tt] = exp(s_y_new[tt])/(1+exp(s_y_new[tt]));
    }
    
    if(s_y_new[tt]!=0){
      s_y_new[tt] = s_y_new[tt]-(s_y_new[tt]*risk_half1[tt]);
    }
    logprob_new = logprob_new + (first_compot[tt]*log(s_y_new[tt]));
    
    logprob_new = logprob_new + (second_compot[tt]*log(1-s_y_new[tt]));
    
  }
  logprob_new = logprob_new - (0.5*sum(((alpha_sy_new-alpha_sy_mean)^2)/sig_0y));
  
  uu = runif(n=1, 0, 1);  change=0;
  diff = logprob_new - logprob;
  if(log(uu) < diff){
    alpha_sy = alpha_sy_new;  rho_sy = rho_sy_new;
    s_y = s_y_new;
    
    logprob = logprob_new;
    change = 1;
  }
  
  add = c(c(rho_sy, change), rep(NA, (length(s_y)-length(rho_sy)-1)));
  add1 = cbind(s_y, add);
  add2 = c(c(alpha_sy, change), rep(NA, (length(s_y)-length(alpha_sy)-1)));
  add1 = cbind(add1, add2);
  
  return(as.matrix(add1)); 
}

update_s_y_int <- function(Time, quart_year, yearl_year, Y_k0, Y_kt, Q_k0, Q_kt,
                           s_y, alpha_sy, season_time, mavrain3_7, risk_half1,
                           rho_sy, bound_y_low, bound_y_up, scales_y,
                           alpha_sy_mean, sig_0y, mh_0y)
{
  
  first_compot = rep(0, Time); second_compot = rep(0, Time);
  for(tt in 1:Time){
    first_compot[tt] = sum(Y_kt[(1:yearl_year)+((tt-1)*yearl_year)]);
    
    if(tt==1){
      second_compot[tt] = Q_k0[quart_year] + sum(Y_k0[1:(yearl_year-1)]);
      second_compot[tt] = second_compot[tt] - first_compot[tt];
    }
    if(tt>1){
      second_compot[tt] = Q_kt[quart_year+((tt-1-1)*quart_year)] + sum(Y_kt[(1:(yearl_year-1))+((tt-1-1)*yearl_year)]);
      second_compot[tt] = second_compot[tt] - first_compot[tt];
    }
  }
  
  logprob = 0;  
  for(tt in 1:Time){
    logprob = logprob + (first_compot[tt]*log(s_y[tt]))
    
    logprob = logprob + (second_compot[tt]*log(1-s_y[tt]));
  } 
  logprob = logprob - (0.5*sum(((alpha_sy-alpha_sy_mean)^2)/sig_0y));
  
  ##### alpha_y update ###############
  alpha_sy_new = rep(0, length(alpha_sy));
  rho_sy_new = rep(0, length(rho_sy));
  s_y_new = rep(0, Time);
  
  alpha_sy_new = rnorm(n=length(alpha_sy), mean=alpha_sy, sd=mh_0y);
  
  logprob_new = 0;
  for(tt in 1:Time){
    
    if(tt==1){
      s_y_new[tt] = alpha_sy_new[season_time[tt]] + (alpha_sy_new[3]*mavrain3_7[tt]);
      
      s_y_new[tt] = exp(s_y_new[tt])/(1+exp(s_y_new[tt]));
    }
    if(tt>1){
      s_y_new[tt] = alpha_sy_new[season_time[tt]] + (alpha_sy_new[3]*mavrain3_7[tt]);
      
      s_y_new[tt] = exp(s_y_new[tt])/(1+exp(s_y_new[tt]));
    }
    
    if(s_y_new[tt]!=0){
      s_y_new[tt] = s_y_new[tt]-(s_y_new[tt]*risk_half1[tt]);
    }
    logprob_new = logprob_new + (first_compot[tt]*log(s_y_new[tt]));
    
    logprob_new = logprob_new + (second_compot[tt]*log(1-s_y_new[tt]));
    
  }
  logprob_new = logprob_new - (0.5*sum(((alpha_sy_new-alpha_sy_mean)^2)/sig_0y));
  
  uu = runif(n=1, 0, 1);  change=0;
  diff = logprob_new - logprob;
  if(log(uu) < diff){
    alpha_sy = alpha_sy_new;  rho_sy = rho_sy_new;
    s_y = s_y_new;
    
    logprob = logprob_new;
    change = 1;
  }
  
  add = c(c(rho_sy, change), rep(NA, (length(s_y)-length(rho_sy)-1)));
  add1 = cbind(s_y, add);
  add2 = c(c(alpha_sy, change), rep(NA, (length(s_y)-length(alpha_sy)-1)));
  add1 = cbind(add1, add2);
  
  return(as.matrix(add1)); 
}

update_s_q_int <- function(Time, quart_year, Q_k0, Q_kt, New_0, New_t, s_q, 
                           alpha_sq, Month2, D1, mavrain3_4, dry1, risk_quarter1,
                           rho_sq, bound_q_low, bound_q_up, scales_q,
                           alpha_sq_mean, sig_0q, mh_0q)
{
  
  first_compot = rep(0, Time); second_compot = rep(0, Time);
  for(tt in 1:Time){
    first_compot[tt] = sum(Q_kt[(1:quart_year)+((tt-1)*quart_year)]);
    
    if(tt==1){
      second_compot[tt] = New_0 + sum(Q_k0[1:(quart_year-1)]);
      second_compot[tt] = second_compot[tt] - first_compot[tt];
    }
    if(tt>1){
      second_compot[tt] = New_t[tt-1] + sum(Q_kt[(1:(quart_year-1))+((tt-1-1)*quart_year)]);
      second_compot[tt] = second_compot[tt] - first_compot[tt];
    }
  }
  
  logprob = 0;  
  for(tt in 1:Time){
    logprob = logprob + (first_compot[tt]*log(s_q[tt]))
    
    logprob = logprob + (second_compot[tt]*log(1-s_q[tt]));
  } 
  logprob = logprob - (0.5*sum(((alpha_sq-alpha_sq_mean)^2)/sig_0q));
  
  ###### alpha_q update ##############################
  alpha_sq_new = rep(0, length(alpha_sq));
  rho_sq_new = rep(0, length(rho_sq));
  s_q_new = rep(0, Time); 
  
  change_ep = rep(0, length(alpha_sq));
  change_ep = rnorm(n=1, mean=0, sd=1);
  change_ep = abs(change_ep);
  
  z_change = rep(0, length(change_ep));
  z_change = rbinom(n=length(alpha_sq), size=1, prob=0.5);
  z_change[z_change==0] = -1;
  
  alpha_sq_new = alpha_sq+(scales_q*z_change*change_ep);
  
  logprob_new = 0;
  for(tt in 1:Time){
    
    if(tt==1){
      s_q_new[tt] = alpha_sq_new[Month2[tt]]+(alpha_sq_new[13]*dry1[tt])+
        (alpha_sq_new[14]*mavrain3_4[tt]);
      s_q_new[tt] = exp(s_q_new[tt])/(1+exp(s_q_new[tt]));
    }
    if(tt>1){
      s_q_new[tt] = alpha_sq_new[Month2[tt]]+(alpha_sq_new[13]*dry1[tt])+
        (alpha_sq_new[14]*mavrain3_4[tt]); 
      s_q_new[tt] = exp(s_q_new[tt])/(1+exp(s_q_new[tt]));
    }
    if(s_q_new[tt]!=0){
      s_q_new[tt] = s_q_new[tt]-(s_q_new[tt]*risk_quarter1[tt]);
    }
    logprob_new = logprob_new + (first_compot[tt]*log(s_q_new[tt]))
    
    logprob_new = logprob_new + (second_compot[tt]*log(1-s_q_new[tt]));
    
  }
  logprob_new = logprob_new - (0.5*sum(((alpha_sq_new-alpha_sq_mean)^2)/sig_0q));
  
  uu = runif(n=1, 0, 1); change=0;
  diff = logprob_new - logprob;
  if(log(uu) < diff){
    alpha_sq = alpha_sq_new; rho_sq = rho_sq_new;
    s_q = s_q_new;
    
    logprob = logprob_new;
    change = 1;
  }
  
  add = c(c(rho_sq, change), rep(NA, (length(s_q)-length(rho_sq)-1)));
  add1 = cbind(s_q, add);
  add2 = c(c(alpha_sq, change), rep(NA, (length(s_q)-length(alpha_sq)-1)));
  add1 = cbind(add1, add2);
  
  return(as.matrix(add1)); 
}

update_sexratio <- function(NA_19ft, NA_mt, alpha_sratio, covar_sframe, rc, scales_mf,
                            alpha_sratio_mean, sig_0sratio){
  
  logprob = 0;
  logprob = logprob + sum(NA_19ft*log(rc)) + sum(NA_19mt*log(1-rc));
  logprob = logprob - (0.5*sum(((alpha_sratio-alpha_sratio_mean)^2)/sig_0sratio));
  
  ########### update new parameter ##########
  alpha_sratio_new = rep(0, length(alpha_sratio));
  
  change_ep = rep(0, length(alpha_sratio));
  change_ep = rnorm(n=1, mean=0, sd=1);
  change_ep = abs(change_ep);
  
  z_change = rep(0, length(change_ep));
  z_change = rbinom(n=length(alpha_sratio), size=1, prob=0.5);
  z_change[z_change==0] = -1;
  
  alpha_sratio_new = alpha_sratio+(scales_mf*z_change*change_ep);
  
  rc_new = covar_sframe %*% alpha_sratio_new;
  rc_new = exp(rc_new)/(1+exp(rc_new));
  
  ######################################
  logprob_new = 0;
  logprob_new = logprob_new + sum(NA_19ft*log(rc_new)) + sum(NA_19mt*log(1-rc_new));
  logprob_new = logprob_new - (0.5*sum(((alpha_sratio_new-alpha_sratio_mean)^2)/sig_0sratio));
  
  uu = runif(n=1, 0, 1); change=0;
  diff = logprob_new - logprob;
  if(log(uu) < diff){
    alpha_sratio = alpha_sratio_new;
    rc = rc_new;
    change = 1;
  }
  
  add = c(c(alpha_sratio), rep(NA, (length(rc)-length(alpha_sratio))));
  add1 = cbind(rc, add);
  
  return(add1);
}


birth_rate_cal_m_newbirth3 <- function(tt, coeff_r, alpha_r, newtotalpop8, risk_class){
  R_rnew = alpha_r[1]+(alpha_r[2]*(coeff_r$Month3[tt]^2))+
    (alpha_r[3]*(coeff_r$Month3[tt]^3))+(alpha_r[4]*(coeff_r$rain[tt]^2))+(alpha_r[5]*coeff_r$Month3[tt])+
    (alpha_r[6]*newtotalpop8)+(alpha_r[7]*(coeff_r$rain[tt]))+(alpha_r[8]*coeff_r$min[tt])+
    (alpha_r[9]*coeff_r$max[tt]);
  R_rnew = exp(R_rnew)/(1+exp(R_rnew));
  
  R_rnew = R_rnew - (R_rnew*risk_class[2]);
  return(R_rnew);
}

s_a_calc_m <- function(tt, s_aframe, alpha_sa, totalpop1, risk_class){
  s_anew = alpha_sa[s_aframe$season_time[tt]]+(alpha_sa[3]*totalpop1)+
    (alpha_sa[4]*s_aframe$rain_lag4[tt])+(alpha_sa[5]*s_aframe$rain_lag5[tt])+
    (alpha_sa[6]*s_aframe$rain_lag6[tt])+(alpha_sa[7]*s_aframe$rain_lag7[tt])+
    (alpha_sa[8]*s_aframe$wet1[tt]);
  s_anew = exp(-s_anew)/(1+exp(-s_anew));
  
  s_anew = s_anew - (s_anew*risk_class[1]);
  return(s_anew);
}

update_NBAfless8_lagged_int <- function(kk, preg, tt, yearl_year, Time, nba_prev, 
                                        nba_fnext, s_at, 
                                        lambda_19ft, beta_19ft, alpha_19ft, bound, 
                                        existing, sigobs, eps, NBA_ft, Y_kt, New_t, 
                                        NA_19ft, NA_19mt, coeff_r, s_aframe, 
                                        meanvec, Rt, s_anext, popl_prop, 
                                        lambda_T, sigma_T_gamma, 
                                        alpha_r, alpha_sa, rc, SA_19mt, whole_pop_mean, whole_pop_meanj, 
                                        terms_choose, risk_class, A_ft, alpha_adj, prob_male_factor)
{
  pick = ((beta_19ft-0.5)*sigobs)-existing;
  terms_pick = terms_choose;
  nba_pick = NBA_ft[(1:preg)+((tt-1)*preg)];
  
  if(tt<=(Time-1))
  { totalpop1 = s_aframe$totalpop1; 
  totalpop1_pick = (s_aframe$totalpop1[tt+1]*whole_pop_meanj)-existing; }
  if(tt<=(Time-8)){
    totalpop8 = coeff_r$totalpop8;
    totalpop8_pick = (coeff_r$totalpop8[tt+8]*whole_pop_mean)-existing; 
  }
  if(tt==1)
  {
    value = max(nba_fnext, bound[1]):min(nba_prev, bound[2]);
    prob = rep(0, length(value));
    R_rnew = rep(0, length(value)); s_anew = rep(0, length(value));
    
    pick = pick + value;
    alpha_19ft = (pick^2/sigobs)+0.5; beta_19ft=(pick/sigobs)+0.5;
    
    ### s1 to be carried over ##############
    s1 = lfactorial(nba_prev) - lfactorial(value) - lfactorial(nba_prev-value);
    s1 = s1 + ((value*log(s_at))) + ((nba_prev-value)*log(1-s_at));
    ### calculate rates ############
    pop1_m = (totalpop1_pick+value)/whole_pop_meanj;
    if(tt<=(Time-8)){
      pop8_m = (totalpop8_pick+value)/whole_pop_mean;
      R_rnew = birth_rate_cal_m_newbirth3((tt+8), coeff_r, alpha_r, pop8_m, risk_class);
    }
    if(tt<=(Time-1)){
      s_anew = s_a_calc_m((tt+1), s_aframe, alpha_sa, pop1_m, risk_class); 
    }
    
    ############### set the meanvec ###########
    meanvec_new1 = meanvec[1] - (existing*popl_prop[tt]) + (value*popl_prop[tt]);
    
    alpha_1 = meanvec_new1^2/sigma_T_gamma; beta_1 = meanvec_new1/sigma_T_gamma;
    
    #####################################
    site = lfactorial(value)-lfactorial(NBA_ft[kk+1+((tt+1-1)*preg)]);
    site = site-lfactorial(value-NBA_ft[kk+1+((tt+1-1)*preg)]);
    
    ww1 = sum(NBA_ft[(1:preg)+((tt+1-1)*preg)]);
    
    ww2 = New_t[tt]+sum(nba_pick[-kk])+value+NA_19ft[tt];
    ww2 = ww2-New_t[tt]-sum(NBA_ft[(1:preg)+((tt+1-1)*preg)]);
    
    ww21 = NA_19mt[tt]+SA_19mt[tt]-SA_19mt[tt+1];
    
    ww22 = Y_kt[yearl_year+((tt-1)*yearl_year)]-NA_19ft[tt+1]-NA_19mt[tt+1];
    
    s2 = (ww1*log(s_anew))+(NA_19ft[tt+1]*log(rc[tt+1]*s_anew))+(NA_19mt[tt+1]*log((1-rc[tt+1])*s_anew*prob_male_factor))+(SA_19mt[tt+1]*log(prob_male_factor*s_anew));
    s2 = s2 + (ww2*log(1-s_anew)) + (ww21*log(1-(prob_male_factor*s_anew))) + (ww22*log(1-(rc[tt+1]*s_anew)-((1-rc[tt+1])*s_anew*prob_male_factor)));
    
    s1 = s1 + sum(terms_pick[-(kk+1)]) + site + s2;
    if(tt<=(Time-8)){
      ss = (NBA_ft[(preg-1)+((tt+8-1)*preg)]+NBA_ft[preg+((tt+8-1)*preg)]);
      s2 = (New_t[tt+8]*log(R_rnew))+((ss-New_t[tt+8])*log(1-R_rnew));
      
      s1 = s1 + s2;
    }
    
    s1 = s1 + dgamma(lambda_T[tt], alpha_1, beta_1, log=TRUE);
    s1 = s1 - (beta_19ft*lambda_19ft) + ((alpha_19ft-1)*log(lambda_19ft)) + (alpha_19ft*log(beta_19ft)) - lgamma(alpha_19ft); 
    prob = exp(s1);
    
    pos = which(prob<eps);
    if(sum(prob)==0){
      prob = prob + eps;
    }
    prob = prob/sum(prob);
    
    d = rmultinom(n=1, size=1, prob=prob);
    pos = which(d[,1]==1);
    sample = value[pos];   
    meanvec[1] = meanvec_new1[pos];
    
  }
  if((tt>1) & (tt<Time) & (kk<(preg-1)))
  {
    value = max(nba_fnext, bound[1]):min(nba_prev, bound[2]);  
    prob = rep(0, length(value)); 
    R_rnew = rep(0, length(value)); s_anew = rep(0, length(value));
    
    pick = pick + value;
    alpha_19ft = (pick^2/sigobs)+0.5; beta_19ft=(pick/sigobs)+0.5;
    
    s1 = lfactorial(nba_prev) - lfactorial(value) - lfactorial(nba_prev-value);
    s1 = s1 + ((value*log(s_at))) + ((nba_prev-value)*log(1-s_at));
    ### calculate rates ############
    pop1_m = (totalpop1_pick+value)/whole_pop_meanj;
    if(tt<=(Time-8)){
      pop8_m = (totalpop8_pick+value)/whole_pop_mean;
      R_rnew = birth_rate_cal_m_newbirth3((tt+8), coeff_r, alpha_r, pop8_m, risk_class);
    }
    if(tt<=(Time-1)){
      s_anew = s_a_calc_m((tt+1), s_aframe, alpha_sa, pop1_m, risk_class); 
    }
    
    ############### set the meanvec ###########
    meanvec_new1 = meanvec[1] - (existing*popl_prop[tt]) + (value*popl_prop[tt]);
    
    alpha_1 = meanvec_new1^2/sigma_T_gamma; beta_1 = meanvec_new1/sigma_T_gamma;
    
    ###########################################
    site = lfactorial(value)-lfactorial(NBA_ft[kk+1+((tt+1-1)*preg)]);
    site = site-lfactorial(value-NBA_ft[kk+1+((tt+1-1)*preg)]);
    
    ww1 = sum(NBA_ft[(1:preg)+((tt+1-1)*preg)]);
    
    ww2 = New_t[tt]+sum(nba_pick[-kk])+value+NA_19ft[tt];
    ww2 = ww2-New_t[tt]-sum(NBA_ft[(1:preg)+((tt+1-1)*preg)]);
    
    ww21 = NA_19mt[tt]+SA_19mt[tt]-SA_19mt[tt+1];
    
    ww22 = Y_kt[yearl_year+((tt-1)*yearl_year)]-NA_19ft[tt+1]-NA_19mt[tt+1];
    
    s2 = (ww1*log(s_anew))+(NA_19ft[tt+1]*log(rc[tt+1]*s_anew))+(NA_19mt[tt+1]*log((1-rc[tt+1])*s_anew*prob_male_factor))+(SA_19mt[tt+1]*log(prob_male_factor*s_anew));
    s2 = s2 + (ww2*log(1-s_anew)) + (ww21*log(1-(prob_male_factor*s_anew))) + (ww22*log(1-(rc[tt+1]*s_anew)-((1-rc[tt+1])*s_anew*prob_male_factor)));
    
    s1 = s1 + sum(terms_pick[-(kk+1)]) + site + s2;
    if(tt<=(Time-8)){
      ss = (NBA_ft[(preg-1)+((tt+8-1)*preg)]+NBA_ft[preg+((tt+8-1)*preg)]);
      s2 = (New_t[tt+8]*log(R_rnew))+((ss-New_t[tt+8])*log(1-R_rnew));
      
      s1 = s1 + s2;
    }
    
    s1 = s1 + dgamma(lambda_T[tt], alpha_1, beta_1, log=TRUE);
    s1 = s1 - (beta_19ft*lambda_19ft) + ((alpha_19ft-1)*log(lambda_19ft)) + (alpha_19ft*log(beta_19ft)) - lgamma(alpha_19ft); 
    prob = exp(s1);
    
    pos = which(prob<eps);
    if(sum(prob)==0){
      prob = prob + eps;
    }
    prob = prob/sum(prob);
    
    d = rmultinom(n=1, size=1, prob=prob);
    pos = which(d[,1]==1);
    sample = value[pos];      
    meanvec[1] = meanvec_new1[pos];
  }
  if(tt<=(Time-1)){
    result = rep(0, 10);
    result[1] = round(sample, digits=0); result[2]=s_anew[pos]; 
    result[4] = site[pos];
    if(tt<=(Time-8))
    {  result[3]=R_rnew[pos];  }
    
    result[5] = meanvec[1];
    result[6] = alpha_1[pos];
    result[7] = beta_1[pos];
  }
  return(result);
}

update_NBAf3_lagged_int<-function(kk, preg, tt, yearl_year, Time, nba_prev, NA19, 
                                  nba_fnext, s_at, lambda_19ft, beta_19ft, alpha_19ft, 
                                  bound, existing, sigobs, eps, NBA_ft, Y_kt, New_t, 
                                  NA_19ft, NA_19mt, coeff_r, s_aframe, meanvec, Rt, s_anext, 
                                  popl_prop, lambda_T, sigma_T_gamma, 
                                  alpha_r, alpha_sa, rc, SA_19mt, whole_pop_mean, 
                                  whole_pop_meanj, terms_choose, risk_class, A_ft, alpha_adj, prob_male_factor)
{
  pick = A_ft[tt]-existing;
  nba_pick = NBA_ft[(1:preg)+((tt-1)*preg)];
  terms_pick = terms_choose;
  
  if(tt<=(Time-1))
  { totalpop1 = s_aframe$totalpop1; 
  totalpop1_pick = (s_aframe$totalpop1[tt+1]*whole_pop_meanj)-existing; }
  if(tt<=(Time-8)){
    totalpop8 = coeff_r$totalpop8;
    totalpop8_pick = (coeff_r$totalpop8[tt+8]*whole_pop_mean)-existing; 
  }
  lower = max(bound[1], nba_fnext-NA19);
  value = lower:min(nba_prev, bound[2]);
  prob = rep(0, length(value));
  R_rnew = rep(0, length(value)); s_anew = rep(0, length(value));
  
  pick = pick + value;
  alpha_19ft = (pick^2/sigobs); beta_19ft=(pick/sigobs);
  pos_a = which(alpha_19ft<alpha_adj); pos_b = which(beta_19ft<alpha_adj);
  if(length(pos_a)!=0){alpha_19ft[pos_a] = alpha_19ft[pos_a] + alpha_adj};
  if(length(pos_b)!=0){beta_19ft[pos_b] = beta_19ft[pos_b] + alpha_adj};
  
  s1 = lfactorial(nba_prev) -lfactorial(value) - lfactorial(nba_prev-value);
  s1 = s1 + ((value*log(s_at))) + ((nba_prev-value)*log(1-s_at));
  
  ### calculate rates ############
  pop1_m = (totalpop1_pick+value)/whole_pop_meanj;
  if(tt<=(Time-8)){
    pop8_m = (totalpop8_pick+value)/whole_pop_mean;
    R_rnew = birth_rate_cal_m_newbirth3((tt+8), coeff_r, alpha_r, pop8_m, risk_class);
  }
  if(tt<=(Time-1)){
    s_anew = s_a_calc_m((tt+1), s_aframe, alpha_sa, pop1_m, risk_class); 
  }
  
  ############### set the meanvec ###########
  meanvec_new1 = meanvec[1] - (Rt*existing*popl_prop[tt]) + (Rt*value*popl_prop[tt]);
  
  alpha_1 = meanvec_new1^2/sigma_T_gamma; beta_1 = meanvec_new1/sigma_T_gamma;
  
  ############################################
  ss = value+NA_19ft[tt];
  site = lfactorial(ss)-lfactorial(NBA_ft[kk+1+((tt+1-1)*preg)]);
  site = site-lfactorial(ss-NBA_ft[kk+1+((tt+1-1)*preg)]);
  
  ww1 = sum(NBA_ft[(1:preg)+((tt+1-1)*preg)]);
  
  ww2 = New_t[tt]+sum(nba_pick[-kk])+value+NA_19ft[tt];
  ww2 = ww2-New_t[tt]-sum(NBA_ft[(1:preg)+((tt+1-1)*preg)]);
  
  ww21 = NA_19mt[tt]+SA_19mt[tt]-SA_19mt[tt+1];
  
  ww22 = Y_kt[yearl_year+((tt-1)*yearl_year)]-NA_19ft[tt+1]-NA_19mt[tt+1];
  
  s2 = (ww1*log(s_anew))+(NA_19ft[tt+1]*log(rc[tt+1]*s_anew))+(NA_19mt[tt+1]*log((1-rc[tt+1])*s_anew*prob_male_factor))+(SA_19mt[tt+1]*log(prob_male_factor*s_anew));
  s2 = s2 + (ww2*log(1-s_anew)) + (ww21*log(1-(prob_male_factor*s_anew))) + (ww22*log(1-(rc[tt+1]*s_anew)-((1-rc[tt+1])*s_anew*prob_male_factor)));
  
  s1 = s1 + sum(terms_pick[-(kk+1)]) + site + s2;
  
  if(tt<=(Time-8)){
    ss = (NBA_ft[(preg-1)+((tt+8-1)*preg)]+NBA_ft[preg+((tt+8-1)*preg)]);
    s2 = (New_t[tt+8]*log(R_rnew))+((ss-New_t[tt+8])*log(1-R_rnew));
    
    s1 = s1 + s2;
  }
  
  s1 = s1 + dgamma(lambda_T[tt], alpha_1, beta_1, log=TRUE);
  s1 = s1 - (beta_19ft*lambda_19ft) + ((alpha_19ft-1)*log(lambda_19ft)) + (alpha_19ft*log(beta_19ft)) - lgamma(alpha_19ft); 
  prob = exp(s1);
  
  pos = which(prob<eps);
  if(sum(prob)==0){
    prob = prob + eps;
  }
  prob = prob/sum(prob);
  
  d = rmultinom(n=1, size=1, prob=prob);
  pos = which(d[,1]==1);
  sample = value[pos];   
  meanvec[1] = meanvec_new1[pos];
  
  if(tt<=(Time-1)){
    result = rep(0, 6);
    result[1] = round(sample, digits=0); result[2]=s_anew[pos]; 
    result[4] = site[pos];
    if(tt<=(Time-8))
    {  result[3]=R_rnew[pos];  }
    result[5] = meanvec[1];
    result[6] = alpha_1[pos];
    result[7] = beta_1[pos];
    
  }
  return(result);
}

update_NBAf8_lagged_int<-function(kk, preg, yearl_year, tt, Time, nba_prev, nba_ft9, nba_fnext9, 
                                  newnext, s_at, R_rt, lambda_19ft, beta_19ft, 
                                  alpha_19ft, bound, existing, sigobs, eps, NBA_ft, Y_kt, 
                                  New_t, NA_19ft, NA_19mt, coeff_r, s_aframe, meanvec,
                                  s_anext, popl_prop, lambda_T, sigma_T_gamma, 
                                  alpha_r, alpha_sa, rc, SA_19mt, whole_pop_mean, 
                                  whole_pop_meanj, terms_choose, risk_class, A_ft, alpha_adj, prob_male_factor)
{
  pick = ((beta_19ft-0.5)*sigobs)-existing;
  nba_pick = NBA_ft[(1:preg)+((tt-1)*preg)];
  terms_pick = terms_choose;
  
  if(tt<=(Time-1))
  { totalpop1 = s_aframe$totalpop1; 
  totalpop1_pick = (s_aframe$totalpop1[tt+1]*whole_pop_meanj)-existing; }
  if(tt<=(Time-8)){
    totalpop8 = coeff_r$totalpop8;
    totalpop8_pick = (coeff_r$totalpop8[tt+8]*whole_pop_mean)-existing; 
  }
  
  lower = max(bound[1], (nba_fnext9+newnext-nba_ft9));
  value = lower:min(nba_prev, bound[2]);
  prob = rep(0, length(value));
  R_rnew = rep(0, length(value)); s_anew = rep(0, length(value));
  
  pick = pick + value;
  alpha_19ft = (pick^2/sigobs)+0.5; beta_19ft=(pick/sigobs)+0.5;
  s1 = lfactorial(nba_prev) - lfactorial(value) - lfactorial(nba_prev-value);
  s1 = s1 + lfactorial(value+nba_ft9) - lfactorial(newnext) - lfactorial(value+nba_ft9-newnext);
  s1 = s1 + (value*log(s_at)) + ((nba_prev-value)*log(1-s_at));
  s1 = s1 + (newnext*log(R_rt)) + ((nba_ft9+value-newnext)*log(1-R_rt));
  ### calculate rates ############
  pop1_m = (totalpop1_pick+value)/whole_pop_meanj;
  if(tt<=(Time-8)){
    pop8_m = (totalpop8_pick+value)/whole_pop_mean;
    R_rnew = birth_rate_cal_m_newbirth3((tt+8), coeff_r, alpha_r, pop8_m, risk_class);
  }
  if(tt<=(Time-1)){
    s_anew = s_a_calc_m((tt+1), s_aframe, alpha_sa, pop1_m, risk_class); 
  }
  
  ############### set the meanvec ###########
  meanvec_new1 = meanvec[1] - (existing*popl_prop[tt]) + (value*popl_prop[tt]);
  
  alpha_1 = meanvec_new1^2/sigma_T_gamma; beta_1 = meanvec_new1/sigma_T_gamma;
  
  ############################################
  site = lfactorial(value+nba_pick[preg]-New_t[tt])-lfactorial(NBA_ft[preg+((tt+1-1)*preg)]);
  site = site-lfactorial(value+nba_pick[preg]-New_t[tt]-NBA_ft[preg+((tt+1-1)*preg)]);
  
  ww1 = sum(NBA_ft[(1:preg)+((tt+1-1)*preg)]);
  
  ww2 = New_t[tt]+sum(nba_pick[-kk])+value+NA_19ft[tt];
  ww2 = ww2-New_t[tt]-sum(NBA_ft[(1:preg)+((tt+1-1)*preg)]);
  
  ww21 = NA_19mt[tt]+SA_19mt[tt]-SA_19mt[tt+1];
  
  ww22 = Y_kt[yearl_year+((tt-1)*yearl_year)]-NA_19ft[tt+1]-NA_19mt[tt+1];
  
  s2 = (ww1*log(s_anew))+(NA_19ft[tt+1]*log(rc[tt+1]*s_anew))+(NA_19mt[tt+1]*log((1-rc[tt+1])*s_anew*prob_male_factor))+(SA_19mt[tt+1]*log(prob_male_factor*s_anew));
  s2 = s2 + (ww2*log(1-s_anew)) + (ww21*log(1-(prob_male_factor*s_anew))) + (ww22*log(1-(rc[tt+1]*s_anew)-((1-rc[tt+1])*s_anew*prob_male_factor)));
  
  s1 = s1 + sum(terms_pick[-preg]) + site + s2;
  if(tt<=(Time-8)){
    ss = (NBA_ft[(preg-1)+((tt+8-1)*preg)]+NBA_ft[preg+((tt+8-1)*preg)]);
    s2 = (New_t[tt+8]*log(R_rnew))+((ss-New_t[tt+8])*log(1-R_rnew));
    
    s1 = s1 + s2;
  }
  
  s1 = s1 + dgamma(lambda_T[tt], alpha_1, beta_1, log=TRUE);
  s1 = s1 - (beta_19ft*lambda_19ft) + ((alpha_19ft-1)*log(lambda_19ft)) + (alpha_19ft*log(beta_19ft)) - lgamma(alpha_19ft); 
  prob = exp(s1);
  
  pos = which(prob<eps);
  if(sum(prob)==0){
    prob = prob + eps;
  }
  prob = prob/sum(prob);
  
  d = rmultinom(n=1, size=1, prob=prob);
  pos = which(d[,1]==1);
  sample = value[pos]; 
  meanvec[1] = meanvec_new1[pos];
  
  if(tt<=(Time-1)){
    result = rep(0, 6);
    result[1] = round(sample, digits=0); result[2]=s_anew[pos]; 
    result[4] = site[pos];
    if(tt<=(Time-8))
    {  result[3]=R_rnew[pos];  }
    result[5] = meanvec[1];
    result[6] = alpha_1[pos];
    result[7] = beta_1[pos];
  }
  
  return(result);
}

update_NBAf9_lagged_int<-function(tt, kk, Time, yearl_year, preg, nba_fprev8, nba_fprev9, newprev, 
                                  newt, nba_fnext9, nba_ft8, s_at, R_rt, lambda_19ft, 
                                  beta_19ft, alpha_19ft, bound, existing, sigobs, eps,
                                  coeff_r, s_aframe, meanvec, s_anext, 
                                  popl_prop, lambda_T, sigma_T_gamma, 
                                  alpha_r, alpha_sa, rc, NBA_ft, 
                                  Y_kt, New_t, NA_19ft, NA_19mt, SA_19mt, whole_pop_mean, whole_pop_meanj, 
                                  terms_choose, risk_class, A_ft, alpha_adj, prob_male_factor)
{
  pick = ((beta_19ft-0.5)*sigobs)-existing;
  terms_pick = terms_choose;
  nba_pick = NBA_ft[(1:preg)+((tt-1)*preg)];
  
  if(tt<=(Time-1))
  { totalpop1 = s_aframe$totalpop1; 
  totalpop1_pick = (s_aframe$totalpop1[tt+1]*whole_pop_meanj)-existing; }
  if(tt<=(Time-8)){
    totalpop8 = coeff_r$totalpop8;
    totalpop8_pick = (coeff_r$totalpop8[tt+8]*whole_pop_mean)-existing; 
  }
  
  upper = max(0, nba_fprev9 + nba_fprev8 - newprev);
  upper = min(upper, bound[2]);
  lower = max(0, nba_fnext9 + newt - nba_ft8);
  lower = max(bound[1], lower);
  value = lower:upper;  
  prob = rep(0, length(value)); 
  R_rnew = rep(0, length(value)); s_anew = rep(0, length(value));
  
  pick = pick + value;
  alpha_19ft = (pick^2/sigobs)+0.5; beta_19ft=(pick/sigobs)+0.5;
  s1 = lfactorial(nba_fprev9+nba_fprev8-newprev) - lfactorial(value) - lfactorial(nba_fprev9+nba_fprev8-newprev-value);  
  s1 = s1 + lfactorial(nba_ft8+value) - lfactorial(newt) - lfactorial(nba_ft8+value-newt);  
  s1 = s1 + (value*log(s_at)) + ((nba_fprev9+nba_fprev8-newprev-value)*log(1-s_at));
  s1 = s1 + (newt*log(R_rt)) + ((nba_ft8+value-newt)*log(1-R_rt));   
  ### calculate rates ############
  pop1_m = (totalpop1_pick+value)/whole_pop_meanj;
  if(tt<=(Time-8)){
    pop8_m = (totalpop8_pick+value)/whole_pop_mean;
    R_rnew = birth_rate_cal_m_newbirth3((tt+8), coeff_r, alpha_r, pop8_m, risk_class);
  }
  if(tt<=(Time-1)){
    s_anew = s_a_calc_m((tt+1), s_aframe, alpha_sa, pop1_m, risk_class); 
  }
  
  ############### set the meanvec ###########
  meanvec_new1 = meanvec[1] - (existing*popl_prop[tt]) + (value*popl_prop[tt]);
  
  alpha_1 = meanvec_new1^2/sigma_T_gamma; beta_1 = meanvec_new1/sigma_T_gamma;
  
  ############################################
  site = lfactorial(nba_pick[preg-1]+value-New_t[tt])-lfactorial(NBA_ft[preg+((tt+1-1)*preg)]);
  site = site-lfactorial(nba_pick[preg-1]+value-New_t[tt]-NBA_ft[preg+((tt+1-1)*preg)]);
  
  ww1 = sum(NBA_ft[(1:preg)+((tt+1-1)*preg)]);
  
  ww2 = New_t[tt]+sum(nba_pick[-kk])+value+NA_19ft[tt];
  ww2 = ww2-New_t[tt]-sum(NBA_ft[(1:preg)+((tt+1-1)*preg)]);
  
  ww21 = NA_19mt[tt]+SA_19mt[tt]-SA_19mt[tt+1];
  
  ww22 = Y_kt[yearl_year+((tt-1)*yearl_year)]-NA_19ft[tt+1]-NA_19mt[tt+1];
  
  s2 = (ww1*log(s_anew))+(NA_19ft[tt+1]*log(rc[tt+1]*s_anew))+(NA_19mt[tt+1]*log((1-rc[tt+1])*s_anew*prob_male_factor))+(SA_19mt[tt+1]*log(prob_male_factor*s_anew));
  s2 = s2 + (ww2*log(1-s_anew)) + (ww21*log(1-(prob_male_factor*s_anew))) + (ww22*log(1-(rc[tt+1]*s_anew)-((1-rc[tt+1])*s_anew*prob_male_factor)));
  
  s1 = s1 + sum(terms_pick[-preg]) + site + s2;
  if(tt<=(Time-8)){
    ss = (NBA_ft[(preg-1)+((tt+8-1)*preg)]+NBA_ft[preg+((tt+8-1)*preg)]);
    s2 = (New_t[tt+8]*log(R_rnew))+((ss-New_t[tt+8])*log(1-R_rnew));
    
    s1 = s1 + s2;
  }
  
  s1 = s1 + dgamma(lambda_T[tt], alpha_1, beta_1, log=TRUE);
  s1 = s1 - (beta_19ft*lambda_19ft) + ((alpha_19ft-1)*log(lambda_19ft)) + (alpha_19ft*log(beta_19ft)) - lgamma(alpha_19ft); 
  prob = exp(s1);
  
  pos = which(prob<eps);
  if(sum(prob)==0){
    prob = prob + eps;
  }
  prob = prob/sum(prob);
  
  d = rmultinom(n=1, size=1, prob=prob);
  pos = which(d[,1]==1);
  sample = value[pos]; 
  meanvec[1] = meanvec_new1[pos];
  
  if(length(value)==1){
    sample = value[1]; 
  }
  
  if(tt<=(Time-1)){
    result = rep(0, 6);
    result[1] = round(sample, digits=0); result[2]=s_anew[pos]; 
    result[4] = site[pos];
    if(tt<=(Time-8))
    {  result[3]=R_rnew[pos];  }
    result[5] = meanvec[1];
    result[6] = alpha_1[pos];
    result[7] = beta_1[pos];
    
  }
  return(result);
}

update_NAf_lagged_int<-function(class, tt, Time, yearl_year, preg, yearl_18prev, nba_ft3, na_19mt, nba_fnext, 
                                s_at, rc, lambda_19ft, beta_19ft, alpha_19ft, bound, existing, 
                                sigobs, eps, NBA_ft, Y_kt, New_t, 
                                NA_19ft, NA_19mt, coeff_r, s_aframe, meanvec, Rt, s_anext, 
                                popl_prop, lambda_T, sigma_T_gamma, alpha_r, alpha_sa, SA_19mt, whole_pop_mean, 
                                whole_pop_meanj, terms_choose, risk_class, A_ft, alpha_adj, prob_male_factor)
{
  pick = ((beta_19ft-0.5)*sigobs)-existing;
  terms_pick = terms_choose;
  nba_pick = NBA_ft[(1:preg)+((tt-1)*preg)];
  ##### term it involved with ##########
  kk = 3;
  if(tt<=(Time-1))
  { totalpop1 = s_aframe$totalpop1; 
  totalpop1_pick = (s_aframe$totalpop1[tt+1]*whole_pop_meanj)-existing; }
  if(tt<=(Time-8)){
    totalpop8 = coeff_r$totalpop8;
    totalpop8_pick = (coeff_r$totalpop8[tt+8]*whole_pop_mean)-existing; 
  }
  if(tt<Time)
  {
    lower = max(c(bound[1], (nba_fnext-nba_ft3)));  
    value = lower:min(bound[2], yearl_18prev-na_19mt);  
    prob = rep(0, length(value)); 
    R_rnew = rep(0, length(value)); s_anew = rep(0, length(value));
    
    pick = pick + value;
    alpha_19ft = (pick^2/sigobs)+0.5; beta_19ft=(pick/sigobs)+0.5;
    s1 = lfactorial(yearl_18prev) - lfactorial(value) - lfactorial(na_19mt) - lfactorial(yearl_18prev-value-na_19mt);
    s1 = s1 + (value*log(rc[tt]*s_at)) + (na_19mt*log((1-rc[tt])*s_at*prob_male_factor)) + ((yearl_18prev-value-na_19mt)*log(1-(rc[tt]*s_at)-((1-rc[tt])*s_at*prob_male_factor)));
    
    ### calculate rates ############
    pop1_m = (totalpop1_pick+value)/whole_pop_meanj;
    if(tt<=(Time-8)){
      pop8_m = (totalpop8_pick+value)/whole_pop_mean;
      R_rnew = birth_rate_cal_m_newbirth3((tt+8), coeff_r, alpha_r, pop8_m, risk_class);
    }
    if(tt<=(Time-1)){
      s_anew = s_a_calc_m((tt+1), s_aframe, alpha_sa, pop1_m, risk_class); 
    }
    
    ############### set the meanvec ###########
    meanvec_new1 = meanvec[1] - (existing*popl_prop[tt]) + (value*popl_prop[tt]);
    
    alpha_1 = meanvec_new1^2/sigma_T_gamma; beta_1 = meanvec_new1/sigma_T_gamma;
    
    ############################################
    ss = nba_pick[3]+value;
    #terms_pick[4] = lfactorial(ss)-lfactorial(NBA_ft[kk+1+((tt+1-1)*preg)]);
    site = lfactorial(ss)-lfactorial(NBA_ft[kk+1+((tt+1-1)*preg)]);
    site = site-lfactorial(ss-NBA_ft[kk+1+((tt+1-1)*preg)]);
    
    ww1 = sum(NBA_ft[(1:preg)+((tt+1-1)*preg)]);
    
    ww2 = New_t[tt]+sum(nba_pick)+value;
    ww2 = ww2-New_t[tt]-sum(NBA_ft[(1:preg)+((tt+1-1)*preg)]);
    
    ww21 = NA_19mt[tt]+SA_19mt[tt]-SA_19mt[tt+1];
    
    ww22 = Y_kt[yearl_year+((tt-1)*yearl_year)]-NA_19ft[tt+1]-NA_19mt[tt+1];
    
    s2 = (ww1*log(s_anew))+(NA_19ft[tt+1]*log(rc[tt+1]*s_anew))+(NA_19mt[tt+1]*log((1-rc[tt+1])*s_anew*prob_male_factor))+(SA_19mt[tt+1]*log(prob_male_factor*s_anew));
    s2 = s2 + (ww2*log(1-s_anew)) + (ww21*log(1-(prob_male_factor*s_anew))) + (ww22*log(1-(rc[tt+1]*s_anew)-((1-rc[tt+1])*s_anew*prob_male_factor)));
    
    s1 = s1 + sum(terms_pick[-4]) + site + s2;
    if(tt<=(Time-8)){
      ss = (NBA_ft[(preg-1)+((tt+8-1)*preg)]+NBA_ft[preg+((tt+8-1)*preg)]);
      s2 = (New_t[tt+8]*log(R_rnew))+((ss-New_t[tt+8])*log(1-R_rnew));
      
      s1 = s1 + s2;
    }
    
    s1 = s1 + dgamma(lambda_T[tt], alpha_1, beta_1, log=TRUE);
    s1 = s1 - (beta_19ft*lambda_19ft) + ((alpha_19ft-1)*log(lambda_19ft)) + (alpha_19ft*log(beta_19ft)) - lgamma(alpha_19ft);   
    prob = exp(s1);   
    
    pos = which(prob<eps);
    if(sum(prob)==0){
      prob = prob + eps;
    }
    prob = prob/sum(prob);
    
    d = rmultinom(n=1, size=1, prob=prob);
    pos = which(d[,1]==1);
    sample = value[pos];    
    meanvec[1] = meanvec_new1[pos];
  }
  if(tt<=(Time-1)){
    result = rep(0, 6);
    result[1] = round(sample, digits=0); result[2]=s_anew[pos]; 
    result[4]=site[pos];
    if(tt<=(Time-8))
    {  result[3]=R_rnew[pos];  }
    result[5] = meanvec[1];
    result[6] = alpha_1[pos];
    result[7] = beta_1[pos];
  }
  return(result);
}

update_NAm_lagged_int<-function(class, tt, yearl_year, preg, Time, yearl_18prev, sa_mt, na_ft, 
                                sa_mnext, s_at, rc, lambda_19ft, beta_19ft, alpha_19ft, bounds, 
                                existing, sigobs, eps, NBA_ft, Y_kt, New_t, 
                                NA_19ft, NA_19mt, coeff_r, s_aframe, meanvec, 
                                s_anext, popl_prop, lambda_T, sigma_T_gamma, alpha_r, 
                                alpha_sa, SA_19mt, whole_pop_mean, whole_pop_meanj, terms_choose,
                                risk_class, A_mt, alpha_adj, prob_male_factor)
{
  pick = ((beta_19ft-0.5)*sigobs)-existing;
  terms_pick = terms_choose;
  nba_pick = NBA_ft[(1:preg)+((tt-1)*preg)];
  loc = preg+2;
  
  if(tt<=(Time-1))
  { totalpop1 = s_aframe$totalpop1; 
  totalpop1_pick = (s_aframe$totalpop1[tt+1]*whole_pop_meanj)-existing; }
  if(tt<=(Time-8)){
    totalpop8 = coeff_r$totalpop8;
    totalpop8_pick = (coeff_r$totalpop8[tt+8]*whole_pop_mean)-existing; 
  }
  if(tt<Time)
  {
    lower = max(c(bounds[1], (sa_mnext-sa_mt)));
    value = lower:min(bounds[2], yearl_18prev-na_ft);
    prob = rep(0, length(value)); 
    R_rnew = rep(0, length(value)); s_anew = rep(0, length(value));
    
    pick = pick + value;
    alpha_19ft = (pick^2/sigobs)+0.5; beta_19ft=(pick/sigobs)+0.5;
    s1 = lfactorial(yearl_18prev) - lfactorial(value) - lfactorial(na_ft) - lfactorial(yearl_18prev-value-na_ft); 
    s1 = s1 + (na_ft*log(rc[tt]*s_at)) +(value*log((1-rc[tt])*s_at*prob_male_factor)) + ((yearl_18prev-value-na_ft)*log(1-(rc[tt]*s_at)-((1-rc[tt])*s_at*prob_male_factor))); 
    
    ### calculate rates ############
    pop1_m = (totalpop1_pick+value)/whole_pop_meanj;
    if(tt<=(Time-8)){
      pop8_m = (totalpop8_pick+value)/whole_pop_mean;
      R_rnew = birth_rate_cal_m_newbirth3((tt+8), coeff_r, alpha_r, pop8_m, risk_class);
    }
    if(tt<=(Time-1)){
      s_anew = s_a_calc_m((tt+1), s_aframe, alpha_sa, pop1_m, risk_class); 
    }
    
    ############### set the meanvec ###########
    meanvec_new1 = meanvec - (existing*popl_prop[tt]) + (value*popl_prop[tt]);
    
    alpha_1 = meanvec_new1^2/sigma_T_gamma; beta_1 = meanvec_new1/sigma_T_gamma;
    
    ############################################
    s2 = NA19_densities1_test(class, tt, Time, preg, loc, yearl_year, NBA_ft, 
                              value, Y_kt, New_t, NA_19ft, NA_19mt, 
                              s_anew, R_rnew, rc[tt+1], SA_19mt, terms_pick, prob_male_factor);
    
    s1 = s1 + s2;
    
    s1 = s1 + dgamma(lambda_T[tt], alpha_1, beta_1, log=TRUE);
    s1 = s1 - (beta_19ft*lambda_19ft) + ((alpha_19ft-1)*log(lambda_19ft)) + (alpha_19ft*log(beta_19ft)) - lgamma(alpha_19ft);   
    prob = exp(s1);
    
    pos = which(prob<eps);
    if(sum(prob)==0){
      prob = prob + eps;
    }
    prob = prob/sum(prob);
    
    d = rmultinom(n=1, size=1, prob=prob);
    pos = which(d[,1]==1);
    sample = value[pos];    
    meanvec = meanvec_new1[pos];
  }
  if(tt<=(Time-1)){
    result = rep(0, 5);
    result[1] = round(sample, digits=0); result[2]=s_anew[pos]; 
    ss = result[1]+SA_19mt[tt];
    result[4] = lfactorial(ss)-lfactorial(SA_19mt[tt+1])-lfactorial(ss-SA_19mt[tt+1]);
    if(tt<=(Time-8))
    {  result[3]=R_rnew[pos];  }
    result[5] = meanvec;
    result[6] = alpha_1[pos];
    result[7] = beta_1[pos];
  }
  return(result);
}

update_SAm_lagged_int<-function(class, tt, yearl_year, preg, Time, n_19mprev, na_mt, sa_mnext, s_at, 
                                lambda_19mt, beta_19mt, alpha_19mt, bounds, existing, 
                                sigobs, eps, NBA_ft, Y_kt, New_t, NA_19ft, NA_19mt, coeff_r, 
                                s_aframe, meanvec, s_anext, popl_prop, lambda_T, sigma_T_gamma, alpha_r, alpha_sa, rc, SA_19mt, whole_pop_mean, whole_pop_meanj, 
                                terms_choose, risk_class, A_mt, alpha_adj, prob_male_factor)
{
  pick = ((beta_19mt-0.5)*sigobs)-existing;
  terms_pick = terms_choose;
  nba_pick = NBA_ft[(1:preg)+((tt-1)*preg)];
  loc = preg+2;
  
  if(tt<=(Time-1))
  { totalpop1 = s_aframe$totalpop1; 
  totalpop1_pick = (s_aframe$totalpop1[tt+1]*whole_pop_meanj)-existing; }
  if(tt<=(Time-8)){
    totalpop8 = coeff_r$totalpop8;
    totalpop8_pick = (coeff_r$totalpop8[tt+8]*whole_pop_mean)-existing; 
  }
  if(tt<Time)
  {
    lower = max(c(bounds[1], (sa_mnext-na_mt)));
    value = lower:min(bounds[2], n_19mprev);
    prob = rep(0, length(value)); 
    R_rnew = rep(0, length(value)); s_anew = rep(0, length(value));
    
    pick = pick + value;
    alpha_19mt = (pick^2/sigobs)+0.5; beta_19mt=(pick/sigobs)+0.5;
    s1 = lfactorial(n_19mprev) - lfactorial(value) - lfactorial(n_19mprev-value);
    s1 = s1 + (value*log(s_at*prob_male_factor)) + ((n_19mprev-value)*log(1-(s_at*prob_male_factor)));  
    ### calculate rates ############
    pop1_m = (totalpop1_pick+value)/whole_pop_meanj;
    if(tt<=(Time-8)){
      pop8_m = (totalpop8_pick+value)/whole_pop_mean;
      R_rnew = birth_rate_cal_m_newbirth3((tt+8), coeff_r, alpha_r, pop8_m, risk_class);
    }
    if(tt<=(Time-1)){
      s_anew = s_a_calc_m((tt+1), s_aframe, alpha_sa, pop1_m, risk_class); 
    }
    
    ############### set the meanvec ###########
    meanvec_new1 = meanvec - (existing*popl_prop[tt]) + (value*popl_prop[tt]);
    
    alpha_1 = meanvec_new1^2/sigma_T_gamma; beta_1 = meanvec_new1/sigma_T_gamma;
    
    ############################################
    s2 = NA19_densities1_test(class, tt, Time, preg, loc, yearl_year, NBA_ft, 
                              value, Y_kt, New_t, NA_19ft, NA_19mt, 
                              s_anew, R_rnew, rc[tt+1], SA_19mt, terms_pick, prob_male_factor);
    
    s1 = s1 + s2;
    
    s1 = s1 + dgamma(lambda_T[tt], alpha_1, beta_1, log=TRUE);
    s1 = s1 - (beta_19mt*lambda_19mt) + ((alpha_19mt-1)*log(lambda_19mt)) + (alpha_19mt*log(beta_19mt)) - lgamma(alpha_19mt);
    prob = exp(s1);
    
    pos = which(prob<eps);
    if(sum(prob)==0){
      prob = prob + eps;
    }
    prob = prob/sum(prob); 
    
    d = rmultinom(n=1, size=1, prob=prob);
    pos = which(d[,1]==1);
    sample = value[pos];    
    meanvec = meanvec_new1[pos];
  }
  if(tt<=(Time-1)){
    result = rep(0, 5);
    result[1] = round(sample, digits=0); result[2]=s_anew[pos]; 
    ss = NA_19mt[tt]+result[1];
    result[4] = lfactorial(ss)-lfactorial(SA_19mt[tt+1])-lfactorial(ss-SA_19mt[tt+1]);
    if(tt<=(Time-8))
    {  result[3]=R_rnew[pos];  }
    result[5] = meanvec;
    result[6] = alpha_1[pos];
    result[7] = beta_1[pos];
  }
  return(result);
}


update_Yearlkft_lagged_int <- function(kk, age, tt, yearl_year, preg, Time, n_prevtime, n_nextime, s_yt, s_ynext, 
                                       beta_kft, alpha_kft, lambda_kft, boundy, existing, 
                                       sigobs, eps, NBA_ft, Y_kt, New_t, NA_19ft, NA_19mt, coeff_r,
                                       s_aframe, meanvec, s_anext, popl_prop, lambda_T, sigma_T_gamma, alpha_r, alpha_sa, rc, SA_19mt, whole_pop_mean, 
                                       whole_pop_meanj, terms_choose, risk_class, Yearsum_t, alpha_adj, prob_male_factor)
{
  pick = ((beta_kft-0.5)*sigobs)-existing;
  nba_pick = NBA_ft[(1:preg)+((tt-1)*preg)];
  
  if(tt<=(Time-1))
  { totalpop1 = s_aframe$totalpop1; 
  totalpop1_pick = (s_aframe$totalpop1[tt+1]*whole_pop_meanj)-existing; }
  if(tt<=(Time-8)){
    totalpop8 = coeff_r$totalpop8;
    totalpop8_pick = (coeff_r$totalpop8[tt+8]*whole_pop_mean)-existing; 
  }
  if((tt<Time) & (kk<age))
  {
    value = max(n_nextime, boundy[1]):min(n_prevtime, boundy[2]);
    prob = rep(0, length(value));
    R_rnew = rep(0, length(value)); s_anew = rep(0, length(value));
    
    pick = pick + value;
    alpha_kft = (pick^2/sigobs)+0.5; beta_kft=(pick/sigobs)+0.5;
    
    s1 = lfactorial(n_prevtime) - lfactorial(value) - lfactorial(n_prevtime-value) + lfactorial(value) - lfactorial(n_nextime) - lfactorial(value-n_nextime);
    s1 = s1 + (value*log(s_yt)) + ((n_prevtime-value)*log(1-s_yt)) + (n_nextime*log(s_ynext)) + ((value-n_nextime)*log(1-s_ynext));  
    ### calculate rates ############
    pop1_m = (totalpop1_pick+value)/whole_pop_meanj;
    if(tt<=(Time-8)){
      pop8_m = (totalpop8_pick+value)/whole_pop_mean;
      R_rnew = birth_rate_cal_m_newbirth3((tt+8), coeff_r, alpha_r, pop8_m, risk_class);
    }
    if(tt<=(Time-1)){
      s_anew = s_a_calc_m((tt+1), s_aframe, alpha_sa, pop1_m, risk_class); 
    }
    
    ############### set the meanvec ###########
    meanvec_new1 = meanvec - (existing*popl_prop[tt]) + (value*popl_prop[tt]);
    
    alpha_1 = meanvec_new1^2/sigma_T_gamma; beta_1 = meanvec_new1/sigma_T_gamma;
    
    ############################################
    s2 = assist_other_densities1(tt, Time, preg, yearl_year, NBA_ft, 
                                 Y_kt, New_t, NA_19ft, NA_19mt, s_anew, R_rnew, 
                                 rc[tt+1], SA_19mt, terms_choose, prob_male_factor);
    
    s1 = s1 + s2;
    
    s1 = s1 + dgamma(lambda_T[tt], alpha_1, beta_1, log=TRUE);
    s1 = s1 - (beta_kft*lambda_kft) + ((alpha_kft-1)*log(lambda_kft)) + (alpha_kft*log(beta_kft)) - lgamma(alpha_kft);
    prob = exp(s1);
    
    pos = which(prob<eps);
    if(sum(prob)==0){
      prob = prob + eps;
    }
    prob = prob/sum(prob); 
    
    d = rmultinom(n=1, size=1, prob=prob);
    pos = which(d[,1]==1);
    sample = value[pos];    
    meanvec = meanvec_new1[pos];
    if((sample<n_nextime) | (sample>n_prevtime))
    {  cat(kk, pos, sample, n_nextime, n_prevtime, "investigate the problem\n");   }
  }
  if(tt<=(Time-1)){
    result = rep(0, 5);
    result[1] = round(sample, digits=0); result[2]=s_anew[pos]; 
    if(tt<=(Time-8))
    {  result[3]=R_rnew[pos];  }
    result[5] = meanvec;
    result[6] = alpha_1[pos];
    result[7] = beta_1[pos];
  }
  return(result);
}

update_Yearl18ft_bound_int <- function(age, tt, yearl_year, preg, Time, na_17fprev, na_19fnext, na_19mnext, s_yt, 
                                       lambda_18ft, beta_18ft, alpha_18ft, boundy, 
                                       existing, sigobs, eps, NBA_ft, Y_kt, New_t, NA_19ft, NA_19mt, coeff_r,
                                       s_aframe, meanvec, s_anext, popl_prop, lambda_T, sigma_T_gamma, alpha_r, alpha_sa, rc, SA_19mt, whole_pop_mean, whole_pop_meanj, 
                                       terms_choose, risk_class, Yearsum_t, alpha_adj, prob_male_factor)
{
  pick = ((beta_18ft-0.5)*sigobs)-existing;
  terms_pick = terms_choose;
  loc = preg+1;
  
  if(tt<=(Time-1))
  { totalpop1 = s_aframe$totalpop1; 
  totalpop1_pick = (s_aframe$totalpop1[tt+1]*whole_pop_meanj)-existing; }
  if(tt<=(Time-8)){
    totalpop8 = coeff_r$totalpop8;
    totalpop8_pick = (coeff_r$totalpop8[tt+8]*whole_pop_mean)-existing; 
  }
  value = max((na_19fnext+na_19mnext), boundy[1]):min(na_17fprev, boundy[2]);
  prob = rep(0, length(value)); 
  R_rnew = rep(0, length(value)); s_anew = rep(0, length(value));
  
  pick = pick + value;
  alpha_18ft = (pick^2/sigobs)+0.5; beta_18ft=(pick/sigobs)+0.5;
  
  s1 = lfactorial(na_17fprev) - lfactorial(value) - lfactorial(na_17fprev-value);
  s1 = s1 + (value*log(s_yt)) + ((na_17fprev-value)*log(1-s_yt));
  ### calculate rates ############
  pop1_m = (totalpop1_pick+value)/whole_pop_meanj;
  if(tt<=(Time-8)){
    pop8_m = (totalpop8_pick+value)/whole_pop_mean;
    R_rnew = birth_rate_cal_m_newbirth3((tt+8), coeff_r, alpha_r, pop8_m, risk_class);
  }
  if(tt<=(Time-1)){
    s_anew = s_a_calc_m((tt+1), s_aframe, alpha_sa, pop1_m, risk_class); 
  }
  
  ############### set the meanvec ###########
  meanvec_new1 = meanvec - (existing*popl_prop[tt]) + (value*popl_prop[tt]);
  
  alpha_1 = meanvec_new1^2/sigma_T_gamma; beta_1 = meanvec_new1/sigma_T_gamma;
  
  ############################################
  site = lfactorial(value)-lfactorial(NA_19ft[tt+1])-lfactorial(NA_19mt[tt+1]);
  site = site-lfactorial(value-NA_19ft[tt+1]-NA_19mt[tt+1]);
  
  ww1 = sum(NBA_ft[(1:preg)+((tt+1-1)*preg)]);
  
  ww2 = New_t[tt]+sum(NBA_ft[(1:preg)+((tt-1)*preg)])+NA_19ft[tt];
  ww2 = ww2-New_t[tt]-sum(NBA_ft[(1:preg)+((tt+1-1)*preg)]);
  
  ww21 = NA_19mt[tt]+SA_19mt[tt]-SA_19mt[tt+1];
  
  ww22 = value-NA_19ft[tt+1]-NA_19mt[tt+1];
  
  s2 = (ww1*log(s_anew))+(NA_19ft[tt+1]*log(rc[tt+1]*s_anew))+(NA_19mt[tt+1]*log((1-rc[tt+1])*s_anew*prob_male_factor))+(SA_19mt[tt+1]*log(prob_male_factor*s_anew));
  s2 = s2 + (ww2*log(1-s_anew)) + (ww21*log(1-(prob_male_factor*s_anew))) + (ww22*log(1-(rc[tt+1]*s_anew)-((1-rc[tt+1])*s_anew*prob_male_factor)));
  
  s1 = s1 + sum(terms_pick[-loc]) + site + s2;
  if(tt<=(Time-8)){
    ss = (NBA_ft[(preg-1)+((tt+8-1)*preg)]+NBA_ft[preg+((tt+8-1)*preg)]);
    s2 = (New_t[tt+8]*log(R_rnew))+((ss-New_t[tt+8])*log(1-R_rnew));
    
    s1 = s1 + s2;
  }
  
  s1 = s1 + dgamma(lambda_T[tt], alpha_1, beta_1, log=TRUE);
  s1 = s1 - (beta_18ft*lambda_18ft) + ((alpha_18ft-1)*log(lambda_18ft)) + (alpha_18ft*log(beta_18ft)) - lgamma(alpha_18ft);
  prob = exp(s1);
  
  pos = which(prob<eps);
  if(sum(prob)==0){
    prob = prob + eps;
  }
  prob = prob/sum(prob); 
  
  d = rmultinom(n=1, size=1, prob=prob);
  pos = which(d[,1]==1);
  sample = value[pos];
  meanvec = meanvec_new1[pos];
  if((sample<(na_19fnext+na_19mnext)) | (sample>na_17fprev))
  {  cat(pos, (na_19fnext+na_19mnext), sample, na_17fprev, "investigate the problem\n");   }
  
  if(tt<=(Time-1)){
    result = rep(0, 5);
    result[1] = round(sample, digits=0); result[2]=s_anew[pos]; 
    result[4] = site[pos];
    if(tt<=(Time-8))
    {  result[3]=R_rnew[pos];  }
    result[5] = meanvec;
    result[6] = alpha_1[pos];
    result[7] = beta_1[pos];
  }
  return(result);
}

update_Q_2ft_lessT_lagged_int<-function(tt, Time, preg, yearl_year, n_1prev, 
                                        q_3fnext, s_q, s_qnext, lambda_2ft, beta_2ft, 
                                        alpha_2ft, boundq, existing, sigobs, eps, NBA_ft, 
                                        Y_kt, New_t, NA_19ft, NA_19mt, coeff_r,
                                        s_aframe, meanvec, s_ynext, popl_prop, lambda_T, sigma_T_gamma, alpha_r, alpha_sa, rc, SA_19mt, whole_pop_mean, 
                                        whole_pop_meanj, terms_choose, 
                                        risk_class, Qsum_t, alpha_adj, prob_male_factor)     #### start from here
{
  pick = ((beta_2ft-0.5)*sigobs)-existing;
  nba_pick = NBA_ft[(1:preg)+((tt-1)*preg)];
  
  if(tt<=(Time-1))
  { totalpop1 = s_aframe$totalpop1; 
  totalpop1_pick = (s_aframe$totalpop1[tt+1]*whole_pop_meanj)-existing; }
  if(tt<=(Time-8)){
    totalpop8 = coeff_r$totalpop8;
    totalpop8_pick = (coeff_r$totalpop8[tt+8]*whole_pop_mean)-existing; 
  }
  value = max(q_3fnext, boundq[1]):min(n_1prev, boundq[2]);
  prob = rep(0, length(value)); 
  R_rnew = rep(0, length(value)); s_anew = rep(0, length(value));
  
  pick = pick + value;
  alpha_2ft = (pick^2/sigobs)+0.5; beta_2ft=(pick/sigobs)+0.5;
  
  s1 = lfactorial(n_1prev) - lfactorial(value) - lfactorial(n_1prev-value);
  s1 = s1 + lfactorial(value) - lfactorial(value-q_3fnext) - lfactorial(q_3fnext); 
  s1 = s1 + (value*log(s_q)) + ((n_1prev-value)*log(1-s_q)) + (q_3fnext*log(s_qnext)) + ((value-q_3fnext)*log(1-s_qnext));
  ### calculate rates ############
  pop1_m = (totalpop1_pick+value)/whole_pop_meanj;
  if(tt<=(Time-8)){
    pop8_m = (totalpop8_pick+value)/whole_pop_mean;
    R_rnew = birth_rate_cal_m_newbirth3((tt+8), coeff_r, alpha_r, pop8_m, risk_class);
  }
  if(tt<=(Time-1)){
    s_anew = s_a_calc_m((tt+1), s_aframe, alpha_sa, pop1_m, risk_class); 
  }
  
  ############### set the meanvec ###########
  meanvec_new1 = meanvec - (existing*popl_prop[tt]) + (value*popl_prop[tt]);
  
  alpha_1 = meanvec_new1^2/sigma_T_gamma; beta_1 = meanvec_new1/sigma_T_gamma;
  
  ############################################
  s2 = assist_other_densities1_test(tt, Time, preg, yearl_year, NBA_ft, 
                                    Y_kt, New_t, NA_19ft, NA_19mt, s_anew, R_rnew, 
                                    rc[tt+1], SA_19mt, terms_choose, prob_male_factor);
  s1 = s1 + s2;
  
  s1 = s1 + dgamma(lambda_T[tt], alpha_1, beta_1, log=TRUE);
  s1 = s1 - (beta_2ft*lambda_2ft) + ((alpha_2ft-1)*log(lambda_2ft)) + (alpha_2ft*log(beta_2ft)) - lgamma(alpha_2ft);
  prob = exp(s1);
  
  pos = which(prob<eps);
  if(sum(prob)==0){
    prob = prob + eps;
  }
  prob = prob/sum(prob); 
  
  d = rmultinom(n=1, size=1, prob=prob);
  pos = which(d[,1]==1);
  sample = value[pos];
  meanvec = meanvec_new1[pos];
  if(tt<=(Time-1)){
    result = rep(0, 5);
    result[1] = round(sample, digits=0); result[2]=s_anew[pos]; 
    if(tt<=(Time-8))
    {  result[3]=R_rnew[pos];  }
    result[5] = meanvec;
    result[6] = alpha_1[pos];
    result[7] = beta_1[pos];
  }
  return(result);
}

update_Q_3ft_lagged_int<-function(tt, preg, yearl_year, kk, age, time, Time, q_kprev, 
                                  q_knew, s_qt, s_qnext, lambda_3ft, beta_3ft, alpha_3ft, 
                                  boundq, existing, sigobs, eps, NBA_ft, Y_kt, New_t, 
                                  NA_19ft, NA_19mt, coeff_r, s_aframe, meanvec, 
                                  s_ynext, popl_prop, lambda_T, sigma_T_gamma, alpha_r, alpha_sa, 
                                  rc, SA_19mt, whole_pop_mean, whole_pop_meanj, terms_choose, 
                                  risk_class, Qsum_t, alpha_adj, prob_male_factor)
{
  pick = ((beta_3ft-0.5)*sigobs)-existing;
  nba_pick = NBA_ft[(1:preg)+((tt-1)*preg)];
  
  if(tt<=(Time-1))
  { totalpop1 = s_aframe$totalpop1; 
  totalpop1_pick = (s_aframe$totalpop1[tt+1]*whole_pop_meanj)-existing; }
  if(tt<=(Time-8)){
    totalpop8 = coeff_r$totalpop8;
    totalpop8_pick = (coeff_r$totalpop8[tt+8]*whole_pop_mean)-existing; 
  }
  if((time<Time) & (kk<age))
  {
    value = max(q_knew, boundq[1]):min(q_kprev, boundq[2]);
    prob = rep(0, length(value)); cumprob = rep(0, length(value));
    R_rnew = rep(0, length(value)); s_anew = rep(0, length(value));
    
    pick = pick + value;
    alpha_3ft = (pick^2/sigobs)+0.5; beta_3ft=(pick/sigobs)+0.5;
    
    s1 = lfactorial(q_kprev) - lfactorial(value) - lfactorial(q_kprev-value) + lfactorial(value) - lfactorial(q_knew) - lfactorial(value-q_knew);
    s1 = s1 + (value*log(s_qt)) + ((q_kprev-value)*log(1-s_qt)) + (q_knew*log(s_qnext)) + ((value-q_knew)*log(1-s_qnext));
    ### calculate rates ############
    pop1_m = (totalpop1_pick+value)/whole_pop_meanj;
    if(tt<=(Time-8)){
      pop8_m = (totalpop8_pick+value)/whole_pop_mean;
      R_rnew = birth_rate_cal_m_newbirth3((tt+8), coeff_r, alpha_r, pop8_m, risk_class);
    }
    if(tt<=(Time-1)){
      s_anew = s_a_calc_m((tt+1), s_aframe, alpha_sa, pop1_m, risk_class); 
    }
    
    ############### set the meanvec ###########
    meanvec_new1 = meanvec - (existing*popl_prop[tt]) + (value*popl_prop[tt]);
    
    alpha_1 = meanvec_new1^2/sigma_T_gamma; beta_1 = meanvec_new1/sigma_T_gamma;
    
    ############################################
    s2 = assist_other_densities1(tt, Time, preg, yearl_year, NBA_ft, 
                                 Y_kt, New_t, NA_19ft, NA_19mt, s_anew, R_rnew, 
                                 rc[tt+1], SA_19mt, terms_choose, prob_male_factor);
    s1 = s1 + s2;
    
    s1 = s1 + dgamma(lambda_T[tt], alpha_1, beta_1, log=TRUE);
    s1 = s1 - (beta_3ft*lambda_3ft) + ((alpha_3ft-1)*log(lambda_3ft)) + (alpha_3ft*log(beta_3ft)) - lgamma(alpha_3ft); 
    prob = exp(s1);
    
    pos = which(prob<eps);
    if(sum(prob)==0){
      prob = prob + eps;
    }
    prob = prob/sum(prob); 
    
    d = rmultinom(n=1, size=1, prob=prob);
    pos = which(d[,1]==1);
    sample = value[pos];    
    meanvec = meanvec_new1[pos];
  }
  if(tt<=(Time-1)){
    result = rep(0, 5);
    result[1] = round(sample, digits=0); result[2]=s_anew[pos]; 
    if(tt<=(Time-8))
    {  result[3]=R_rnew[pos];  }
    result[5] = meanvec;
    result[6] = alpha_1[pos];
    result[7] = beta_1[pos];
  }
  return(result);
}

update_Q_10ft_lagged_int<-function(tt, Time, preg, yearl_year, q_9fprev, y_11fnext, s_ynext, 
                                   s_qt, lambda_10ft, beta_10ft, alpha_10ft, boundq, 
                                   existing, sigobs, eps, NBA_ft, Y_kt, New_t, 
                                   NA_19ft, NA_19mt, coeff_r, s_aframe, meanvec, popl_prop, lambda_T, sigma_T_gamma, alpha_r, alpha_sa, 
                                   rc, SA_19mt, whole_pop_mean, whole_pop_meanj, terms_choose,
                                   risk_class, Qsum_t, alpha_adj, prob_male_factor)
{
  pick = ((beta_10ft-0.5)*sigobs)-existing;
  nba_pick = NBA_ft[(1:preg)+((tt-1)*preg)];
  
  if(tt<=(Time-1))
  { totalpop1 = s_aframe$totalpop1; 
  totalpop1_pick = (s_aframe$totalpop1[tt+1]*whole_pop_meanj)-existing; }
  if(tt<=(Time-8)){
    totalpop8 = coeff_r$totalpop8;
    totalpop8_pick = (coeff_r$totalpop8[tt+8]*whole_pop_mean)-existing; 
  }
  value = max(y_11fnext, boundq[1]):min(q_9fprev, boundq[2]);
  prob = rep(0, length(value)); 
  R_rnew = rep(0, length(value)); s_anew = rep(0, length(value));
  
  pick = pick + value;
  alpha_10ft = (pick^2/sigobs)+0.5; beta_10ft=(pick/sigobs)+0.5;
  
  s1 = lfactorial(q_9fprev) - lfactorial(value) - lfactorial(q_9fprev-value);
  s1 = s1 + lfactorial(value) - lfactorial(y_11fnext) - lfactorial(value-y_11fnext); 
  s1 = s1 + (value*log(s_qt)) + ((q_9fprev-value)*log(1-s_qt)) + (y_11fnext*log(s_ynext)) + ((value-y_11fnext)*log(1-s_ynext));
  ### calculate rates ############
  pop1_m = (totalpop1_pick+value)/whole_pop_meanj;
  if(tt<=(Time-8)){
    pop8_m = (totalpop8_pick+value)/whole_pop_mean;
    R_rnew = birth_rate_cal_m_newbirth3((tt+8), coeff_r, alpha_r, pop8_m, risk_class);
  }
  if(tt<=(Time-1)){
    s_anew = s_a_calc_m((tt+1), s_aframe, alpha_sa, pop1_m, risk_class); 
  }
  
  ############### set the meanvec ###########
  meanvec_new1 = meanvec - (existing*popl_prop[tt]) + (value*popl_prop[tt]);
  
  alpha_1 = meanvec_new1^2/sigma_T_gamma; beta_1 = meanvec_new1/sigma_T_gamma;
  
  ############################################
  s2 = assist_other_densities1_test(tt, Time, preg, yearl_year, NBA_ft, 
                                    Y_kt, New_t, NA_19ft, NA_19mt, s_anew, R_rnew, 
                                    rc[tt+1], SA_19mt, terms_choose, prob_male_factor);
  s1 = s1 + s2;
  
  s1 = s1 + dgamma(lambda_T[tt], alpha_1, beta_1, log=TRUE);
  s1 = s1 - (beta_10ft*lambda_10ft) + ((alpha_10ft-1)*log(lambda_10ft)) + (alpha_10ft*log(beta_10ft)) - lgamma(alpha_10ft); 
  prob = exp(s1);
  
  pos = which(prob<eps);
  if(sum(prob)==0){
    prob = prob + eps;
  }
  prob = prob/sum(prob); 
  
  d = rmultinom(n=1, size=1, prob=prob);
  pos = which(d[,1]==1);
  sample = value[pos];
  meanvec = meanvec_new1[pos];
  if(tt<=(Time-1)){
    result = rep(0, 5);
    result[1] = round(sample, digits=0); result[2]=s_anew[pos]; 
    if(tt<=(Time-8))
    {  result[3]=R_rnew[pos];  }
    result[5] = meanvec;
    result[6] = alpha_1[pos];
    result[7] = beta_1[pos];
  }
  return(result);
}


update_Nnew_lessT_int<-function(tt, Time, preg, yearl_year, nba_fprev8, nba_fprev9, nba_ft9, 
                                nba_ft1, q_2fnext, s_at, R_rt, s_qt, lambda_1t, beta_1t, 
                                alpha_1t, existing, sigobs, eps, NBA_ft, Y_kt, New_t, 
                                NA_19ft, NA_19mt, coeff_r, s_aframe, meanvec, 
                                popl_prop, lambda_T, sigma_T_gamma, alpha_r, alpha_sa, 
                                rc, SA_19mt, whole_pop_mean, whole_pop_meanj, terms_choose,
                                risk_class, alpha_adj, prob_male_factor)
{
  pick = ((beta_1t-0.5)*sigobs)-existing;
  nba_pick = NBA_ft[(1:preg)+((tt-1)*preg)];
  loc = c(1, preg);
  terms_pick = terms_choose[-loc];
  
  if(tt<=(Time-1))
  { totalpop1 = s_aframe$totalpop1; 
  totalpop1_pick = (s_aframe$totalpop1[tt+1]*whole_pop_meanj)-existing; }
  if(tt<=(Time-8)){
    totalpop8 = coeff_r$totalpop8;
    totalpop8_pick = (coeff_r$totalpop8[tt+8]*whole_pop_mean)-existing; 
  }
  lower = max(q_2fnext, nba_ft1);
  upper = nba_fprev8+nba_fprev9-nba_ft9;
  
  value = max(q_2fnext, nba_ft1):(nba_fprev8+nba_fprev9-nba_ft9); 
  prob = rep(0, length(value)); 
  R_rnew = rep(0, length(value)); s_anew = rep(0, length(value));
  
  pick = pick + value;
  alpha_1t = (pick^2/sigobs)+0.5; beta_1t=(pick/sigobs)+0.5;
  s1 = lfactorial(nba_fprev8+nba_fprev9)  - lfactorial(value) - lfactorial(nba_fprev8+nba_fprev9-value);
  s1 = s1 + lfactorial(value) - lfactorial(q_2fnext) - lfactorial(value-q_2fnext); 
  s1 = s1 + (value*log(R_rt)) + ((nba_fprev8+nba_fprev9-value)*log(1-R_rt));
  s1 = s1 + (q_2fnext*log(s_qt)) + ((value-q_2fnext)*log(1-s_qt)); 
  
  ### calculate rates ############
  pop1_m = (totalpop1_pick+value)/whole_pop_meanj;
  if(tt<=(Time-8)){
    pop8_m = (totalpop8_pick+value)/whole_pop_mean;
    R_rnew = birth_rate_cal_m_newbirth3((tt+8), coeff_r, alpha_r, pop8_m, risk_class);
  }
  if(tt<=(Time-1)){
    s_anew = s_a_calc_m((tt+1), s_aframe, alpha_sa, pop1_m, risk_class); 
  }
  
  ############### set the meanvec ###########
  meanvec_new1 = meanvec - (existing*popl_prop[tt]) + (value*popl_prop[tt]);
  
  alpha_1 = meanvec_new1^2/sigma_T_gamma; beta_1 = meanvec_new1/sigma_T_gamma;
  
  ############################################
  loc1 = lfactorial(value)-lfactorial(NBA_ft[1+((tt+1-1)*preg)]) - lfactorial(value-NBA_ft[1+((tt+1-1)*preg)]);
  ss = (nba_pick[preg-1]+nba_pick[preg]-value);
  loc2 = lfactorial(ss) - lfactorial(NBA_ft[preg+((tt+1-1)*preg)]);
  loc2 = loc2 - lfactorial(ss-NBA_ft[preg+((tt+1-1)*preg)]);
  
  ww1 = sum(NBA_ft[(1:preg)+((tt+1-1)*preg)]);
  
  ww2 = value+sum(NBA_ft[(1:preg)+((tt-1)*preg)])+NA_19ft[tt];
  ww2 = ww2-value-sum(NBA_ft[(1:preg)+((tt+1-1)*preg)]);
  
  ww21 = NA_19mt[tt]+SA_19mt[tt]-SA_19mt[tt+1];
  
  ww22 = Y_kt[yearl_year+((tt-1)*yearl_year)]-NA_19ft[tt+1]-NA_19mt[tt+1];
  
  s2 = (ww1*log(s_anew))+(NA_19ft[tt+1]*log(rc[tt+1]*s_anew))+(NA_19mt[tt+1]*log((1-rc[tt+1])*s_anew*prob_male_factor))+(SA_19mt[tt+1]*log(prob_male_factor*s_anew));
  s2 = s2 + (ww2*log(1-s_anew)) + (ww21*log(1-(prob_male_factor*s_anew))) + (ww22*log(1-(rc[tt+1]*s_anew)-((1-rc[tt+1])*s_anew*prob_male_factor)));
  
  s1 = s1 + sum(terms_pick) + loc1 + loc2 + s2;
  if(tt<=(Time-8)){
    ss = (NBA_ft[(preg-1)+((tt+8-1)*preg)]+NBA_ft[preg+((tt+8-1)*preg)]);
    s2 = (New_t[tt+8]*log(R_rnew))+((ss-New_t[tt+8])*log(1-R_rnew));
    
    s1 = s1 + s2;
  }
  
  s1 = s1 + dgamma(lambda_T[tt], alpha_1, beta_1, log=TRUE);
  s1 = s1 - (beta_1t*lambda_1t) + ((alpha_1t-1)*log(lambda_1t)) + (alpha_1t*log(beta_1t)) - lgamma(alpha_1t);  
  prob = exp(s1);
  
  probbb = prob;
  if(sum(prob)==0){
    prob = prob + eps;
  }
  prob = prob/sum(prob);
  
  if(tt==1){
    cat("Birth rate check:", lower, upper, min(prob), max(prob), "\n");
    #if(max(prob)==1){
    cat(probbb, "\n")
    #} 
  }
  
  d = rmultinom(n=1, size=1, prob=prob);
  pos = which(d[,1]==1);
  sample = value[pos];
  meanvec = meanvec_new1[pos];
  if(tt<=(Time-1)){
    result = rep(0, 6);
    result[1] = round(sample, digits=0); result[2]=s_anew[pos];
    result[4]=lfactorial(result[1])-lfactorial(NBA_ft[1+((tt+1-1)*preg)])-lfactorial(result[1]-NBA_ft[1+((tt+1-1)*preg)]);
    ss = (nba_pick[preg-1]+nba_pick[preg]-result[1]);
    result[5] = lfactorial(ss) - lfactorial(NBA_ft[preg+((tt+1-1)*preg)]);
    result[5] = result[5] - lfactorial(ss-NBA_ft[preg+((tt+1-1)*preg)]);
    
    if(tt<=(Time-8))
    {  result[3]=R_rnew[pos];  }
    result[6] = meanvec;
    result[7] = alpha_1[pos];
    result[8] = beta_1[pos];
  }
  return(result);
}

update_NBAf4_lagged_int<-function(kk, preg, yearl_year, tt, Time, nba_prev, NA19prev, 
                                  nba_fnext, s_at, lambda_19ft, beta_19ft, 
                                  alpha_19ft, bound, existing, sigobs, eps, NBA_ft, Y_kt, New_t, 
                                  NA_19ft, NA_19mt, coeff_r, s_aframe, meanvec, Rt, s_anext,
                                  popl_prop, lambda_T, sigma_T_gamma, alpha_r, 
                                  alpha_sa, rc, SA_19mt, whole_pop_mean, whole_pop_meanj, terms_choose,
                                  risk_class, A_ft, alpha_adj, prob_male_factor)
{
  pick = ((beta_19ft-0.5)*sigobs)-existing;
  nba_pick = NBA_ft[(1:preg)+((tt-1)*preg)];
  terms_pick = terms_choose;
  
  if(tt<=(Time-1))
  { totalpop1 = s_aframe$totalpop1; 
  totalpop1_pick = (s_aframe$totalpop1[tt+1]*whole_pop_meanj)-existing; }
  if(tt<=(Time-8)){
    totalpop8 = coeff_r$totalpop8; 
    totalpop8_pick = (coeff_r$totalpop8[tt+8]*whole_pop_mean)-existing; 
  }
  if(tt<Time){
    lower = max(bound[1], nba_fnext);
    value = lower:min(bound[2], nba_prev+NA19prev);  
    prob = rep(0, length(value));
    R_rnew = rep(0, length(value)); s_anew = rep(0, length(value));
    simterms = rep(0, length(value));
    
    pick = pick + value;
    alpha_19ft = (pick^2/sigobs)+0.5; beta_19ft=(pick/sigobs)+0.5;
    
    s1 = lfactorial(nba_prev+NA19prev) - lfactorial(value) - lfactorial(nba_prev+NA19prev-value);  
    s1 = s1 + ((value*log(s_at))) + ((nba_prev+NA19prev-value)*log(1-s_at)); 
    
    ### calculate rates ############
    pop1_m = (totalpop1_pick+value)/whole_pop_meanj;
    if(tt<=(Time-8)){
      pop8_m = (totalpop8_pick+value)/whole_pop_mean;
      R_rnew = birth_rate_cal_m_newbirth3((tt+8), coeff_r, alpha_r, pop8_m, risk_class);
    }
    if(tt<=(Time-1)){
      s_anew = s_a_calc_m((tt+1), s_aframe, alpha_sa, pop1_m, risk_class); 
    }
    
    ############### set the meanvec ###########
    meanvec_new1 = meanvec - (existing*popl_prop[tt]) + (value*popl_prop[tt]);
    
    alpha_1 = meanvec_new1^2/sigma_T_gamma; beta_1 = meanvec_new1/sigma_T_gamma;
    
    #####################################
    site = lfactorial(value)-lfactorial(NBA_ft[kk+1+((tt+1-1)*preg)]);
    site = site-lfactorial(value-NBA_ft[kk+1+((tt+1-1)*preg)]);
    
    ww1 = sum(NBA_ft[(1:preg)+((tt+1-1)*preg)]);
    
    ww2 = New_t[tt]+sum(nba_pick[-kk])+value+NA_19ft[tt];
    ww2 = ww2-New_t[tt]-sum(NBA_ft[(1:preg)+((tt+1-1)*preg)]);
    
    ww21 = NA_19mt[tt]+SA_19mt[tt]-SA_19mt[tt+1];
    
    ww22 = Y_kt[yearl_year+((tt-1)*yearl_year)]-NA_19ft[tt+1]-NA_19mt[tt+1];
    
    s2 = (ww1*log(s_anew))+(NA_19ft[tt+1]*log(rc[tt+1]*s_anew))+(NA_19mt[tt+1]*log((1-rc[tt+1])*s_anew*prob_male_factor))+(SA_19mt[tt+1]*log(prob_male_factor*s_anew));
    s2 = s2 + (ww2*log(1-s_anew)) + (ww21*log(1-(prob_male_factor*s_anew))) + (ww22*log(1-(rc[tt+1]*s_anew)-((1-rc[tt+1])*s_anew*prob_male_factor)));
    
    s1 = s1 + sum(terms_pick[-(kk+1)]) + site + s2;
    if(tt<=(Time-8)){
      ss = (NBA_ft[(preg-1)+((tt+8-1)*preg)]+NBA_ft[preg+((tt+8-1)*preg)]);
      s2 = (New_t[tt+8]*log(R_rnew))+((ss-New_t[tt+8])*log(1-R_rnew));
      
      s1 = s1 + s2;
    }
    
    s1 = s1 + dgamma(lambda_T[tt], alpha_1, beta_1, log=TRUE);
    s1 = s1 - (beta_19ft*lambda_19ft) + ((alpha_19ft-1)*log(lambda_19ft)) + (alpha_19ft*log(beta_19ft)) - lgamma(alpha_19ft); 
    prob = exp(s1);
    
    pos = which(prob<eps);
    if(sum(prob)==0){
      prob = prob + eps;
    }
    prob = prob/sum(prob);
    
    d = rmultinom(n=1, size=1, prob=prob);
    pos = which(d[,1]==1);
    sample = value[pos];  
    meanvec = meanvec_new1[pos];
  }
  if(tt<=(Time-1)){
    result = rep(0, 6);
    result[1] = round(sample, digits=0); result[2]=s_anew[pos];
    result[4] = site[pos];
    if(tt<=(Time-8))
    {  result[3]=R_rnew[pos];  }
    result[5] = meanvec;
    result[6] = alpha_1[pos];
    result[7] = beta_1[pos];
  }
  return(result);
}

update_sigobs<-function(sigobs, lambda_newt, lambda_qt, lambda_yt, lambda_adulft, lambda_adulmt, alpha_newt, alpha_qt, alpha_yt, 
                        alpha_adulft, alpha_adulmt, beta_newt, beta_qt, beta_yt, beta_adulft, beta_adulmt,
                        sigparam_a, sigparam_b)
{
  s1 = -sum(lambda_newt*beta_newt) + sum((alpha_newt-1)*log(lambda_newt)) + sum(alpha_newt*log(beta_newt)) - sum(lgamma(alpha_newt));
  s1 = s1 -sum(lambda_qt*beta_qt) + sum((alpha_qt-1)*log(lambda_qt)) + sum(alpha_qt*log(beta_qt)) - sum(lgamma(alpha_qt));
  s1 = s1 -sum(lambda_yt*beta_yt) + sum((alpha_yt-1)*log(lambda_yt)) + sum(alpha_yt*log(beta_yt)) - sum(lgamma(alpha_yt));
  s1 = s1 -sum(lambda_adulft*beta_adulft) + sum((alpha_adulft-1)*log(lambda_adulft)) + sum(alpha_adulft*log(beta_adulft)) - sum(lgamma(alpha_adulft));
  s1 = s1 -sum(lambda_adulmt*beta_adulmt) + sum((alpha_adulmt-1)*log(lambda_adulmt)) + sum(alpha_adulmt*log(beta_adulmt)) - sum(lgamma(alpha_adulmt));
  s1 = s1 -(sigparam_b*sigobs)+((sigparam_a-1)*log(sigobs))+(sigparam_a*log(sigparam_b))-(lgamma(sigparam_a));
  
  new = rnorm(n=1, mean=log(sigobs), sd=0.05);  
  new = exp(new);
  newalpha_newt = (sigobs*(alpha_newt-0.5)/new)+0.5; newalpha_qt = (sigobs*(alpha_qt-0.5)/new)+0.5; 
  newalpha_yt = (sigobs*(alpha_yt-0.5)/new)+0.5;  
  newalpha_adulft = (sigobs*(alpha_adulft-0.5)/new)+0.5;  
  newalpha_adulmt = (sigobs*(alpha_adulmt-0.5)/new)+0.5;
  
  newbeta_newt = (sigobs*(beta_newt-0.5)/new)+0.5; newbeta_qt = (sigobs*(beta_qt-0.5)/new)+0.5; 
  newbeta_yt = (sigobs*(beta_yt-0.5)/new)+0.5;  
  newbeta_adulft = (sigobs*(beta_adulft-0.5)/new)+0.5;  newbeta_adulmt = (sigobs*(beta_adulmt-0.5)/new)+0.5;
  
  s2 = -sum(lambda_newt*newbeta_newt) + sum((newalpha_newt-1)*log(lambda_newt)) + sum(newalpha_newt*log(newbeta_newt)) - sum(lgamma(newalpha_newt));
  s2 = s2 -sum(lambda_qt*newbeta_qt) + sum((newalpha_qt-1)*log(lambda_qt)) + sum(newalpha_qt*log(newbeta_qt)) - sum(lgamma(newalpha_qt));
  s2 = s2 -sum(lambda_yt*newbeta_yt) + sum((newalpha_yt-1)*log(lambda_yt)) + sum(newalpha_yt*log(newbeta_yt)) - sum(lgamma(newalpha_yt));
  s2 = s2 -sum(lambda_adulft*newbeta_adulft) + sum((newalpha_adulft-1)*log(lambda_adulft)) + sum(newalpha_adulft*log(newbeta_adulft)) - sum(lgamma(newalpha_adulft));
  s2 = s2 -sum(lambda_adulmt*newbeta_adulmt) + sum((newalpha_adulmt-1)*log(lambda_adulmt)) + sum(newalpha_adulmt*log(newbeta_adulmt)) - sum(lgamma(newalpha_adulmt));
  s2 = s2 -(sigparam_b*new)+((sigparam_a-1)*log(new))+(sigparam_a*log(sigparam_b))-(lgamma(sigparam_a));
  
  diff = s2 - s1 + log(new) - log(sigobs);
  u = runif(n=1, 0, 1);
  if(log(u)<diff)
  {
    sigobs = new;  
  }
  return(sigobs);
}

T_count_update <- function(mean_vec, T_aerial, Tcount, sigma_T_count, sd_mcmc_T){
  
  old_like = dpois(Tcount, mean_vec, log=TRUE) + 
    dnorm(T_aerial, mean = Tcount, sd = sigma_T_count, log=TRUE);
  
  Tcount_new = rnorm(n=length(Tcount), mean = Tcount, sd = sd_mcmc_T);
  Tcount_new = round(Tcount_new, digits=0);
  
  new_like = dpois(Tcount_new, mean_vec, log=TRUE) + 
    dnorm(T_aerial, mean = Tcount_new, sd = sigma_T_count, log=TRUE); 
  
  diff = new_like - old_like - 
    (pnorm(Tcount_new+0.5, mean=Tcount, sd=sd_mcmc_T)-
       pnorm(Tcount_new-0.5, mean=Tcount, sd=sd_mcmc_T));
  
  diff = diff + (pnorm(Tcount+0.5, mean=Tcount_new, sd=sd_mcmc_T)-
                   pnorm(Tcount-0.5, mean=Tcount_new, sd=sd_mcmc_T));
  
  uu = runif(n=length(Tcount), 0, 1);
  
  pos = which(log(uu)<diff);
  
  Tcount[pos] = Tcount_new[pos];
  
  return(Tcount);
}


update_NBAf3_bound<-function(kk, preg, tt, Time, nba_prev, NA19, nba_fnext, s_a, lambda_19ft, beta_19ft, alpha_19ft, bound, existing, sigobs, eps)
{
  pick1 = ((beta_19ft-0.5)*sigobs)-existing;
  if(tt<Time){
    lower = max(bound[1], nba_fnext-NA19);
    value = lower:min(bound[2], nba_prev);
    prob = rep(0, length(value));
    for(i in 1:length(value))
    {
      nbaft = value[i];
      pick = pick1 + nbaft;
      alpha_19ft = (pick^2/sigobs)+0.5; beta_19ft=(pick/sigobs)+0.5;
      s1 = lfactorial(nba_prev) -lfactorial(nbaft) - lfactorial(nba_prev-nbaft);
      s1 = s1 + lfactorial(nbaft+NA19) - lfactorial(nba_fnext) - lfactorial(nbaft+NA19-nba_fnext);  
      s1 = s1 + ((nbaft*log(s_a))) + ((nba_prev-nbaft)*log(1-s_a)) + (nba_fnext*log(s_a)) + ((nbaft+NA19-nba_fnext)*log(1-s_a)); 
      s1 = s1 - (beta_19ft*lambda_19ft) + ((alpha_19ft-1)*log(lambda_19ft)) + (alpha_19ft*log(beta_19ft)) - lgamma(alpha_19ft); 
      prob[i] = exp(s1);
      
    } 
    pos = which(prob<eps);
    if(sum(prob)==0){
      prob = prob + eps;
    }
    prob = prob/sum(prob); 
    
    d = rmultinom(n=1, size=1, prob=prob);
    pos = which(d[,1]==1);
    sample = value[pos];     
  }
  
  if(tt==Time){
    value = max(0, bound[1]):min(nba_prev, bound[2]);
    prob = rep(0, length(value));
    for(i in 1:length(value))
    {
      nbaft = value[i];
      pick = pick1 + nbaft;
      alpha_19ft = (pick^2/sigobs)+0.5; beta_19ft=(pick/sigobs)+0.5;
      s1 = -lfactorial(nbaft) - lfactorial(nba_prev-nbaft);
      s1 = s1 + ((nbaft*log(s_a))) + ((nba_prev-nbaft)*log(1-s_a)); 
      s1 = s1 - (beta_19ft*lambda_19ft) + ((alpha_19ft-1)*log(lambda_19ft)) + (alpha_19ft*log(beta_19ft)) - lgamma(alpha_19ft); 
      prob[i] = exp(s1);
      
    } 
    pos = which(prob<eps);
    if(sum(prob)==0){
      prob = prob + eps;
    }
    prob = prob/sum(prob); 
    
    d = rmultinom(n=1, size=1, prob=prob);
    pos = which(d[,1]==1);
    sample = value[pos];     
  }
  
  return(sample);
}


update_NBAf4_bound<-function(kk, preg, tt, Time, nba_prev, NA19prev, nba_fnext, s_a, lambda_19ft, beta_19ft, alpha_19ft, bound, existing, sigobs, eps)
{
  pick1 = ((beta_19ft-0.5)*sigobs)-existing;
  if(tt<Time){
    lower = max(nba_fnext, bound[1]);
    value = lower:min(bound[2], nba_prev+NA19prev);  
    prob = rep(0, length(value));
    for(i in 1:length(value))
    {
      nbaft = value[i];
      pick = pick1 + nbaft;
      alpha_19ft = (pick^2/sigobs)+0.5; beta_19ft=(pick/sigobs)+0.5;
      s1 = lfactorial(nba_prev+NA19prev) - lfactorial(nbaft) - lfactorial(nba_prev+NA19prev-nbaft) + lfactorial(nbaft) - lfactorial(nba_fnext) - lfactorial(nbaft-nba_fnext);  
      s1 = s1 + ((nbaft*log(s_a))) + ((nba_prev+NA19prev-nbaft)*log(1-s_a)) + ((nba_fnext)*log(s_a)) + ((nbaft-nba_fnext)*log(1-s_a)); 
      s1 = s1 - (beta_19ft*lambda_19ft) + ((alpha_19ft-1)*log(lambda_19ft)) + (alpha_19ft*log(beta_19ft)) - lgamma(alpha_19ft); 
      prob[i] = exp(s1);
      
    } 
    pos = which(prob<eps);
    if(sum(prob)==0){
      prob = prob + eps;
    }
    prob = prob/sum(prob); 
    
    d = rmultinom(n=1, size=1, prob=prob);
    pos = which(d[,1]==1);
    sample = value[pos];  
  }
  
  if(tt==Time){
    value = max(0, bound[1]):min(bound[2], nba_prev+NA19prev);  
    prob = rep(0, length(value));
    for(i in 1:length(value))
    {
      nbaft = value[i];
      pick = pick1 + nbaft;
      alpha_19ft = (pick^2/sigobs)+0.5; beta_19ft=(pick/sigobs)+0.5;
      s1 = -lfactorial(nba_prev+NA19prev-nbaft) - lfactorial(nbaft);  
      s1 = s1 + ((nbaft*log(s_a))) + ((nba_prev+NA19prev-nbaft)*log(1-s_a)); 
      s1 = s1 - (beta_19ft*lambda_19ft) + ((alpha_19ft-1)*log(lambda_19ft)) + (alpha_19ft*log(beta_19ft)) - lgamma(alpha_19ft); 
      prob[i] = exp(s1);
      
    } 
    pos = which(prob<eps);
    if(sum(prob)==0){
      prob = prob + eps;
    }
    prob = prob/sum(prob); 
    
    d = rmultinom(n=1, size=1, prob=prob);
    pos = which(d[,1]==1);
    sample = value[pos];    
  }
  return(sample);
}

update_NBAf8_T_bound<-function(kk, preg, tt, Time, nba_prev, nba_ft9, newt, s_a, R_r, lambda_19ft, beta_19ft, alpha_19ft, bound, existing, sigobs, eps)
{
  pick1 = ((beta_19ft-0.5)*sigobs)-existing;
  #lower = max(0, newt-nba_ft9);
  lower = max(c(bound[1], newt-nba_ft9));
  value = lower:min(bound[2], nba_prev);
  prob = rep(0, length(value));
  if(length(value)!=1){
    for(i in 1:length(value))
    {
      nbaft = value[i];
      pick = pick1 + nbaft;
      alpha_19ft = (pick^2/sigobs)+0.5; beta_19ft=(pick/sigobs)+0.5;
      s1 = lfactorial(nba_prev) - lfactorial(nbaft) - lfactorial(nba_prev-nbaft);
      s1 = s1 + lfactorial(nbaft+nba_ft9) - lfactorial(newt) - lfactorial(nbaft+nba_ft9-newt);
      s1 = s1 + (nbaft*log(s_a)) + ((nba_prev-nbaft)*log(1-s_a));
      s1 = s1 + (newt*log(R_r)) + ((nbaft+nba_ft9-newt)*log(1-R_r));
      s1 = s1 - (beta_19ft*lambda_19ft) + ((alpha_19ft-1)*log(lambda_19ft)) + (alpha_19ft*log(beta_19ft)) - lgamma(alpha_19ft); 
      prob[i] = exp(s1);
      
    }
    pos = which(prob<eps);
    if(sum(prob)==0){
      prob = prob + eps;
    }
    prob = prob/sum(prob);
    
    d = rmultinom(n=1, size=1, prob=prob);
    pos = which(d[,1]==1);
    sample = value[pos]; 
  }
  if(length(value)==1){
    sample = value[1]; 
  }
  
  return(sample);
}

update_NBAf9_T_bound<-function(nba_fprev8, nba_fprev9, newprev, newt, nba_ft8, s_a, R_r, lambda_19ft, beta_19ft, alpha_19ft, bound, existing, sigobs, eps)
{
  pick1 = ((beta_19ft-0.5)*sigobs)-existing;
  lower = max(bound[1], newt-nba_ft8);
  upper = min(bound[2], nba_fprev9 + nba_fprev8 - newprev);
  #lower = max(0, newt-nba_ft8);
  value = lower:upper;  
  prob = rep(0, length(value)); 
  if(length(value)!=1){
    for(i in 1:length(value))
    {
      nba_ft9 = value[i];
      pick = pick1 + nba_ft9;
      alpha_19ft = (pick^2/sigobs)+0.5; beta_19ft=(pick/sigobs)+0.5;
      s1 = lfactorial(nba_fprev9+nba_fprev8-newprev) - lfactorial(nba_ft9) - lfactorial(nba_fprev9+nba_fprev8-newprev-nba_ft9);
      s1 = s1 + lfactorial(nba_ft8+nba_ft9) - lfactorial(newt) - lfactorial(nba_ft8+nba_ft9-newt);
      s1 = s1 + (nba_ft9*log(s_a)) + ((nba_fprev9+nba_fprev8-newprev-nba_ft9)*log(1-s_a));
      s1 = s1 + (newt*log(R_r)) + ((nba_ft8+nba_ft9-newt)*log(1-R_r));
      s1 = s1 - (beta_19ft*lambda_19ft) + ((alpha_19ft-1)*log(lambda_19ft)) + (alpha_19ft*log(beta_19ft)) - lgamma(alpha_19ft); 
      prob[i] = exp(s1);
      
    }
    pos = which(prob<eps);
    if(sum(prob)==0){
      prob = prob + eps;
    }
    prob = prob/sum(prob);
    
    d = rmultinom(n=1, size=1, prob=prob); cat("terminal=", max(prob), "\n");
    pos = which(d[,1]==1);
    sample = value[pos]; 
  }
  if(length(value)==1){
    sample=value[1];
  }
  
  return(sample);
}

update_NAf_bound_new<-function(tt, Time, yearl_18prev, nba_ft3, na_19mt, nba_fnext, s_a, rc, 
                               lambda_19ft, beta_19ft, alpha_19ft, bound, existing, sigobs,
                               eps, prob_male_factor)
{
  pick1 = ((beta_19ft-0.5)*sigobs)-existing;
  if(tt==Time)
  {
    lower = max(0, bound[1]);
    value = lower:min(bound[2], yearl_18prev-na_19mt);
    if(length(value)>1){
      prob = rep(0, length(value)); 
      for(i in 1:length(value))
      {
        na_19ft = value[i];
        pick = pick1 + na_19ft;
        alpha_19ft = (pick^2/sigobs)+0.5; beta_19ft=(pick/sigobs)+0.5;
        s1 = lfactorial(yearl_18prev) - lfactorial(na_19mt) - lfactorial(na_19ft) - lfactorial(yearl_18prev-na_19ft-na_19mt);
        s1 = s1 + (na_19mt*log((1-rc[tt])*s_a*prob_male_factor)) + (na_19ft*log(rc[tt]*s_a)) + ((yearl_18prev-na_19ft-na_19mt)*log(1-(rc[tt]*s_a)-((1-rc[tt])*s_a*prob_male_factor)));
        s1 = s1 - (beta_19ft*lambda_19ft) + ((alpha_19ft-1)*log(lambda_19ft)) + (alpha_19ft*log(beta_19ft)) - lgamma(alpha_19ft);   
        prob[i] = exp(s1);
        
      }
      pos = which(prob<eps);
      if(sum(prob)==0){
        prob = prob + eps;
      }
      prob = prob/sum(prob); 
      
      d = rmultinom(n=1, size=1, prob=prob);
      pos = which(d[,1]==1);
      sample = value[pos];     
    }
    if(length(value)==1){
      sample = value[1];
    }
  }
  return(sample);
}

update_NAm_bound_new<-function(tt, Time, yearl_18prev, sa_mt, na_ft, sa_mnext, s_a, rc, lambda_19ft, 
                               beta_19ft, alpha_19ft, bound, existing, sigobs, eps, prob_male_factor)
{
  pick1 = ((beta_19ft-0.5)*sigobs)-existing;
  
  if(tt==Time)
  {
    lower = max(0, bound[1]);
    value = lower:min(bound[2], yearl_18prev-na_ft);  
    prob = rep(0, length(value)); 
    for(i in 1:length(value))
    {
      na_mt = value[i];
      pick = pick1 + na_mt;
      alpha_19ft = (pick^2/sigobs)+0.5; beta_19ft=(pick/sigobs)+0.5;
      
      s1 = lfactorial(yearl_18prev) - lfactorial(na_ft) - lfactorial(na_mt) - lfactorial(yearl_18prev-na_mt-na_ft);
      s1 = s1 + (na_ft*log(rc[tt]*s_a)) + (na_mt*log((1-rc[tt])*s_a*prob_male_factor)) + ((yearl_18prev-na_ft-na_mt)*log(1-(rc[tt]*s_a)-((1-rc[tt])*s_a*prob_male_factor))); 
      s1 = s1 - (beta_19ft*lambda_19ft) + ((alpha_19ft-1)*log(lambda_19ft)) + (alpha_19ft*log(beta_19ft)) - lgamma(alpha_19ft);   
      prob[i] = exp(s1);
      
    }
    pos = which(prob<eps);
    if(sum(prob)==0){
      prob = prob + eps;
    }
    prob = prob/sum(prob); 
    
    d = rmultinom(n=1, size=1, prob=prob);
    pos = which(d[,1]==1);
    sample = value[pos];        
  }
  return(sample);
}

update_SAm_bound_new<-function(tt, Time, n_19mprev, na_mt, sa_mnext, s_a, lambda_19mt, beta_19mt, 
                               alpha_19mt, bound, existing, sigobs, eps, prob_male_factor)
{
  pick1 = ((beta_19mt-0.5)*sigobs)-existing;
  if(tt==Time)
  {
    lower = max(0, bound[1]);
    value = lower:min(bound[2], n_19mprev);
    prob = rep(0, length(value)); 
    for(i in 1:length(value))
    {
      sa_mt = value[i];
      pick = pick1 + sa_mt;
      alpha_19mt = (pick^2/sigobs)+0.5; beta_19mt=(pick/sigobs)+0.5;
      
      s1 = lfactorial(n_19mprev) - lfactorial(sa_mt) - lfactorial(n_19mprev-sa_mt);
      s1 = s1 + (sa_mt*log(s_a*prob_male_factor)) + ((n_19mprev-sa_mt)*log(1-(s_a*prob_male_factor)));
      s1 = s1 - (beta_19mt*lambda_19mt) + ((alpha_19mt-1)*log(lambda_19mt)) + (alpha_19mt*log(beta_19mt)) - lgamma(alpha_19mt);   
      prob[i] = exp(s1);
      
    }
    pos = which(prob<eps);
    if(sum(prob)==0){
      prob = prob + eps;
    }
    prob = prob/sum(prob); 
    
    d = rmultinom(n=1, size=1, prob=prob);
    pos = which(d[,1]==1);
    sample = value[pos];       
  }
  return(sample);
}

update_Yearlkft_bound <- function(kk, age, tt, Time, n_prevtime, n_nextime, s_y, beta_kft, alpha_kft, lambda_kft, boundy, existing, sigobs, eps)
{
  pick1 = ((beta_kft-0.5)*sigobs)-existing;
  if((tt<Time) & (kk<age))
  {
    value = max(n_nextime, boundy[1]):min(n_prevtime, boundy[2]);
    prob = rep(0, length(value));
    for(i in 1:length(value))
    {
      y_kft=value[i];
      pick = pick1 + y_kft;
      alpha_kft = (pick^2/sigobs)+0.5; beta_kft=(pick/sigobs)+0.5;
      
      s1 = - lfactorial(n_prevtime-y_kft) - lfactorial(y_kft-n_nextime);
      s1 = s1 + (y_kft*log(s_y));  
      s1 = s1 - (beta_kft*lambda_kft) + ((alpha_kft-1)*log(lambda_kft)) + (alpha_kft*log(beta_kft)) - lgamma(alpha_kft);
      prob[i] = exp(s1);
      
    }
    pos = which(prob<eps);
    if(sum(prob)==0){
      prob = prob + eps;
    }
    prob = prob/sum(prob); 
    
    d = rmultinom(n=1, size=1, prob=prob);
    pos = which(d[,1]==1);
    sample = value[pos];    
    if((sample<n_nextime) | (sample>n_prevtime))
    {  cat(kk, pos, sample, n_nextime, n_prevtime, "investigate the problem\n");   }
  }
  if(tt==Time)
  {
    value = max(0, boundy[1]):min(n_prevtime, boundy[2]);
    prob = rep(0, length(value));
    for(i in 1:length(value))
    {
      y_kft=value[i];
      pick = pick1 + y_kft;
      alpha_kft = (pick^2/sigobs)+0.5; beta_kft=(pick/sigobs)+0.5;
      
      s1 = - lfactorial(n_prevtime-y_kft) - lfactorial(y_kft);
      s1 = s1 + (y_kft*log(s_y)) + ((n_prevtime-y_kft)*log(1-s_y));  
      s1 = s1 - (beta_kft*lambda_kft) + ((alpha_kft-1)*log(lambda_kft)) + (alpha_kft*log(beta_kft)) - lgamma(alpha_kft);
      prob[i] = exp(s1);
      
    }
    pos = which(prob<eps);
    if(sum(prob)==0){
      prob = prob + eps;
    }
    prob = prob/sum(prob); 
    
    d = rmultinom(n=1, size=1, prob=prob);
    pos = which(d[,1]==1);
    sample = value[pos];        
  }
  return(sample); 
}

update_Q_2ft_T_bound<-function(n_1prev, s_q, lambda_2ft, beta_2ft, alpha_2ft, boundq, existing, sigobs, eps)
{
  pick1 = ((beta_2ft-0.5)*sigobs)-existing;
  
  prob = rep(0, (n_1prev+1)); 
  value = max(0, boundq[1]):min(n_1prev, boundq[2]);
  for(i in 1:length(value))
  {
    q_2ft = value[i];
    pick = pick1 + q_2ft;
    alpha_2ft = (pick^2/sigobs)+0.5; beta_2ft=(pick/sigobs)+0.5;
    
    s1 = lfactorial(n_1prev) - lfactorial(n_1prev-q_2ft) - lfactorial(q_2ft);
    s1 = s1 + (q_2ft*log(s_q)) + ((n_1prev-q_2ft)*log(1-s_q));
    s1 = s1 - (beta_2ft*lambda_2ft) + ((alpha_2ft-1)*log(lambda_2ft)) + (alpha_2ft*log(beta_2ft)) - lgamma(alpha_2ft);
    prob[i] = exp(s1);
    
  }
  pos = which(prob<eps);
  if(sum(prob)==0){
    prob = prob + eps;
  }
  prob = prob/sum(prob); 
  
  d = rmultinom(n=1, size=1, prob=prob);
  pos = which(d[,1]==1);
  sample = value[pos];
  return(sample);
}

update_Q_3ft_bound<-function(kk, age, time, Time, q_kprev, q_knew, s_q, lambda_3ft, beta_3ft, alpha_3ft, boundq, existing, sigobs, eps)
{
  pick1 = ((beta_3ft-0.5)*sigobs)-existing;
  
  if((time<Time) & (kk<age))
  {
    value = max(q_knew, boundq[1]):min(q_kprev, boundq[2]);
    prob = rep(0, length(value)); cumprob = rep(0, length(value));
    for(i in 1:length(value))
    {
      q_kft = value[i];
      pick = pick1 + q_kft;
      alpha_3ft = (pick^2/sigobs)+0.5; beta_3ft=(pick/sigobs)+0.5;
      
      s1 = lfactorial(q_kprev) - lfactorial(q_kft) - lfactorial(q_kprev-q_kft) + lfactorial(q_kft) - lfactorial(q_knew) - lfactorial(q_kft-q_knew);
      s1 = s1 + (q_kft*log(s_q)) + ((q_kprev-q_kft)*log(1-s_q)) + (q_knew*log(s_q)) + ((q_kft-q_knew)*log(1-s_q));
      s1 = s1 - (beta_3ft*lambda_3ft) + ((alpha_3ft-1)*log(lambda_3ft)) + (alpha_3ft*log(beta_3ft)) - lgamma(alpha_3ft); 
      prob[i] = exp(s1);
      
    }
    pos = which(prob<eps);
    if(sum(prob)==0){
      prob = prob + eps;
    }
    prob = prob/sum(prob); 
    
    d = rmultinom(n=1, size=1, prob=prob);
    pos = which(d[,1]==1);
    sample = value[pos];    
  }
  if(time==Time)
  {
    value = max(0, boundq[1]):min(q_kprev, boundq[2]);
    prob = rep(0, length(value)); 
    for(i in 1:length(value))
    {
      q_kft = value[i];
      pick = pick1 + q_kft;
      alpha_3ft = (pick^2/sigobs)+0.5; beta_3ft=(pick/sigobs)+0.5;
      
      s1 = lfactorial(q_kprev) - lfactorial(q_kprev-q_kft) - lfactorial(q_kft);  
      s1 = s1 + (q_kft*log(s_q)) + ((q_kprev-q_kft)*log(1-s_q));
      s1 = s1 - (beta_3ft*lambda_3ft) + ((alpha_3ft-1)*log(lambda_3ft)) + (alpha_3ft*log(beta_3ft)) - lgamma(alpha_3ft); 
      prob[i] = exp(s1);
      
    }
    pos = which(prob<eps);
    if(sum(prob)==0){
      prob = prob + eps;
    }
    prob = prob/sum(prob); 
    
    d = rmultinom(n=1, size=1, prob=prob);
    pos = which(d[,1]==1);
    sample = value[pos];   
  }
  return(sample);
}

update_NnewT<-function(nba_fprev8, nba_fprev9, R_r, lambda_1t, beta_1t, alpha_1t, existing, sigobs, eps)
{
  pick1 = ((beta_1t-0.5)*sigobs)-existing;
  
  value = 0:(nba_fprev8+nba_fprev9);
  prob = rep(0, length(value)); 
  for(i in 1:length(value))
  {
    newt = value[i];
    pick = pick1 + newt;
    alpha_1t = (pick^2/sigobs)+0.5; beta_1t=(pick/sigobs)+0.5;
    
    s1 = lfactorial(nba_fprev8+nba_fprev9) - lfactorial(newt) - lfactorial(nba_fprev8+nba_fprev9-newt);
    s1 = s1 + (newt*log(R_r)) + ((nba_fprev8+nba_fprev9-newt)*log(1-R_r));  
    s1 = s1 - (beta_1t*lambda_1t) + ((alpha_1t-1)*log(lambda_1t)) + (alpha_1t*log(beta_1t)) - lgamma(alpha_1t);
    prob[i] = exp(s1);
    
  }
  if(sum(prob)==0){
    prob = prob + eps;
  }
  prob = prob/sum(prob);
  
  d = rmultinom(n=1, size=1, prob=prob);
  pos = which(d[,1]==1);
  sample = value[pos];
  return(sample);
}


initial_updateNAf01<-function(kk, preg, yearl_year, Time, existing, N22, n01_mean, sig_01, s_at, R_r, bounds, 
                              s_aframe, coeff_r, alpha_r, alpha_sa, New_0, NBA_f0, Y_k0, NBA_ft, NA_19ft, NA_19mt, 
                              SA_19mt, rc, whole_pop_mean, whole_pop_meanj, initerms,
                              risk_class, prob_male_factor)
{
  mh_sd = 10;
  initerms_pick = initerms;
  tt = 0;
  existing = as.numeric(existing);
  R_rpick = R_r[tt+8];
  N21 = existing;
  
  pop1_pick = s_aframe$totalpop1[tt+1];
  pop8_pick = coeff_r$totalpop8[tt+8];
  
  totalpop1 = s_aframe$totalpop1; 
  totalpop1_pick = (s_aframe$totalpop1[tt+1]*whole_pop_meanj)-existing;
  
  totalpop8 = coeff_r$totalpop8;
  totalpop8_pick = (coeff_r$totalpop8[tt+8]*whole_pop_mean)-existing; 
  
  ww1 = sum(NBA_ft[(1:preg)+((tt+1-1)*preg)]);
  
  ww2 = New_0+sum(NBA_f0);
  ww2 = ww2-New_0-sum(NBA_ft[(1:preg)+((tt+1-1)*preg)]);
  
  ww21 = A_m0-SA_19mt[tt+1];
  
  ww22 = Y_k0[yearl_year]-NA_19ft[tt+1]-NA_19mt[tt+1];
  
  s2 = (ww1*log(s_at))+(NA_19ft[tt+1]*log(rc[1]*s_at))+(NA_19mt[tt+1]*log((1-rc[1])*s_at*prob_male_factor))+(SA_19mt[tt+1]*log(prob_male_factor*s_at));
  s2 = s2+(ww2*log(1-s_at))+(ww21*log(1-(prob_male_factor*s_at)))+(ww22*log(1-(rc[1]*s_at)-((1-rc[1])*s_at*prob_male_factor)));
  
  s1 = sum(initerms) + s2;
  
  ss = (NBA_ft[(preg-1)+((tt+8-1)*preg)]+NBA_ft[preg+((tt+8-1)*preg)]);
  s2 = (New_t[tt+8]*log(R_rpick))+((ss-New_t[tt+8])*log(1-R_rpick));
  s1 = s1 + s2;
  s1 = s1 - (0.5*((log(N21+1)-log(n01_mean))/sig_01)^2);   
  
  new = rnorm(n=1, existing, mh_sd);    
  N21_new = round(new, digits=0);  
  
  lower = max(N22, bounds[1]); 
  if((N21_new>=lower) & (N21_new<=bounds[2]))
  {
    totalpop1[tt+1] = (totalpop1_pick+N21_new)/whole_pop_meanj;
    totalpop8[tt+8] = (totalpop8_pick+N21_new)/whole_pop_mean;
    
    R_rnext = birth_rate_cal_new3((tt+8), coeff_r, alpha_r, totalpop8, risk_class);
    s_atest = s_a_calc((tt+1), s_aframe, alpha_sa, totalpop1, risk_class);
    
    initerms_pick[kk+1] = lfactorial(N21_new)-lfactorial(N21_new-N22)-lfactorial(N22);
    
    ww2 = ww2 - NBA_f0[kk] + N21_new; 
    
    s2 = (ww1*log(s_atest))+(NA_19ft[tt+1]*log(rc[1]*s_atest))+(NA_19mt[tt+1]*log((1-rc[1])*s_atest*prob_male_factor))+(SA_19mt[tt+1]*log(prob_male_factor*s_atest));
    s2 = s2+(ww2*log(1-s_atest))+(ww21*log(1-(prob_male_factor*s_atest)))+(ww22*log(1-(rc[1]*s_atest)-((1-rc[1])*s_atest*prob_male_factor)));
    
    s3 = sum(initerms_pick) + s2;
    
    ss = (NBA_ft[(preg-1)+((tt+8-1)*preg)]+NBA_ft[preg+((tt+8-1)*preg)]);
    s2 = (New_t[tt+8]*log(R_rnext)) + ((ss-New_t[tt+8])*log(1-R_rnext));
    s3 = s3 + s2;
    
    s3 = s3 - (0.5*((log(N21_new+1)-log(n01_mean))/sig_01)^2);   
    
    diff = s3 - s1;
    diff = diff - (pnorm(N21_new+0.5, mean=existing, sd=mh_sd)-pnorm(N21_new-0.5, mean=existing, sd=mh_sd));
    diff = diff + (pnorm(existing+0.5, mean=N21_new, sd=mh_sd)-pnorm(existing-0.5, mean=N21_new, sd=mh_sd));
    #diff = s3 - s1 + log(N21_new+1) -log(existing+1);  
    u = runif(n=1, 0, 1);
    if(log(u)<diff)
    {
      existing = N21_new;
      s_at = s_atest; R_rpick = R_rnext;
      pop1_pick = totalpop1[tt+1];
      pop8_pick = totalpop8[tt+8];
    } 
  }
  result = rep(0, 6);
  result[1] = existing; result[2] = s_at; result[3] = R_rpick;
  result[4]=pop1_pick; result[5]=pop8_pick;
  result[6] = lfactorial(existing)-lfactorial(existing-N22)-lfactorial(N22);
  return(result);
}

initial_updateNAf0_lesspreg_new1<-function(kk, preg, yearl_year, Time, existing, N21, n01_mean, sig_01, 
                                           s_at, R_r, bounds, s_aframe, coeff_r, 
                                           alpha_r, alpha_sa, New_0, NBA_f0, Y_k0, NBA_ft, NA_19ft, 
                                           NA_19mt, SA_19mt, R_r0, rc, whole_pop_mean, 
                                           whole_pop_meanj, initerms, risk_class, prob_male_factor, mh_nba0)
{
  initerms_pick = initerms;
  tt = 0;
  R_rpick = R_r[tt+8];
  existing = as.numeric(existing);
  
  N01 = existing;
  pop1_pick = s_aframe$totalpop1[tt+1];
  pop8_pick = coeff_r$totalpop8[tt+8];
  
  totalpop1 = s_aframe$totalpop1; 
  totalpop1_pick = (s_aframe$totalpop1[tt+1]*whole_pop_meanj)-existing;
  
  totalpop8 = coeff_r$totalpop8;
  totalpop8_pick = (coeff_r$totalpop8[tt+8]*whole_pop_mean)-existing; 
  
  ww1 = sum(NBA_ft[(1:preg)+((tt+1-1)*preg)]);
  
  ww2 = New_0+sum(NBA_f0);
  ww2 = ww2-New_0-sum(NBA_ft[(1:preg)+((tt+1-1)*preg)]);
  
  ww21 = A_m0-SA_19mt[tt+1];
  
  ww22 = Y_k0[yearl_year]-NA_19ft[tt+1]-NA_19mt[tt+1];
  
  s2 = (ww1*log(s_at))+(NA_19ft[tt+1]*log(rc[1]*s_at))+(NA_19mt[tt+1]*log((1-rc[1])*s_at*prob_male_factor))+(SA_19mt[tt+1]*log(prob_male_factor*s_at));
  s2 = s2+(ww2*log(1-s_at))+(ww21*log(1-(prob_male_factor*s_at)))+(ww22*log(1-(rc[1]*s_at)-((1-rc[1])*s_at*prob_male_factor)));
  
  s1 = sum(initerms) + s2;
  
  ss = (NBA_ft[(preg-1)+((tt+8-1)*preg)]+NBA_ft[preg+((tt+8-1)*preg)]);
  s2 = (New_t[tt+8]*log(R_rpick))+((ss-New_t[tt+8])*log(1-R_rpick));
  s1 = s1 + s2;
  
  s5 = 0;
  if((kk==(preg-1)) | (kk==preg)){
    ss = NBA_f0[preg-1] + NBA_f0[preg];
    s5 = lfactorial(ss)-lfactorial(ss-New_0)-lfactorial(New_0);
    s5 = s5+(New_0*log(R_r0))+((ss-New_0)*log(1-R_r0));
  }
  
  s1 = s1 + s5 - (0.5*((log(N01+1)-log(n01_mean))/sig_01)^2);   
  
  #new = rnorm(n=1, log(existing+1), 2);
  #N01_new = round((exp(new)-1), digits=0);
  
  if(kk<(preg-1)){
    lower = max(N21, bounds[1]);
  }
  if(kk==(preg-1)){
    lower = max((NBA_ft[preg+((tt+1-1)*preg)]-NBA_f0[preg]+New_0), bounds[1]);
  }
  if(kk==preg){
    lower = max((NBA_ft[preg+((tt+1-1)*preg)]-NBA_f0[preg-1]+New_0), bounds[1]);
  }
  
  N01_new = round(rnorm(n=1, mean=existing, sd=sqrt(mh_nba0[kk])), digits=0);
  
  if((N01_new>=lower) & (N01_new<=bounds[2]))
  {
    totalpop1[tt+1] = (totalpop1_pick+N01_new)/whole_pop_meanj;
    totalpop8[tt+8] = (totalpop8_pick+N01_new)/whole_pop_mean;
    
    R_rnext = birth_rate_cal_new3((tt+8), coeff_r, alpha_r, totalpop8, risk_class);
    s_atest = s_a_calc((tt+1), s_aframe, alpha_sa, totalpop1, risk_class);
    
    if(kk<(preg-1)){
      s4 = 0;
      initerms_pick[kk+1] = lfactorial(N01_new)-lfactorial(N01_new-N21)-lfactorial(N21);
    }
    if(kk==(preg-1)){
      ss = N01_new + NBA_f0[preg];
      s4 = lfactorial(ss)-lfactorial(ss-New_0)-lfactorial(New_0);
      s4 = s4+(New_0*log(R_r0))+((ss-New_0)*log(1-R_r0));
      
      ss = N01_new + NBA_f0[preg]-New_0;
      initerms_pick[preg] = lfactorial(ss)-lfactorial(ss-NBA_ft[preg])-lfactorial(NBA_ft[preg]);
    }
    if(kk==preg){
      ss = NBA_f0[preg-1] + N01_new;
      s4 = lfactorial(ss)-lfactorial(ss-New_0)-lfactorial(New_0);
      s4 = s4+(New_0*log(R_r0))+((ss-New_0)*log(1-R_r0));
      
      ss = NBA_f0[preg-1]+N01_new-New_0;
      initerms_pick[preg] = lfactorial(ss)-lfactorial(ss-NBA_ft[preg])-lfactorial(NBA_ft[preg]);
    }
    
    ww2 = ww2 - NBA_f0[kk] + N01_new; 
    
    s2 = (ww1*log(s_atest))+(NA_19ft[tt+1]*log(rc[1]*s_atest))+(NA_19mt[tt+1]*log((1-rc[1])*s_atest*prob_male_factor))+(SA_19mt[tt+1]*log(prob_male_factor*s_atest));
    s2 = s2+(ww2*log(1-s_atest))+(ww21*log(1-(prob_male_factor*s_atest)))+(ww22*log(1-(rc[1]*s_atest)-((1-rc[1])*s_atest*prob_male_factor)));
    
    s3 = sum(initerms_pick) + s2 + s4;
    
    ss = (NBA_ft[(preg-1)+((tt+8-1)*preg)]+NBA_ft[preg+((tt+8-1)*preg)]);
    s2 = (New_t[tt+8]*log(R_rnext))+((ss-New_t[tt+8])*log(1-R_rnext));
    s3 = s3 + s2;
    s3 = s3 - (0.5*((log(N01_new+1)-log(n01_mean))/sig_01)^2);
    
    diff = s3 - s1;
    diff = diff - (pnorm(N01_new+0.5, mean=existing, sd=sqrt(mh_nba0[kk]))-pnorm(N01_new-0.5, mean=existing, sd=sqrt(mh_nba0[kk])));
    diff = diff + (pnorm(existing+0.5, mean=N01_new, sd=sqrt(mh_nba0[kk]))-pnorm(existing-0.5, mean=N01_new, sd=sqrt(mh_nba0[kk])));
    #diff = s3 - s1 + log(N01_new+1) -log(existing+1);  
    u = runif(n=1, 0, 1);
    if(log(u)<diff)
    {
      existing = N01_new;
      s_at = s_atest; R_rpick = R_rnext;
      pop1_pick = totalpop1[tt+1];
      pop8_pick = totalpop8[tt+8];
    } 
    if(log(u)>diff)
    {
      existing = existing;
    }
  }
  
  result = rep(0, 6);
  result[1] = existing; result[2] = s_at; result[3] = R_rpick;
  result[4]=pop1_pick; result[5]=pop8_pick;
  if(kk<(preg-1)){
    result[6] = lfactorial(existing)-lfactorial(existing-N21)-lfactorial(N21);
  }
  if(kk==(preg-1)){
    result[6] = lfactorial(existing+NBA_f0[preg]-New_0)-lfactorial(existing+NBA_f0[preg]-New_0-NBA_ft[preg])-lfactorial(NBA_ft[preg]);
  }
  if(kk==preg){
    result[6] = lfactorial(NBA_f0[preg-1]+existing-New_0)-lfactorial(NBA_f0[preg-1]+existing-New_0-NBA_ft[preg])-lfactorial(NBA_ft[preg]);
  }
  return(result);
}

initial_updateMt_new1 <- function(preg, yearl_year, Time, existing, N22, n01_mean, sig_01, s_at, R_r, bounds, 
                                  s_aframe, coeff_r, alpha_r, alpha_sa, New_0, NBA_f0, Y_k0, NBA_ft, NA_19ft, NA_19mt, 
                                  SA_19mt, rc, whole_pop_mean, whole_pop_meanj, initerms, risk_class,
                                  prob_male_factor, mh_male0)
{
  initerms_pick = initerms;
  tt = 0;
  R_rpick = R_r[tt+8];
  existing = as.numeric(existing);
  N21 = existing;
  pop1_pick = s_aframe$totalpop1[tt+1];
  pop8_pick = coeff_r$totalpop8[tt+8];
  
  totalpop1 = s_aframe$totalpop1; 
  totalpop1_pick = (s_aframe$totalpop1[tt+1]*whole_pop_meanj)-existing;
  
  totalpop8 = coeff_r$totalpop8;
  totalpop8_pick = (coeff_r$totalpop8[tt+8]*whole_pop_mean)-existing; 
  
  ww1 = sum(NBA_ft[(1:preg)+((tt+1-1)*preg)]);
  
  ww2 = New_0+sum(NBA_f0);
  ww2 = ww2-New_0-sum(NBA_ft[(1:preg)+((tt+1-1)*preg)]);
  
  ww21 = A_m0-SA_19mt[tt+1];
  
  ww22 = Y_k0[yearl_year]-NA_19ft[tt+1]-NA_19mt[tt+1];
  
  s2 = (ww1*log(s_at))+(NA_19ft[tt+1]*log(rc[1]*s_at))+(NA_19mt[tt+1]*log((1-rc[1])*s_at*prob_male_factor))+(SA_19mt[tt+1]*log(prob_male_factor*s_at));
  s2 = s2 + (ww2*log(1-s_at)) + (ww21*log(1-(prob_male_factor*s_at))) + (ww22*log(1-(rc[1]*s_at)-((1-rc[1])*s_at*prob_male_factor)));
  
  s1 = sum(initerms) + s2;
  
  ss = (NBA_ft[(preg-1)+((tt+8-1)*preg)]+NBA_ft[preg+((tt+8-1)*preg)]);
  s2 = (New_t[tt+8]*log(R_rpick))+((ss-New_t[tt+8])*log(1-R_rpick));
  s1 = s1 + s2;
  
  s1 = s1 - (0.5*((log(N21+1)-log(n01_mean))/sig_01)^2);   
  
  lower = max(N22, bounds[1]); 
  
  N21_new = round(rnorm(n=1, mean=existing, sd=sqrt(mh_male0)), digits=0);
  
  if((N21_new>=lower) & (N21_new<=bounds[2]))
  {
    totalpop1[tt+1] = (totalpop1_pick+N21_new)/whole_pop_meanj;
    totalpop8[tt+8] = (totalpop8_pick+N21_new)/whole_pop_mean;
    
    R_rnext = birth_rate_cal_new3((tt+8), coeff_r, alpha_r, totalpop8, risk_class);
    s_atest = s_a_calc((tt+1), s_aframe, alpha_sa, totalpop1, risk_class);
    
    initerms_pick[preg+2] = lfactorial(N21_new)-lfactorial(N21_new-N22)-lfactorial(N22);
    
    ww21 = ww21 - A_m0 + N21_new; 
    
    s2 = (ww1*log(s_atest))+(NA_19ft[tt+1]*log(rc[1]*s_atest))+(NA_19mt[tt+1]*log((1-rc[1])*s_atest*prob_male_factor))+(SA_19mt[tt+1]*log(prob_male_factor*s_atest));
    s2 = s2 + (ww2*log(1-s_atest)) + (ww21*log(1-(prob_male_factor*s_atest))) + (ww22*log(1-(rc[1]*s_atest)-((1-rc[1])*s_atest*prob_male_factor)));
    
    s3 = sum(initerms_pick) + s2;
    
    ss = (NBA_ft[(preg-1)+((tt+8-1)*preg)]+NBA_ft[preg+((tt+8-1)*preg)]);
    s2 = (New_t[tt+8]*log(R_rnext))+((ss-New_t[tt+8])*log(1-R_rnext));
    s3 = s3 + s2;
    
    s3 = s3 - (0.5*((log(N21_new+1)-log(n01_mean))/sig_01)^2);   
    
    diff = s3 - s1;
    diff = diff-(pnorm((N21_new+0.5), mean=existing, sd=sqrt(mh_male0))-pnorm((N21_new-0.5), mean=existing, sd=sqrt(mh_male0)));
    diff = diff+(pnorm((existing+0.5), mean=N21_new, sd=sqrt(mh_male0))-pnorm((existing-0.5), mean=N21_new, sd=sqrt(mh_male0)));
    #diff = s3 - s1 + log(N21_new+1) -log(existing+1);  
    u = runif(n=1, 0, 1);
    if(log(u)<diff)
    {
      existing = N21_new;
      s_at = s_atest; R_rpick = R_rnext;
      pop1_pick = totalpop1[tt+1];
      pop8_pick = totalpop8[tt+8];
    } 
  }
  result = rep(0, 6);
  result[1] = existing; result[2] = s_at; result[3] = R_rpick;
  result[4]=pop1_pick; result[5]=pop8_pick;
  result[6] = lfactorial(existing)-lfactorial(existing-N22)-lfactorial(N22);
  return(result);
}

initial_update<-function(preg, yearl_year, Time, new_0, Q12, nba_f01, nbaprev, R_r0, nbaft9, n01_mean, 
                         sig_01, s_qt, s_at, R_r, 
                         s_aframe, coeff_r, alpha_r, alpha_sa, New_0, NBA_f0, Y_k0, NBA_ft, NA_19ft, NA_19mt, 
                         SA_19mt, rc, whole_pop_mean, whole_pop_meanj, initerms, risk_class, prob_male_factor)
{
  mh_sd = 0.05;
  initerms_pick = initerms;
  tt = 0;
  R_rpick = R_r[tt+8];
  new_0 = as.numeric(new_0);
  N01 = new_0;
  
  pop1_pick = s_aframe$totalpop1[tt+1];
  pop8_pick = coeff_r$totalpop8[tt+8];
  
  totalpop1 = s_aframe$totalpop1; 
  totalpop1_pick = (s_aframe$totalpop1[tt+1]*whole_pop_meanj)-new_0;
  
  totalpop8 = coeff_r$totalpop8;
  totalpop8_pick = (coeff_r$totalpop8[tt+8]*whole_pop_mean)-new_0; 
  
  s1 = lfactorial(NBA_f0[preg-1]+NBA_f0[preg])-lfactorial(new_0)-lfactorial(NBA_f0[preg-1]+NBA_f0[preg]-new_0);
  s1 = s1+(new_0*log(R_r0))+((NBA_f0[preg-1]+NBA_f0[preg]-new_0)*log(1-R_r0));
  
  s1 = s1 + lfactorial(new_0)-lfactorial(Q12)-lfactorial(new_0-Q12)+(Q12*log(s_qt))+((new_0-Q12)*log(1-s_qt));
  
  ww1 = sum(NBA_ft[(1:preg)+((tt+1-1)*preg)]);
  
  ww2 = New_0+sum(NBA_f0);
  ww2 = ww2-New_0-sum(NBA_ft[(1:preg)+((tt+1-1)*preg)]);
  
  ww21 = A_m0-SA_19mt[tt+1];
  
  ww22 = Y_k0[yearl_year]-NA_19ft[tt+1]-NA_19mt[tt+1];
  
  s2 = (ww1*log(s_at))+(NA_19ft[tt+1]*log(rc[1]*s_at))+(NA_19mt[tt+1]*log((1-rc[1])*s_at*prob_male_factor))+(SA_19mt[tt+1]*log(prob_male_factor*s_at));
  s2 = s2+(ww2*log(1-s_at))+(ww21*log(1-(prob_male_factor*s_at)))+(ww22*log(1-(rc[1]*s_at)-((1-rc[1])*s_at*prob_male_factor)));
  
  s1 = s1 + sum(initerms) + s2;
  
  ss = (NBA_ft[(preg-1)+((tt+8-1)*preg)]+NBA_ft[preg+((tt+8-1)*preg)]);
  s2 = (New_t[tt+8]*log(R_rpick))+((ss-New_t[tt+8])*log(1-R_rpick));
  s1 = s1 + s2;
  
  s1 = s1 - (0.5*((log(new_0+1)-log(n01_mean))/sig_01)^2);   
  
  new = rnorm(n=1, new_0, mh_sd);
  N01_new = round(new, digits=0);
  loc = c(1, preg);
  if((N01_new>=max(Q12, nba_f01)) & (N01_new<=max(0, nbaprev-nbaft9)))
  {
    totalpop1[tt+1] = (totalpop1_pick+N01_new)/whole_pop_meanj;
    totalpop8[tt+8] = (totalpop8_pick+N01_new)/whole_pop_mean;
    
    R_rnext = birth_rate_cal_new3((tt+8), coeff_r, alpha_r, totalpop8, risk_class);
    s_atest = s_a_calc((tt+1), s_aframe, alpha_sa, totalpop1, risk_class);
    
    s3 = lfactorial(NBA_f0[preg-1]+NBA_f0[preg])-lfactorial(N01_new)-lfactorial(NBA_f0[preg-1]+NBA_f0[preg]-N01_new);
    s3 = s3+(N01_new*log(R_r0))+((NBA_f0[preg-1]+NBA_f0[preg]-N01_new)*log(1-R_r0));
    
    s3 = s3 + lfactorial(N01_new)-lfactorial(Q12)-lfactorial(N01_new-Q12)+(Q12*log(s_qt))+((N01_new-Q12)*log(1-s_qt));
    
    initerms_pick[loc[1]] = lfactorial(N01_new)-lfactorial(NBA_ft[1+((tt+1-1)*preg)]) - lfactorial(N01_new-NBA_ft[1+((tt+1-1)*preg)]);
    ss = (NBA_f0[preg-1]+NBA_f0[preg]-N01_new);
    initerms_pick[loc[2]] = lfactorial(ss) - lfactorial(NBA_ft[preg+((tt+1-1)*preg)]);
    initerms_pick[loc[2]] = initerms_pick[loc[2]] - lfactorial(ss-NBA_ft[preg+((tt+1-1)*preg)]);
    
    ### addition of new value not required
    
    s2 = (ww1*log(s_atest))+(NA_19ft[tt+1]*log(rc[1]*s_atest))+(NA_19mt[tt+1]*log((1-rc[1])*s_atest*prob_male_factor))+(SA_19mt[tt+1]*log(prob_male_factor*s_atest));
    s2 = s2+(ww2*log(1-s_atest))+(ww21*log(1-(prob_male_factor*s_atest)))+(ww22*log(1-(rc[1]*s_atest)-((1-rc[1])*s_atest*prob_male_factor)));
    
    s3 = sum(initerms_pick) + s2;
    
    ss = (NBA_ft[(preg-1)+((tt+8-1)*preg)]+NBA_ft[preg+((tt+8-1)*preg)]);
    s2 = (New_t[tt+8]*log(R_rnext)) + ((ss-New_t[tt+8])*log(1-R_rnext));
    s3 = s3 + s2;
    
    s3 = s3 - (0.5*((log(N01_new+1)-log(n01_mean))/sig_01)^2);    
    
    diff = s3 - s1;
    diff = diff-(pnorm((N01_new+0.5), mean=new_0, sd=mh_sd)-pnorm((N01_new-0.5), mean=new_0, sd=mh_sd));
    diff = diff+(pnorm((new_0+0.5), mean=N01_new, sd=mh_sd)-pnorm((new_0-0.5), mean=N01_new, sd=mh_sd));
    #diff = s3 - s1 + log(N01_new+1) -log(new_0+1);  
    u = runif(n=1, 0, 1);
    if(log(u)<diff)
    {
      new_0 = N01_new;
      s_at = s_atest; R_rpick = R_rnext;
      pop1_pick = totalpop1[tt+1];
      pop8_pick = totalpop8[tt+8];
    } 
    if(log(u)>diff)
    {
      new_0 = new_0;
    } 
  }
  result = rep(0, 7);
  result[1] = new_0; result[2] = s_at; result[3] = R_rpick;
  result[4]=pop1_pick; result[5]=pop8_pick;
  result[6] = lfactorial(new_0)-lfactorial(NBA_ft[1+((tt+1-1)*preg)]) - lfactorial(new_0-NBA_ft[1+((tt+1-1)*preg)]);
  ss = (NBA_f0[preg-1]+NBA_f0[preg]-new_0);
  result[7] = lfactorial(ss) - lfactorial(NBA_ft[preg+((tt+1-1)*preg)]);
  result[7] = result[7] - lfactorial(ss-NBA_ft[preg+((tt+1-1)*preg)]);
  
  return(result);
}

initial_updateQ <- function(preg, yearl_year, Time, Q_t, Qnext, n01_mean, sig_01, s_qt, s_anext, bounds, 
                            s_aframe, R_r, coeff_r, alpha_r, alpha_sa, New_0, NBA_f0, Y_k0, NBA_ft, 
                            NA_19ft, NA_19mt, SA_19mt, R_r0, rc, whole_pop_mean, 
                            whole_pop_meanj, initerms, risk_class, prob_male_factor)
{
  mh_sd = 0.5;
  tt=0;
  R_rpick = R_r[tt+8];
  Q_t = as.numeric(Q_t);
  Qnext = as.numeric(Qnext);
  
  pop1_pick = s_aframe$totalpop1[tt+1];
  pop8_pick = coeff_r$totalpop8[tt+8];
  
  totalpop1 = s_aframe$totalpop1; 
  totalpop1_pick = (s_aframe$totalpop1[tt+1]*whole_pop_meanj)-Q_t;
  
  totalpop8 = coeff_r$totalpop8;
  totalpop8_pick = (coeff_r$totalpop8[tt+8]*whole_pop_mean)-Q_t; 
  
  s1 = lfactorial(Q_t) - lfactorial(Q_t-Qnext) - lfactorial(Qnext);
  s1 = s1 + (Qnext*log(s_qt)) + ((Q_t-Qnext)*log(1-s_qt));
  
  ww1 = sum(NBA_ft[(1:preg)+((tt+1-1)*preg)]);
  
  ww2 = New_0+sum(NBA_f0);
  ww2 = ww2-New_0-sum(NBA_ft[(1:preg)+((tt+1-1)*preg)]);
  
  ww21 = A_m0-SA_19mt[tt+1];
  
  ww22 = Y_k0[yearl_year]-NA_19ft[tt+1]-NA_19mt[tt+1];
  
  s2 = (ww1*log(s_anext))+(NA_19ft[tt+1]*log(rc[1]*s_anext))+(NA_19mt[tt+1]*log((1-rc[1])*s_anext*prob_male_factor))+(SA_19mt[tt+1]*log(prob_male_factor*s_anext));
  s2 = s2+(ww2*log(1-s_anext))+(ww21*log(1-(prob_male_factor*s_anext)))+(ww22*log(1-(rc[1]*s_anext)-((1-rc[1])*s_anext*prob_male_factor)));
  
  s1 = s1 + sum(initerms) + s2;
  
  ss = (NBA_ft[(preg-1)+((tt+8-1)*preg)]+NBA_ft[preg+((tt+8-1)*preg)]);
  s2 = (New_t[tt+8]*log(R_rpick)) + ((ss-New_t[tt+8])*log(1-R_rpick));
  s1 = s1 + s2;
  s1 = s1 - (0.5*((log(Q_t+1)-log(n01_mean))/sig_01)^2);  
  
  new = rnorm(n=1, Q_t, mh_sd);
  Q_new = round(new, digits=0);
  
  lower = max(Qnext, bounds[1]);
  if((Q_new >= lower) & (Q_new<=bounds[2]))
  {
    s3 = lfactorial(Q_new) - lfactorial(Q_new-Qnext) - lfactorial(Qnext);  
    s3 = s3 + (Qnext*log(s_qt)) + ((Q_new-Qnext)*log(1-s_qt)); 
    
    totalpop1[tt+1] = (totalpop1_pick+Q_new)/whole_pop_meanj;
    totalpop8[tt+8] = (totalpop8_pick+Q_new)/whole_pop_mean;
    
    R_rnext = birth_rate_cal_new3((tt+8), coeff_r, alpha_r, totalpop8, risk_class);
    s_atest = s_a_calc((tt+1), s_aframe, alpha_sa, totalpop1, risk_class);
    
    s3 = lfactorial(Q_new) - lfactorial(Q_new-Qnext) - lfactorial(Qnext);
    s3 = s3 + (Qnext*log(s_qt)) + ((Q_new-Qnext)*log(1-s_qt));
    
    s2 = (ww1*log(s_atest))+(NA_19ft[tt+1]*log(rc[1]*s_atest))+(NA_19mt[tt+1]*log((1-rc[1])*s_atest*prob_male_factor))+(SA_19mt[tt+1]*log(prob_male_factor*s_atest));
    s2 = s2+(ww2*log(1-s_atest))+(ww21*log(1-(prob_male_factor*s_atest)))+(ww22*log(1-(rc[1]*s_atest)-((1-rc[1])*s_atest*prob_male_factor)));
    
    s3 = sum(initerms) + s2;
    
    ss = (NBA_ft[(preg-1)+((tt+8-1)*preg)]+NBA_ft[preg+((tt+8-1)*preg)]);
    s2 = (New_t[tt+8]*log(R_rnext)) + ((ss-New_t[tt+8])*log(1-R_rnext));
    s3 = s3 + s2;
    s3 = s3 - (0.5*((log(Q_new+1)-log(n01_mean))/sig_01)^2);  
    
    diff = s3 - s1;
    diff = diff-(pnorm((Q_new+0.5), mean=Q_t, sd=mh_sd)-pnorm((Q_new-0.5), mean=Q_t, sd=mh_sd));
    diff = diff+(pnorm((Q_t+0.5), mean=Q_new, sd=mh_sd)-pnorm((Q_t-0.5), mean=Q_new, sd=mh_sd));
    #diff = s3 - s1 + log(Q_new+1) - log(Q_t+1); 
    u = runif(n=1, 0, 1);
    if(log(u)<diff)
    {
      Q_t = Q_new;
      s_anext = s_atest; R_rpick = R_rnext;
      pop1_pick = totalpop1[tt+1];
      pop8_pick = totalpop8[tt+8];
    }     
  }
  result = rep(0, 5);
  result[1] = Q_t; result[2] = s_anext; result[3] = R_rpick;
  result[4]=pop1_pick; result[5]=pop8_pick;
  return(result); 
}

initial_hy_calc <- function(NBA_f0, s_ht, s_qt)
{
  ff = 1:7;
  Y1 = round(NBA_f0[6:12]*((s_qt)^5)*((s_ht)^ff), digits=0);
  
  ff1 = 8:13;
  Y2 = round(NBA_f0[1:6]*((s_qt)^5)*((s_ht)^ff1), digits=0);
  
  Y_k01 = append(Y1, Y2);
  
  return(Y_k01);
}

initial_updateY18<-function(preg, yearl_year, Time, N01, N21, N22, n01_mean, sig_01, s_at, R_r, bounds, 
                            s_aframe, coeff_r, alpha_r, alpha_sa, New_0, NBA_ft, NBA_f0, Y_k0, NA_19ft, NA_19mt, 
                            SA_19mt, rc, whole_pop_mean, whole_pop_meanj, initerms, risk_class, prob_male_factor)
{
  mh_sd = 1;
  initerms_pick = initerms;
  tt = 0;
  R_rpick = R_r[tt+8];
  
  pop1_pick = s_aframe$totalpop1[tt+1];
  pop8_pick = coeff_r$totalpop8[tt+8];
  
  totalpop1 = s_aframe$totalpop1; 
  totalpop1_pick = (s_aframe$totalpop1[tt+1]*whole_pop_meanj)-N01;
  
  totalpop8 = coeff_r$totalpop8;
  totalpop8_pick = (coeff_r$totalpop8[tt+8]*whole_pop_mean)-N01; 
  
  ww1 = sum(NBA_ft[(1:preg)+((tt+1-1)*preg)]);
  
  ww2 = New_0+sum(NBA_f0);
  ww2 = ww2-New_0-sum(NBA_ft[(1:preg)+((tt+1-1)*preg)]);
  
  ww21 = A_m0-SA_19mt[tt+1];
  
  ww22 = Y_k0[yearl_year]-NA_19ft[tt+1]-NA_19mt[tt+1];
  
  s2 = (ww1*log(s_at))+(NA_19ft[tt+1]*log(rc[1]*s_at))+(NA_19mt[tt+1]*log((1-rc[1])*s_at*prob_male_factor))+(SA_19mt[tt+1]*log(prob_male_factor*s_at));
  s2 = s2+(ww2*log(1-s_at))+(ww21*log(1-(prob_male_factor*s_at)))+(ww22*log(1-(rc[1]*s_at)-((1-rc[1])*s_at*prob_male_factor)));
  
  s1 = sum(initerms) + s2;
  
  ss = (NBA_ft[(preg-1)+((tt+8-1)*preg)]+NBA_ft[preg+((tt+8-1)*preg)]);
  s2 = (New_t[tt+8]*log(R_rpick)) + ((ss-New_t[tt+8])*log(1-R_rpick));
  s1 = s1 + s2;
  s1 = s1 - (0.5*((log(N01+1)-log(n01_mean))/sig_01)^2);
  
  new = rnorm(n=1, N01, mh_sd);
  N01_new = round(new, digits=0);
  
  lower = max((N21+N22), bounds[1]);
  if((N01_new>=lower) & (N01_new<=bounds[2]))
  {
    totalpop1[tt+1] = (totalpop1_pick+N01_new)/whole_pop_meanj;
    totalpop8[tt+8] = (totalpop8_pick+N01_new)/whole_pop_mean;
    
    R_rnext = birth_rate_cal_new3((tt+8), coeff_r, alpha_r, totalpop8, risk_class);
    s_atest = s_a_calc((tt+1), s_aframe, alpha_sa, totalpop1, risk_class);
    
    initerms_pick[preg+1] = lfactorial(N01_new) - lfactorial(N21) - lfactorial(N22) - lfactorial(N01_new-N21-N22);
    
    ww22 = ww22 - Y_k0[yearl_year] + N01_new; 
    s2 = (ww1*log(s_atest))+(NA_19ft[tt+1]*log(rc[1]*s_atest))+(NA_19mt[tt+1]*log((1-rc[1])*s_atest*prob_male_factor))+(SA_19mt[tt+1]*log(prob_male_factor*s_atest));
    s2 = s2+(ww2*log(1-s_atest))+(ww21*log(1-(prob_male_factor*s_atest)))+(ww22*log(1-(rc[1]*s_atest)-((1-rc[1])*s_atest*prob_male_factor)));
    
    s3 = sum(initerms_pick) + s2;
    
    ss = (NBA_ft[(preg-1)+((tt+8-1)*preg)]+NBA_ft[preg+((tt+8-1)*preg)]);
    s2 = (New_t[tt+8]*log(R_rnext)) + ((ss-New_t[tt+8])*log(1-R_rnext));
    s3 = s3 + s2;
    s3 = s3 - (0.5*((log(N01_new+1)-log(n01_mean))/sig_01)^2);
    
    diff = s3 - s1;
    diff = diff-(pnorm((N01_new+0.5), mean=N01, sd=mh_sd)-pnorm((N01_new-0.5), mean=N01, sd=mh_sd));
    diff = diff+(pnorm((N01+0.5), mean=N01_new, sd=mh_sd)-pnorm((N01-0.5), mean=N01_new, sd=mh_sd));
    #diff = s3 - s1 + log(N01_new+1) -log(N01+1);
    u = runif(n=1, 0, 1);
    if(log(u)<diff)
    {
      N01 = N01_new;
      s_at = s_atest; R_rpick = R_rnext;
      pop1_pick = totalpop1[tt+1];
      pop8_pick = totalpop8[tt+8];
    } 
  }
  result = rep(0, 6);
  result[1] = N01; result[2] = s_at; result[3] = R_rpick;
  result[4]=pop1_pick; result[5]=pop8_pick;
  result[6] = lfactorial(N01) - lfactorial(N21) - lfactorial(N22) - lfactorial(N01-N21-N22);
  return(result);
}


update_NBAfless8_bound_int<-function(kk, preg, tt, Time, nba_prev, nba_fnext, s_at, lambda_19ft, beta_19ft, alpha_19ft, bounds, existing, sigobs, A_ft, alpha_adj, eps)
{
  pick = A_ft[tt]-existing;
  
  if(tt==Time)
  {
    value = max(0, bounds[1]):min(bounds[2], nba_prev);
    prob = rep(0, length(value));
    
    pick = pick + value;
    alpha_19ft = (pick^2/sigobs); beta_19ft=(pick/sigobs);
    pos_a = which(alpha_19ft<alpha_adj); pos_b = which(beta_19ft<alpha_adj);
    if(length(pos_a)!=0){alpha_19ft[pos_a] = alpha_19ft[pos_a] + alpha_adj};
    if(length(pos_b)!=0){beta_19ft[pos_b] = beta_19ft[pos_b] + alpha_adj};
    
    s1 = lfactorial(nba_prev) - lfactorial(value) - lfactorial(nba_prev-value);
    s1 = s1 + (value*log(s_at)) + ((nba_prev-value)*log(1-s_at));
    s1 = s1 - (beta_19ft*lambda_19ft) + ((alpha_19ft-1)*log(lambda_19ft)) + (alpha_19ft*log(beta_19ft)) - lgamma(alpha_19ft); 
    prob = exp(s1);
    
    pos = which(prob<eps);
    if(sum(prob)==0){
      prob = prob + eps;
    }
    prob = prob/sum(prob); 
    
    d = rmultinom(n=1, size=1, prob=prob);
    pos = which(d[,1]==1);
    sample = value[pos]; 
  }  
  
  return(sample);
}

update_NBAf3_bound<-function(kk, preg, tt, Time, nba_prev, NA19, nba_fnext, s_a, lambda_19ft, beta_19ft, alpha_19ft, bound, existing, sigobs, eps)
{
  pick1 = ((beta_19ft-0.5)*sigobs)-existing;
  if(tt<Time){
    lower = max(bound[1], nba_fnext-NA19);
    value = lower:min(bound[2], nba_prev);
    prob = rep(0, length(value));
    for(i in 1:length(value))
    {
      nbaft = value[i];
      pick = pick1 + nbaft;
      alpha_19ft = (pick^2/sigobs)+0.5; beta_19ft=(pick/sigobs)+0.5;
      s1 = lfactorial(nba_prev) -lfactorial(nbaft) - lfactorial(nba_prev-nbaft);
      s1 = s1 + lfactorial(nbaft+NA19) - lfactorial(nba_fnext) - lfactorial(nbaft+NA19-nba_fnext);  
      s1 = s1 + ((nbaft*log(s_a))) + ((nba_prev-nbaft)*log(1-s_a)) + (nba_fnext*log(s_a)) + ((nbaft+NA19-nba_fnext)*log(1-s_a)); 
      s1 = s1 - (beta_19ft*lambda_19ft) + ((alpha_19ft-1)*log(lambda_19ft)) + (alpha_19ft*log(beta_19ft)) - lgamma(alpha_19ft); 
      prob[i] = exp(s1);
      
    } 
    pos = which(prob<eps);
    if(sum(prob)==0){
      prob = prob + eps;
    }
    prob = prob/sum(prob); 
    
    d = rmultinom(n=1, size=1, prob=prob);
    pos = which(d[,1]==1);
    sample = value[pos];     
  }
  
  if(tt==Time){
    value = max(0, bound[1]):min(nba_prev, bound[2]);
    prob = rep(0, length(value));
    for(i in 1:length(value))
    {
      nbaft = value[i];
      pick = pick1 + nbaft;
      alpha_19ft = (pick^2/sigobs)+0.5; beta_19ft=(pick/sigobs)+0.5;
      s1 = -lfactorial(nbaft) - lfactorial(nba_prev-nbaft);
      s1 = s1 + ((nbaft*log(s_a))) + ((nba_prev-nbaft)*log(1-s_a)); 
      s1 = s1 - (beta_19ft*lambda_19ft) + ((alpha_19ft-1)*log(lambda_19ft)) + (alpha_19ft*log(beta_19ft)) - lgamma(alpha_19ft); 
      prob[i] = exp(s1);
      
    } 
    pos = which(prob<eps);
    if(sum(prob)==0){
      prob = prob + eps;
    }
    prob = prob/sum(prob); 
    
    d = rmultinom(n=1, size=1, prob=prob);
    pos = which(d[,1]==1);
    sample = value[pos];     
  }
  
  return(sample);
}


update_NBAf4_bound<-function(kk, preg, tt, Time, nba_prev, NA19prev, nba_fnext, s_a, lambda_19ft, beta_19ft, alpha_19ft, bound, existing,
                             sigobs, A_ft, alpha_adj, eps)
{
  pick1 = A_ft[tt]-existing;
  if(tt<Time){
    lower = max(nba_fnext, bound[1]);
    value = lower:min(bound[2], nba_prev+NA19prev);  
    prob = rep(0, length(value));
    for(i in 1:length(value))
    {
      nbaft = value[i];
      pick = pick1 + nbaft;
      alpha_19ft = (pick^2/sigobs); beta_19ft=(pick/sigobs);
      if(alpha_19ft<alpha_adj){alpha_19ft = alpha_19ft + alpha_adj};
      if(beta_19ft<alpha_adj){beta_19ft = beta_19ft + alpha_adj};
      
      s1 = lfactorial(nba_prev+NA19prev) - lfactorial(nbaft) - lfactorial(nba_prev+NA19prev-nbaft) + lfactorial(nbaft) - lfactorial(nba_fnext) - lfactorial(nbaft-nba_fnext);  
      s1 = s1 + ((nbaft*log(s_a))) + ((nba_prev+NA19prev-nbaft)*log(1-s_a)) + ((nba_fnext)*log(s_a)) + ((nbaft-nba_fnext)*log(1-s_a)); 
      s1 = s1 - (beta_19ft*lambda_19ft) + ((alpha_19ft-1)*log(lambda_19ft)) + (alpha_19ft*log(beta_19ft)) - lgamma(alpha_19ft); 
      prob[i] = exp(s1);
      
    } 
    pos = which(prob<eps);
    if(sum(prob)==0){
      prob = prob + eps;
    }
    prob = prob/sum(prob); 
    
    d = rmultinom(n=1, size=1, prob=prob);
    pos = which(d[,1]==1);
    sample = value[pos];  
  }
  
  if(tt==Time){
    value = max(0, bound[1]):min(bound[2], nba_prev+NA19prev);  
    prob = rep(0, length(value));
    for(i in 1:length(value))
    {
      nbaft = value[i];
      pick = pick1 + nbaft;
      alpha_19ft = (pick^2/sigobs); beta_19ft=(pick/sigobs);
      if(alpha_19ft<alpha_adj){alpha_19ft = alpha_19ft + alpha_adj};
      if(beta_19ft<alpha_adj){beta_19ft = beta_19ft + alpha_adj};
      
      s1 = -lfactorial(nba_prev+NA19prev-nbaft) - lfactorial(nbaft);  
      s1 = s1 + ((nbaft*log(s_a))) + ((nba_prev+NA19prev-nbaft)*log(1-s_a)); 
      s1 = s1 - (beta_19ft*lambda_19ft) + ((alpha_19ft-1)*log(lambda_19ft)) + (alpha_19ft*log(beta_19ft)) - lgamma(alpha_19ft); 
      prob[i] = exp(s1);
      
    } 
    pos = which(prob<eps);
    if(sum(prob)==0){
      prob = prob + eps;
    }
    prob = prob/sum(prob); 
    
    d = rmultinom(n=1, size=1, prob=prob);
    pos = which(d[,1]==1);
    sample = value[pos];    
  }
  return(sample);
}

update_NBAf8_T_bound<-function(kk, preg, tt, Time, nba_prev, nba_ft9, newt, s_a, R_r, lambda_19ft, beta_19ft, alpha_19ft, bound, existing,
                               sigobs, A_ft, alpha_adj, eps)
{
  pick1 = A_ft[tt]-existing;
  #lower = max(0, newt-nba_ft9);
  lower = max(c(bound[1], newt-nba_ft9));
  value = lower:min(bound[2], nba_prev);
  prob = rep(0, length(value));
  if(length(value)!=1){
    for(i in 1:length(value))
    {
      nbaft = value[i];
      pick = pick1 + nbaft;
      alpha_19ft = (pick^2/sigobs); beta_19ft=(pick/sigobs);
      if(alpha_19ft<alpha_adj){alpha_19ft = alpha_19ft + alpha_adj};
      if(beta_19ft<alpha_adj){beta_19ft = beta_19ft + alpha_adj};
      
      s1 = lfactorial(nba_prev) - lfactorial(nbaft) - lfactorial(nba_prev-nbaft);
      s1 = s1 + lfactorial(nbaft+nba_ft9) - lfactorial(newt) - lfactorial(nbaft+nba_ft9-newt);
      s1 = s1 + (nbaft*log(s_a)) + ((nba_prev-nbaft)*log(1-s_a));
      s1 = s1 + (newt*log(R_r)) + ((nbaft+nba_ft9-newt)*log(1-R_r));
      s1 = s1 - (beta_19ft*lambda_19ft) + ((alpha_19ft-1)*log(lambda_19ft)) + (alpha_19ft*log(beta_19ft)) - lgamma(alpha_19ft); 
      prob[i] = exp(s1);
      
    }
    pos = which(prob<eps);
    if(sum(prob)==0){
      prob = prob + eps;
    }
    prob = prob/sum(prob);
    
    d = rmultinom(n=1, size=1, prob=prob);
    pos = which(d[,1]==1);
    sample = value[pos]; 
  }
  if(length(value)==1){
    sample = value[1]; 
  }
  
  return(sample);
}

update_NBAf9_T_bound<-function(nba_fprev8, nba_fprev9, newprev, newt, nba_ft8, s_a, R_r, lambda_19ft, beta_19ft, alpha_19ft, bound, existing,
                               sigobs, A_ft, alpha_adj, eps)
{
  pick1 = A_ft[tt]-existing;
  lower = max(bound[1], newt-nba_ft8);
  upper = min(bound[2], nba_fprev9 + nba_fprev8 - newprev);
  #lower = max(0, newt-nba_ft8);
  value = lower:upper;  
  prob = rep(0, length(value)); 
  if(length(value)!=1){
    for(i in 1:length(value))
    {
      nba_ft9 = value[i];
      pick = pick1 + nba_ft9;
      alpha_19ft = (pick^2/sigobs); beta_19ft=(pick/sigobs);
      if(alpha_19ft<alpha_adj){alpha_19ft = alpha_19ft + alpha_adj};
      if(beta_19ft<alpha_adj){beta_19ft = beta_19ft + alpha_adj};
      
      s1 = lfactorial(nba_fprev9+nba_fprev8-newprev) - lfactorial(nba_ft9) - lfactorial(nba_fprev9+nba_fprev8-newprev-nba_ft9);
      s1 = s1 + lfactorial(nba_ft8+nba_ft9) - lfactorial(newt) - lfactorial(nba_ft8+nba_ft9-newt);
      s1 = s1 + (nba_ft9*log(s_a)) + ((nba_fprev9+nba_fprev8-newprev-nba_ft9)*log(1-s_a));
      s1 = s1 + (newt*log(R_r)) + ((nba_ft8+nba_ft9-newt)*log(1-R_r));
      s1 = s1 - (beta_19ft*lambda_19ft) + ((alpha_19ft-1)*log(lambda_19ft)) + (alpha_19ft*log(beta_19ft)) - lgamma(alpha_19ft); 
      prob[i] = exp(s1);
      
    }
    pos = which(prob<eps);
    if(sum(prob)==0){
      prob = prob + eps;
    }
    prob = prob/sum(prob);
    
    d = rmultinom(n=1, size=1, prob=prob); cat("terminal=", max(prob), "\n");
    pos = which(d[,1]==1);
    sample = value[pos]; 
  }
  if(length(value)==1){
    sample=value[1];
  }
  
  return(sample);
}

update_NAf_bound_new<-function(tt, Time, yearl_18prev, nba_ft3, na_19mt, nba_fnext, s_a, rc, 
                               lambda_19ft, beta_19ft, alpha_19ft, bound, existing, sigobs,
                               eps, A_ft, alpha_adj, prob_male_factor)
{
  pick1 = A_ft[tt]-existing;
  if(tt==Time)
  {
    lower = max(0, bound[1]);
    value = lower:min(bound[2], yearl_18prev-na_19mt);
    if(length(value)>1){
      prob = rep(0, length(value)); 
      for(i in 1:length(value))
      {
        na_19ft = value[i];
        pick = pick1 + na_19ft;
        alpha_19ft = (pick^2/sigobs); beta_19ft=(pick/sigobs);
        if(alpha_19ft<alpha_adj){alpha_19ft = alpha_19ft + alpha_adj};
        if(beta_19ft<alpha_adj){beta_19ft = beta_19ft + alpha_adj};
        
        s1 = lfactorial(yearl_18prev) - lfactorial(na_19mt) - lfactorial(na_19ft) - lfactorial(yearl_18prev-na_19ft-na_19mt);
        s1 = s1 + (na_19mt*log((1-rc[tt])*s_a*prob_male_factor)) + (na_19ft*log(rc[tt]*s_a)) + ((yearl_18prev-na_19ft-na_19mt)*log(1-(rc[tt]*s_a)-((1-rc[tt])*s_a*prob_male_factor)));
        s1 = s1 - (beta_19ft*lambda_19ft) + ((alpha_19ft-1)*log(lambda_19ft)) + (alpha_19ft*log(beta_19ft)) - lgamma(alpha_19ft);   
        prob[i] = exp(s1);
        
      }
      pos = which(prob<eps);
      if(sum(prob)==0){
        prob = prob + eps;
      }
      prob = prob/sum(prob); 
      
      d = rmultinom(n=1, size=1, prob=prob);
      pos = which(d[,1]==1);
      sample = value[pos];     
    }
    if(length(value)==1){
      sample = value[1];
    }
  }
  return(sample);
}

update_NAm_bound_new<-function(tt, Time, yearl_18prev, sa_mt, na_ft, sa_mnext, s_a, rc, lambda_19ft, 
                               beta_19ft, alpha_19ft, bound, existing,
                               sigobs, eps, A_mt, alpha_adj, prob_male_factor)
{
  pick1 = A_mt[tt]-existing;
  
  if(tt==Time)
  {
    lower = max(0, bound[1]);
    value = lower:min(bound[2], yearl_18prev-na_ft);  
    prob = rep(0, length(value)); 
    for(i in 1:length(value))
    {
      na_mt = value[i];
      pick = pick1 + na_mt;
      alpha_19ft = (pick^2/sigobs); beta_19ft=(pick/sigobs);
      pos_a = which(alpha_19ft<alpha_adj); pos_b = which(beta_19ft<alpha_adj);
      if(alpha_19ft<alpha_adj){alpha_19ft = alpha_19ft + alpha_adj};
      if(beta_19ft<alpha_adj){beta_19ft = beta_19ft + alpha_adj};
      
      s1 = lfactorial(yearl_18prev) - lfactorial(na_ft) - lfactorial(na_mt) - lfactorial(yearl_18prev-na_mt-na_ft);
      s1 = s1 + (na_ft*log(rc[tt]*s_a)) + (na_mt*log((1-rc[tt])*s_a*prob_male_factor)) + ((yearl_18prev-na_ft-na_mt)*log(1-(rc[tt]*s_a)-((1-rc[tt])*s_a*prob_male_factor))); 
      s1 = s1 - (beta_19ft*lambda_19ft) + ((alpha_19ft-1)*log(lambda_19ft)) + (alpha_19ft*log(beta_19ft)) - lgamma(alpha_19ft);   
      prob[i] = exp(s1);
      
    }
    pos = which(prob<eps);
    if(sum(prob)==0){
      prob = prob + eps;
    }
    prob = prob/sum(prob); 
    
    d = rmultinom(n=1, size=1, prob=prob);
    pos = which(d[,1]==1);
    sample = value[pos];        
  }
  return(sample);
}


update_SAm_bound_new<-function(tt, Time, n_19mprev, na_mt, sa_mnext, s_a, lambda_19mt, beta_19mt, 
                               alpha_19mt, bound, existing, sigobs, eps, A_mt, alpha_adj, prob_male_factor)
{
  pick1 = A_mt[tt]-existing;
  if(tt==Time)
  {
    lower = max(0, bound[1]);
    value = lower:min(bound[2], n_19mprev);
    prob = rep(0, length(value)); 
    for(i in 1:length(value))
    {
      sa_mt = value[i];
      pick = pick1 + sa_mt;
      alpha_19mt = (pick^2/sigobs); beta_19mt=(pick/sigobs);
      if(alpha_19mt<alpha_adj){alpha_19mt = alpha_19mt + alpha_adj};
      if(beta_19mt<alpha_adj){beta_19mt = beta_19mt + alpha_adj};
      
      s1 = lfactorial(n_19mprev) - lfactorial(sa_mt) - lfactorial(n_19mprev-sa_mt);
      s1 = s1 + (sa_mt*log(s_a*prob_male_factor)) + ((n_19mprev-sa_mt)*log(1-(s_a*prob_male_factor)));
      s1 = s1 - (beta_19mt*lambda_19mt) + ((alpha_19mt-1)*log(lambda_19mt)) + (alpha_19mt*log(beta_19mt)) - lgamma(alpha_19mt);   
      prob[i] = exp(s1);
      
    }
    pos = which(prob<eps);
    if(sum(prob)==0){
      prob = prob + eps;
    }
    prob = prob/sum(prob); 
    
    d = rmultinom(n=1, size=1, prob=prob);
    pos = which(d[,1]==1);
    sample = value[pos];       
  }
  return(sample);
}

update_Yearlkft_bound <- function(kk, age, tt, Time, n_prevtime, n_nextime, s_y, beta_kft, alpha_kft, lambda_kft, boundy, existing,
                                  sigobs, Yearsum_t, alpha_adj, eps)
{
  pick1 = Yearsum_t[tt]-existing;
  if((tt<Time) & (kk<age))
  {
    value = max(n_nextime, boundy[1]):min(n_prevtime, boundy[2]);
    prob = rep(0, length(value));
    for(i in 1:length(value))
    {
      y_kft=value[i];
      pick = pick1 + y_kft;
      alpha_kft = (pick^2/sigobs); beta_kft=(pick/sigobs);
      if(alpha_kft<alpha_adj){alpha_kft = alpha_kft + alpha_adj};
      if(beta_kft<alpha_adj){beta_kft = beta_kft + alpha_adj};
      
      s1 = - lfactorial(n_prevtime-y_kft) - lfactorial(y_kft-n_nextime);
      s1 = s1 + (y_kft*log(s_y));  
      s1 = s1 - (beta_kft*lambda_kft) + ((alpha_kft-1)*log(lambda_kft)) + (alpha_kft*log(beta_kft)) - lgamma(alpha_kft);
      prob[i] = exp(s1);
      
    }
    pos = which(prob<eps);
    if(sum(prob)==0){
      prob = prob + eps;
    }
    prob = prob/sum(prob); 
    
    d = rmultinom(n=1, size=1, prob=prob);
    pos = which(d[,1]==1);
    sample = value[pos];    
    if((sample<n_nextime) | (sample>n_prevtime))
    {  cat(kk, pos, sample, n_nextime, n_prevtime, "investigate the problem\n");   }
  }
  if(tt==Time)
  {
    value = max(0, boundy[1]):min(n_prevtime, boundy[2]);
    prob = rep(0, length(value));
    for(i in 1:length(value))
    {
      y_kft=value[i];
      pick = pick1 + y_kft;
      alpha_kft = (pick^2/sigobs); beta_kft=(pick/sigobs);
      if(alpha_kft<alpha_adj){alpha_kft = alpha_kft + alpha_adj};
      if(beta_kft<alpha_adj){beta_kft = beta_kft + alpha_adj};
      
      s1 = - lfactorial(n_prevtime-y_kft) - lfactorial(y_kft);
      s1 = s1 + (y_kft*log(s_y)) + ((n_prevtime-y_kft)*log(1-s_y));  
      s1 = s1 - (beta_kft*lambda_kft) + ((alpha_kft-1)*log(lambda_kft)) + (alpha_kft*log(beta_kft)) - lgamma(alpha_kft);
      prob[i] = exp(s1);
      
    }
    pos = which(prob<eps);
    if(sum(prob)==0){
      prob = prob + eps;
    }
    prob = prob/sum(prob); 
    
    d = rmultinom(n=1, size=1, prob=prob);
    pos = which(d[,1]==1);
    sample = value[pos];        
  }
  return(sample); 
}

update_Q_3ft_bound<-function(kk, age, time, Time, q_kprev, q_knew, s_q, lambda_3ft, beta_3ft, alpha_3ft, boundq, existing,
                             sigobs, Qsum_t, alpha_adj, eps)
{
  pick1 = Qsum_t[tt]-existing;
  
  if((time<Time) & (kk<age))
  {
    value = max(q_knew, boundq[1]):min(q_kprev, boundq[2]);
    prob = rep(0, length(value)); cumprob = rep(0, length(value));
    for(i in 1:length(value))
    {
      q_kft = value[i];
      pick = pick1 + q_kft;
      alpha_3ft = (pick^2/sigobs); beta_3ft=(pick/sigobs);
      if(alpha_3ft<alpha_adj){alpha_3ft = alpha_3ft + alpha_adj};
      if(beta_3ft<alpha_adj){beta_3ft = beta_3ft + alpha_adj};
      
      s1 = lfactorial(q_kprev) - lfactorial(q_kft) - lfactorial(q_kprev-q_kft) + lfactorial(q_kft) - lfactorial(q_knew) - lfactorial(q_kft-q_knew);
      s1 = s1 + (q_kft*log(s_q)) + ((q_kprev-q_kft)*log(1-s_q)) + (q_knew*log(s_q)) + ((q_kft-q_knew)*log(1-s_q));
      s1 = s1 - (beta_3ft*lambda_3ft) + ((alpha_3ft-1)*log(lambda_3ft)) + (alpha_3ft*log(beta_3ft)) - lgamma(alpha_3ft); 
      prob[i] = exp(s1);
      
    }
    pos = which(prob<eps);
    if(sum(prob)==0){
      prob = prob + eps;
    }
    prob = prob/sum(prob); 
    
    d = rmultinom(n=1, size=1, prob=prob);
    pos = which(d[,1]==1);
    sample = value[pos];    
  }
  if(time==Time)
  {
    value = max(0, boundq[1]):min(q_kprev, boundq[2]);
    prob = rep(0, length(value)); 
    for(i in 1:length(value))
    {
      q_kft = value[i];
      pick = pick1 + q_kft;
      alpha_3ft = (pick^2/sigobs); beta_3ft=(pick/sigobs);
      if(alpha_3ft<alpha_adj){alpha_3ft = alpha_3ft + alpha_adj};
      if(beta_3ft<alpha_adj){beta_3ft = beta_3ft + alpha_adj};
      
      s1 = lfactorial(q_kprev) - lfactorial(q_kprev-q_kft) - lfactorial(q_kft);  
      s1 = s1 + (q_kft*log(s_q)) + ((q_kprev-q_kft)*log(1-s_q));
      s1 = s1 - (beta_3ft*lambda_3ft) + ((alpha_3ft-1)*log(lambda_3ft)) + (alpha_3ft*log(beta_3ft)) - lgamma(alpha_3ft); 
      prob[i] = exp(s1);
      
    }
    pos = which(prob<eps);
    if(sum(prob)==0){
      prob = prob + eps;
    }
    prob = prob/sum(prob); 
    
    d = rmultinom(n=1, size=1, prob=prob);
    pos = which(d[,1]==1);
    sample = value[pos];   
  }
  return(sample);
}

update_Q_3ft_bound<-function(kk, age, time, Time, q_kprev, q_knew, s_q, lambda_3ft, beta_3ft, alpha_3ft, boundq, existing,
                             sigobs, Qsum_t, alpha_adj, eps)
{
  pick1 = Qsum_t[tt]-existing;
  
  if((time<Time) & (kk<age))
  {
    value = max(q_knew, boundq[1]):min(q_kprev, boundq[2]);
    prob = rep(0, length(value)); cumprob = rep(0, length(value));
    for(i in 1:length(value))
    {
      q_kft = value[i];
      pick = pick1 + q_kft;
      alpha_3ft = (pick^2/sigobs); beta_3ft=(pick/sigobs);
      if(alpha_3ft<alpha_adj){alpha_3ft = alpha_3ft + alpha_adj};
      if(beta_3ft<alpha_adj){beta_3ft = beta_3ft + alpha_adj};
      
      s1 = lfactorial(q_kprev) - lfactorial(q_kft) - lfactorial(q_kprev-q_kft) + lfactorial(q_kft) - lfactorial(q_knew) - lfactorial(q_kft-q_knew);
      s1 = s1 + (q_kft*log(s_q)) + ((q_kprev-q_kft)*log(1-s_q)) + (q_knew*log(s_q)) + ((q_kft-q_knew)*log(1-s_q));
      s1 = s1 - (beta_3ft*lambda_3ft) + ((alpha_3ft-1)*log(lambda_3ft)) + (alpha_3ft*log(beta_3ft)) - lgamma(alpha_3ft); 
      prob[i] = exp(s1);
      
    }
    pos = which(prob<eps);
    if(sum(prob)==0){
      prob = prob + eps;
    }
    prob = prob/sum(prob); 
    
    d = rmultinom(n=1, size=1, prob=prob);
    pos = which(d[,1]==1);
    sample = value[pos];    
  }
  if(time==Time)
  {
    value = max(0, boundq[1]):min(q_kprev, boundq[2]);
    prob = rep(0, length(value)); 
    for(i in 1:length(value))
    {
      q_kft = value[i];
      pick = pick1 + q_kft;
      alpha_3ft = (pick^2/sigobs); beta_3ft=(pick/sigobs);
      if(alpha_3ft<alpha_adj){alpha_3ft = alpha_3ft + alpha_adj};
      if(beta_3ft<alpha_adj){beta_3ft = beta_3ft + alpha_adj};
      
      s1 = lfactorial(q_kprev) - lfactorial(q_kprev-q_kft) - lfactorial(q_kft);  
      s1 = s1 + (q_kft*log(s_q)) + ((q_kprev-q_kft)*log(1-s_q));
      s1 = s1 - (beta_3ft*lambda_3ft) + ((alpha_3ft-1)*log(lambda_3ft)) + (alpha_3ft*log(beta_3ft)) - lgamma(alpha_3ft); 
      prob[i] = exp(s1);
      
    }
    pos = which(prob<eps);
    if(sum(prob)==0){
      prob = prob + eps;
    }
    prob = prob/sum(prob); 
    
    d = rmultinom(n=1, size=1, prob=prob);
    pos = which(d[,1]==1);
    sample = value[pos];   
  }
  return(sample);
}

update_NnewT<-function(nba_fprev8, nba_fprev9, R_r, lambda_1t, beta_1t, alpha_1t, existing,
                       sigobs, New_t, alpha_adj, eps)
{
  pick1 = New_t[tt]-existing;
  
  value = 0:(nba_fprev8+nba_fprev9);
  prob = rep(0, length(value)); 
  for(i in 1:length(value))
  {
    newt = value[i];
    pick = pick1 + newt;
    alpha_1t = (pick^2/sigobs); beta_1t=(pick/sigobs);
    if(alpha_1t<alpha_adj){alpha_1t = alpha_1t + alpha_adj};
    if(beta_1t<alpha_adj){beta_1t = beta_1t + alpha_adj};
    
    s1 = lfactorial(nba_fprev8+nba_fprev9) - lfactorial(newt) - lfactorial(nba_fprev8+nba_fprev9-newt);
    s1 = s1 + (newt*log(R_r)) + ((nba_fprev8+nba_fprev9-newt)*log(1-R_r));  
    s1 = s1 - (beta_1t*lambda_1t) + ((alpha_1t-1)*log(lambda_1t)) + (alpha_1t*log(beta_1t)) - lgamma(alpha_1t);
    prob[i] = exp(s1);
    
  }
  if(sum(prob)==0){
    prob = prob + eps;
  }
  prob = prob/sum(prob);
  
  d = rmultinom(n=1, size=1, prob=prob);
  pos = which(d[,1]==1);
  sample = value[pos];
  return(sample);
}

convert_alphabeta_diff<-function(sigobs_vec, New_t, Qsum_t, Yearsum_t, A_ft, A_mt, alpha_adj)
{
  
  alpha_newt = (New_t^2/sigobs_vec$New); beta_newt = (New_t/sigobs_vec$New);
  pos = which(alpha_newt<alpha_adj); pos1 = which(beta_newt<alpha_adj);
  if(length(pos)!=0){ alpha_newt[pos] = alpha_newt[pos] + alpha_adj};
  if(length(pos1)!=0){beta_newt[pos1] = beta_newt[pos1] + alpha_adj};
  
  alpha_qt = (Qsum_t^2/sigobs_vec$Quarter); beta_qt = (Qsum_t/sigobs_vec$Quarter); 
  pos = which(alpha_qt<alpha_adj); pos1 = which(beta_qt<alpha_adj);
  if(length(pos)!=0){alpha_qt[pos] = alpha_qt[pos] + alpha_adj};
  if(length(pos1)!=0){beta_qt[pos1] = beta_qt[pos1] + alpha_adj};
  
  alpha_yearlt = (Yearsum_t^2/sigobs_vec$Hyearling);  beta_yearlt = (Yearsum_t/sigobs_vec$Hyearling);
  pos = which(alpha_yearlt<alpha_adj); pos1 = which(beta_yearlt<alpha_adj);
  if(length(pos)!=0){alpha_yearlt[pos] = alpha_yearlt[pos] + alpha_adj}; 
  if(length(pos1)!=0){beta_yearlt[pos1] = beta_yearlt[pos1] + alpha_adj};
  
  alpha_adultft = (A_ft^2/sigobs_vec$Femaleadult);  beta_adultft = (A_ft/sigobs_vec$Femaleadult);
  pos = which(alpha_adultft<alpha_adj); pos1 = which(beta_adultft<alpha_adj);
  if(length(pos)!=0){alpha_adultft[pos] = alpha_adultft[pos] + alpha_adj};
  if(length(pos1)!=0){beta_adultft[pos1] = beta_adultft[pos1] + alpha_adj};
  
  alpha_adultmt = (A_mt^2/sigobs_vec$Maleadult);   beta_adultmt = (A_mt/sigobs_vec$Maleadult);
  pos = which(alpha_adultmt<alpha_adj); pos1 = which(beta_adultmt<alpha_adj);
  if(length(pos)!=0){alpha_adultmt[pos] = alpha_adultmt[pos] + alpha_adj};
  if(length(pos1)!=0){beta_adultmt[pos1] = beta_adultmt[pos1] + alpha_adj};
  
  returnlist = list(alpha_newt=alpha_newt, alpha_qt=alpha_qt, alpha_yearlt=alpha_yearlt, alpha_adultft=alpha_adultft, alpha_adultmt=alpha_adultmt, beta_newt=beta_newt, beta_qt=beta_qt, 
                    beta_yearlt=beta_yearlt, beta_adulft=beta_adultft, beta_adulmt=beta_adultmt);
  return(returnlist);
}
