# Supplementary material for: Hierarchical Bayesian Integrated Modeling of Age- and Sex-Structured Wildlife Population Dynamics
Source: J Agric Biol Environ Stat. 2024 Jul 2;30(4):1068–93. doi: 10.1007/s13253-024-00634-w (PMC12559060; doi:10.1007/s13253-024-00634-w)
Supplement: Supplementary file 5 — (zip 1301 KB) [file 13253_2024_634_MOESM5_ESM.zip › R code_Input_Output_Data_Subroutines_Function_Descriptions/subroutines/survival_rates_sex_ratio_simple.R]

options(digits=22);

source("subroutines/assisting_codes.R");

update_R_r_int <- function(Time, totalpop8, popul0, month30, min0, min0_5, 
                           max0, max0_3, max0_4, Month3, min, min_5, max, 
                           max_3, max_4, rain, rainfall0, nba_f0, New_0, 
                           New_t, NBA_ft, R_r, R_r0, risk_new, risk_new1, alpha_r, 
                           rho_r, bound_r_low, bound_r_up, eps, scales_r,
                           alpha_r_nean, sig_0r, mh_0r)
{
  R_r_new = rep(0, Time);
  logprob = 0;
  tt=0;
  s1 = lfactorial(nba_f0)  - lfactorial(New_0) - lfactorial(nba_f0-New_0);   
  s1 = s1 + (New_0*log(R_r0)) + ((nba_f0-New_0)*log(1-R_r0));  
  logprob = logprob + s1;
  for(tt in 1:Time){
    nba_fprev8 = NBA_ft[preg-1+((tt-1)*preg)]; nba_fprev9 = NBA_ft[preg+((tt-1)*preg)]; 
    s1 = lfactorial(nba_fprev8+nba_fprev9)  - lfactorial(New_t[tt]) - lfactorial(nba_fprev8+nba_fprev9-New_t[tt]);   
    s1 = s1 + (New_t[tt]*log(R_r[tt])) + ((nba_fprev8+nba_fprev9-New_t[tt])*log(1-R_r[tt]));  
    logprob = logprob + s1;
  }
  logprob = logprob - (0.5*sum(((alpha_r-alpha_r_mean)^2)/sig_0r));
  
  ####### new values #######
  alpha_r_new = rep(0, length(alpha_r));
  rho_r_new = rep(0, length(alpha_r));
  
  change_ep = rep(0, 1);
  change_ep = rnorm(n=1, mean=0, sd=1);
  change_ep = abs(change_ep);
  
  z_change = rep(0, length(change_ep));
  z_change = rbinom(n=length(alpha_r), size=1, prob=0.5);
  z_change[z_change==0] = -1;
  
  alpha_r_new = alpha_r+(scales_r*z_change*change_ep);
  
  logprob_new = 0;
  tt=0;
  R_r_new0 = alpha_r_new[1]+(alpha_r_new[2]*(month30^2))+(alpha_r_new[3]*(month30^3))+
    (alpha_r_new[4]*(rainfall0[1]^2))+(alpha_r_new[5]*month30)+
    (alpha_r_new[6]*popul0[1])+(alpha_r_new[7]*rainfall0[1])+
    (alpha_r_new[8]*min0[1])+(alpha_r_new[9]*max0[1]);
  R_r_new0 = exp(R_r_new0)/(1+exp(R_r_new0));
  
  if(R_r_new0!=0){
    R_r_new0 = R_r_new0 - (R_r_new0*risk_new); 
  }
  
  s1 = lfactorial(nba_f0)  - lfactorial(New_0) - lfactorial(nba_f0-New_0);   
  s1 = s1 + (New_0*log(R_r_new0)) + ((nba_f0-New_0)*log(1-R_r_new0));       
  logprob_new = logprob_new + s1;
  for(tt in 1:Time){
    nba_fprev8 = NBA_ft[preg-1+((tt-1)*preg)]; nba_fprev9 = NBA_ft[preg+((tt-1)*preg)]; 
    
    R_r_new[tt] = alpha_r_new[1]+(alpha_r_new[2]*(Month3[tt]^2))+
      (alpha_r_new[3]*(Month3[tt]^3))+(alpha_r_new[4]*(rain[tt]^2))+(alpha_r_new[5]*Month3[tt])+
      (alpha_r_new[6]*totalpop8[tt])+(alpha_r_new[7]*(rain[tt]))+(alpha_r_new[8]*min[tt])+
      (alpha_r_new[9]*max[tt]);
    R_r_new[tt] = exp(R_r_new[tt])/(1+exp(R_r_new[tt]));
    
    if(R_r_new[tt]>0){
      R_r_new[tt] = R_r_new[tt]-(R_r_new[tt]*risk_new1[tt]);
    }
    
    s1 = lfactorial(nba_fprev8+nba_fprev9)  - lfactorial(New_t[tt]) - lfactorial(nba_fprev8+nba_fprev9-New_t[tt]);   
    s1 = s1 + (New_t[tt]*log(R_r_new[tt])) + ((nba_fprev8+nba_fprev9-New_t[tt])*log(1-R_r_new[tt]));  
    if(is.na(s1)==T){ cat(tt, " : NA produced\n");}
    logprob_new = logprob_new + s1;
  }
  logprob_new = logprob_new - (0.5*sum(((alpha_r_new-alpha_r_mean)^2)/sig_0r));
  
  uu = runif(n=1, 0, 1); change=0;
  diff = logprob_new - logprob;  #cat(logprob_new, logprob, diff, log(uu), "\n");
  if(log(uu) < diff){
    alpha_r=alpha_r_new;
    rho_r = rho_r_new;
    R_r = R_r_new;
    logprob = logprob_new;
    change=1;
  }
  
  add = c(c(rho_r, change), rep(NA, (length(R_r)-length(rho_r)-1)));
  add1 = cbind(R_r, add);
  add2 = c(c(alpha_r, change), rep(NA, (length(R_r)-length(alpha_r)-1)));
  add1 = cbind(add1, add2);
  return(add1);
}


update_s_a_int <- function(Time, preg, yearl_year, season_time, NA_19ft, 
                           NA_19mt, A_m0, NBA_ft, SA_19mt, Y_k0, Y_kt, 
                           rain_lag4, rain_lag5, rain_lag7, wet1, s_a, alpha_sa,
                           totalpop1, risk_adult1, rho_sa, bound_a_low, 
                           bound_a_up, scales_a, alpha_sa_mean, sig_0a,
                           prob_male_factor, rc, mh_0a)
{
  #print("enter the dragon\n");
  
  first_compot = rep(0, Time); second_compot = rep(0, Time);
  third_compot = rep(0, Time); fourth_compot = rep(0, Time);
  for(tt in 1:Time){
    first_compot[tt] = NA_19ft[tt] + NA_19mt[tt] + sum(NBA_ft[(1:preg)+((tt-1)*preg)]) + SA_19mt[tt];
    
    if(tt==1){
      second_compot[tt] =  sum(NBA_f0);
      second_compot[tt] = second_compot[tt] - sum(NBA_ft[(1:preg)+((tt-1)*preg)]);
      
      third_compot[tt] = Y_k0[yearl_year]-NA_19ft[tt]-NA_19mt[tt];
      
      fourth_compot[tt] = A_m0-SA_19mt[tt];
    }
    if(tt>1){
      second_compot[tt] = sum(NBA_ft[(1:preg)+((tt-1-1)*preg)])+NA_19ft[tt-1];
      second_compot[tt] = second_compot[tt] - sum(NBA_ft[(1:preg)+((tt-1)*preg)]);
      
      third_compot[tt] = Y_kt[yearl_year+ ((tt-1-1)*yearl_year)]-NA_19ft[tt]-NA_19mt[tt];
      
      fourth_compot[tt] = SA_19mt[tt-1]+NA_19mt[tt-1]-SA_19mt[tt];
    }
  }
  
  #cat("crossing bar1", "\n");
  logprob = 0;  
  for(tt in 1:Time){
    logprob = logprob + (first_compot[tt]*log(s_a[tt]));
    
    logprob = logprob + (second_compot[tt]*log(1-s_a[tt]));
    
    logprob = logprob + (third_compot[tt]*log(1-(rc[tt]*s_a[tt])-((1-rc[tt])*prob_male_factor*s_a[tt])));
    
    logprob = logprob + (fourth_compot[tt]*log(1-(prob_male_factor*s_a[tt])));
  } 
  logprob = logprob - (0.5*sum(((alpha_sa-alpha_sa_mean)^2)/sig_0a));
  #cat("crossing bar2", "\n");
  
  ##### alpha_a update ###############
  s_a_new = rep(0, Time);
  rho_sa_new = rep(0, length(rho_sa));
  
  alpha_sa_new = rnorm(n=length(alpha_sa), mean=alpha_sa, sd=mh_0a);
  
  logprob_new = 0; detect=0;
  for(tt in 1:Time){
    
    if(tt==1){      
      s_a_new[tt] = alpha_sa_new[season_time[tt]]+(alpha_sa_new[3]*totalpop1[tt])+
        (alpha_sa_new[4]*rain_lag4[tt])+(alpha_sa_new[5]*rain_lag5[tt])+
        (alpha_sa_new[6]*rain_lag6[tt])+(alpha_sa_new[7]*rain_lag7[tt])+
        (alpha_sa_new[8]*wet1[tt]);
      s_a_new[tt] = exp(-s_a_new[tt])/(1+exp(-s_a_new[tt])); 
    }
    if(tt>1){
      s_a_new[tt] = alpha_sa_new[season_time[tt]]+(alpha_sa_new[3]*totalpop1[tt])+
        (alpha_sa_new[4]*rain_lag4[tt])+(alpha_sa_new[5]*rain_lag5[tt])+
        (alpha_sa_new[6]*rain_lag6[tt])+(alpha_sa_new[7]*rain_lag7[tt])+
        (alpha_sa_new[8]*wet1[tt]);  
      s_a_new[tt] = exp(-s_a_new[tt])/(1+exp(-s_a_new[tt])); 
    }
    if((log(s_a_new[tt])==-Inf) | (log(1-s_a_new[tt])==-Inf)){
      detect = 1;   cat("check log : ", log(s_a_new[tt]), log(1-s_a_new[tt]), "\n");
      break;
    }
    if(s_a_new[tt]!=0){
      s_a_new[tt] = s_a_new[tt]-(s_a_new[tt]*risk_adult1[tt]);
    }
    
    logprob_new = logprob_new + (first_compot[tt]*log(s_a_new[tt]));
    
    logprob_new = logprob_new + (second_compot[tt]*log(1-s_a_new[tt]));
    
    logprob_new = logprob_new + (third_compot[tt]*log(1-(rc[tt]*s_a_new[tt])-((1-rc[tt])*prob_male_factor*s_a_new[tt])));
    
    logprob_new = logprob_new + (fourth_compot[tt]*log(1-(prob_male_factor*s_a_new[tt])));
  }
  logprob_new = logprob_new - (0.5*sum(((alpha_sa_new-alpha_sa_mean)^2)/sig_0a));
  
  #if(min(s_a_new)>=0.9916){
  uu = runif(n=1, 0, 1);
  diff = logprob_new - logprob;  change=0; 
  #cat(logprob_new, logprob, diff, log(uu), "\n");
  
  if((log(uu) < diff) & (detect==0)){
    alpha_sa = alpha_sa_new;  rho_sa = rho_sa_new;
    s_a = s_a_new;
    logprob = logprob_new;
    change = 1;
  }
  
  add = c(c(rho_sa, change), rep(NA, (length(s_a)-length(rho_sa)-1)));
  add1 = cbind(s_a, add);
  add2 = c(c(alpha_sa, change), rep(NA, (length(s_a)-length(alpha_sa)-1)));
  add1 = cbind(add1, add2);
  
  return(as.matrix(add1));
}

update_s_y_int_new <- function(Time, quart_year, yearl_year, Y_k0, Y_kt, Q_k0, Q_kt,
                               s_y, alpha_sy, Month2, earlywet1, risk_half1,
                               rho_sy, bound_y_low, bound_y_up, scales_y,
                               alpha_sy_mean, sig_0y, mh_0y)
{
  
  first_compot = rep(0, Time); second_compot = rep(0, Time);
  for(tt in 1:Time){
    first_compot[tt] = sum(Y_kt[(1:yearl_year)+((tt-1)*yearl_year)]);
    
    if(tt==1){
      second_compot[tt] = Q_k0[quart_year] + sum(Y_k0[1:(yearl_year-1)]);
      second_compot[tt] = second_compot[tt] - first_compot[tt];
    }
    if(tt>1){
      second_compot[tt] = Q_kt[quart_year+((tt-1-1)*quart_year)] + sum(Y_kt[(1:(yearl_year-1))+((tt-1-1)*yearl_year)]);
      second_compot[tt] = second_compot[tt] - first_compot[tt];
    }
  }
  
  logprob = 0;  
  for(tt in 1:Time){
    logprob = logprob + (first_compot[tt]*log(s_y[tt]))
    
    logprob = logprob + (second_compot[tt]*log(1-s_y[tt]));
  } 
  logprob = logprob - (0.5*sum(((alpha_sy-alpha_sy_mean)^2)/sig_0y));
  
  ##### alpha_y update ###############
  alpha_sy_new = rep(0, length(alpha_sy));
  rho_sy_new = rep(0, length(rho_sy));
  s_y_new = rep(0, Time);
  
  alpha_sy_new = rnorm(n=length(alpha_sy), mean=alpha_sy, sd=mh_0y);
  
  logprob_new = 0;
  for(tt in 1:Time){
    
    if(tt==1){
      s_y_new[tt] = alpha_sy_new[Month2[tt]] + (alpha_sy_new[13]*earlywet1[tt]);
      
      s_y_new[tt] = exp(s_y_new[tt])/(1+exp(s_y_new[tt]));
    }
    if(tt>1){
      s_y_new[tt] = alpha_sy_new[Month2[tt]] + (alpha_sy_new[13]*earlywet1[tt]);
      
      s_y_new[tt] = exp(s_y_new[tt])/(1+exp(s_y_new[tt]));
    }
    
    if(s_y_new[tt]!=0){
      s_y_new[tt] = s_y_new[tt]-(s_y_new[tt]*risk_half1[tt]);
    }
    logprob_new = logprob_new + (first_compot[tt]*log(s_y_new[tt]));
    
    logprob_new = logprob_new + (second_compot[tt]*log(1-s_y_new[tt]));
    
  }
  logprob_new = logprob_new - (0.5*sum(((alpha_sy_new-alpha_sy_mean)^2)/sig_0y));
  
  uu = runif(n=1, 0, 1);  change=0;
  diff = logprob_new - logprob;
  if(log(uu) < diff){
    alpha_sy = alpha_sy_new;  rho_sy = rho_sy_new;
    s_y = s_y_new;
    
    logprob = logprob_new;
    change = 1;
  }
  
  add = c(c(rho_sy, change), rep(NA, (length(s_y)-length(rho_sy)-1)));
  add1 = cbind(s_y, add);
  add2 = c(c(alpha_sy, change), rep(NA, (length(s_y)-length(alpha_sy)-1)));
  add1 = cbind(add1, add2);
  
  return(as.matrix(add1)); 
}


update_s_q_int <- function(Time, quart_year, Q_k0, Q_kt, New_0, New_t, s_q, 
                           alpha_sq, Month2, D1, mavrain3_4, dry1, risk_quarter1,
                           rho_sq, bound_q_low, bound_q_up, scales_q,
                           alpha_sq_mean, sig_0q, mh_0q)
{
  
  first_compot = rep(0, Time); second_compot = rep(0, Time);
  for(tt in 1:Time){
    first_compot[tt] = sum(Q_kt[(1:quart_year)+((tt-1)*quart_year)]);
    
    if(tt==1){
      second_compot[tt] = New_0 + sum(Q_k0[1:(quart_year-1)]);
      second_compot[tt] = second_compot[tt] - first_compot[tt];
    }
    if(tt>1){
      second_compot[tt] = New_t[tt-1] + sum(Q_kt[(1:(quart_year-1))+((tt-1-1)*quart_year)]);
      second_compot[tt] = second_compot[tt] - first_compot[tt];
    }
  }
  
  logprob = 0;  
  for(tt in 1:Time){
    logprob = logprob + (first_compot[tt]*log(s_q[tt]))
    
    logprob = logprob + (second_compot[tt]*log(1-s_q[tt]));
  } 
  logprob = logprob - (0.5*sum(((alpha_sq-alpha_sq_mean)^2)/sig_0q));
  
  ###### alpha_q update ##############################
  alpha_sq_new = rep(0, length(alpha_sq));
  rho_sq_new = rep(0, length(rho_sq));
  s_q_new = rep(0, Time); 
  
  change_ep = rep(0, length(alpha_sq));
  change_ep = rnorm(n=1, mean=0, sd=1);
  change_ep = abs(change_ep);
  
  z_change = rep(0, length(change_ep));
  z_change = rbinom(n=length(alpha_sq), size=1, prob=0.5);
  z_change[z_change==0] = -1;
  
  alpha_sq_new = alpha_sq+(scales_q*z_change*change_ep);
  
  logprob_new = 0;
  for(tt in 1:Time){
    
    if(tt==1){
      s_q_new[tt] = alpha_sq_new[Month2[tt]]+(alpha_sq_new[13]*dry1[tt])+
        (alpha_sq_new[14]*mavrain3_4[tt]);
      s_q_new[tt] = exp(s_q_new[tt])/(1+exp(s_q_new[tt]));
    }
    if(tt>1){
      s_q_new[tt] = alpha_sq_new[Month2[tt]]+(alpha_sq_new[13]*dry1[tt])+
        (alpha_sq_new[14]*mavrain3_4[tt]); 
      s_q_new[tt] = exp(s_q_new[tt])/(1+exp(s_q_new[tt]));
    }
    if(s_q_new[tt]!=0){
      s_q_new[tt] = s_q_new[tt]-(s_q_new[tt]*risk_quarter1[tt]);
    }
    logprob_new = logprob_new + (first_compot[tt]*log(s_q_new[tt]))
    
    logprob_new = logprob_new + (second_compot[tt]*log(1-s_q_new[tt]));
    
  }
  logprob_new = logprob_new - (0.5*sum(((alpha_sq_new-alpha_sq_mean)^2)/sig_0q));
  
  uu = runif(n=1, 0, 1); change=0;
  diff = logprob_new - logprob;
  if(log(uu) < diff){
    alpha_sq = alpha_sq_new; rho_sq = rho_sq_new;
    s_q = s_q_new;
    
    logprob = logprob_new;
    change = 1;
  }
  
  add = c(c(rho_sq, change), rep(NA, (length(s_q)-length(rho_sq)-1)));
  add1 = cbind(s_q, add);
  add2 = c(c(alpha_sq, change), rep(NA, (length(s_q)-length(alpha_sq)-1)));
  add1 = cbind(add1, add2);
  
  return(as.matrix(add1)); 
}

update_sexratio <- function(NA_19ft, NA_mt, alpha_sratio, covar_sframe, rc, scales_mf,
                            alpha_sratio_mean, sig_0sratio){
  
  logprob = 0;
  logprob = logprob + sum(NA_19ft*log(rc)) + sum(NA_19mt*log(1-rc));
  logprob = logprob - (0.5*sum(((alpha_sratio-alpha_sratio_mean)^2)/sig_0sratio));
  
  ########### update new parameter ##########
  alpha_sratio_new = rep(0, length(alpha_sratio));
  
  change_ep = rep(0, length(alpha_sratio));
  change_ep = rnorm(n=1, mean=0, sd=1);
  change_ep = abs(change_ep);
  
  z_change = rep(0, length(change_ep));
  z_change = rbinom(n=length(alpha_sratio), size=1, prob=0.5);
  z_change[z_change==0] = -1;
  
  alpha_sratio_new = alpha_sratio+(scales_mf*z_change*change_ep);
  
  rc_new = covar_sframe %*% alpha_sratio_new;
  rc_new = exp(rc_new)/(1+exp(rc_new));
  
  ######################################
  logprob_new = 0;
  logprob_new = logprob_new + sum(NA_19ft*log(rc_new)) + sum(NA_19mt*log(1-rc_new));
  logprob_new = logprob_new - (0.5*sum(((alpha_sratio_new-alpha_sratio_mean)^2)/sig_0sratio));
  
  uu = runif(n=1, 0, 1); change=0;
  diff = logprob_new - logprob;
  if(log(uu) < diff){
    alpha_sratio = alpha_sratio_new;
    rc = rc_new;
    change = 1;
  }
  
  add = c(c(alpha_sratio), rep(NA, (length(rc)-length(alpha_sratio))));
  add1 = cbind(rc, add);
  
  return(add1);
}
