# Supplementary material for: Hierarchical Bayesian Integrated Modeling of Age- and Sex-Structured Wildlife Population Dynamics
Source: J Agric Biol Environ Stat. 2024 Jul 2;30(4):1068–93. doi: 10.1007/s13253-024-00634-w (PMC12559060; doi:10.1007/s13253-024-00634-w)
Supplement: Supplementary file 6 — (zip 83 KB) [file 13253_2024_634_MOESM6_ESM.zip]

Archive with 5 entries (5 files):
- store_adultf.txt
- store_new.txt
- store_adultm.txt
- store_quarter.txt
- store_hyearling.txt
