# Supplementary material for: Hierarchical Bayesian Integrated Modeling of Age- and Sex-Structured Wildlife Population Dynamics
Source: J Agric Biol Environ Stat. 2024 Jul 2;30(4):1068–93. doi: 10.1007/s13253-024-00634-w (PMC12559060; doi:10.1007/s13253-024-00634-w)
Supplement: Supplementary file 6 — (zip 83 KB) [file 13253_2024_634_MOESM6_ESM.zip › store_adultf.txt]

"Name" "beta1" "beta2" "beta3" "beta4" "beta5" "beta6" "beta7" "beta8"
"time1" "-0.000402697880220119" "0.000389340344406394" "-0.11588311385046" "-0.0107002573243518" "0.000700183143046405" "-0.0251536711422614" "0.0193991966674066" "0.0329870933807126"
"time2" "-0.00414392520075246" "0.00430653311065233" "-0.120655849425466" "-0.0101546020563984" "0.000991655487398045" "-0.0270042606866363" "0.0180402625318303" "0.016146253684952"
"time3" "-0.0070149403102221" "0.0080270450635266" "-0.12051627550956" "-0.0116147841619347" "-0.000242260820990175" "-0.0283240924899978" "0.0172077196357171" "0.00273212118651039"
"time4" "-0.00443024548223451" "0.00733050727282173" "-0.125704191369937" "-0.0108091693234273" "-0.000705573439351893" "-0.0280484278206945" "0.0160745634984451" "-0.015553636864549"
"time5" "-0.00205733509345331" "0.00644938765803646" "-0.129951752906888" "-0.00918628166037688" "-0.000459794364157305" "-0.0286300888329657" "0.0170772670061756" "-0.0338953752217493"
"time6" "0.000671281966636076" "0.00545003344425212" "-0.132948945002716" "-0.00828017072534279" "0.00109189273706562" "-0.0280088675481862" "0.0172899280776725" "-0.0501112847333654"
"time7" "0.00333305958414132" "0.00261899071608567" "-0.136408504839383" "-0.00774783335650277" "0.00108462036273077" "-0.0274752911302499" "0.0189974083665449" "-0.0706424963696782"
"time8" "0.00570097121100911" "-0.000838307528575077" "-0.139188301175684" "-0.00728256286598604" "0.00127167607308633" "-0.0272314293803409" "0.020903804110214" "-0.0902046677008315"
"time9" "0.00809707213450197" "-0.00368881987454881" "-0.142125138164945" "-0.00621975834147902" "0.0018060463181939" "-0.0273240695526523" "0.0226173578112911" "-0.107938079556493"
"time10" "0.00989683913379789" "-0.00637988977295435" "-0.147664348872913" "-0.00792663207765354" "0.00242369696327017" "-0.0255490222347827" "0.0233360427488893" "-0.117296279670597"
"time11" "0.0126157250962812" "-0.00856051127808612" "-0.153754387999889" "-0.00555227612374211" "0.00389119470797197" "-0.024882658672016" "0.0248045760912585" "-0.127465387948425"
"time12" "0.00773796481429227" "-0.00428808794047239" "-0.158194566186185" "-0.0072534999417141" "0.00622679751519831" "-0.0259268856556212" "0.025205778845758" "-0.131318175381337"
"time13" "0.00315211737294398" "-0.000188173034842027" "-0.163868922521402" "-0.00879133031184751" "0.00511355423776364" "-0.0252802506585268" "0.0255986018162894" "-0.143743498514317"
"time14" "-0.00104215699401314" "0.00371561420521627" "-0.164752227494216" "-0.0104550268484597" "0.0030177752565182" "-0.0269254058014704" "0.0263443917362998" "-0.154942059444925"
"time15" "-0.00529803850541369" "0.00780511232570456" "-0.166836711297935" "-0.0107955072825685" "0.00098245091142337" "-0.0284122086813941" "0.0255973044544796" "-0.167266667400673"
"time16" "-0.00299079779913382" "0.00539177838665996" "-0.168579602818638" "-0.010511949330668" "-0.000142575216115034" "-0.0303794749393231" "0.0247296333952349" "-0.181470263564719"
"time17" "-0.00103417966063653" "0.00309270270638292" "-0.170641522168965" "-0.00971003402631821" "-0.00024202066631711" "-0.0313815035595241" "0.0242649334405894" "-0.19441971594851"
"time18" "0.00101714794895535" "0.00110608184694471" "-0.172330540310827" "-0.00976947712214409" "0.00016278601958638" "-0.0311515750497213" "0.0245715633780745" "-0.206411932195342"
"time19" "0.00279559672100055" "-0.000276635642321781" "-0.173397065315628" "-0.00871265674498643" "-0.000459102058907544" "-0.030814110190234" "0.0262758049073354" "-0.218780060608295"
"time20" "0.00440364833037205" "-0.00146431875103937" "-0.174572254111602" "-0.00784846096868054" "1.48808050467901e-05" "-0.0314579929605695" "0.0283466739186559" "-0.229883546150258"
"time21" "0.00607329007962056" "-0.00260505361161865" "-0.175434278199688" "-0.00722584647132451" "0.000133953173328288" "-0.0309121813181371" "0.0295853106650291" "-0.240365077941955"
"time22" "0.00751562089035974" "-0.00385942384781499" "-0.172244231377826" "-0.00693571170268407" "0.000398225482489959" "-0.0298426276706846" "0.0314710241647878" "-0.248108154484439"
"time23" "0.00893453529345513" "-0.00410658546849605" "-0.170038669416886" "-0.00593142183598958" "0.00199211234915692" "-0.0283753211474111" "0.0327710809811633" "-0.249561973933703"
"time24" "0.00520620088537114" "-0.000377483246923336" "-0.173278153779471" "-0.00651592602961557" "-0.00110080520450661" "-0.0299424479703214" "0.0343338420370537" "-0.248188264700572"
"time25" "0.00203723640121075" "0.00312303248795169" "-0.178654929732477" "-0.00726037046025384" "0.000149047947639124" "-0.0309872260654484" "0.0345565249648157" "-0.253560590938675"
"time26" "-0.00125920142803843" "0.00620512556459829" "-0.183134971910061" "-0.00718588181813914" "0.000789450702907176" "-0.0312390191620588" "0.0347901539314312" "-0.259956828510838"
"time27" "-0.00398096176354526" "0.00901547386513642" "-0.184346502703811" "-0.00779939529230909" "0.000466110387207462" "-0.031665811846856" "0.0353516171640431" "-0.267457155991054"
"time28" "-0.00223530013782142" "0.00781252436603553" "-0.184433121698267" "-0.00817166428896297" "-0.000765861439093139" "-0.0317324266969162" "0.0356259770867627" "-0.276314937477817"
"time29" "-0.000180233424760866" "0.00661983692324772" "-0.185264212259872" "-0.00739614782747537" "-0.00160470878603291" "-0.0327412139162217" "0.0359490198580008" "-0.285156078964333"
"time30" "0.00167357918776014" "0.00562463094008713" "-0.185841016331856" "-0.00718202475033943" "-0.00098408964178922" "-0.0330932069390827" "0.0357221123984516" "-0.292866755708612"
"time31" "0.00377496937815398" "0.00344518705849147" "-0.18649847399912" "-0.00692977255879482" "-0.000910758248093538" "-0.0319961289731394" "0.0356669736740924" "-0.302793100637864"
"time32" "0.00572182868947181" "0.00145751490874317" "-0.187056718256438" "-0.00750453951052839" "-0.000744118209462837" "-0.0314660786421509" "0.0371440352454401" "-0.311580999117952"
"time33" "0.00757885045238236" "-0.0006929966070117" "-0.187702142645346" "-0.00656146684958533" "-0.00153920853407424" "-0.0311066469613773" "0.037976667841264" "-0.321399833675452"
"time34" "0.00962073325539326" "-0.00252039006751545" "-0.187268427570176" "-0.00698167779876328" "-0.00039583136358148" "-0.0310677808089438" "0.0382000257667732" "-0.32655442214502"
"time35" "0.0111770234370375" "-0.00443773033730691" "-0.189731314328407" "-0.00550775890989789" "-0.000307806156229583" "-0.0295314530174069" "0.0397076758137128" "-0.327483170386039"
"time36" "0.00702875514584533" "-0.000895839258501991" "-0.193704766860809" "-0.00462912255770144" "0.000173346155445652" "-0.0299634481948077" "0.0414448158900593" "-0.326730439719995"
"time37" "0.00275271512973197" "0.00233150428025333" "-0.193200534927627" "-0.00417792281751658" "2.67806567728388e-05" "-0.0304196992295188" "0.0414026485229793" "-0.33099673257508"
"time38" "-0.000544863639694852" "0.00504961030167788" "-0.195656459848944" "-0.00591434936120598" "0.000340391907984803" "-0.0311923928261228" "0.0425255622970363" "-0.334726878405567"
"time39" "-0.00381373010222433" "0.00771553443549714" "-0.196072303021933" "-0.0061228224109199" "-0.00110093523332942" "-0.0313309075528669" "0.0423111201940883" "-0.341787417117808"
"time40" "-0.00248061864421415" "0.00596000250787575" "-0.196240442808024" "-0.00708286617971402" "-0.00222402290105204" "-0.0325545871097024" "0.0423970189714149" "-0.348879472308891"
"time41" "-0.000943048548829652" "0.00405400710048608" "-0.196353803070523" "-0.00705448522716316" "-0.00304950690131994" "-0.0334949652022063" "0.0411612758229591" "-0.355746575903645"
"time42" "0.000578368962474291" "0.00216414798669661" "-0.19660076254702" "-0.00695737942006224" "-0.00280833537724408" "-0.0346145828715006" "0.0406995368002005" "-0.362742693367264"
"time43" "0.00208417746295694" "0.000181747143288339" "-0.19695258586975" "-0.00738177394277886" "-0.00233027383682379" "-0.0344288161008587" "0.0401009181484259" "-0.369384289339214"
"time44" "0.00358886262790028" "-0.00179393644423681" "-0.197250670767224" "-0.00810954494148032" "-0.00236817261332829" "-0.0340598863169964" "0.0404100005314366" "-0.376223292543501"
"time45" "0.00508612492026647" "-0.0037114696602561" "-0.197410985163606" "-0.00872090964068066" "-0.00254794677276784" "-0.0338504321711308" "0.0408521063396686" "-0.382786488660311"
"time46" "0.00665107831887479" "-0.00534349480004587" "-0.195942799929405" "-0.00924455083465667" "-0.00205912646526464" "-0.032697610174778" "0.0408200088830957" "-0.387096303334633"
"time47" "0.00768223150301199" "-0.00688887062689624" "-0.195305032893706" "-0.00981020358382305" "-0.00101567743042903" "-0.0321589779132259" "0.0405509265390221" "-0.386314772049048"
"time48" "0.0044912640932291" "-0.00376987543776583" "-0.198850134808906" "-0.0116961235341486" "-0.0016196207666224" "-0.0299974410538771" "0.0407402764767545" "-0.383890519728843"
"time49" "0.00117993501047459" "-0.00124590609783145" "-0.203890638087827" "-0.0110382010345368" "-0.00383027217695988" "-0.0297819863813398" "0.0412558372853207" "-0.38748706997893"
"time50" "-0.00234576510983328" "0.00144480179215721" "-0.204769886444248" "-0.0109891003626058" "-0.00346882440734146" "-0.0305921052389495" "0.0413334052029553" "-0.394207701032366"
"time51" "-0.00567555839751207" "0.00401999862286345" "-0.204976864816612" "-0.0112989333341598" "-0.00323621970881341" "-0.0305309650530518" "0.0405330612502313" "-0.400529696790469"
"time52" "-0.0043835583735069" "0.00233555414250546" "-0.205145034196868" "-0.0120629489715334" "-0.00343634071205067" "-0.0302431116404851" "0.0406228766205375" "-0.40700493175392"
"time53" "-0.0031091999945534" "0.000298325280525845" "-0.204909265788737" "-0.011436737367309" "-0.00381892825489862" "-0.0303561176524787" "0.0411246291293154" "-0.413611887638744"
"time54" "-0.00204314130752696" "-0.00153618102590208" "-0.204568875226898" "-0.0113937113683978" "-0.00323027171166093" "-0.0306766080175256" "0.0413548286243905" "-0.419449556624752"
"time55" "-0.000807502460981081" "-0.00398576143246775" "-0.204221890184799" "-0.010848328368633" "-0.00319853046202013" "-0.0298029027833547" "0.0412125266134868" "-0.426182743790445"
"time56" "0.000449493045146765" "-0.00632255415194396" "-0.203782258301027" "-0.0105263522099451" "-0.00287686244788341" "-0.0294809658601198" "0.0424691178462808" "-0.432685662491907"
"time57" "0.00183898568477549" "-0.00865646973671636" "-0.20351002355242" "-0.0100574900999034" "-0.00277723878586278" "-0.0285810833491855" "0.0432097081850335" "-0.439096995317786"
"time58" "0.00319859339345387" "-0.0109500166586461" "-0.20181135520863" "-0.0101265854023428" "-0.00220301621617336" "-0.0280695991156595" "0.0443832536667997" "-0.444089919649168"
"time59" "0.00434028105656397" "-0.0127258224289312" "-0.200263023240378" "-0.0105550663209831" "-0.000900002376414386" "-0.0268226722286465" "0.0447914012389351" "-0.443832693452579"
"time60" "0.000114956755561358" "-0.00975211066339682" "-0.200561258843704" "-0.00918945493999681" "0.0005282489656123" "-0.0260273795270033" "0.0444991047226526" "-0.441006476274615"
"time61" "-0.00309349034129403" "-0.00734414388352543" "-0.201230290320458" "-0.0113165160742906" "0.000642973776553027" "-0.0257804390284581" "0.0452320287746066" "-0.440490373025771"
"time62" "-0.00614532081357777" "-0.00505376926807685" "-0.202640098882335" "-0.0116564146625156" "-0.000593794861787894" "-0.0249101482010488" "0.0455112851887935" "-0.443072269572967"
"time63" "-0.00931999977868128" "-0.00285356312663826" "-0.203749831015112" "-0.0123264548881604" "-0.00199404199306295" "-0.0263557113085012" "0.0458630201896754" "-0.447318129810216"
"time64" "-0.00818934887290197" "-0.00464626994641898" "-0.20363543931968" "-0.0130367411631988" "-0.0026070053158866" "-0.0274103609165809" "0.0449491074974704" "-0.451791676973292"
"time65" "-0.00702408851492983" "-0.0065261086417312" "-0.203793789059579" "-0.0131393095724789" "-0.00328062948705516" "-0.0279704299174566" "0.0443206089100728" "-0.456321497826714"
"time66" "-0.00582055022461532" "-0.00822920540381556" "-0.204095201712438" "-0.013658333182705" "-0.00310002730367857" "-0.0282397973262596" "0.0442116868260782" "-0.460508262574158"
"time67" "-0.00470075165422246" "-0.00967955945287101" "-0.204216752962155" "-0.0135666284286523" "-0.00330929882061387" "-0.0276998715943234" "0.0443027733536673" "-0.465106586869929"
"time68" "-0.00361147831628404" "-0.0112027590111606" "-0.204534242515245" "-0.0137486293658511" "-0.00296870144471345" "-0.0275193750302658" "0.0448945588686933" "-0.469499646987604"
"time69" "-0.00270806132038663" "-0.0123616338348841" "-0.204716937895775" "-0.0154018533794252" "-0.00274586394844399" "-0.0271349362322595" "0.0449892381523461" "-0.472337283902797"
"time70" "-0.00150616191363519" "-0.0138473883329167" "-0.203932986212375" "-0.0158644466829617" "-0.00371499905514358" "-0.0264364193409656" "0.045611857216105" "-0.474849940219632"
"time71" "-0.000347574851821097" "-0.014916967445386" "-0.201071829725132" "-0.0157365876480441" "-0.00272225565110043" "-0.027306142617976" "0.0457550698650673" "-0.474148044515892"
"time72" "-0.00253150033629526" "-0.0129415554908291" "-0.199322455336781" "-0.0163656733502645" "-0.00164109067573503" "-0.0262507607374211" "0.0455029869514267" "-0.473010821270784"
"time73" "-0.00524340032163386" "-0.0108703604878628" "-0.200726290984023" "-0.0158565992343992" "-0.00215214820183621" "-0.0254520613769607" "0.0457867201259273" "-0.474685270021464"
"time74" "-0.00766262631298041" "-0.00853736239395258" "-0.199551919087518" "-0.0170958155743019" "-0.00213349039187384" "-0.0257275970261499" "0.0447816725022249" "-0.475413049292651"
"time75" "-0.0100676101420182" "-0.00666659796958468" "-0.199610900744389" "-0.0181989101910928" "-0.00261735182440554" "-0.025733189117638" "0.0441590822076077" "-0.478799302902907"
"time76" "-0.00898280521643619" "-0.00790635284550857" "-0.200659148544204" "-0.0189895054230441" "-0.00353572082204775" "-0.0262462328435368" "0.044126265115876" "-0.482783073128002"
"time77" "-0.00783950983821077" "-0.00929687568957255" "-0.201086847610168" "-0.0188778717123395" "-0.00417554638658472" "-0.0268105985010458" "0.0439832196627547" "-0.486592483551489"
"time78" "-0.0066741939626997" "-0.0106187972833099" "-0.201528314194212" "-0.018824344032708" "-0.00406990300507649" "-0.0268753964633889" "0.0430930284647935" "-0.490280500404117"
"time79" "-0.0055170106069871" "-0.0114386804422874" "-0.201813787486601" "-0.0187242652058325" "-0.0040137361752593" "-0.0262039507739812" "0.0426262020444805" "-0.493608906917735"
"time80" "-0.004347860381463" "-0.0121970522982271" "-0.202081935660107" "-0.0184913880756687" "-0.00391639080691196" "-0.0255924113027394" "0.0427678677517216" "-0.497227949251619"
"time81" "-0.00327174427715355" "-0.0129194163718982" "-0.202393295044221" "-0.0183286750200809" "-0.00366753310120629" "-0.0249738916710942" "0.0427633106234078" "-0.500347665547291"
"time82" "-0.00224800779184492" "-0.013591706539746" "-0.202468118606273" "-0.0182093065058259" "-0.00364831122801777" "-0.0242259568189989" "0.0429193586169942" "-0.501702006315678"
"time83" "-0.00136790753511453" "-0.013934506347821" "-0.202868964047292" "-0.0180766941893307" "-0.00380957159520867" "-0.0229513803065285" "0.0439317394956693" "-0.498771928632771"
"time84" "-0.00266620614444879" "-0.0120547525577985" "-0.20841942655423" "-0.0163678882171994" "-0.00398266748891376" "-0.0227730473955273" "0.0437664372871559" "-0.492927131374635"
"time85" "-0.00463448307944309" "-0.0101769770737772" "-0.212349793676794" "-0.0157991518360252" "-0.00274061541111689" "-0.0222490066279879" "0.0437044311425163" "-0.490869790334119"
"time86" "-0.00635307295492806" "-0.00861281072234587" "-0.213252183417943" "-0.015447206674905" "-0.0028503881274154" "-0.0230004289675722" "0.0435682399865537" "-0.492804709443637"
"time87" "-0.00822708204119879" "-0.00689142934173094" "-0.213499581901175" "-0.0154255618233265" "-0.00332321962197884" "-0.0226043667627808" "0.0428644178975576" "-0.495680693836983"
"time88" "-0.00734343544178194" "-0.00755649090534218" "-0.213993989436885" "-0.0152024187892223" "-0.00321209016919416" "-0.0225578841976543" "0.0426340015601769" "-0.499291177058512"
"time89" "-0.00662414605531884" "-0.00815540279469515" "-0.214376942735679" "-0.0152688145694395" "-0.00326618780663792" "-0.0220909667814068" "0.0424491855992548" "-0.501733366830372"
"time90" "-0.00595129418996385" "-0.00876023848603636" "-0.214609016943268" "-0.0152566632504355" "-0.00356134582406562" "-0.021667809160844" "0.0424266796398737" "-0.504409605257752"
"time91" "-0.00524087996501722" "-0.0102117072365667" "-0.215099814307578" "-0.0156993700801109" "-0.00382543184674976" "-0.0220032102049318" "0.0421726545510689" "-0.507331584772567"
"time92" "-0.00443054758829427" "-0.0117625292440817" "-0.215690898612893" "-0.0153244227748581" "-0.00433647412741915" "-0.022104353018771" "0.0413803021274841" "-0.510796031879202"
"time93" "-0.00350816229049281" "-0.0134946567504857" "-0.216342316314663" "-0.0148559235588925" "-0.00407796279332948" "-0.0225713560916184" "0.0410442473221562" "-0.514496322931898"
"time94" "-0.00255050183593839" "-0.0150907511378434" "-0.215954148481418" "-0.0151176582831599" "-0.00332848026148724" "-0.0222369297694288" "0.0407328163369757" "-0.51680688400611"
"time95" "-0.00151437942854258" "-0.016895555062165" "-0.216072194269146" "-0.016175790611084" "-0.00241741885131315" "-0.0208740565897584" "0.0408687810448533" "-0.515484976145828"
"time96" "-0.00456033334620807" "-0.0144955400523355" "-0.214993352629379" "-0.0160375001382701" "-0.00147676248386333" "-0.0207836808843859" "0.0408221334760174" "-0.511885384921298"
"time97" "-0.00716969075570804" "-0.012080258635798" "-0.21926918708012" "-0.0156369591613185" "-0.00162892797385618" "-0.0211880821429123" "0.04019954507164" "-0.510610242577102"
"time98" "-0.00959563800919248" "-0.0104655695841039" "-0.218682023811154" "-0.0160633070695788" "-0.00142016719384355" "-0.0206179740703828" "0.0393486476978186" "-0.511757166562126"
"time99" "-0.0120691974733414" "-0.0086980040533985" "-0.219147153125221" "-0.0170996344395203" "-0.00274795436105722" "-0.0201141737859729" "0.0397489041084009" "-0.514429621330672"
"time100" "-0.0110107077967632" "-0.0103529047199249" "-0.219760531910109" "-0.0167825943662768" "-0.0037172944606353" "-0.0214277819144632" "0.0400558834914961" "-0.518262819634371"
"time101" "-0.00984701896787309" "-0.0118525783516373" "-0.220409316296193" "-0.0166681559436271" "-0.00356575835124527" "-0.0221799876503592" "0.0387980930416675" "-0.521329096126237"
"time102" "-0.00874833182540719" "-0.013358980230735" "-0.220770673531067" "-0.0166736940283708" "-0.00359840016458163" "-0.0218064573924086" "0.037917652272706" "-0.524641531480814"
"time103" "-0.00758583672619661" "-0.0153696805676148" "-0.220910481205837" "-0.0160715580557242" "-0.00372329988092045" "-0.0215240410643421" "0.0381053674479426" "-0.528542696008942"
"time104" "-0.00652237956494474" "-0.0174125027592858" "-0.221166267065749" "-0.0158317162670565" "-0.0031318699267687" "-0.0213175403259216" "0.0382706854696732" "-0.532210157488755"
"time105" "-0.00573913522852243" "-0.0189951336715391" "-0.221220335526792" "-0.0171374392663519" "-0.00278124351549083" "-0.0206435441857636" "0.0383470409228671" "-0.534638241910797"
"time106" "-0.0047819205429166" "-0.0203390385705599" "-0.220295858251153" "-0.0184277886508358" "-0.00344555548878839" "-0.0198666476831126" "0.0391779009759587" "-0.534923802182726"
"time107" "-0.00416663884766353" "-0.0215664383339604" "-0.219015176611166" "-0.0195426918431593" "-0.00462969829173505" "-0.0192879963500692" "0.0394133373368831" "-0.531839953448711"
"time108" "-0.00668785466066268" "-0.0195932768410121" "-0.219942994273478" "-0.019468907383666" "-0.00535982988827759" "-0.0201136382637763" "0.0387881917097019" "-0.524903286925482"
"time109" "-0.0093526546736211" "-0.0177026086643119" "-0.221085253844831" "-0.0195033725994301" "-0.00643230367121251" "-0.0205759264157064" "0.0381917253624235" "-0.525187495904771"
"time110" "-0.0117120192919957" "-0.0161599930320551" "-0.221053672237602" "-0.0198891043305232" "-0.00649199926430482" "-0.021355844767771" "0.0376173703183296" "-0.527027378554682"
"time111" "-0.0141036043913601" "-0.0145046152506389" "-0.221809484563881" "-0.020627686354459" "-0.00707545883143606" "-0.021186939753033" "0.0368398781859017" "-0.529655291514573"
"time112" "-0.0132200886887402" "-0.0159523125063878" "-0.222264718581899" "-0.0212194773657618" "-0.00775399561028593" "-0.0218907923816979" "0.0369471441247269" "-0.532824860842175"
"time113" "-0.0123460607926469" "-0.017457192410397" "-0.222344001478361" "-0.0211049082791436" "-0.00828887768771139" "-0.0227287990896507" "0.0363102417166019" "-0.535780391001747"
"time114" "-0.0114591918489336" "-0.0189301664556535" "-0.222259799744206" "-0.0209809567889269" "-0.00818600760458169" "-0.0232254401713841" "0.0355703274763066" "-0.538882141318857"
"time115" "-0.0109524868279442" "-0.0188050784446733" "-0.221949023730661" "-0.0208202893785032" "-0.00786532977004853" "-0.0230495725088357" "0.0354828098196877" "-0.540654298546529"
"time116" "-0.0104888415099402" "-0.0188334117933155" "-0.221650070343891" "-0.0208556139278805" "-0.00763276586248786" "-0.0227840111129218" "0.0357268907786582" "-0.542343115166295"
"time117" "-0.0100289521472013" "-0.0189029392721806" "-0.221298862730396" "-0.0207995395625967" "-0.00750523207104834" "-0.0226022390407741" "0.0358836937233914" "-0.544182568360174"
"time118" "-0.00949725782020109" "-0.0187951242143168" "-0.219788008448845" "-0.0205823061059422" "-0.00674906055254238" "-0.0222790668660103" "0.0360565989369852" "-0.544861543868322"
"time119" "-0.00895589275680217" "-0.0185481106361004" "-0.215407734655834" "-0.0202961639953862" "-0.00529522046581828" "-0.0217871121498148" "0.0366947974036877" "-0.539809514114334"
"time120" "-0.00964524842832086" "-0.0171401143609035" "-0.215977443136543" "-0.0193822036348116" "-0.00454790606714759" "-0.020260965837439" "0.0367210310133795" "-0.530817157097007"
"time121" "-0.010246971284305" "-0.0160194852570791" "-0.219072003780019" "-0.0188571604810976" "-0.00338565288980513" "-0.0201558997564025" "0.0371441846734171" "-0.528042537014383"
"time122" "-0.0109287055563794" "-0.0148528951956908" "-0.220611153642305" "-0.0193347336681723" "-0.00333976868896214" "-0.0194187158238086" "0.0372897760863262" "-0.528125583537337"
"time123" "-0.011722969720351" "-0.0138348194810794" "-0.221045121314461" "-0.0191611043435521" "-0.00286265464163815" "-0.0198301589080381" "0.0376698721612766" "-0.529964142469626"
"time124" "-0.0112949381462552" "-0.0140595381351733" "-0.220902365164321" "-0.0191286932891771" "-0.00250623210440939" "-0.0197731855235867" "0.0373087829843571" "-0.531781514271856"
"time125" "-0.0106338036327111" "-0.0143560201059922" "-0.22042870654848" "-0.0189562031418218" "-0.00209013764084106" "-0.0194275345867383" "0.0372377466271929" "-0.533675742860492"
"time126" "-0.0100415101540852" "-0.0145936494165896" "-0.219963669317267" "-0.0191244903080807" "-0.00147545842505461" "-0.0190650578535324" "0.0373041553610787" "-0.53533836460719"
"time127" "-0.00925983855407266" "-0.016979248531039" "-0.219400745597238" "-0.0192854222829852" "-0.00141153808361655" "-0.0184982887052246" "0.0372813866320715" "-0.538567627522451"
"time128" "-0.00836536800337383" "-0.0192448623187315" "-0.218888750183178" "-0.0194951432935782" "-0.00114576146824986" "-0.0185938723696743" "0.0376531243555437" "-0.541708190174635"
"time129" "-0.00744471619642908" "-0.0215611427999639" "-0.218301184140474" "-0.0194108512912275" "-0.00107769621214558" "-0.0184570694990991" "0.0373044593648174" "-0.544744748702804"
"time130" "-0.00655828850804019" "-0.023288458922571" "-0.217239629750095" "-0.0200755889617549" "-0.000407099610904683" "-0.0179659289642402" "0.0376120678422413" "-0.545551418594239"
"time131" "-0.00556742497308215" "-0.0251966945229953" "-0.217863969569186" "-0.0201723601828178" "-0.000808830508371381" "-0.0175484746422953" "0.0375444866226824" "-0.541595501496161"
"time132" "-0.00879449166879795" "-0.0231711376740736" "-0.21928341594946" "-0.0193305702948976" "-0.000509769841343979" "-0.0178839548875517" "0.0375103045776116" "-0.540256531770248"
"time133" "-0.0112627304978173" "-0.0217245129613439" "-0.218443041029266" "-0.0196313002086673" "-0.000253421172441027" "-0.0184138123313185" "0.0355843968811651" "-0.537313163816842"
"time134" "-0.0138518414492924" "-0.0201105794586599" "-0.219574313166662" "-0.019295717827954" "-0.000875365190148578" "-0.0179863485589287" "0.0354208890240412" "-0.537894226794588"
"time135" "-0.0166069121658098" "-0.0184936767200156" "-0.217399938560304" "-0.0193342807104752" "-0.00110961656569875" "-0.0189750404993674" "0.0351405325775792" "-0.538962097892117"
"time136" "-0.0157287430436952" "-0.0202214432021277" "-0.217276626392985" "-0.0192996549290112" "-0.00125954072731823" "-0.0194634215205039" "0.0341773054063259" "-0.541545727314833"
"time137" "-0.014873552207729" "-0.0220587605315354" "-0.216707441021796" "-0.0192725269764777" "-0.00125723487121236" "-0.0196802315567687" "0.0334433319757187" "-0.544278826503543"
"time138" "-0.0139243995099025" "-0.0237968290423454" "-0.216016256274363" "-0.0193118008128553" "-0.00135326794555618" "-0.0195923007426903" "0.0331212414702491" "-0.54704231855114"
"time139" "-0.0129983445842435" "-0.0250820767858129" "-0.215443982041503" "-0.0193387275264198" "-0.00152671677140887" "-0.0195464479570711" "0.033137234284572" "-0.549766868881083"
"time140" "-0.0120544703712915" "-0.0262809490960269" "-0.214846638582102" "-0.01916102715464" "-0.0015501218147372" "-0.0194406647735278" "0.0330733367186368" "-0.552657550952519"
"time141" "-0.0113039938821789" "-0.0273438027902329" "-0.214238469835519" "-0.019887372835337" "-0.00135752699559257" "-0.0192943873022214" "0.032965783880217" "-0.554821104027205"
"time142" "-0.0104952710891018" "-0.0283599823314618" "-0.213240264588651" "-0.0206807681341753" "-0.00213844669376275" "-0.018954562530114" "0.0332312968729926" "-0.555881853020126"
"time143" "-0.00957580961675906" "-0.0291045053716445" "-0.21047304671662" "-0.0210373088178484" "-0.00302026123146807" "-0.0184288618429322" "0.0331404293683173" "-0.552628054374807"
"time144" "-0.011402221563609" "-0.026991877914259" "-0.211798163606628" "-0.0203727543429063" "-0.00415104983701821" "-0.0187811693872326" "0.0329110754689491" "-0.549270614086909"
"time145" "-0.0131187533599369" "-0.0253358380855957" "-0.211641412399448" "-0.0208846236322597" "-0.00447301500707167" "-0.0201721680540743" "0.0324651355208048" "-0.548394561079691"
"time146" "-0.0148265938262572" "-0.0238554925317278" "-0.211627999037274" "-0.0215482044186371" "-0.0044637382573647" "-0.0207933743075861" "0.031326196131265" "-0.549152179748257"
"time147" "-0.0170052655351509" "-0.0223821283569205" "-0.211578264311383" "-0.0219296423730559" "-0.00562781098837205" "-0.0206558200213473" "0.0308408643200593" "-0.551560187522247"
"time148" "-0.0164010763240935" "-0.0237332708460238" "-0.211008147662608" "-0.0218881792943723" "-0.00611743507388973" "-0.0214769663286364" "0.0305392635721507" "-0.55431780898799"
"time149" "-0.0158806145179997" "-0.0249910206944571" "-0.210443647856394" "-0.0222482269795376" "-0.00611361885070722" "-0.0213950334542598" "0.0292766415619227" "-0.556437572798674"
"time150" "-0.0152554160264779" "-0.0263629074440053" "-0.209924971676736" "-0.0224847809588015" "-0.00639184856564332" "-0.0209514493690829" "0.0286573245977015" "-0.558915865404081"
"time151" "-0.0148428972316792" "-0.026664082514309" "-0.20949355674567" "-0.0226649281219901" "-0.00635103405486008" "-0.0205083217081697" "0.0284598842225301" "-0.56076041656727"
"time152" "-0.0143623724389863" "-0.0270621069295355" "-0.209118234546588" "-0.0225966071191844" "-0.00644953510684583" "-0.0200245540451458" "0.0281433415540177" "-0.562636671978747"
"time153" "-0.0139050768718661" "-0.0274013325424525" "-0.208778247053232" "-0.0226146182657218" "-0.00641086253535352" "-0.0195440655746655" "0.0279776312248558" "-0.564307909714099"
"time154" "-0.0134845607255464" "-0.0277449489117131" "-0.208135499219305" "-0.0227777510885273" "-0.00640818510132672" "-0.0188464153540962" "0.0278472255899543" "-0.564435364805088"
"time155" "-0.0128646187478408" "-0.0277590250084456" "-0.206873374728806" "-0.022746422857969" "-0.00588792983130123" "-0.0174964731894034" "0.0277040470531674" "-0.559498171283613"
"time156" "-0.0140689443045766" "-0.0264413155519231" "-0.206529667505106" "-0.0219320086862081" "-0.00583251860893818" "-0.017197228463941" "0.0275051356697409" "-0.556754179494093"
"time157" "-0.0149349896110516" "-0.0251034099052577" "-0.207961531929165" "-0.0217603005370715" "-0.00633215911182247" "-0.0171891521352649" "0.0280320250375921" "-0.553533671388753"
"time158" "-0.0157590694329733" "-0.0241230778218093" "-0.206911398898262" "-0.021521416536346" "-0.00677787831778214" "-0.0172242861006238" "0.0284456234761416" "-0.553595847772553"
"time159" "-0.0165703968024169" "-0.0231677857257326" "-0.20664226804348" "-0.0218072971343222" "-0.00692523571382042" "-0.0173928286148834" "0.028337747509349" "-0.554778717882601"
"time160" "-0.0160176480798722" "-0.0234206060214734" "-0.206262888770096" "-0.0216540574855459" "-0.00747918831915661" "-0.0173726562531434" "0.0282194183657858" "-0.556809055456624"
"time161" "-0.0154365579715966" "-0.0237141875933912" "-0.205757060795141" "-0.0214071614699811" "-0.00724108461194206" "-0.0175844533110711" "0.0280218567898532" "-0.558383627134798"
"time162" "-0.0148322977737947" "-0.0240364335601068" "-0.20530727350093" "-0.0212583416281974" "-0.00697984413090217" "-0.0172973916838144" "0.0277237632433418" "-0.560065484625787"
"time163" "-0.0141540873852655" "-0.024841711110719" "-0.204776861930683" "-0.0208452414124452" "-0.00683832064516377" "-0.0169882285991957" "0.0279870071039033" "-0.56264801521171"
"time164" "-0.0134665480603585" "-0.0256033842632555" "-0.204297200921898" "-0.0205370026438305" "-0.00645578403461111" "-0.0168341272045906" "0.028268400906863" "-0.565061246200283"
"time165" "-0.012868403098353" "-0.0262319468242274" "-0.203790988860322" "-0.0205904240909643" "-0.00608970336676423" "-0.016518390100681" "0.0284120296626424" "-0.567121039665001"
"time166" "-0.0123225863716944" "-0.0268658400419318" "-0.202908639673008" "-0.0208609190751656" "-0.00588689476205284" "-0.0161964892210372" "0.0288199019108411" "-0.567760704994509"
"time167" "-0.0117503085870511" "-0.0270386431584592" "-0.201580248412983" "-0.020245251853052" "-0.00605212568906997" "-0.0156010823566243" "0.0294790613008444" "-0.562774389976097"
"time168" "-0.0131689042282145" "-0.025126288474615" "-0.201678786540221" "-0.0204605740229144" "-0.00624396076253332" "-0.0156026652690947" "0.0280207981460516" "-0.555318828928657"
"time169" "-0.0144355730294301" "-0.0237997340662169" "-0.201904959355503" "-0.0204285502998542" "-0.00575160116334218" "-0.0146394194222906" "0.0281811374408205" "-0.552636503596076"
"time170" "-0.0155666025117461" "-0.0225524843163563" "-0.200998690815381" "-0.0216342646296727" "-0.00592094145638446" "-0.0148718960657595" "0.0275002747882111" "-0.55217654865957"
"time171" "-0.0168662578080456" "-0.0214037382673787" "-0.200311691350151" "-0.0218346882029861" "-0.00619790321009274" "-0.0148289677219829" "0.0277182152839349" "-0.553868593334976"
"time172" "-0.0162820027801669" "-0.0219701329384927" "-0.200070238529698" "-0.0218197240706188" "-0.00662986485634042" "-0.0152670020384687" "0.0277765068674107" "-0.556088357852994"
"time173" "-0.0155776653237493" "-0.0226486767552781" "-0.199592837524299" "-0.021353370421957" "-0.00676043629045994" "-0.0157241433116331" "0.0273161619439193" "-0.558303515151921"
"time174" "-0.0149177229346738" "-0.0232801756134062" "-0.199171453217823" "-0.021403288898019" "-0.00648464563048162" "-0.0158050033874408" "0.0269061551380607" "-0.560315936124138"
