# Supplementary material for: Hierarchical Bayesian Integrated Modeling of Age- and Sex-Structured Wildlife Population Dynamics
Source: J Agric Biol Environ Stat. 2024 Jul 2;30(4):1068–93. doi: 10.1007/s13253-024-00634-w (PMC12559060; doi:10.1007/s13253-024-00634-w)
Supplement: Supplementary file 6 — (zip 83 KB) [file 13253_2024_634_MOESM6_ESM.zip › store_new.txt]

"beta1" "beta2" "beta3" "beta4" "beta5" "beta6" "beta7" "beta8" "beta9" TRUE
"-0.0759495608669094" "0.180980897195189" "-0.0571861797865724" "0.0039750027473531" "-0.0229321890421114" "0.0531391061078336" "0.0291507883455377" "0.00139058738844238" "0.0347480574389844" TRUE
"-0.0421244031653706" "0.274834263282527" "-0.171882573215185" "0.196783326680604" "-0.133917173012104" "0.0946340779407189" "0.0595510932669878" "-0.114948917453669" "-0.204118660432845" TRUE
"-0.0623684800960366" "0.327469352661158" "-0.107229270309561" "0.20026251344676" "-0.205782123407399" "0.267595968573754" "0.200564303859578" "-0.155253552541498" "-0.264625200734704" TRUE
"0.116425186014406" "0.17924035144793" "0.103891443318306" "0.191727322741293" "-0.170369817049865" "0.316871315486307" "0.184326187562911" "-0.0942838707368183" "-0.102590074486023" TRUE
"0.3470871351897" "-0.00966307249091508" "0.26949767313419" "0.17800068314657" "0.0320955490696977" "0.305067167317877" "0.0496163163496831" "-0.0676769843615509" "-0.0376017969743583" TRUE
"0.266456095064781" "-0.0464428975094372" "0.266503326075969" "0.0808140230786469" "0.1556952206612" "0.266985028100834" "0.142904129129023" "0.0561392667891725" "-0.14159939756038" TRUE
"0.200797822687572" "0.0183314645796993" "0.176682314737421" "0.0918655586408596" "0.359393939024507" "0.321213994778564" "0.0908706117721763" "-0.143947462398729" "0.1301529590729" TRUE
"0.136922682646174" "0.0745678514057999" "0.128716182780627" "0.0551877195509679" "0.320234120796478" "0.170942969305056" "0.0865370461803465" "0.10220655906563" "0.101839953874539" TRUE
"0.0619042195367996" "0.178244174106632" "0.190275097356095" "0.0849687027313108" "0.18304024317001" "0.129261883118578" "0.10028183437684" "0.0520769313594265" "-0.0663140099860034" TRUE
"0.125005438656386" "0.208413086071158" "0.230688503101905" "0.158949103040524" "0.119138041394109" "0.0543606890268383" "0.00265348865093867" "0.0385643782035028" "-0.0416617906807037" TRUE
"0.133513327157181" "0.300309647096857" "0.359667561609367" "0.141590726230252" "0.14019602291412" "0.0120562203478236" "0.0131347582705918" "0.0491685664749341" "-0.0371885755833598" TRUE
"0.0689797809259779" "0.330283282933061" "0.475933186614024" "0.13453840609255" "0.0614141611732414" "0.031993466398875" "0.00159218141129997" "-0.0981167144794052" "-0.104206681674944" TRUE
"-0.0231013958918247" "0.070770442422991" "-0.0471198267548507" "-0.000554300316397631" "0.00890321857456015" "0.0159696525024427" "-0.0244636004557568" "-0.0170259376953649" "-0.00990317067671174" TRUE
"-0.100828825379788" "0.161556436818841" "-0.201938580145035" "0.0429404491254352" "-0.0734236418926335" "0.0960542715295571" "0.0327103615727398" "-0.080110377656866" "-0.143404301846947" TRUE
"-0.107861170153505" "0.400646168988089" "-0.202370790806432" "0.145254596267503" "-0.267722043582756" "0.214457872860502" "0.131850918387728" "-0.292785677136312" "-0.200663140687567" TRUE
"0.38992152516266" "0.159961537506441" "0.159984785292373" "0.279184745849703" "-0.156338496873912" "0.239288239693813" "-0.0969043761614397" "-0.0330432623485326" "0.0808205398415142" TRUE
"0.414735683297923" "-0.0149077409906508" "0.288374057493749" "0.227736775036035" "-0.0224011740036408" "0.194940786759695" "-0.0184422889370163" "0.0830736571207388" "-0.217927674357646" TRUE
"0.199646454760809" "-0.0284343092225508" "0.240413055796672" "0.121244038542355" "0.0820730939656331" "0.240399280357121" "0.211880078431963" "-0.0203545496199885" "-0.0894604581207993" TRUE
"0.209694200850639" "-0.0185554351817569" "0.198667434386262" "0.0791330423875813" "0.326187258500917" "0.302326408667223" "0.111564938949214" "-0.143560366991572" "0.199826401546922" TRUE
"0.179640216514592" "0.115824057647193" "0.213744523407847" "0.183430192954937" "0.278322995154542" "0.238603362797455" "0.0575179122852289" "-0.0682751917749868" "0.202170302345209" TRUE
"0.160533749440574" "0.195897626392741" "0.176398369410121" "0.229404099047079" "0.201021004862743" "0.140118777710009" "0.00732354750713059" "-0.0435869523985689" "0.0468389013983807" TRUE
"0.190819748095723" "0.281915737401443" "0.310107272622452" "0.332336241406019" "0.155741529694445" "0.0634616163705172" "-0.0392697117423066" "-0.0608115343052625" "-0.106451282196854" TRUE
"0.0961445541011009" "0.29448177856173" "0.306330281681891" "0.161171552422994" "0.131463615884145" "0.0501121433330872" "-0.00939011502095945" "-0.0164983600901873" "-0.0954466387964064" TRUE
"0.179722486499731" "0.35969254326552" "0.557948960809007" "0.202497931440713" "0.109995267307922" "0.0482838442830053" "-0.061453229376213" "-0.0800269769459205" "-0.0163432162668655" TRUE
"-0.111420723811129" "0.0416743368846103" "-0.10883833163981" "-0.0247535632992287" "-0.0485792499632142" "0.120511808682936" "0.0547009030213081" "-0.0581801238434844" "-0.00151208045310883" TRUE
"-0.163164206750361" "0.201112875560856" "-0.241494690634519" "0.023000941750508" "-0.202367090124012" "0.0788413193726575" "0.0714304759182485" "-0.143216549805415" "-0.157038923285544" TRUE
"-0.0505701795027533" "0.338809739194908" "-0.259551221117146" "0.159582166934831" "-0.231822126686431" "0.233626044073588" "0.0776572647158266" "-0.334833268103336" "-0.0841099672244556" TRUE
"0.344390834306204" "0.166046778665452" "0.138244183214228" "0.224780413567802" "-0.168000209569857" "0.214873780194746" "-0.0380204150287946" "-0.0502967512033284" "0.14186958670743" TRUE
"0.441918270909218" "-0.0416263018279536" "0.306788026919597" "0.242935314497221" "0.00374273496526282" "0.219326882010858" "-0.0621857213563131" "-0.197305117495707" "0.0910150607523611" TRUE
"0.274399395662873" "-0.0771365795975759" "0.269330573521749" "0.0937786338078086" "0.215540961140631" "0.231374477587487" "0.134255450551063" "-0.141706417947437" "-0.00937979177195845" TRUE
"0.226349854449622" "-0.0857905195451959" "0.145339055021622" "0.0643793779567193" "0.415624532135393" "0.274685644280416" "0.0266289678457844" "-0.0728286164529913" "0.308571030634986" TRUE
"0.115250139445064" "0.0565082224606091" "0.175350255422348" "-0.0209644876470327" "0.312598232186155" "0.0921229789895243" "0.0791490796779055" "0.0644119375822021" "0.218677303336155" TRUE
"0.0337662441867621" "0.106228943512888" "0.116160818086339" "-0.0388823419637084" "0.203264871846763" "0.0922630444290655" "0.0866449096253307" "0.120138444995611" "0.0595140022610622" TRUE
"0.0549678636903075" "0.136584929003546" "0.0947167658192433" "0.024394823169634" "0.104130532218874" "-0.00162793174073831" "0.0429581925652681" "0.100406672693461" "-0.070126151838457" TRUE
"0.0260351527753685" "0.202480540430816" "0.193047231980264" "0.0716732253988653" "0.075467012387945" "0.0573077534365593" "0.0297549388214765" "-0.00957118108220366" "-0.115484192330232" TRUE
"0.114504505497421" "0.267655296206081" "0.326948851300142" "0.119957291231197" "0.0449656395859878" "0.0132805498871115" "-0.0494646889457532" "-0.040105923079388" "-0.0416659808364889" TRUE
"-0.0841656696483579" "0.0524753376157573" "-0.047500954218651" "0.00212132866886361" "-0.0323290086221846" "-0.0433757221514143" "0.0514761644959219" "0.0127028458138206" "-0.0671753289605971" TRUE
"-0.115150331693633" "0.204539262453919" "-0.184652535867137" "0.0404962608357059" "-0.121462660845822" "0.0676233981912671" "0.0842748481972927" "-0.104787011158737" "-0.228086537143647" TRUE
"-0.100222447668854" "0.327552174604041" "-0.178212766095046" "0.0866442938447087" "-0.255640523955143" "0.129615175738684" "0.220034383241004" "-0.0445369407933192" "-0.315693527806408" TRUE
"0.249768914557795" "0.203365521286058" "0.11851249944046" "0.208575868644801" "-0.222065463095176" "0.181518279887459" "0.076951348184272" "0.00398200829515979" "-0.0256030067845869" TRUE
"0.493729866768967" "-0.0236076462316382" "0.328070107768408" "0.253454358891204" "-0.0302274070374076" "0.145413295045948" "-0.0744447718806836" "-0.0698489195335911" "-0.105619806648551" TRUE
"0.349888187076276" "-0.0761206788072393" "0.279500509489163" "0.151181971416934" "0.195775732859681" "0.205531570892963" "0.0575640000272066" "-0.0757721833034225" "-0.0183564489164165" TRUE
"0.245220758308002" "0.0146761893716302" "0.225917632772258" "0.0590786968300452" "0.380270407377932" "0.203508441663886" "0.0652729849794637" "-0.292920726414691" "-0.005485595837888" TRUE
"0.121524819785353" "0.126519183599851" "0.144047604545586" "0.0599138835582961" "0.340176967815706" "0.145552495271242" "0.082738829897962" "-0.226307141373213" "-0.0248121089235" TRUE
"0.0984441993300195" "0.112691584844474" "0.202463610267969" "0.00186879965864103" "0.255983813531044" "0.0949998994096675" "-6.71262238435081e-05" "-0.0462235747130273" "0.0623315794884571" TRUE
"0.0927412559776858" "0.119385410510488" "0.163674474412494" "0.00625464711735285" "0.150090631368429" "0.0292459041728985" "0.0253215607160487" "0.135047189228005" "0.0291800218456814" TRUE
"0.00583930767171362" "0.132803237249265" "0.24391916661599" "0.00998745382806393" "0.112985546872562" "0.085657608664204" "0.0639371743825794" "0.0191228950381119" "-0.0493585217329804" TRUE
"0.126277065602977" "0.283158742045654" "0.50292240389714" "0.119433196967006" "0.0872725128464613" "0.0386960792116077" "0.0240694473105198" "-0.0450997600000692" "-0.0932474099155681" TRUE
"-0.0796499843211359" "0.0273057849473396" "-0.0603657289405863" "-0.0553687417337759" "-0.0106701595880588" "0.0464399055622559" "0.0698414904016738" "-0.0453724279194024" "-0.00188907039656849" TRUE
"-0.137959269660307" "0.188427495370472" "-0.240791738829722" "-0.000873523447517413" "-0.104992749055476" "0.0229465504661111" "0.135128381196532" "-0.00159455375345811" "-0.114030998703924" TRUE
"-0.169708011099013" "0.361174248315203" "-0.227007540935829" "0.13613401910423" "-0.328165454236111" "0.143723931708627" "0.231812513829655" "-0.183680771759631" "-0.243908738225925" TRUE
"0.206204706836285" "0.191532124448459" "0.142941339151192" "0.253653852483458" "-0.257305330079676" "0.167861613910464" "0.108113132979847" "-0.0287239560717018" "-0.0358720675837189" TRUE
"0.395451753201234" "-0.0468828980645565" "0.268554090870979" "0.124766776130674" "0.000506248566790079" "0.110893341721176" "0.0644102353037545" "0.318032612188652" "0.165044564077882" TRUE
"0.37176333770175" "-0.0880745067295491" "0.287972247029014" "0.140662506270878" "0.15483710439396" "0.164374544964935" "0.0794729495219688" "-0.00899867163224822" "-0.00317534889690677" TRUE
"0.139570356251766" "0.0605966517789802" "0.202595543608726" "0.170386428615564" "0.209486977529247" "0.170385554205632" "0.133203515840484" "-0.481550045369905" "-0.318304181259467" TRUE
"0.181664140225635" "0.0641064040072271" "0.166521796652264" "0.124477276548709" "0.312159609519929" "0.21259071548241" "0.0543009241383638" "0.0164284385730128" "0.139138508317026" TRUE
"0.137356652633171" "0.16684934275089" "0.241758765833641" "0.153316072868544" "0.199825103924026" "0.0593117087981143" "0.0336781889594088" "-0.159190161861208" "-0.142960154034426" TRUE
"0.0872069795621917" "0.180421925480974" "0.224604718208165" "0.055672885560988" "0.143938903011681" "0.0333368574640188" "0.0163342338241709" "0.0135804293214391" "-0.0176120816795151" TRUE
"-0.000532211137662906" "0.187918533655686" "0.189580823358474" "-0.0279868039002819" "0.123706893260415" "0.0359785518892235" "0.0572490888002209" "0.031650466972564" "-0.0388032597518379" TRUE
"0.0856005477966126" "0.244024186146133" "0.373703533665828" "0.031401138454559" "0.154206465439926" "-0.0352995049097558" "-0.00345311713446224" "-0.00321905706365149" "-0.0712787540068352" TRUE
"-0.0666763548691494" "0.0888805966122468" "-0.0531693339672732" "-0.0160766632429892" "-0.017133820000872" "0.0385050396853792" "0.0189456818219492" "0.006716001678046" "0.00773871262124009" TRUE
"-0.0278444853072056" "0.087336324144287" "-0.228529840630455" "0.0458086045713335" "-0.104747748452653" "0.00827708893037899" "-0.0201163057030822" "-0.0369337151834924" "-0.0664941986049941" TRUE
"0.0441008414638579" "0.345352011707979" "-0.257002819461286" "0.171354917591242" "-0.275270063889184" "0.0893398492236507" "-0.0257331958086147" "-0.0939800400712641" "-0.0653742306755608" TRUE
"0.53941020977561" "0.111024191027361" "0.137493405468657" "0.306847106131288" "-0.182029355150096" "0.0273837225155927" "-0.259880680105673" "0.219210881697185" "0.182919525302752" TRUE
"0.754990120918195" "-0.136106516678183" "0.347867672428544" "0.4536175669188" "-0.0230604013831679" "-0.0395316622066974" "-0.456335468190061" "0.101276316343358" "-0.0747250430212849" TRUE
"0.5557391978331" "-0.128489922815171" "0.322554598972647" "0.185171081745019" "0.270941136094547" "0.0724117913803949" "-0.15380795711295" "-0.0256587542515859" "0.0632141918803897" TRUE
"0.291739570675647" "-0.106849433494178" "0.141764121128817" "-0.00459342865635757" "0.457443116652269" "0.146368164374626" "-0.023572304655327" "-0.164764456461103" "0.383373999179215" TRUE
"0.131934263988994" "0.0598182348603695" "0.139145851976737" "-0.0810380103810983" "0.36434093536476" "0.129693310951437" "0.0509310194594898" "0.0386184866212414" "0.299432318760167" TRUE
"0.0688389725378956" "0.12633044798437" "0.167707102266146" "0.0160332986796579" "0.200026037930516" "0.0829722776455675" "0.106088332603205" "-0.0560603978409573" "0.0376491613539091" TRUE
"0.0168154096136535" "0.173380383032254" "0.142043762516663" "0.0597123047662783" "0.09187200646318" "0.0484525873037473" "0.0729715586838582" "0.0519108871258795" "-0.0175873926464318" TRUE
"0.0345626013361661" "0.238216509928763" "0.303166591050138" "0.0929844808819937" "0.0784257715084185" "0.00870236883600539" "0.0455570407475358" "-0.0479547976801921" "-0.0625653760987526" TRUE
"0.0974891484814076" "0.267336940190023" "0.35938972224607" "0.100698538687922" "0.0568364829188621" "0.0121801548328198" "0.0283015505835938" "0.0193601163321731" "-0.112639479011401" TRUE
"0.0183338055424661" "-0.00576797118696178" "-0.0452612771689732" "0.00217865231073827" "-0.0345125247315441" "0.00328584394306969" "0.0133220871006744" "0.0954789707250448" "0.0352918576578928" TRUE
"-0.0921246646832598" "0.116386510797448" "-0.207950679868146" "0.0726741574138539" "-0.0998708078950422" "0.0319911239241845" "0.0912611562699744" "0.00488177807184344" "-0.151431637370515" TRUE
"-0.13604576197741" "0.291583195750715" "-0.23178176843925" "0.0744252893594511" "-0.300508635246819" "0.0990149113573926" "0.225063056339147" "-0.0495488778402653" "-0.226837965701231" TRUE
"0.30500529706612" "0.14325377326049" "0.112959014226877" "0.202895729987253" "-0.219340968084306" "0.0755181186630881" "0.0679179019248035" "0.133032615690901" "0.0133733520744228" TRUE
"0.309937185563768" "0.0455049123901147" "0.286229529321806" "0.18295476142439" "-0.0959639514512836" "0.0927210936610442" "0.140219545176671" "0.137770993639097" "-0.0589259895162452" TRUE
"0.371749997713716" "-0.07888130847457" "0.260265654948998" "0.142714171218538" "0.181224923097869" "0.127574064194465" "0.0858171992852034" "0.0283305907004353" "0.0638987601624749" TRUE
"0.329591591939544" "-0.0383491470770798" "0.208679796542856" "0.0868756692038999" "0.340240823991596" "0.137628616806584" "-0.00601160412468107" "0.0690560294091912" "0.3222272910502" TRUE
"0.217802844680213" "0.123155882072195" "0.21428283495039" "0.146680321965609" "0.29088136818363" "0.144049714664453" "0.00187091547575362" "0.00550750611545556" "0.315143485200277" TRUE
"0.147548034592128" "0.133857843843431" "0.226649794648091" "0.179289537647666" "0.164961915964581" "0.0843903244635259" "0.00216462011355933" "0.00910989381170087" "0.0277057935773318" TRUE
"0.0785339187223901" "0.112041881126239" "0.144121633515933" "0.0560162900860585" "0.112965522310526" "-0.00362075608996483" "0.0138407357960231" "-0.00726878089000701" "-0.00395375487261556" TRUE
"0.0976368896937596" "0.132843458998748" "0.248348491731201" "0.0777613804442223" "0.0774849360022801" "-0.0081354734065357" "0.0174694202246929" "0.0409119938054769" "-0.067218627161889" TRUE
"0.156491700882692" "0.333835001176203" "0.525267498395463" "0.183853608396246" "0.0805075103884455" "0.0408333936055559" "-0.0404232198665857" "-0.13078259777371" "-0.0463100955747152" TRUE
"-0.0500989249885065" "0.0706840261732469" "-0.0432097603762225" "0.00973650275816131" "0.0246330630212742" "0.109457310874045" "0.0159207380057248" "-0.0192676874350597" "-0.0080343005356087" TRUE
"-0.168456076542264" "0.222554003365586" "-0.297544578706551" "0.0509130736460552" "-0.156109489532394" "0.030639550665071" "0.074769670899672" "-0.133976589691251" "-0.187482578410486" TRUE
"-0.0715821180282296" "0.338460377750908" "-0.262819993964979" "0.171254828984549" "-0.277407869525476" "0.0841794888036137" "0.133240555449712" "-0.294863249272184" "-0.198946329240082" TRUE
"0.347211690427866" "0.134751455596349" "0.161479691362974" "0.226054351758551" "-0.249065656860028" "0.0604295690021581" "0.0216306771841131" "0.0197774668280438" "0.0132742513010912" TRUE
"0.502902352605963" "-0.071010681829801" "0.321292403909377" "0.208998379849634" "-0.0169895031983783" "0.0253557441964977" "-0.0397834711016421" "-0.000656337972672343" "-0.160602455667527" TRUE
"0.421090183799937" "-0.12587109289677" "0.308622998581216" "0.129906202006211" "0.252336379588329" "0.10799869491166" "-0.0025916110356096" "0.0756392596261799" "0.0916078630622721" TRUE
"0.272539864045572" "-0.0833845815797065" "0.201877896853034" "0.0244672762697359" "0.331586479284272" "0.163757614576464" "0.035615124536132" "0.166045300112759" "0.37280844911619" TRUE
"0.162633200937842" "0.0595488631454402" "0.168256081607158" "0.0439690798687341" "0.296147044620794" "0.097707065574761" "0.02008275110938" "0.0672071137510145" "0.269370881068836" TRUE
"0.114098022155305" "0.157639004833673" "0.200014169745585" "0.066362445087822" "0.20323655005707" "0.035041801116353" "0.0473429629252375" "-0.0190220564634006" "-0.0072251028587053" TRUE
"0.097949518161493" "0.124964503276216" "0.181989802442535" "0.0707631929156283" "0.151131383568445" "0.0122675261366681" "-0.000111548953020977" "0.063192518253507" "0.00589394244740433" TRUE
"0.0939383666840817" "0.129728259622289" "0.216082704187462" "0.0750097693715481" "0.081144261237145" "0.0470175281747404" "-0.00267832057674409" "0.0564500660981562" "-0.0234650465348829" TRUE
"0.120811386935026" "0.219938938690984" "0.368325698955586" "0.0577254753882536" "0.116148894435998" "0.0240731427199981" "-0.00593532002126481" "-0.0116033784333474" "-0.0162449436033684" TRUE
"-0.147573218932502" "0.074317855505541" "-0.0352575865094862" "-0.0698359286402409" "-0.0949560105321707" "0.0267909891465938" "0.106724172423456" "-0.0537021918542736" "-0.01486546031716" TRUE
"-0.159368075816089" "0.137728277855583" "-0.248012039130769" "-0.0579654084592082" "-0.0906820487753996" "0.0269310455410523" "0.128674427540896" "-0.0367049821713832" "-0.125393679275869" TRUE
"-0.0467864821098563" "0.31097402952731" "-0.208146969073642" "0.183127124881417" "-0.271209338047889" "0.0624462801222457" "0.153565104010572" "-0.00739344769606996" "-0.0749714807270599" TRUE
"0.206681518007152" "0.177096191112178" "0.144560438321348" "0.268165792962575" "-0.277284293137894" "0.0500684226192184" "0.138513773238591" "-0.0379926801723387" "-0.122877132737122" TRUE
"0.389078854722964" "0.0146821112924662" "0.331990161864759" "0.223470256951876" "-0.0585421047630724" "0.0444340383215928" "0.0688774312614289" "-0.0996639373558802" "-0.0495690003879192" TRUE
"0.421431549107932" "-0.191665652266777" "0.253339219317946" "0.0741142975282371" "0.290293701691576" "0.125749247270152" "-0.0408317217061512" "0.0640665862951125" "0.305609338369562" TRUE
"0.256619446344976" "-0.0966024350057088" "0.165693070546204" "-0.0079477415177504" "0.443223346074295" "0.194698788314557" "-0.0485444162629876" "-0.00388193758963266" "0.433186327304932" TRUE
"0.243451516590197" "-0.00495145133733267" "0.1109001260623" "-0.0173887571500204" "0.418348559063339" "0.135268905394393" "-0.131715483442421" "0.052953744085442" "0.434354816200874" TRUE
"0.137722868668538" "0.105721533005578" "0.0751904633984167" "-0.0364111118721429" "0.242833166988384" "0.0175662847001579" "-0.0472679081051287" "0.0949101524342827" "0.121641222289432" TRUE
"0.0405066236480075" "0.163861688164745" "0.148721199270942" "0.0230070018638386" "0.120243737437498" "0.0610838621171522" "0.00710097856981039" "0.0288366913752601" "-0.025577684815949" TRUE
"0.104979305372272" "0.188479401357057" "0.204389263744078" "0.137461090469846" "0.0926171808701871" "0.0134125454954567" "-0.0644503121183592" "0.00012758964343618" "-0.0695860331958008" TRUE
"0.096573848606755" "0.249459209688943" "0.372960955501579" "0.0150076545324772" "0.153431279675857" "-0.0242131989761542" "0.0422744785116195" "0.0298628985992955" "-0.061918399286712" TRUE
"-0.0275372425567168" "-0.0139350541295342" "-0.0648399514635945" "0.0507802941011475" "0.0466023831032057" "0.0916078051508921" "-0.0149271130658581" "-0.00658578071438127" "0.00154280227834865" TRUE
"-0.122403105553137" "0.171253104142835" "-0.283066522857276" "0.0931787412563119" "-0.197433664405418" "0.0313113207112441" "0.0553759518507732" "0.0542773535784619" "-0.236852054641119" TRUE
"-0.0100448521775531" "0.334361352601386" "-0.224738231467893" "0.182478180308263" "-0.300776622263785" "-0.018671447059104" "0.0980506134298862" "-0.133271111581076" "-0.283861959511623" TRUE
"0.537579131498775" "0.098122866209199" "0.173589024658204" "0.303903998794608" "-0.178432528886646" "-0.0355275291026388" "-0.184973763575701" "0.211434118578094" "0.179456341984572" TRUE
"0.397208917681112" "-0.058340021259021" "0.301638289034098" "0.128099991649675" "-0.0307659957548224" "-0.00462185914598573" "0.117053340735679" "0.233349122157994" "0.0553230824177466" TRUE
"0.259834706799792" "-0.00911576632262969" "0.282417329287127" "0.274000315121761" "0.00806662109411531" "0.0657760675757118" "0.12746983840725" "-0.0419404536841819" "-0.0900082005197466" TRUE
"0.257327690916693" "0.0562100658380444" "0.210941523134961" "0.361462962279293" "0.13999305238047" "0.106217724083874" "0.00107989982027571" "-0.00894412764506712" "0.0941639386472733" TRUE
"0.291314721017095" "0.156463735659131" "0.191003246862035" "0.625777809350404" "0.0410325822047335" "0.0688928872466311" "-0.223885543989949" "-0.185675218775944" "-0.0236797600306292" TRUE
"0.214441409922159" "0.271828126490322" "0.279456797274911" "0.411530552245661" "0.139278967161383" "0.0794427194092848" "-0.1325714781397" "-0.0730434500771451" "-0.0860701210204784" TRUE
"0.107817371082165" "0.222823483511401" "0.194474276963691" "0.153186738834316" "0.0985267114812665" "-0.0188385873517916" "-0.0587871540474328" "-0.0326702212605368" "0.0102607726608447" TRUE
"0.0704325289060851" "0.203215853016551" "0.238165645044349" "0.0745002505277019" "0.0922118471406647" "0.00696191426952476" "0.0323677587622196" "-0.0431295661990229" "-0.0730170333297658" TRUE
"0.134693196237266" "0.220431567859298" "0.306768613264732" "0.0391884063172668" "0.127001896705051" "-0.027176232392778" "-0.00747782440986173" "0.00914085340971652" "-0.0434707881359926" TRUE
"-0.0486931395642661" "-0.0656241676470498" "-0.0812582819805125" "-0.0299650161682568" "-0.0563358739285267" "0.0105395511496891" "0.0701554651457171" "0.0686854414959367" "-0.0446169640983443" TRUE
"-0.142404497769654" "0.122046928658144" "-0.139511152516073" "0.0147714188753323" "-0.0838905887603746" "0.0715813069242737" "0.0927918045568233" "-0.126594971073615" "-0.192017440796577" TRUE
"-0.0517818532864611" "0.251895164832794" "-0.256330104030052" "-0.0305846406950606" "-0.241171123355502" "0.0428065930393809" "0.140755883167371" "0.0424839796002505" "0.0218610475416538" TRUE
"0.198664180595815" "0.168057459024485" "0.0804627443719699" "0.0752346360433082" "-0.299672071335087" "0.0220897681093259" "0.159911635601047" "-0.0909560130743451" "-0.104933156775636" TRUE
"0.41959819970486" "-0.100870584070779" "0.280537391834157" "0.0584178804677041" "-0.0395065561221452" "-0.00187735254985097" "0.0814645342657758" "0.156140497695821" "-0.0620889922838471" TRUE
"0.448786257055655" "-0.161773772411719" "0.251678222407292" "0.0759613351941169" "0.253218833924556" "0.0233085099809187" "-0.00722830473297602" "-0.018064287541547" "-0.0512727971296108" TRUE
"0.307276131790945" "0.0232986960987965" "0.240110325318463" "0.191027821074196" "0.326620583924113" "0.100052913391354" "-0.007689420985409" "-0.238325281859272" "0.0965654003518048" TRUE
"0.270588770150935" "0.0366410285739122" "0.193719741268063" "0.0682655511433753" "0.362065265836322" "0.0802826156876573" "-0.118337515802418" "-0.032481977301105" "0.314561477965861" TRUE
"0.050324410186262" "0.123377766006006" "0.161422720502749" "0.00596978918356195" "0.166090952255982" "0.0421274671361621" "0.0285772681598354" "0.0928158120036313" "0.0742118803768483" TRUE
"0.0725080584022691" "0.0856448913727584" "0.134697673183432" "0.0406316018110434" "0.063031847806716" "-0.0153328897807935" "0.0118209132719859" "0.110971162803876" "0.0400780808954279" TRUE
"0.0119501924571192" "0.104862459417337" "0.163693620353619" "0.0486965774881053" "0.0455758544889295" "0.0802556733439489" "0.00344544681064815" "0.0280313906779731" "-0.00239548569275237" TRUE
"0.101262038478374" "0.275885997838925" "0.37158887586195" "0.124824701209174" "0.0436857099355311" "-0.0326373706884208" "-0.0338707886062739" "-0.057526063526895" "-0.0504496477566874" TRUE
"-0.0663968429155039" "-0.00623118470202492" "-0.0300610077371876" "0.0158635206916482" "0.00216352511006131" "0.00303303930641595" "0.0332101416019168" "-0.0942852873291657" "-0.0105969114809891" TRUE
"-0.0494711686050966" "-0.00215641113527289" "-0.175077536134007" "0.00575494064554211" "0.0278320033829964" "-0.0409691772042216" "0.0124330413001015" "0.040425028558782" "0.00389077530939544" TRUE
"0.149435511739926" "0.289415365357793" "-0.220691467606274" "0.286083799063342" "-0.292894506527397" "0.00164933668861462" "-0.123595997388361" "-0.145756061343046" "-0.0891978084602136" TRUE
"0.442062043205429" "0.136690395201325" "0.16096830053446" "0.311509326551721" "-0.22912980786733" "0.0127015758183155" "-0.106398030756961" "-0.0541984733091555" "0.0729052627942557" TRUE
"0.60349416652027" "-0.146431484106869" "0.293785003043021" "0.210358929057038" "0.0358196549353146" "-0.0619715427370441" "-0.167447240232751" "0.41710906757274" "0.218465886232997" TRUE
"0.28316963135962" "-0.0453356442454204" "0.302676466304367" "0.0771418752779648" "0.171031830235144" "0.0715334797491202" "0.168650161027252" "-0.0925234792139481" "-0.181352106164867" TRUE
"0.256820051219542" "-0.0390247297013257" "0.227569025017242" "-0.0472265822608023" "0.365647135388416" "0.047131087332179" "0.094555458995595" "0.123800516773832" "0.186710667496175" TRUE
"0.183058571777317" "0.0546671528081055" "0.123333165227946" "-0.00558571089172634" "0.302371989566843" "0.0228278370988326" "-0.00622797881112705" "0.238224234878045" "0.276513012506966" TRUE
"0.0507528845687392" "0.137219890502343" "0.0489694348544557" "-0.0305651716841729" "0.196684043112871" "0.0681318185807986" "0.0586536666866415" "0.126076180103849" "0.118633392230602" TRUE
"0.0756946043904719" "0.163486764960162" "0.181624264336433" "0.080183602401449" "0.118664968376225" "0.0229377447716188" "0.0264271444665788" "-0.0100808573008157" "-0.0191510605970208" TRUE
"0.0857398238645235" "0.144062595339422" "0.200204528729226" "0.0200567234670713" "0.11233498912566" "0.032869699617855" "0.0425285838108171" "-0.0136541222425849" "-0.0577972109537477" TRUE
"0.0648671247896754" "0.269587785345761" "0.354914919066938" "0.053498118460268" "0.118988703319525" "0.0495386515100033" "0.0140557646362419" "-0.0179515236016866" "-0.0583447774464903" TRUE
"0.0936625938058759" "0.0232960746760291" "-0.00296557724305264" "0.0434363960167073" "0.0570879410251115" "0.038040244597727" "-0.111168566509135" "0.0312417763116226" "0.0941443813278538" TRUE
"-0.0443320993544607" "0.136169392361814" "-0.181009049209477" "0.0421614163790638" "-0.0674245313796218" "0.0534498407809202" "-0.00161088081314298" "-0.0382591674271056" "-0.106568203117437" TRUE
"0.0582229482824792" "0.281213841664676" "-0.214693641488947" "0.10383361597767" "-0.24184657326077" "0.0177553770033294" "0.0818665980943939" "-0.0206068440798446" "-0.0958282166071231" TRUE
"0.534908373713832" "0.0840558211225408" "0.156746386937943" "0.33098763315371" "-0.211777181604511" "-0.0311589582115305" "-0.214269663174276" "0.164873595268175" "0.227690084046857" TRUE
"0.405128151838375" "-0.00902984033633896" "0.313190113073523" "0.221106719870066" "-0.0679745369179142" "-0.00990652585382851" "0.0519421100986603" "-0.0184197380900399" "-0.213394175827572" TRUE
"0.257879962103984" "-0.0767407948006763" "0.320453142133071" "0.125031695958374" "0.147108498239651" "0.0503597237306553" "0.17018342480737" "-0.0189474705642426" "-0.0440290927051994" TRUE
"0.15594164843548" "0.077133804526559" "0.14546909953043" "0.374761743046804" "0.10179564139411" "0.0615129407657712" "0.0174807030235746" "-0.121391181335126" "0.00710117622413175" TRUE
"0.143526766956371" "0.128198610772775" "0.185689292652016" "0.199193124875734" "0.199067856193663" "0.0690350988412808" "2.18969218390434e-05" "0.0368086098758491" "0.124838991173336" TRUE
"0.171032306172651" "0.103710423236725" "0.150730099294249" "0.165704004041023" "0.142653838344981" "0.00163730071568983" "-0.0521358630531877" "0.0925392994890035" "0.0610335280183511" TRUE
"0.0827578395129818" "0.207306455744445" "0.157491806251024" "0.116608598428533" "0.154709902224056" "0.0178247792784251" "-0.022372050713357" "0.0636635761926707" "-0.00805260002207433" TRUE
"0.0539129329736317" "0.175655008542158" "0.221839540188327" "0.0538274363645462" "0.07643217632357" "0.0224693573337072" "0.033623706174866" "0.0594170404551984" "-0.0547105663938853" TRUE
"0.0240678521712049" "0.266670674019043" "0.14816705877366" "-0.0106957219131985" "0.178806165487124" "0.0610198482935534" "0.0285984559049181" "0.014523582365473" "0.011329501040979" TRUE
"-0.000387346856267593" "0.0529404787293109" "-0.0368787242367071" "0.0527373216900122" "-0.0703298563971448" "0.0104540274064593" "-0.0381109313198038" "-0.0840048673851124" "-0.0821252566191456" TRUE
"-0.118007847570675" "0.0763327909393421" "-0.235528197981632" "-0.0208572969271802" "-0.101131307599958" "0.0141092857745799" "0.0749254678295766" "0.00586993128002587" "-0.0416018756340911" TRUE
"0.0117697432322136" "0.183680805210152" "-0.252120310593453" "-0.00538424348057992" "-0.18847626646697" "0.0281267824840412" "0.0967772301467193" "0.182457409497308" "0.110245643283812" TRUE
"0.407982608071523" "0.101604431887417" "0.112524696969168" "0.142509061379551" "-0.2006625415674" "-0.046787364935467" "-0.0379726042469438" "0.312491383922572" "0.257879633044344" TRUE
"0.428684121884211" "-0.0548260474363073" "0.311208951139014" "0.0940391200859935" "-0.0378718084089238" "-0.0338730427987049" "0.0692505512357574" "0.383529720891861" "0.117258864722277" TRUE
"0.400151273595773" "-0.108314226464841" "0.276150195205884" "0.0937373015412379" "0.111457530413599" "0.0266077494265759" "0.0875342092105652" "0.16274369652047" "0.142272299436721" TRUE
"0.332841716984589" "-0.0161382425985732" "0.231414734407074" "0.161774084960915" "0.24261881473019" "0.0834030656685026" "0.0181996875577736" "0.0519965220261194" "0.227944591870741" TRUE
"0.234687506619792" "0.086902801063511" "0.184794686867929" "0.0586661854076758" "0.277183476793496" "0.0336169637884448" "0.0634005565416092" "-0.0376003208323214" "0.139736169797128" TRUE
"0.11367895879065" "0.07734458309373" "0.151553421273922" "0.0555333919414781" "0.185565947963288" "0.0669323234593989" "0.0340370275937445" "0.0441939833913242" "0.0528953252010219" TRUE
"0.0810721181346458" "0.115441757013123" "0.136851410974224" "0.0794047621451777" "0.0726603182451284" "-0.0253970013847252" "-0.0120979968317635" "0.03430674081137" "-0.0306257024144344" TRUE
"0.0640530700889178" "0.232544979404844" "0.259097855226347" "0.0309912746663959" "0.0995294679266534" "-0.0457003797917033" "0.0341731779564427" "0.00388691323847775" "-0.0781321784033993" TRUE
"0.111862013179455" "0.236146335045286" "0.36049780383316" "0.0856566344542028" "0.0801147326301877" "-0.0198240226455275" "0.00139970346400719" "0.0330903238460848" "-0.0241620557118956" TRUE
"-0.0461881902602997" "0.0633256537556706" "-0.0402052814919701" "-0.0361153661104867" "0.00851697084860802" "0.0221896450738169" "0.0845297698313166" "0.0547367042251678" "-7.04764508211423e-05" TRUE
"-0.112380681491123" "0.193339955211809" "-0.168069571494196" "0.0300521309303295" "-0.1201054774422" "0.0333501283846135" "0.107033701086882" "-0.0430175323328786" "-0.166838679730785" TRUE
"0.0186803632526188" "0.302036729295112" "-0.181310367702783" "0.130727368061133" "-0.272868860536866" "0.00864016572690797" "0.0908527660797111" "-0.0459170357949969" "-0.206078211302345" TRUE
"0.640544684177171" "0.0346416869036874" "0.159132178278244" "0.347884264350217" "-0.150793180752938" "-0.104751619011606" "-0.354186718987779" "0.231627922844318" "0.286111790286806" TRUE
"0.586700394866351" "-0.128844171541772" "0.293648823874254" "0.17594401192729" "0.0284524752682814" "-0.0892193267058382" "-0.143746535471355" "0.409352877828945" "0.205002793087274" TRUE
"0.415416722673036" "-0.152482915008333" "0.247035282728605" "0.0293458631039608" "0.208644471490168" "0.0149295962184478" "-0.00507751475768306" "0.380194136807607" "0.410071299405871" TRUE
