# Supplementary material for: Hierarchical Bayesian Integrated Modeling of Age- and Sex-Structured Wildlife Population Dynamics
Source: J Agric Biol Environ Stat. 2024 Jul 2;30(4):1068–93. doi: 10.1007/s13253-024-00634-w (PMC12559060; doi:10.1007/s13253-024-00634-w)
Supplement: Supplementary file 6 — (zip 83 KB) [file 13253_2024_634_MOESM6_ESM.zip › store_adultm.txt]

"Name" "beta1" "beta2" "beta3" "beta4" "beta5" "beta6" "beta7" "beta8"
"time1" "0.00145904745685409" "0.0022520931205083" "-0.0304813282476809" "-0.00949742589202717" "-0.00116062236733053" "-0.00774104432950521" "-0.00681691477946531" "0.0148260444972603"
"time2" "-0.00195397504237158" "0.00514678673659036" "-0.0319395932310698" "-0.00861800481905237" "-0.00333983388041073" "-0.00704697355705586" "-0.00723778171384988" "1.92113150998969e-05"
"time3" "-0.0049902921006518" "0.00765190130567272" "-0.0366499311935761" "-0.0085538049263634" "-0.00311265195465804" "-0.00665320990584157" "-0.00750551466697065" "-0.0123804807280819"
"time4" "-0.00235587775402877" "0.0056695764103585" "-0.040294236701595" "-0.00742069673761567" "-0.00431054378286277" "-0.00662711494161659" "-0.00749034522408086" "-0.0285709608254931"
"time5" "0.000191699014910208" "0.00423281699427206" "-0.0434812472487672" "-0.00682717321818892" "-0.00296831267391662" "-0.007672922677257" "-0.00869331943356594" "-0.0413418496342862"
"time6" "0.00198396376956955" "0.00278352135305176" "-0.0460900810076123" "-0.00714490142655316" "-0.00104412704910836" "-0.00673589594302447" "-0.0098345052619998" "-0.0534182979766616"
"time7" "0.00513867035221252" "-0.00100951777996394" "-0.0504150102109992" "-0.0070174280433691" "7.80941049515346e-06" "-0.00624202149972476" "-0.00924667695223643" "-0.0701734326277741"
"time8" "0.00813241655873023" "-0.00436019409249066" "-0.0536566241379624" "-0.00629298481279302" "-0.000230175964542601" "-0.0056151700958713" "-0.00791922523316265" "-0.0864397386010804"
"time9" "0.0104192841040899" "-0.00716975036876644" "-0.0568583137540922" "-0.0062187785815188" "0.000520206761617669" "-0.0044524340044242" "-0.00744168087254362" "-0.0998721489044049"
"time10" "0.0126069341423919" "-0.00914230296918579" "-0.0595463782166229" "-0.00830098736819633" "0.00130045073489888" "-0.0043415875685243" "-0.00729900734938626" "-0.105064473916293"
"time11" "0.0149806315698286" "-0.0113546769728283" "-0.0643672320971841" "-0.009488679391471" "-0.00270376889703535" "-0.00522990217891336" "-0.0068272205881468" "-0.106836493838178"
"time12" "0.0112884509859629" "-0.00781639856259438" "-0.0677600550417005" "-0.0114871348802436" "-0.002405828876515" "-0.00712399386670198" "-0.00684665127071448" "-0.106875768408691"
"time13" "0.00813103132642261" "-0.00388357117836622" "-0.0714714994638367" "-0.0131545655385808" "-0.00444064721680098" "-0.00685440448168564" "-0.00813178901103089" "-0.111509364037349"
"time14" "0.00442004173291411" "-0.00070988510804695" "-0.0741873661425733" "-0.0146863257520312" "-0.00531284261395529" "-0.00810973186464192" "-0.00822453620284992" "-0.119438109393061"
"time15" "0.000497856903284037" "0.00266636482849758" "-0.077304328456506" "-0.0153706971240791" "-0.00651135079689223" "-0.00959023656237528" "-0.00936275580380502" "-0.128836204047777"
"time16" "0.00250174214800206" "0.00030145060382459" "-0.0802208095705775" "-0.0153585670713057" "-0.00673578401520363" "-0.0117082031791594" "-0.0106955634262608" "-0.139560997966216"
"time17" "0.00445961804767773" "-0.00187571144200234" "-0.0827536994250981" "-0.0149735284236516" "-0.00535057339956406" "-0.01260925190305" "-0.0121289637661186" "-0.14972460663711"
"time18" "0.00597606393843667" "-0.00405974234675824" "-0.0849191810093654" "-0.0151641249743227" "-0.00408894051893144" "-0.0127307131271557" "-0.0128330852004162" "-0.159144099449856"
"time19" "0.00718999860928111" "-0.00540213321138011" "-0.0863690696067635" "-0.0145690369206424" "-0.00350473436808199" "-0.0122382212834832" "-0.0124820409942868" "-0.169139776077631"
"time20" "0.00831893925148941" "-0.00653541474110304" "-0.0876169560841283" "-0.0141543188491815" "-0.00199756497446379" "-0.0124951687951697" "-0.012204060280909" "-0.17840246112636"
"time21" "0.00955032601849577" "-0.00773615746766235" "-0.0880645810011184" "-0.0139574629479051" "-0.000279161346554855" "-0.0117589301149987" "-0.0124265145267809" "-0.186996728181482"
"time22" "0.0105874350900008" "-0.00904394843983859" "-0.0842835474442531" "-0.0142667855792911" "0.00119600558162681" "-0.0105577216492417" "-0.0119738699104661" "-0.192502931756862"
"time23" "0.0115665559264258" "-0.00953182388877003" "-0.0773515882943581" "-0.0134326671233428" "0.00117825486763811" "-0.0087979086187841" "-0.0125408156656269" "-0.19048703223699"
"time24" "0.00849165355292592" "-0.00682326424293211" "-0.0786662162901412" "-0.0140796054989779" "0.00179058544995131" "-0.00826424175304104" "-0.0117142715270261" "-0.184826103027925"
"time25" "0.00530570093114816" "-0.00393760946322824" "-0.0816704534491267" "-0.0148815208064139" "0.00266608598267469" "-0.00823051780359397" "-0.0108926959098807" "-0.186395539734507"
"time26" "0.00232387770524632" "-0.00156872404100149" "-0.0828057629381126" "-0.0145698530770536" "0.00275628762599591" "-0.00701696196133491" "-0.0106871171084334" "-0.189734811912313"
"time27" "-0.000319711559162711" "0.000731743737682579" "-0.0840129783283514" "-0.0154385502899948" "0.00301368206795215" "-0.00702408487618261" "-0.0102926043627614" "-0.19511114684873"
"time28" "0.000458815213045812" "-0.000349742403992865" "-0.08480473699912" "-0.0155261308507638" "0.00249031810607397" "-0.00687450232369946" "-0.0101049659274177" "-0.201894438234594"
"time29" "0.00126719490785828" "-0.00140269612233082" "-0.0856358021722194" "-0.0145666582342575" "0.00257976364897882" "-0.00728163731940251" "-0.00984774617199508" "-0.209124747532232"
"time30" "0.00220235326896662" "-0.00232877846692798" "-0.0863481773565232" "-0.014335363443622" "0.00376481248941506" "-0.0072853312777982" "-0.0100153820016888" "-0.215601350111232"
"time31" "0.00332323657148051" "-0.00458965522829527" "-0.0870888429412841" "-0.0139682502393927" "0.0043780657310878" "-0.00633255088212243" "-0.00998554088530145" "-0.223768299456473"
"time32" "0.00451226608557111" "-0.00674122532557883" "-0.088046582243791" "-0.0142558351163516" "0.00500678767150691" "-0.00576165510091906" "-0.00904477678802955" "-0.231004796969125"
"time33" "0.00577121140359112" "-0.00888218919348574" "-0.0887778349640198" "-0.0135134017334603" "0.00485000445799089" "-0.0054773179583631" "-0.00842594154472214" "-0.23889518573136"
"time34" "0.00710350191766447" "-0.010444711176232" "-0.0871511000329573" "-0.0133854606687872" "0.00594432818866115" "-0.00554979330158083" "-0.00840894540087144" "-0.242747947929839"
"time35" "0.00807632352599669" "-0.0121796681059629" "-0.0860097466732028" "-0.0134158238471123" "0.0052686115587864" "-0.00432817371497363" "-0.00790342530854707" "-0.241066214260317"
"time36" "0.00476593300989407" "-0.00919589834776517" "-0.08807166721669" "-0.0139174548453966" "0.00563661348648571" "-0.00311207605640475" "-0.00749113311520715" "-0.237197302323301"
"time37" "0.00161157242332211" "-0.00595984637862887" "-0.0878405658443745" "-0.0149060724815139" "0.00547522471364569" "-0.00231619028730676" "-0.00661034869601586" "-0.238975551448004"
"time38" "-0.00141911221510729" "-0.00343367873864781" "-0.0890620819257915" "-0.0162531972918045" "0.00515794157125899" "-0.00285380105467214" "-0.00638172561225919" "-0.241597167453077"
"time39" "-0.00453454779916955" "-0.00110180251390667" "-0.0895579931168055" "-0.0171123356222345" "0.0035478626326434" "-0.00287085374255605" "-0.00644612878034611" "-0.246846189860416"
"time40" "-0.00349735932753551" "-0.00277613198102441" "-0.0901782744984091" "-0.0178798911271701" "0.00251932389983044" "-0.00377252202774996" "-0.0064971615886965" "-0.25250721910559"
"time41" "-0.00210362894810379" "-0.00437701619119899" "-0.0907265708496647" "-0.0177504969710787" "0.00126132911275372" "-0.0043477722198784" "-0.00738069243604474" "-0.258477074426374"
"time42" "-0.000849667064730307" "-0.00622925739864692" "-0.0916211374479875" "-0.0175354855923141" "0.00112844464523436" "-0.00497644260345968" "-0.00766183717896372" "-0.264784997372879"
"time43" "0.000213367515640186" "-0.00779222445977716" "-0.0924960908917086" "-0.0178219226505355" "0.00124949107214099" "-0.00466903259545906" "-0.0081799369244203" "-0.270764948460632"
"time44" "0.00145574048956674" "-0.00946474519565473" "-0.093463310034201" "-0.0180851348320832" "0.000915156383072199" "-0.00439852968299184" "-0.00765548703844603" "-0.276769493684785"
"time45" "0.00256963297703906" "-0.0111070593126155" "-0.0946345278356033" "-0.018152570596852" "0.000538718188630743" "-0.00455957023081991" "-0.00701113665536846" "-0.282428715989743"
"time46" "0.00402407832899433" "-0.0124649340170654" "-0.0936150713925451" "-0.0185532510391843" "0.00076789408212924" "-0.00461788296021983" "-0.00689462229502444" "-0.285507657239178"
"time47" "0.00513253473079068" "-0.0136385619020033" "-0.0924318839955078" "-0.0191661611368871" "0.00033370657196175" "-0.00485664983398805" "-0.0075534083892695" "-0.283319282950027"
"time48" "0.00262493881032542" "-0.0108375219626792" "-0.0925908895255994" "-0.0189514460318503" "0.000426431336223891" "-0.00297163564746083" "-0.00662749375383183" "-0.278805570858933"
"time49" "-0.000168177500250845" "-0.00814603902520019" "-0.0944420237799876" "-0.0185817466009169" "-0.000479687931739588" "-0.00330588223839816" "-0.0063156271960406" "-0.278935565126402"
"time50" "-0.00312709331543056" "-0.00570272230403768" "-0.0955041124367263" "-0.0184549687099466" "-0.00102414637811353" "-0.00391201035746476" "-0.00646610243745126" "-0.282463571858547"
"time51" "-0.00599857525362714" "-0.0034163680410378" "-0.0963431296011478" "-0.0187521305777496" "-0.00103459638486947" "-0.00411996984942395" "-0.00685008935398477" "-0.287876943391575"
"time52" "-0.0047811007948067" "-0.00478197011052757" "-0.097144125517709" "-0.0191033568159272" "-0.00126421737887497" "-0.00412040154474506" "-0.00655501691299382" "-0.293660932358502"
"time53" "-0.00325220001129576" "-0.0060923009779119" "-0.0979607947474948" "-0.0183767456410277" "-0.00162988466146323" "-0.00431795407231781" "-0.00593404895096141" "-0.299918640525988"
"time54" "-0.00183623806902705" "-0.0072366139132878" "-0.0986234547505451" "-0.0181617479044103" "-0.000941166093030182" "-0.00511954406072455" "-0.00563345011181435" "-0.305378495167573"
"time55" "-0.000271677188617637" "-0.00901343180634707" "-0.0992936024750222" "-0.0177257670824749" "-0.000708055509716122" "-0.00483763247750289" "-0.00573011832436295" "-0.311658936531583"
"time56" "0.00112441605261961" "-0.0108088669999779" "-0.0998585406394146" "-0.0175353884293869" "-0.000131263552743692" "-0.00499169144870345" "-0.00462008201733626" "-0.317678664504789"
"time57" "0.00251992126145484" "-0.0125496146151419" "-0.100266194935579" "-0.017027597038262" "0.000566815319699578" "-0.00463375525916996" "-0.00384830568307582" "-0.323625667633506"
"time58" "0.00380806600155168" "-0.0142720544268983" "-0.0992190945842781" "-0.0164551255144084" "0.00107504732305611" "-0.00450526723575129" "-0.00292362625491681" "-0.327788541786666"
"time59" "0.00493557980497489" "-0.0156662973983063" "-0.0956390589573696" "-0.0163247606625788" "0.00157477080331071" "-0.00433857468716191" "-0.00258546109653685" "-0.325952620862848"
"time60" "0.002188357639409" "-0.0128003847778523" "-0.0961879094780098" "-0.0152291129853651" "0.00142343891391075" "-0.00448061556590912" "-0.00232058621407193" "-0.32175215923202"
"time61" "-0.000635932714901222" "-0.0102759091406976" "-0.0972427058256946" "-0.0168197085765192" "0.00164220929856746" "-0.00460706063402208" "-0.00220987213795043" "-0.319526334297015"
"time62" "-0.00352119985154745" "-0.00831694548278423" "-0.0986919531629382" "-0.017446017795583" "0.000773096311032992" "-0.0045595517779383" "-0.00103365087421143" "-0.321010132857313"
"time63" "-0.00631789186741184" "-0.00610607263539454" "-0.0994786473696548" "-0.0178193980132121" "0.000163761771222981" "-0.00626257726876645" "-0.00117347147265596" "-0.324702803369242"
"time64" "-0.00542601975516174" "-0.00754618986182263" "-0.0998103372252886" "-0.0177651892097389" "3.68576918760318e-05" "-0.00746267063774771" "-0.00219832889591314" "-0.328872873566104"
"time65" "-0.00442824032726172" "-0.00928643559064178" "-0.100189754210222" "-0.0171907325061703" "-0.000181356080931897" "-0.00841549857268011" "-0.00333148985164267" "-0.333135125195071"
"time66" "-0.00341541155350258" "-0.0109366799334878" "-0.100333836961327" "-0.0169845008532214" "0.00035149675760735" "-0.00920024107176892" "-0.00362783741979915" "-0.337215727801704"
"time67" "-0.00238039779476949" "-0.0122321060873966" "-0.100573052875878" "-0.0162325795763373" "0.000684949857601931" "-0.00956615152126213" "-0.00383303561350066" "-0.341609392267781"
"time68" "-0.00128399129427872" "-0.0135735246011919" "-0.101006106938451" "-0.015448745469644" "0.00153935152474143" "-0.010137162784211" "-0.00337132099099317" "-0.34602685688391"
"time69" "-0.000410175883432561" "-0.0146488932206043" "-0.101250664856532" "-0.0158988193142763" "0.00217730867156647" "-0.0103638657081718" "-0.0032805612984841" "-0.348833338366567"
"time70" "0.000625773808756447" "-0.0158768873677349" "-0.0999080602966584" "-0.015078166492274" "0.00144847927865769" "-0.0104732654236786" "-0.00254147395427622" "-0.350737839350298"
"time71" "0.0012157003108744" "-0.016828973397507" "-0.0969610054133051" "-0.0140092058173574" "0.00189632934134673" "-0.0115891713913503" "-0.00117322469725087" "-0.349792185122588"
"time72" "-0.00091801629279718" "-0.0148671229829929" "-0.0953687263308925" "-0.0144342631315063" "0.00266716043282027" "-0.0110771162429414" "-0.00255284578092297" "-0.348108369236759"
"time73" "-0.0033299038270336" "-0.0127583222909959" "-0.0954867166199055" "-0.0144574282603748" "0.0026562838174875" "-0.0112356772362213" "-0.00213259828901853" "-0.348627769739929"
"time74" "-0.00546703829715968" "-0.0110780659150725" "-0.0950973154700347" "-0.0149219206292352" "0.00306020390875272" "-0.0127626561825251" "-0.00165850932064501" "-0.349382184148888"
"time75" "-0.0074798736002811" "-0.0094178262685739" "-0.0955932254901081" "-0.0150655060469664" "0.00301820662049398" "-0.0135433475219192" "-0.00207559162971145" "-0.352382748673732"
"time76" "-0.0066559952884722" "-0.0106119391323629" "-0.0961064217493188" "-0.0150951379952446" "0.00259215658152484" "-0.0140746751593117" "-0.00177195634141505" "-0.356308382883154"
"time77" "-0.00563152368227362" "-0.0117100942005293" "-0.0966166190258606" "-0.0146701294690249" "0.00244057893574483" "-0.0151723731131955" "-0.00159913386007668" "-0.360371239147717"
"time78" "-0.00450974758425778" "-0.0128282146295539" "-0.0970648980982286" "-0.0142188093033284" "0.00301805210162618" "-0.0160105654140775" "-0.00201911142444209" "-0.364414419685764"
"time79" "-0.00366442990108386" "-0.0133968906887342" "-0.0973942703077978" "-0.0137302810855175" "0.00343183004262075" "-0.0162348681846933" "-0.00197567191106771" "-0.368009774400234"
"time80" "-0.00285154044884871" "-0.0139925122041411" "-0.09779226698123" "-0.0131563889352122" "0.00384884860508653" "-0.0163337126211426" "-0.00134552121005161" "-0.37197799239337"
"time81" "-0.00202596979085837" "-0.0145193996151091" "-0.0979809058199135" "-0.0127566877892936" "0.00422691614607289" "-0.0165039267486717" "-0.00089083838324498" "-0.375305584126498"
"time82" "-0.00129190004671408" "-0.0148899945602741" "-0.0974947949868021" "-0.0125018699665459" "0.00466805543783657" "-0.0166721323677288" "-0.000584280845273045" "-0.37707836867535"
"time83" "-0.00059665778160803" "-0.0150167664209744" "-0.0959505585318879" "-0.0119355243576064" "0.00466800675739619" "-0.0165288497214145" "0.000111526171492707" "-0.373054591721849"
"time84" "-0.00204982693297231" "-0.0121998311980032" "-0.0995014408698698" "-0.0113479432837946" "0.00499419008210806" "-0.0166372649852166" "0.000560910079639542" "-0.363793865033972"
"time85" "-0.00378546278061678" "-0.0103535190776719" "-0.102346730721006" "-0.0116596809232191" "0.00598634767293696" "-0.0168901736143557" "0.00237332184158605" "-0.359195143796624"
"time86" "-0.00548244300381344" "-0.00851722954514385" "-0.103007354253052" "-0.0109599176648085" "0.00636234705157435" "-0.0179704655679552" "0.00298941454433368" "-0.359306183560549"
"time87" "-0.00701058272158288" "-0.00692663512907144" "-0.103744347774355" "-0.0103644006872841" "0.00614903764988104" "-0.01815211919361" "0.0031568417734561" "-0.36238685248436"
"time88" "-0.00647843357628213" "-0.00755103039054492" "-0.104189328113887" "-0.0100014956191958" "0.00634036604256745" "-0.0183518114379842" "0.0034848108938204" "-0.36605333646725"
"time89" "-0.00584827235966681" "-0.00802133683173828" "-0.104311040435478" "-0.00973022053200841" "0.00650051634505598" "-0.0185664823238519" "0.00382956496594949" "-0.369014486100624"
"time90" "-0.00510885028622469" "-0.00842327297051505" "-0.104399747804625" "-0.0094190511519221" "0.00634829699559337" "-0.0188201292000619" "0.00424303300635021" "-0.372290193723243"
"time91" "-0.00449744762135652" "-0.00958329367584712" "-0.104778283717324" "-0.00948441700524469" "0.00602837364742157" "-0.0196032413086387" "0.00462918784750926" "-0.37589231538415"
"time92" "-0.00379925106152244" "-0.0108430557798947" "-0.105400150524069" "-0.00888212262744295" "0.005251296543625" "-0.0199701186414578" "0.00472214682764361" "-0.379964987320485"
"time93" "-0.00291861967720087" "-0.0121202408981984" "-0.10576897013806" "-0.00807536010973506" "0.00511336004451374" "-0.0205115866562739" "0.00497538730941068" "-0.384120673905746"
"time94" "-0.00210269223394988" "-0.0132820922024797" "-0.105033253442232" "-0.0078528306783597" "0.00500356549554728" "-0.0203721349266513" "0.00502693461124913" "-0.386330403470419"
"time95" "-0.00121592668286566" "-0.0147808910801424" "-0.102962459993145" "-0.00748605014634851" "0.00490598569197144" "-0.0194642403547814" "0.00556962621468173" "-0.384385002379899"
"time96" "-0.0039224622796375" "-0.0123308635178068" "-0.0995863602976716" "-0.00645318084633246" "0.00481837965955426" "-0.0194020258449275" "0.00557632146477589" "-0.379548101626088"
"time97" "-0.00652477355962937" "-0.00998812334272687" "-0.100539758614399" "-0.00535855369336726" "0.00436953318326865" "-0.0189884371575629" "0.00517150114270183" "-0.377281798825312"
"time98" "-0.00865400742015088" "-0.00860913137327053" "-0.101563324093518" "-0.0057791827926696" "0.00422830255357625" "-0.0190344350854109" "0.00567343318859281" "-0.378244347292329"
"time99" "-0.0108060349082957" "-0.00685291832675748" "-0.101911585082173" "-0.00629597967948209" "0.00301186510039404" "-0.0185237310805947" "0.00654093927687579" "-0.381265340652042"
"time100" "-0.00995667790614686" "-0.00813808461232974" "-0.102476224885258" "-0.00595878291337253" "0.00177580406544264" "-0.0197183911701063" "0.00740399787234726" "-0.385152105542191"
"time101" "-0.00910647023090105" "-0.00923083547225104" "-0.103397007767846" "-0.00553175213823381" "0.00151794843598314" "-0.0205014584533527" "0.00686569619365512" "-0.388434998940573"
"time102" "-0.00816323821116071" "-0.0104135107317994" "-0.104283793166319" "-0.0050240901267377" "0.00128927145121609" "-0.0204837198300603" "0.00647006228184122" "-0.392038091744057"
"time103" "-0.00695243970771652" "-0.0120729380119887" "-0.105077311150354" "-0.00394900647348218" "0.000859691956510574" "-0.0202899498685561" "0.00704941136819543" "-0.396546902288081"
"time104" "-0.0058853421220211" "-0.013717921553386" "-0.106186576629476" "-0.0032143767287092" "0.00101639393262113" "-0.0202100437813978" "0.00747949758917218" "-0.400717118084989"
"time105" "-0.00513698926307012" "-0.0151004636249012" "-0.107112426948741" "-0.00387386586924136" "0.00114225837669523" "-0.0195910267499069" "0.0078383903748614" "-0.403532734432252"
"time106" "-0.00415151035645092" "-0.0162212637465533" "-0.10618361000166" "-0.00460031458655631" "-4.80265295898669e-05" "-0.018760446706423" "0.00811417556127781" "-0.403079469000221"
"time107" "-0.00314979427331953" "-0.0173721461800011" "-0.104443539000628" "-0.00550600113677659" "-0.00118614623945155" "-0.0185380462861017" "0.00821296554586064" "-0.396936628490315"
"time108" "-0.00443560438533081" "-0.0155392136062588" "-0.10811201217764" "-0.00689682217889508" "-0.00165310982376391" "-0.0184255175787733" "0.00690823546747697" "-0.38722565339013"
"time109" "-0.00633400757613483" "-0.013717111791209" "-0.11070072065942" "-0.00715045333208964" "-0.00296653812284411" "-0.018946790628885" "0.00669868964594268" "-0.38434279109806"
"time110" "-0.00823921652318121" "-0.0122231783703027" "-0.112118304066518" "-0.00794044966799717" "-0.00302261932987693" "-0.0189360464008356" "0.00590403795297637" "-0.386033101406374"
"time111" "-0.0102660808257869" "-0.0106144664659624" "-0.113037338186476" "-0.00858171654962905" "-0.00375232371213832" "-0.0186747522412618" "0.00537374656298055" "-0.388869620674263"
"time112" "-0.00943096523481004" "-0.0119363707542687" "-0.113637257217977" "-0.00913228538100512" "-0.00448330736296349" "-0.0191548485283297" "0.00564326975520072" "-0.392428686234991"
"time113" "-0.0086335830542372" "-0.0133023269558954" "-0.114300432128655" "-0.0092381547305623" "-0.00523574803172202" "-0.0197048620733284" "0.00528360804300225" "-0.395869825990699"
"time114" "-0.00781364940649213" "-0.0146239690705974" "-0.114927044335696" "-0.0092510859431655" "-0.00546466753920848" "-0.0199598134306486" "0.00481484655095118" "-0.399328353051568"
"time115" "-0.00730107355152572" "-0.0145994924971153" "-0.115241473927812" "-0.00918497230819471" "-0.00549162076288403" "-0.0195821110429051" "0.00479908098099323" "-0.401141726638063"
"time116" "-0.00693848682712424" "-0.0146527223792999" "-0.115657548575856" "-0.009288594281705" "-0.00554409535354574" "-0.0190683002341574" "0.00495950439585811" "-0.402950083426215"
"time117" "-0.00658791310438437" "-0.014790698066811" "-0.11594017504106" "-0.00916763370618425" "-0.00552935909792537" "-0.0186838022265957" "0.00519478543680153" "-0.404830989095146"
"time118" "-0.0062195376727638" "-0.0148243771944608" "-0.11462999778999" "-0.00869237881538937" "-0.0051677554218285" "-0.0180030205082397" "0.00566242963679121" "-0.405309417883645"
"time119" "-0.00558594780880929" "-0.0144080879992818" "-0.108127409887713" "-0.00865760555776081" "-0.00504595493131252" "-0.0179524591796351" "0.00522060306392382" "-0.398268507412895"
"time120" "-0.00646624290863254" "-0.0125140543842243" "-0.106087306771086" "-0.00861030140647701" "-0.00554418615075237" "-0.0167886721276801" "0.00478245459800393" "-0.388157728612614"
"time121" "-0.0066646240012922" "-0.011353117045378" "-0.107819410020449" "-0.00898162411621829" "-0.00673511867071679" "-0.015974102721345" "0.00441581921361287" "-0.382498757079969"
"time122" "-0.00735894598504349" "-0.0103073062869127" "-0.109130104970609" "-0.00922298509787331" "-0.00686137133211846" "-0.0151210782730869" "0.00419668539270339" "-0.381922752029134"
"time123" "-0.0079271730553359" "-0.00928237780273786" "-0.11003755989488" "-0.00906848761856263" "-0.00713167554188744" "-0.0152157007456134" "0.00434547019171178" "-0.383218744439379"
"time124" "-0.00751015051798719" "-0.00928483178408569" "-0.110414935460092" "-0.00908510506500298" "-0.00713499111644931" "-0.0148897412445368" "0.0042447652452278" "-0.385171316714652"
"time125" "-0.00700687341910765" "-0.00929226510890868" "-0.110816999824517" "-0.00881415565732727" "-0.00715292087305227" "-0.0144069978137507" "0.00438450914278701" "-0.387091733594011"
"time126" "-0.00652672319132791" "-0.0093191803241247" "-0.111088887635199" "-0.00873032090031397" "-0.00713023532724361" "-0.0138101119055993" "0.00467605071496929" "-0.388696590400727"
"time127" "-0.00579447720270534" "-0.0111716169483559" "-0.111614785595133" "-0.00871614968815165" "-0.00762565864494049" "-0.0129903789825972" "0.00487010622010098" "-0.392167426757645"
"time128" "-0.00506806362579884" "-0.0129412771006514" "-0.112093841282551" "-0.00871645667775259" "-0.00790815626851216" "-0.0125977024483754" "0.00537377212369653" "-0.395447975367615"
"time129" "-0.00430940043188085" "-0.0145975453017474" "-0.112555470550235" "-0.00842632882251077" "-0.00833810940485941" "-0.0120962926616474" "0.0052112159581102" "-0.398551421145217"
"time130" "-0.00372200183033704" "-0.0161477288770329" "-0.111989793759262" "-0.0088502869692242" "-0.00872980620782057" "-0.0117113399014726" "0.00555313833581294" "-0.398916903929223"
"time131" "-0.00291945136263418" "-0.017705802090525" "-0.111163040501574" "-0.00849517457447745" "-0.00975010275712634" "-0.010727726616697" "0.00593497973620068" "-0.394777573707135"
"time132" "-0.00517775188233461" "-0.0161415388642611" "-0.110433670345671" "-0.00797217542512464" "-0.00992745808924211" "-0.0103318432955284" "0.00675206516311278" "-0.390986718668632"
"time133" "-0.0072562609843311" "-0.0144920455216064" "-0.108610626132977" "-0.00874371774300192" "-0.0104256442362506" "-0.0102660908290275" "0.00636899234684179" "-0.38624292674307"
"time134" "-0.00968813863168141" "-0.0130087742803128" "-0.108237141985792" "-0.00895988425346526" "-0.011623460487936" "-0.00953550224665389" "0.00613137797322169" "-0.385938202594488"
"time135" "-0.0125259105940769" "-0.0113064383073455" "-0.107697252858993" "-0.00887351450185424" "-0.0114967813564606" "-0.0105217349956405" "0.00597774125993381" "-0.386335282281225"
"time136" "-0.0118923871597713" "-0.0128565972815469" "-0.107644696974244" "-0.0089502920868815" "-0.0119700348219541" "-0.010795415924842" "0.00524118495191223" "-0.388835613228946"
"time137" "-0.0112725475102566" "-0.0142775346395386" "-0.107948922464514" "-0.00898168561617009" "-0.0120151911500638" "-0.010648720013041" "0.00478091757963859" "-0.391862908116389"
"time138" "-0.010547563822027" "-0.0156869729952634" "-0.108182290037131" "-0.00901067563552408" "-0.0121909386473086" "-0.0102947785087484" "0.00486757435057435" "-0.395111098633738"
"time139" "-0.00974522590185385" "-0.0166296491448276" "-0.108458440327832" "-0.00899103059037538" "-0.0122031537626719" "-0.0100853416473888" "0.00514484698036458" "-0.398310026127976"
"time140" "-0.00890588561368967" "-0.0176637280201712" "-0.108774953486387" "-0.0088344593769444" "-0.0122204214370749" "-0.00988859774259468" "0.00537613279866645" "-0.401613063066186"
"time141" "-0.00817800395749503" "-0.0187013155960319" "-0.108881498344483" "-0.00953713335408223" "-0.0119428377295062" "-0.00972574419321057" "0.00558489856052303" "-0.404012949936768"
"time142" "-0.00762865912962797" "-0.0198351459493649" "-0.108401787359118" "-0.0100756378165375" "-0.0124841471826673" "-0.0093850369187611" "0.00602608565738222" "-0.405316460275676"
"time143" "-0.00693559576854573" "-0.0203137335331667" "-0.105880634547754" "-0.0112597902307789" "-0.0128554413802094" "-0.00941392870172757" "0.00630114099939358" "-0.400943288668836"
"time144" "-0.0087090533137315" "-0.0190800635783154" "-0.105418425972579" "-0.0110212471818386" "-0.0142807789153439" "-0.00887788527176575" "0.00580528619839367" "-0.396278068638305"
"time145" "-0.0104664621422404" "-0.0177774967905198" "-0.106487358445842" "-0.010921536586392" "-0.0140464210354244" "-0.00990951931898061" "0.0049377383329145" "-0.394190501013147"
"time146" "-0.0120257901292867" "-0.0164287987224804" "-0.107099124566446" "-0.0117572609820153" "-0.0143838723177893" "-0.00970758592726422" "0.00433993312820874" "-0.394023010155348"
"time147" "-0.0139110554321338" "-0.0150870012901505" "-0.107515040387114" "-0.0122434564783121" "-0.0152595802204252" "-0.00990477595307485" "0.00441565253537582" "-0.396374833568236"
"time148" "-0.0132687298961655" "-0.0161156894395544" "-0.107875447719976" "-0.0123510607674513" "-0.0156160517809866" "-0.010886695128109" "0.00442272110513039" "-0.399378759019168"
"time149" "-0.012587444850242" "-0.0170546005328907" "-0.107964430784783" "-0.01276171167518" "-0.0157393596193107" "-0.0110782716267591" "0.00381486409127529" "-0.401836560631686"
"time150" "-0.0119362733975788" "-0.0180096298483603" "-0.108217044983177" "-0.0129449186849574" "-0.0159930384740696" "-0.0110212857258464" "0.00371478386277115" "-0.404712580217647"
"time151" "-0.011495885416186" "-0.0181448548125438" "-0.108263991891976" "-0.0130252547800543" "-0.0159868899571362" "-0.0111436418428459" "0.00389031553532588" "-0.406661754242661"
"time152" "-0.0110577091657046" "-0.0183219365851234" "-0.108324812114061" "-0.0130328008430873" "-0.0160394097348309" "-0.0112280817946666" "0.00394294093845844" "-0.408695481998934"
"time153" "-0.0105959429257827" "-0.0184764276192755" "-0.108400922572779" "-0.0131704766489001" "-0.0161305975630605" "-0.0113375413588286" "0.00415932883683248" "-0.410641855401476"
"time154" "-0.0100679391191306" "-0.0186654952406276" "-0.107770735401651" "-0.0133227572531794" "-0.0162940484215528" "-0.0114870829639427" "0.00455724321818094" "-0.410887553837655"
"time155" "-0.00950639655704476" "-0.0185781528050247" "-0.105099312685632" "-0.0134150493235262" "-0.0160500359107805" "-0.0113398524231632" "0.00440391289205882" "-0.405634526168138"
"time156" "-0.0101589897896236" "-0.0173036537320378" "-0.105596870413836" "-0.0130710421782194" "-0.0161479938692245" "-0.0109030053530802" "0.00452774635761233" "-0.402097649176639"
"time157" "-0.0107960600199138" "-0.0158702424334573" "-0.105941651290679" "-0.013198956539475" "-0.0165273495180109" "-0.011633025177302" "0.00478151983181325" "-0.398493149820565"
"time158" "-0.011402521430316" "-0.0149114667202295" "-0.106127813698518" "-0.0136090544284199" "-0.0163903686624629" "-0.0112065759221581" "0.00487837103519282" "-0.398822239857774"
"time159" "-0.0119591871028013" "-0.0139929522605573" "-0.106236956817829" "-0.0142002986430008" "-0.0165928025844362" "-0.0113424812496211" "0.0049819177780353" "-0.400252190218063"
"time160" "-0.0114578963516151" "-0.0140613423076962" "-0.106322277106929" "-0.0143095375086369" "-0.016987573746112" "-0.0114726053216182" "0.00492490684504234" "-0.402455215661866"
"time161" "-0.010984764898019" "-0.0141046454404391" "-0.106264393487168" "-0.0143488329981425" "-0.016878920217821" "-0.0119759085628122" "0.00495387648303872" "-0.404608370634907"
"time162" "-0.0104836345188159" "-0.0141703027265154" "-0.106086875744715" "-0.0144572408340283" "-0.0167820423384257" "-0.0121062648343388" "0.00473878085378539" "-0.406846324528763"
"time163" "-0.00988806719869456" "-0.0147036419689563" "-0.10609739026993" "-0.0143567915677773" "-0.0167121905893673" "-0.0122994468446781" "0.00496556881472516" "-0.410000702533335"
"time164" "-0.00928648653375744" "-0.0152618867870432" "-0.106095787349328" "-0.0142534155022233" "-0.0163776149784214" "-0.0126185690349744" "0.0052060636892636" "-0.412998020947237"
"time165" "-0.00882661749754794" "-0.0157215189106686" "-0.105945085707402" "-0.0143988807545164" "-0.0161714881755246" "-0.0126582867797986" "0.00537768485308268" "-0.415565903809893"
"time166" "-0.00829966340718882" "-0.0162279445259406" "-0.105445819131616" "-0.0146964951682462" "-0.0158995202028965" "-0.0126463190534737" "0.00559754149871633" "-0.416541803392487"
"time167" "-0.00789170592604868" "-0.0163322965237001" "-0.104459923923119" "-0.0144621707758032" "-0.0163210769679998" "-0.012570513299502" "0.00550240623927311" "-0.411229489890161"
"time168" "-0.00872540536122816" "-0.0148885024676826" "-0.104452437842615" "-0.0149199320978664" "-0.0162073797358792" "-0.0123402540654279" "0.0060835188476999" "-0.40350382899372"
"time169" "-0.00970357715397917" "-0.0137673390166185" "-0.104001197585181" "-0.0146734038007831" "-0.0152058739802819" "-0.011975190357623" "0.00646641184529275" "-0.39945481945676"
"time170" "-0.0107578223960318" "-0.0128474789348726" "-0.103371432365732" "-0.0149338821608444" "-0.0149362407412836" "-0.0117999721928971" "0.00637963214497478" "-0.397316166489759"
"time171" "-0.0116730219882871" "-0.0118261162721251" "-0.103419084678512" "-0.0147174604079611" "-0.0152004169334714" "-0.0118114735732884" "0.00647220838945243" "-0.39897664345384"
"time172" "-0.0112025136642326" "-0.0122139043266781" "-0.103434131331119" "-0.0148405708563956" "-0.0156239832612871" "-0.0122222140699417" "0.0065812843798644" "-0.401296835907147"
"time173" "-0.0107089567401068" "-0.0128035104757721" "-0.103518587996851" "-0.0144776935419586" "-0.0157259831451644" "-0.0127363925084996" "0.00641039227253293" "-0.403805292585467"
"time174" "-0.0102708331044351" "-0.0133160701931974" "-0.103594669242424" "-0.014562268873651" "-0.0155351285121192" "-0.0127814475737713" "0.00619095858014908" "-0.406032494264341"
