# Supplementary material for: Hierarchical Bayesian Integrated Modeling of Age- and Sex-Structured Wildlife Population Dynamics
Source: J Agric Biol Environ Stat. 2024 Jul 2;30(4):1068–93. doi: 10.1007/s13253-024-00634-w (PMC12559060; doi:10.1007/s13253-024-00634-w)
Supplement: Supplementary file 6 — (zip 83 KB) [file 13253_2024_634_MOESM6_ESM.zip › store_quarter.txt]

"Name" "beta1" "beta2" "beta3" "beta4" "beta5" "beta6" "beta7" "beta8" "beta9" "beta10" "beta11" "beta12" "beta13" "beta14"
"time1" "-0.00838833304319968" "-0.0291890863509408" "-0.0388041505556471" "-0.000188456953354489" "0.00800389510053067" "0.00479035235420525" "0.255074793499633" "0.0104136122563628" "0.0058875376154791" "-0.00828684100237373" "0.010710639742482" "-0.00793369928229476" "0.0996622025989102" "0.11617412012472"
"time2" "-0.0127396471824227" "-0.0300731808684451" "-0.032484826122649" "-0.0110928979765786" "0.00192517695902955" "0.00430318258402209" "0.200435625577538" "0.102765564492695" "0.00924806630222266" "-0.0102661446031286" "0.00547928477341238" "-0.00934683228461889" "0.114952734655291" "0.12232253353716"
"time3" "-0.0265908445522903" "-0.0414331800916127" "-0.0414167219566955" "-0.0336829690938983" "-0.0264215341285094" "-0.00793407589292586" "0.107741935006566" "0.0674151556298603" "0.065263971653022" "-0.00966749175972035" "-0.0642736976780037" "-0.039766659842886" "0.0186555226324574" "0.0565703157004315"
"time4" "-0.0426447929090614" "-0.0575959908050782" "-0.0833096776599035" "-0.0663162583658794" "-0.0613332780359315" "0.00496468770336789" "0.00955937711474921" "-0.0119761908979452" "0.00799515068451321" "0.0682297719152043" "-0.131615405429421" "-0.058320766486593" "-0.192265687939553" "-0.100956871090508"
"time5" "-0.0656233349469964" "-0.102854921124489" "-0.10701701355568" "-0.104623362769424" "-0.0897860352451776" "0.0158566011220428" "-0.0127470266982186" "-0.002346448290051" "0.0253348712419714" "-0.00377430697097234" "0.0171377801901373" "-0.0827929994287346" "-0.237271866171607" "-0.167044147566841"
"time6" "-0.0974913143817846" "-0.136862013337318" "-0.124053145023706" "-0.137562427057459" "-0.0889840796511856" "0.0258972938944801" "-0.0232082278584582" "-0.0133668313475217" "0.0183571502529489" "-0.0114333559477097" "-0.0205106252256841" "0.147229123488494" "-0.172032482054457" "-0.18927591846113"
"time7" "0.158316984189563" "-0.165986547501053" "-0.140645662375763" "-0.142458596692796" "-0.082185786521255" "0.0355754947113463" "-0.0202102247580619" "-0.00607238314834744" "0.019308176135358" "-0.0212645429030258" "-0.0271162473583732" "0.0812084275676061" "-0.123221184043897" "-0.165414164099452"
"time8" "0.103759241257069" "0.107683632973387" "-0.175887895217753" "-0.149454352265431" "-0.0739792419046634" "0.0248452539994214" "-0.0135007088518993" "-0.0104234829254888" "0.00904822265888099" "-0.00988010309837787" "-0.0385347179143978" "0.0407575561538568" "-0.0714183903621301" "-0.151442989794005"
"time9" "0.0738693436120561" "0.0526652695284316" "0.153546950763195" "-0.165783555616627" "-0.0676125698201786" "0.00847594813343804" "-0.0275728952883256" "-0.0131472232734685" "0.0106124323340139" "-0.0235848691916484" "-0.0397653687895242" "0.0141767442738131" "-0.00306073363559616" "-0.014429537984543"
"time10" "0.0263084875811352" "0.0158254512860284" "0.108048949387038" "0.211856367669053" "-0.0507375344180761" "-0.005059230256411" "-0.0169301905177197" "-0.0100664997906161" "-0.00660240787620901" "-0.020695217544509" "-0.0600476282962181" "-0.0442387964498929" "0.0664909817429369" "0.144146671209597"
"time11" "-0.030022509457606" "-0.0235715199564051" "0.0388194075292058" "0.145188024217971" "0.242692269841717" "-0.0147407593253377" "0.00398706670111038" "0.0100667731254664" "-0.00114737777175308" "-0.0159250301356379" "-0.0402657335179876" "-0.123632981500633" "0.0596054765823068" "0.221048844155374"
"time12" "-0.0850464802757813" "-0.0525583653621916" "-0.0199309394938229" "0.0858814851237093" "0.153313556414879" "0.127747217806573" "-0.00815783377567529" "0.00753804355117115" "-0.00314764591857641" "-0.00376523645253964" "-0.0358259564674611" "-0.111023054363998" "0.0043440132271342" "0.220629397972157"
"time13" "-0.0459420679607205" "-0.0940603378150054" "-0.0498887825206842" "0.0323801636409598" "0.0470412238554158" "0.0550040369451302" "0.0483972757734764" "0.0268814944793824" "0.00994646068447344" "0.00172179354367074" "-0.0238293773448777" "-0.0788982487462747" "-0.0986303505199493" "0.0864847752780947"
"time14" "-0.0338595105103349" "-0.0741032033470141" "-0.0700962092678969" "0.0241581270193996" "0.0147032986931377" "0.03583328305775" "0.0236836791138878" "0.0751899366629701" "0.0182035947222425" "0.0132667538342949" "-0.0172237881098622" "-0.0724525505925406" "-0.108745368330351" "0.029680841173263"
"time15" "-0.00621325285796292" "-0.0469319568919619" "-0.0663839134621493" "0.0188157373118536" "-0.00199274005279249" "0.00739293706430312" "0.00285080431471261" "0.0381277594109173" "0.0525001998684285" "0.0266980321664293" "-0.0457020788048549" "-0.0583874223594201" "-0.0932899047217677" "0.00571896847964686"
"time16" "-0.0197660475895422" "-0.0419347816014385" "-0.0624255297943076" "-0.0450073440995616" "-0.0399590785487563" "0.0049306365242381" "0.00165493527028231" "-0.0182332442214667" "0.0257847365388772" "0.0977325068130492" "-0.13559681346826" "-0.0753237587885595" "-0.139154477188365" "-0.0361743713095241"
"time17" "-0.0784513446804445" "-0.0791531232574951" "-0.0882129978601697" "-0.110767045593281" "-0.0858520545303128" "0.0275648062910667" "-0.023157391127234" "-0.00360752454023645" "0.0238834096060947" "0.0104338620451043" "0.0840587273226397" "-0.103707137903641" "-0.20763822041534" "-0.109986322120895"
"time18" "-0.10522913825384" "-0.126525148835575" "-0.128957204201554" "-0.146662721174442" "-0.0935310659074381" "0.0290423449333102" "-0.0353781667867886" "-0.0270885496743299" "0.0253454389537028" "0.00335434961174113" "0.0155659470356915" "0.206786009467634" "-0.149832848024813" "-0.137961831066106"
"time19" "0.173716671492973" "-0.166232525230729" "-0.144014101792141" "-0.154048864761824" "-0.0972376287242758" "0.0314396881526715" "-0.0325376683165203" "-0.00787973915124076" "0.0163392762205954" "-0.0087179958618637" "-0.0160353672238865" "0.089611095078238" "-0.124195979266213" "-0.161227514692958"
"time20" "0.100861387695656" "0.118959268695866" "-0.170921674726815" "-0.152332354138675" "-0.0925884338501767" "0.0229093743187883" "-0.0258655595626968" "-0.000227475376471328" "0.00590916301094881" "-0.00929159710610127" "-0.0347593281504427" "0.0393796115994306" "-0.0780075991042758" "-0.145015429561374"
"time21" "0.0552693151075878" "0.0460141262466827" "0.175730546229121" "-0.158360478249898" "-0.0863007233205921" "0.00147385583115396" "-0.0363315174497752" "0.000684539801210815" "0.00368793290121175" "-0.0238296755417774" "-0.0331186549072362" "0.00904478268230462" "-0.00768097485627875" "-0.0882048972625034"
"time22" "0.00946114173059883" "-0.0117795254068039" "0.105947385221932" "0.205971806217333" "-0.0838855098058755" "-0.0125283628568779" "-0.0257753412424021" "0.00571968906273129" "-0.0114867849412578" "-0.017257416270388" "-0.0635305099698277" "-0.0517643930716508" "0.039990947551524" "0.0114405333799827"
"time23" "-0.0500491273918443" "-0.0478487627836738" "0.0339460129392511" "0.132531656730799" "0.207037509064785" "-0.022924189288524" "-0.00812376561501565" "0.0252205057168972" "-0.0142848850108375" "-0.0145490709606539" "-0.0567699319016089" "-0.130185882598461" "0.0129668246174971" "0.0602390120553201"
"time24" "-0.0992970251114227" "-0.0695866723093201" "-0.00698336055258331" "0.0850665337772781" "0.126713566105726" "0.129331322989261" "-0.00258728672535752" "0.0282844334304527" "-0.0104530738835372" "-0.0208774950300378" "-0.0522258548732485" "-0.114643054246693" "-0.0271043051273339" "0.0705670235810668"
"time25" "-0.0552773848804713" "-0.095410203120645" "-0.0594528333119578" "0.0305507942489702" "0.051047101912002" "0.0659469255605066" "0.0832042728812415" "0.0213986650167043" "-0.010003458171997" "0.00424771684589401" "-0.0386571468755666" "-0.0909785902168961" "-0.112613415043208" "0.0134641432605265"
"time26" "-0.034394773815029" "-0.0684120399022682" "-0.0735428302974055" "0.00796812087911148" "0.0164202838058281" "0.0440102206973784" "0.0454118731418311" "0.0803870373111116" "0.000627248720588676" "0.0117957316724916" "-0.0496875286452765" "-0.0811634943065096" "-0.136458627011018" "-0.00142223590878257"
"time27" "-0.0140004139933857" "-0.0325274442641287" "-0.0340281890195133" "-0.0218729127251766" "0.00670951456497659" "0.0151657002321281" "0.0317514456921433" "0.0561006957090124" "0.0450509108401171" "0.0273146748102399" "-0.0969464553729001" "-0.0832032898904829" "-0.14739480030139" "-0.00553690346050767"
"time28" "-0.0214582751472888" "-0.00656937973532683" "-0.0462864911505714" "-0.0468812942414907" "-0.0420761428668003" "0.0157519796400096" "0.0128407329203899" "-0.0123362858336044" "0.0342521880972203" "0.118468778686205" "-0.151307290097321" "-0.0659550712206069" "-0.128514399433528" "-0.0324393650080462"
"time29" "-0.0521164733700368" "-0.0845607144069775" "-0.0883034957383663" "-0.102989988269675" "-0.0878811253489306" "0.0288934367118619" "-0.0107659408938041" "-0.0113715953509513" "0.02386534718203" "0.0119623771128296" "0.08097039084034" "-0.0856079984912525" "-0.162914921867123" "-0.148441664792161"
"time30" "-0.090754188361129" "-0.135546502828798" "-0.138099120442447" "-0.143053755577647" "-0.0846059696856227" "0.026742233347085" "-0.0184531996201274" "-0.0110130138500424" "0.0196190114885306" "0.0170715274253168" "0.00832300823513723" "0.224158122797024" "-0.112088627266744" "-0.16567139505933"
"time31" "0.222325859499815" "-0.177776382080371" "-0.168488739693873" "-0.16744954232486" "-0.0850066704465483" "0.0398765857626991" "-0.0170527836161664" "-0.00608427137603342" "0.0117711233677836" "0.00461818111031688" "-0.00922761633485028" "0.110465069644746" "-0.0881216949359017" "-0.0875558859626102"
"time32" "0.154945616948453" "0.162027834038222" "-0.213125537118845" "-0.17859165647986" "-0.0736318834914513" "0.0217430255625375" "-0.00942376225891696" "0.00210796966605128" "-0.00442616599580499" "0.00730889888749502" "-0.0035709870994276" "0.069779097250686" "-0.00330402967448926" "-0.0356502003405062"
"time33" "0.113488811263664" "0.0961371082477832" "0.21268444443577" "-0.182883142813298" "-0.0675890055325994" "0.000549123975080284" "-0.0301691399701353" "0.00336190798586262" "-0.00275024962840109" "-0.00894512320786682" "-0.00188286590221886" "0.0476795131735296" "0.120417554715033" "-0.0239200257373963"
"time34" "0.0567988669204579" "0.0496313290730915" "0.14980048540359" "0.251188095168812" "-0.0565097693124102" "-0.0187861396966345" "-0.0228232762052065" "0.00460596927621028" "-0.0157494677440465" "-0.00366268103288414" "-0.0240342587625272" "-0.00643877093181301" "0.217273480300893" "0.03381020743857"
"time35" "-0.0109858771223965" "0.0194220453192955" "0.0936115963171431" "0.174536419187418" "0.264560184123905" "-0.0248393890163585" "-0.0113683897057887" "0.0189796552523017" "-0.0251661328908958" "-0.0174471613453457" "-0.00829295221578128" "-0.0870013563603381" "0.208566014815869" "0.090202376452384"
"time36" "-0.0759500456674787" "-0.00836865070638224" "0.0361352820224569" "0.10121840692731" "0.154389331599761" "0.110352844108227" "0.00415237912897696" "0.0184983593197158" "-0.0113905206240301" "-0.0232140037987307" "0.00318897273332614" "-0.058964311595071" "0.128627995262676" "0.0765909910181006"
"time37" "-0.0384049144212021" "-0.0659121579975498" "-0.017193190650155" "0.0375018331406579" "0.0455850606365176" "0.0457177217420163" "0.0524101499147573" "0.00733382347407763" "-0.00531536581459408" "-0.00968530065743372" "-0.0128244590033903" "-0.0374946853882517" "0.013767897906922" "0.00765605200335846"
"time38" "-0.0189139683985328" "-0.059065357188726" "-0.0497262245100556" "0.0109606481051578" "0.0074858197973916" "0.0165486125212421" "0.0275949822239782" "0.0396743227149031" "0.00265170048485407" "-0.00364174599636358" "-0.0200647382808597" "-0.0210736078676889" "-0.0361761417842661" "-0.025746863967033"
"time39" "-0.0131027297603126" "-0.0400681018183079" "-0.035628270024168" "0.0105131772010664" "-0.0266093624319618" "-0.00995122548543171" "-0.00148385400653362" "0.0129499778267685" "0.0619210573121457" "0.0106287594943171" "-0.0345631484563351" "-0.0372445067409565" "-0.0540022012520494" "-0.00714345514828422"
"time40" "-0.0302988125097245" "-0.0434939806054749" "-0.0658374085575003" "-0.0591113037660673" "-0.0323883952079462" "0.0192074596351615" "0.000372672800761698" "-0.00468499691855157" "0.0167051481563393" "0.0648310444360259" "-0.0744144667097805" "-0.0462847926790826" "-0.142963516866103" "-0.0690872221536998"
"time41" "-0.0678500162463686" "-0.0948013522187728" "-0.100307556199348" "-0.0985501271252404" "-0.0863146140655792" "0.00901226196872829" "0.00718983189705233" "-0.00853962431369639" "0.0399629189629543" "0.000572466596971736" "0.0788935547028753" "-0.0796046271400041" "-0.210003336452227" "-0.149043680555337"
"time42" "-0.105787882035957" "-0.121912584743479" "-0.139604990678829" "-0.129107625177015" "-0.0908465477094203" "0.0221324521521287" "-0.014569923414624" "-0.025216911735131" "0.023288437418588" "-0.000651767177515025" "-0.00684393970071545" "0.206242064318385" "-0.15516587816084" "-0.175858940738358"
"time43" "0.192521705480912" "-0.16859153974376" "-0.17610888020062" "-0.159949303561479" "-0.102094869772412" "0.0326012406233052" "-0.0164324267885438" "-0.0134632833026481" "0.0234772553496919" "-0.0121598725198926" "-0.0247863389422443" "0.10174790101152" "-0.0906351157547368" "-0.112665074604012"
"time44" "0.11142423355765" "0.146536548474893" "-0.213696776272598" "-0.166578667507063" "-0.0862446261883922" "0.0270489348708548" "-0.00676317579891208" "-0.0129721337037848" "0.0101772446779726" "-0.00581005084589982" "-0.0326265643931728" "0.0417790085602234" "-0.00678844250266353" "-0.0414849462733456"
"time45" "0.068592160283116" "0.0707697907153409" "0.183178209872646" "-0.175004494702887" "-0.0783927317313015" "0.0121902124584647" "-0.0214823149174327" "-0.0159995818210197" "0.0128831766327217" "-0.0180848141379033" "-0.0348857070315676" "0.0184632708183204" "0.126101137906665" "0.0096079540253575"
"time46" "0.0158097027283324" "0.0249407165415114" "0.119084122456529" "0.227404690266144" "-0.071090045268947" "-0.00120985376842651" "-0.0182288879963854" "-0.00973893123379989" "-0.00431846862350127" "-0.0118238744547309" "-0.0485909070878256" "-0.0351705485250018" "0.234884798805747" "0.0977982436962628"
"time47" "-0.0398356008106819" "-0.0104122097336913" "0.068664544772363" "0.155909261547724" "0.244420566947162" "-0.00470185859134629" "-0.000354275060298394" "0.0124802351857951" "-0.00705373308218444" "-0.0146950752797893" "-0.034081376520977" "-0.107125765169668" "0.237462433366218" "0.185568604674609"
"time48" "-0.105889374931186" "-0.0308597057183388" "0.035219788256624" "0.10941619185769" "0.177703970055817" "0.159921204299931" "0.00648808470516923" "0.00950500795084948" "-0.0107658010931133" "-0.0148390186118951" "-0.0248739156411908" "-0.0815651471709617" "0.181151944131399" "0.148889705957734"
"time49" "-0.0558200522928454" "-0.0705413258154893" "-0.00922153574920693" "0.0551597648836312" "0.0724340983466008" "0.0866735482077985" "0.0812578353736044" "0.0165575212886717" "-0.0139439540410119" "-0.00391623886841678" "-0.014496946309656" "-0.0641264227928931" "0.0485616300542608" "0.00975196159698256"
"time50" "-0.0416439225804069" "-0.0282409633934305" "-0.0457036864744164" "0.0228303648271657" "0.00545652975549998" "0.03646035751549" "0.0186947508267261" "0.0649568326609757" "-0.0153174095612015" "0.00946222020151253" "-0.000605331846230997" "-0.0726382940195511" "-0.0333115164150991" "-0.04799382751951"
"time51" "-0.0104833676177833" "-0.0339681328310543" "-0.0301804701709361" "-0.00294886907972506" "-0.0193711214948715" "0.0144214740659366" "0.0227479281638459" "0.0443798247671937" "0.0145833572417328" "0.0100822120830274" "-0.031659767848577" "-0.0580378847384328" "-0.0743505838899809" "-0.0184650493898269"
"time52" "-0.0487428624812796" "-0.0555881906896163" "-0.0597220361272242" "-0.0567383966461818" "-0.0474562072615243" "0.003977896885553" "0.00649612520895269" "0.00245317827331113" "0.00327536141550857" "0.100965233038802" "-0.121470505504371" "-0.0526880246888744" "-0.133359625770115" "-0.0537886705121744"
"time53" "-0.0718856150700679" "-0.113398173346045" "-0.105516408008522" "-0.0791987896383918" "-0.091823336588913" "-0.00117082290913758" "0.00853762543588652" "-0.00350818346746132" "0.0202579908462505" "0.0193278983203088" "0.0536153053873101" "-0.0770529329693871" "-0.203156912734661" "-0.177628521157046"
"time54" "-0.101518073008016" "-0.151380934231389" "-0.13799797574089" "-0.121992218935191" "-0.0913948220290359" "-0.00469426872871062" "-0.00877688689739729" "-0.00119038060911787" "0.00877236432111543" "0.0105596724881298" "0.023098831579912" "0.180858829341315" "-0.0988535353132397" "-0.24356482394837"
"time55" "0.208084712420706" "-0.160811070420341" "-0.147622459885463" "-0.1389216225619" "-0.0987758803759823" "0.00915415997959867" "-0.0057559080484523" "0.00545589439596058" "0.0136087883841849" "-0.00557216626985908" "-0.00023536072001408" "0.0835582514426383" "-0.144559764616446" "-0.220203245427373"
"time56" "0.109766883568246" "0.169722369300953" "-0.157198808408548" "-0.140251421479571" "-0.0904226475840576" "0.0116659500313081" "-0.00750873153731483" "-0.00342046020770644" "-0.00121700563413834" "0.00875336800406507" "-0.0358117008597162" "0.00576826274009322" "-0.20780524661124" "-0.181582728043017"
"time57" "0.0735948639210674" "0.114853511503614" "0.239796753632062" "-0.143001503428032" "-0.0884487120800242" "-0.00591466791296682" "-0.0286230991455011" "-0.0042043916931039" "0.00439958084007541" "-0.00759545981995465" "-0.0412129732252752" "-0.0183070589758029" "-0.182228044444586" "-0.170959954665303"
"time58" "0.0213448892896496" "0.0709204754252194" "0.177861315632056" "0.25135967324089" "-0.0851964405329531" "-0.0184459269322356" "-0.0235941495756036" "-0.00467830145103815" "-0.00616782894370321" "-0.00564832157539302" "-0.0593486001523292" "-0.0735854778998141" "-0.15535987115393" "-0.0574995092208304"
"time59" "-0.0285073867695658" "0.0383286991809041" "0.113858954346281" "0.183578438367738" "0.250490520793947" "-0.014428907791523" "-0.00784606351865337" "0.010042973508129" "-0.00761723211945981" "-0.00564358068356097" "-0.0502787158109421" "-0.107437348115005" "-0.104125765205447" "0.0640796094291513"
"time60" "-0.0943741613848436" "0.00215168509275081" "0.0431081148698697" "0.119085440523851" "0.17301754745913" "0.170215814994374" "-0.00133688026820249" "-0.0123411473281001" "-0.00968041515346947" "-0.00335647908648324" "-0.043146971894847" "-0.0935188403858761" "-0.0947729668564615" "0.147187433737553"
"time61" "-0.070320943863447" "-0.0741498270955881" "-0.0260831117315485" "0.0461165437119828" "0.0722389152362097" "0.090030813058473" "0.0876068265387305" "-0.000162814882244584" "-0.00217809542511032" "-0.0154371224564997" "-0.0282269943198018" "-0.070921947653185" "-0.0876345977077881" "0.103423103586381"
"time62" "-0.0494007856250787" "-0.0553808424678687" "-0.0504375889002367" "0.0283112583049705" "0.0386828573801885" "0.0627808260080144" "0.0673326319072434" "0.0418871593372315" "0.00541039339997976" "-0.0039653190700956" "-0.0174731918199314" "-0.0521837956639676" "-0.0677518322314852" "0.0717306885380149"
"time63" "-0.0235098298401644" "-0.0270064419785566" "0.0215805378713598" "-0.025166730391541" "-0.000450040095369649" "0.0411934230943322" "0.0113175094078258" "-0.0232530366786196" "0.056671472419445" "0.0333987271192983" "-0.0668256093157416" "-0.0271354098187701" "-0.0338422466768374" "0.0167288297820961"
"time64" "-0.0022652223206381" "0.0333020933039339" "-0.0371629563379708" "-0.035921574993049" "-0.024904406203419" "-0.0054990618431815" "0.00183311309902276" "-0.0498183532692178" "0.0076272363658406" "0.123184465495081" "-0.094035632174659" "-0.0503449929363435" "-0.0806603472450463" "0.0136434820533517"
"time65" "-0.0585034634932018" "-0.0372241360204103" "-0.0702575571982801" "-0.0989311519899035" "-0.0863954716659734" "-0.00159162304904661" "-0.0126585391749292" "-0.00671984991846552" "0.0215309386410653" "0.0199055930463639" "0.148072739537438" "-0.0761856985282953" "-0.149593442524707" "-0.0961220953365092"
"time66" "-0.069873477619775" "-0.0490798381574669" "-0.115204849427307" "-0.114936283921956" "-0.0792365478677181" "0.0136078899039003" "-0.0272556336415574" "-0.031016507808067" "0.0202021768443004" "0.0192470879888082" "0.0403450859391402" "0.297764609462383" "-0.117489067829128" "-0.0946828165623712"
"time67" "0.284382730513015" "-0.0890472359573068" "-0.148139524241179" "-0.141135068425606" "-0.0712870964552475" "0.0311338771185412" "-0.0206044322171782" "-0.0145885343815019" "0.00614102640521462" "0.00497273412486487" "0.0184084742618631" "0.162773512057241" "-0.0417398669863718" "-0.125942971380933"
"time68" "0.199407458584798" "0.236653769494746" "-0.194193989780879" "-0.151946252754166" "-0.0598952592715103" "0.0201630208388304" "-0.0131135426591043" "-0.0123320106775567" "-0.0120544171515435" "0.009470217832847" "0.0147137307241866" "0.0871204575611623" "-0.00101954606477411" "0.0523601824318753"
"time69" "0.134634374139457" "0.141154103833792" "0.203332078950905" "-0.154491125320304" "-0.048893777277334" "-0.00287448797760829" "-0.0222571553812992" "-0.0134115346351118" "-0.00425773005579118" "-0.00813271848378297" "0.00957831966230029" "0.0423425383833357" "0.0623120617452823" "0.217056479973984"
"time70" "0.0724650806680953" "0.0815015702649631" "0.135914790810174" "0.277834194613621" "-0.0357045350325044" "-0.0157274123949436" "-0.015485132067754" "-0.0114408729096968" "-0.0122314207358533" "0.00212075543647293" "-0.0211935339800382" "-0.0122480236673889" "0.161321001805727" "0.216272013836364"
"time71" "-0.00858359992391951" "0.0123528389787208" "0.0709447497251532" "0.17737814190123" "0.280684757157719" "-0.015139889796115" "0.0056924129428099" "0.0192067940868879" "-0.0157568623426955" "-0.0102479524041447" "-0.0163948937176739" "-0.123769380074655" "0.147398984109585" "0.244305076527912"
"time72" "-0.0874433566254909" "-0.0417313135808383" "0.0269937819085177" "0.111812892295308" "0.170052562085734" "0.135675396624699" "0.0112050178707048" "0.0191308583692433" "-0.00679915839751675" "-0.0140220897603485" "-0.00208726967708068" "-0.0852944546170828" "0.073374664748993" "0.216633334869941"
"time73" "-0.0581774615224453" "-0.0797011830315688" "-0.00608338853860505" "0.0484200856854353" "0.0741100170642422" "0.0570923281564617" "0.094491940702654" "0.0225089870339615" "0.0161171861634914" "-0.0144063654150998" "-0.027052065791069" "-0.0433418101063912" "-0.0440515751776038" "0.0575652357571269"
"time74" "-0.0438113016971339" "-0.0542884236764889" "-0.0434380555029781" "0.0170889245862132" "0.00994189703893155" "0.0277911928020801" "0.0475251801567294" "0.0558048125851646" "0.013974918180275" "0.00271098094614335" "-0.0378384990736379" "-0.0402233616437138" "-0.0993727210464493" "-0.00109572572208671"
"time75" "-0.0257397415497717" "-0.0395954599684405" "-0.0429941010880272" "-0.0333707017683529" "-0.00160247303155582" "-0.00489646777756491" "0.0604372582376669" "0.0259912532333416" "0.0200649794108955" "-0.000822072341093951" "-0.0505122536929274" "-0.0231743542717125" "-0.109869814289451" "-0.00970442581907374"
"time76" "-0.039197045491211" "-0.0619500920399106" "-0.0647173838279991" "-0.0523858858471614" "-0.0284145772890592" "0.00246725219638194" "0.0306621187508329" "0.00236802921154373" "0.0293079132000507" "0.0921315283804377" "-0.119380971778782" "-0.0226864586015415" "-0.112083035421118" "-0.0259058221522209"
"time77" "-0.0589694116018723" "-0.108467889817206" "-0.0939320546036266" "-0.0908614570707081" "-0.0927483194028855" "0.00502659140473205" "-0.0193394739770835" "-8.32286203735198e-05" "0.00199115135338698" "-0.0130028542685851" "0.0721144972756251" "-0.0678229149381683" "-0.196364366110831" "-0.148900888925413"
"time78" "-0.0985756785395576" "-0.141260095921948" "-0.143684311698732" "-0.129633517988372" "-0.0916215873654461" "0.00117963394377555" "-0.0155723484838542" "-0.0256103140146897" "0.0164570609065131" "-0.00248838355961909" "-0.0112059527697597" "0.202517375352028" "-0.167502955658987" "-0.190665141823519"
"time79" "0.187232233523275" "-0.166225247514411" "-0.155323381917868" "-0.146278775604549" "-0.0956028182736529" "0.017397196166702" "-0.01190741794879" "-0.00524032490840517" "0.0168324258423952" "-0.0172355953770269" "-0.0194894067331881" "0.114493455134002" "-0.147611353715881" "-0.183150465115308"
"time80" "0.126687156827938" "0.125194894207939" "-0.187033224230008" "-0.156037287252686" "-0.0971803477856074" "0.0163182234169079" "-0.0109905682079843" "0.00336047284127723" "0.0112887843826813" "-0.0158100655595935" "-0.0221138013312719" "0.0771541909455881" "-0.0880426780860833" "-0.144035244735181"
"time81" "0.0890059950889971" "0.0657722103332155" "0.172286536500516" "-0.161569309486587" "-0.0997509394424136" "-5.69105793720611e-06" "-0.0266497731366659" "-0.000563312982051017" "0.00890572159495933" "-0.0282741532205465" "-0.0269676587964001" "0.0383060981850019" "-0.0282980936391264" "-0.0801655674761686"
"time82" "0.0322408987177651" "0.0176995842758994" "0.110173689889402" "0.208775252991294" "-0.0924570166882348" "-0.0129813118250084" "-0.0171492762002181" "-0.00145555199405959" "-0.000169044387567243" "-0.0193507736598263" "-0.0433205958755922" "-0.0182765772705364" "0.0275847527563898" "0.0218909482216928"
"time83" "-0.0171275414995032" "-0.00899049753481917" "0.0648535659201548" "0.147849127072268" "0.205356097208361" "-0.00985470919068743" "-0.00363789303629138" "0.0262909445811387" "-0.000232209282759878" "-0.0296192008101925" "-0.0181776944994122" "-0.0992077059013724" "0.0486807137223107" "0.146666881867513"
"time84" "-0.0852354009357305" "-0.037449133470978" "0.0113210380693481" "0.0806293575129574" "0.109637057451343" "0.135220172405449" "-0.0146877374053661" "0.024368722554482" "-0.0036002057606411" "-0.0219882039387025" "-0.0132031871349336" "-0.0807906850490317" "0.0148771805463212" "0.123521369205368"
"time85" "-0.0612434848993416" "-0.07292664956723" "-0.0252351557588546" "0.0213403883180805" "0.0330827443887067" "0.0656408291916696" "0.0590747615494579" "0.0188463648304589" "-0.0211597907720211" "-0.00223365098929945" "-0.0278417415516362" "-0.0737360194720348" "-0.0981095110434799" "0.0365295746844946"
"time86" "-0.0568274415350769" "-0.0570020503746571" "-0.049914205325117" "-0.0057585572008213" "0.00330074616968927" "0.031342573483924" "0.0257677021022149" "0.0656529915673283" "-0.0195209102411885" "0.00541995229956499" "-0.0190137975958465" "-0.0456026019310227" "-0.12081739075575" "-0.00909941083327658"
"time87" "-0.0142647555838737" "-0.0110964929325415" "-0.0308910719821232" "0.00157581088895366" "-0.0405199126987757" "-0.00409573382167755" "0.0125412650534488" "0.0365264231352683" "0.0331693097401466" "0.0269990897412286" "-0.0331853746800343" "-0.0176262130056907" "-0.0902540448983306" "-0.00786539489952032"
"time88" "-0.0011340804415735" "-0.0283217086850352" "-0.0517261060438525" "-0.0495157244222375" "-0.0545121939279797" "0.0119501746799993" "0.00912023787801062" "-0.00614558765914678" "0.0257955084354805" "0.105264303023684" "-0.119588939871734" "-0.0726561776387004" "-0.137062290320042" "0.000897425809870909"
"time89" "-0.067061208227535" "-0.0920120166590335" "-0.094850864614201" "-0.104311515306661" "-0.0939578791359475" "0.0014801638944283" "0.0118832659822882" "-0.0162408289955098" "0.0245153114510102" "0.0202606484685618" "0.0884904254947526" "-0.104280590713279" "-0.216940462646568" "-0.076676063569109"
"time90" "-0.0954557368258251" "-0.133182995821837" "-0.148114589627365" "-0.159152647705141" "-0.0830933003666845" "0.00762336412285425" "-0.00544093257594182" "-0.0348836050143413" "0.0282951591256836" "0.00550199044210933" "0.0116860941809341" "0.230093562678166" "-0.180733969771337" "-0.0307176245714584"
"time91" "0.189989779844543" "-0.185805043389759" "-0.193692365658341" "-0.171664509837592" "-0.0874953320237856" "0.0239974317416195" "-0.000974947805806946" "-0.0158009331861154" "0.0204997353279625" "-0.00301118162508137" "0.0139960646436231" "0.153735678645574" "0.00793295357915628" "-0.0286460967401248"
"time92" "0.12221146997214" "0.113684267671677" "-0.227418468447266" "-0.179107879561747" "-0.0715115230584302" "0.0213726861179629" "0.0043696953931217" "-0.00628789069626275" "0.00821093518926902" "0.00410557791361166" "0.0150487489699102" "0.120707703219347" "0.209705175674785" "-0.0682924901739319"
"time93" "0.0678053177464971" "0.0322667320816084" "0.131465235161495" "-0.165824352599143" "-0.0543194847282479" "0.0067587693826385" "-0.0120863511170299" "-0.00732489407455176" "0.0157856228407485" "-0.00718839866953663" "0.0132760598800374" "0.0935784743698311" "0.39715053475548" "-0.0803265201091905"
"time94" "0.0217246096493373" "-0.0178640691740787" "0.0649888014778922" "0.178301099279996" "-0.044961065669734" "-0.00459222062191766" "-0.0125500858265929" "-0.0017941634477293" "0.000398662281618476" "0.00184645643751873" "-0.0085206094232402" "0.0398827320719942" "0.491244833815222" "-0.0295522377885219"
"time95" "-0.0314265425438075" "-0.0420658457809581" "0.0256656174934363" "0.125341209141528" "0.208103793244065" "-0.00710547349706317" "-0.00288412379210817" "0.0234360809883193" "-0.0134056808674329" "0.00262206770101429" "0.00457881706544815" "-0.0517305903789048" "0.453267788264987" "-0.0435117848366456"
"time96" "-0.0831006182720093" "-0.0763389807511219" "0.000196951236640622" "0.0687720844643304" "0.131426348809164" "0.12210668421411" "-0.0085198758617179" "0.024550741509761" "-0.00825754441528433" "-0.00635717731570003" "-0.00100976321573723" "-0.0515173320816433" "0.281660911130573" "-0.0590968510832074"
"time97" "-0.0607793177001755" "-0.101944097248677" "-0.0212830737138817" "0.0520097865991534" "0.0557673541287143" "0.0616435895872614" "0.0472121166813535" "0.0139357946131356" "0.000298051392561244" "-0.00676037260372086" "-0.0122180596706414" "-0.0468378214819392" "0.116314153822945" "-0.0305265779136678"
"time98" "-0.0405372697540567" "-0.0586406540548964" "-0.0370675401920273" "0.0252341776304222" "0.0118910976203341" "0.0295280796365828" "0.0192505292868784" "0.0539279868622053" "-0.0221396510311902" "-0.00954549714187302" "-0.00870489900597055" "-0.0393641222108844" "0.0100902849519651" "-0.0227850297594498"
"time99" "0.00464358631962397" "-0.00267691583313199" "-0.0175308769389478" "0.0139958668652871" "0.0004273689404004" "0.0193298837285212" "0.013032097480006" "0.0155695970718642" "0.0157160482420676" "0.0069368781419354" "-0.0579261494369695" "-0.00310027697753342" "-0.00462698361353488" "0.00519394654785474"
"time100" "-0.029015297708343" "-0.0421725328820899" "-0.0585861555968502" "-0.0575926074090573" "-0.061942989220772" "-0.0095983638516749" "0.0265190186742216" "0.00986708579619405" "0.0141305131627885" "0.0633294416897657" "-0.0966890143948892" "-0.058852489411206" "-0.122691637697672" "-0.0818648251829937"
"time101" "-0.0661208950141057" "-0.116310639880357" "-0.0983620234438244" "-0.0884844446590915" "-0.0805083599159501" "-0.00667251837069689" "-0.00614938243290936" "0.000185144045222201" "0.00985554230638087" "0.0112396378954561" "0.0333541792636609" "-0.0862189981474509" "-0.202611325418087" "-0.175292546766657"
"time102" "-0.0968946795277239" "-0.160930864566606" "-0.139098026425947" "-0.114626742444457" "-0.0975435176683831" "-0.00361322695045766" "-0.0104383903110205" "-0.00188109824440127" "0.019834630490917" "0.00561256570726054" "-0.00610973158591645" "0.183304173133284" "-0.0745918715236126" "-0.247067653703014"
"time103" "0.232351212992141" "-0.170189234970889" "-0.159604097789164" "-0.132623756247302" "-0.10012993601745" "0.00621474312925478" "-0.00632935108801643" "0.00109545631445741" "0.010372835663218" "0.00340939267591493" "0.000874382822363333" "0.138821954031931" "-0.0216390136532869" "-0.267957989228492"
"time104" "0.175927114463901" "0.162536828620749" "-0.20250951469041" "-0.152648866292353" "-0.0911131026294327" "0.00142063199931837" "0.0019620193840813" "-0.00371434309805505" "-0.0040566169310696" "-0.00242473795844946" "-0.00163075968556141" "0.0968608409300234" "-0.00114863971293343" "-0.0958700102380587"
"time105" "0.116427626860871" "0.0855473119306933" "0.160239938760894" "-0.16564472938406" "-0.0795120414302724" "-0.0149914537112677" "-0.0108787035879501" "-0.0136598152895576" "-0.00236799379155931" "-0.0225689184011897" "-0.000334579947393804" "0.0448651935179996" "-0.00184608286458927" "0.246995709132478"
"time106" "0.0518308931113393" "0.0419021002608804" "0.0866731607660569" "0.198084670406091" "-0.0650896316934637" "-0.0217261516942034" "-0.00597047761353595" "-0.01827406051153" "-0.010539663513613" "-0.0292197443925141" "-0.0151520158576165" "-0.0105798180245048" "0.0173318507550751" "0.459734724053438"
"time107" "-0.0235111180633337" "0.0175883401320395" "0.0451658237039281" "0.120738940072083" "0.211871368515284" "-0.017608930179206" "0.00244214370898694" "-0.00774435952533363" "-0.0172357404860503" "-0.0282208434333138" "0.00363728748829471" "-0.0796578950053037" "0.0122725162017414" "0.483459647754688"
"time108" "-0.0807217458445326" "-0.0163320587600683" "0.0217549975401277" "0.073609352713435" "0.136490620420328" "0.116397491700872" "0.0106657554649715" "-0.00534001827949466" "-0.0074394876646917" "-0.0275168455966839" "-0.0185724087774683" "-0.0631858185169559" "-0.000800687476311262" "0.365332394717998"
"time109" "-0.0506346702581586" "-0.0651865526254222" "0.0082007000987218" "0.0244884309714543" "0.0685426837452558" "0.0522757679218896" "0.0715648562738525" "0.00983573888530965" "0.00235471810480824" "-0.0172690516969804" "-0.0222645066746975" "-0.0333540831312245" "-0.021753234369005" "0.153787960969936"
"time110" "-0.0271133774739395" "-0.0332402580279102" "-0.028748793437659" "-0.0172388404368931" "0.0260377490283787" "0.0170311768165555" "0.0220946400151266" "0.0379561408940631" "0.016444405151322" "0.0121792688099143" "-0.0254975693589327" "-0.00834196512630654" "-0.0439525697671046" "0.0267621314116793"
"time111" "0.00334995926485978" "-0.0159094888940514" "-0.0326645176815881" "-0.0522973687842516" "-0.0189396021574895" "-0.0155852753824205" "0.0255241340939172" "-0.00706095263026271" "0.01958743417044" "0.00690052791662938" "-0.046863744838569" "-0.00722127904200851" "-0.0271418229519679" "0.0106080051192606"
"time112" "-0.00777824442560743" "-0.0208937798744126" "-0.0519177972890529" "-0.0446437447380224" "-0.0484485638486102" "-0.00750082464424683" "0.00225487768461393" "-0.0230110786029819" "-0.010799496404795" "0.0871520878647795" "-0.0834942012694764" "-0.0251318871096623" "-0.100410167930493" "-0.011629804576831"
"time113" "-0.0531810806203328" "-0.0687751026346999" "-0.092570230282256" "-0.0967467647354523" "-0.0756729490883987" "0.0167181676308167" "-0.00820558583552163" "0.000767284967353872" "0.0224815568042574" "0.00231776329831279" "0.110777726878041" "-0.0771339162803409" "-0.188861812629072" "-0.122781267397055"
"time114" "-0.0826486858182934" "-0.117993314964882" "-0.135630614779769" "-0.136353639117061" "-0.0935620626282051" "0.0022841906224426" "-0.0175331107700126" "-0.00864867330928605" "0.00638290021078931" "-0.010097901137034" "0.0311735149701141" "0.209061534303175" "-0.196637860412131" "-0.148331638036981"
"time115" "0.155044110268757" "-0.17371465111255" "-0.178864271434764" "-0.149484881730361" "-0.101046990549597" "-0.00406239209324834" "-0.00461608795938175" "0.00172304109250049" "-0.00336525769197929" "-0.00880320872559287" "-0.0064631186825821" "0.0760558597206218" "-0.168463846006807" "-0.103270090400082"
"time116" "0.076288664391853" "0.0854160712580673" "-0.219610271543904" "-0.157921247840703" "-0.0978588890596374" "-0.0197111356038683" "-0.00520178292383445" "0.0145246238285657" "-0.0134098375557899" "0.00357505981140925" "-0.0148957663055371" "0.0380343237308354" "-0.10191296221946" "-0.0690248844316315"
"time117" "0.0281749289319725" "-0.000590854321390955" "0.124862581967684" "-0.143963893409873" "-0.0952036875779365" "-0.0393404316739129" "-0.0219223643586538" "0.0159395080065696" "0.00188170830320361" "0.014747074919949" "-0.0286211393457011" "-0.00382491060008699" "-0.0172466674140141" "-0.113153353309092"
"time118" "-0.0111611131121025" "-0.0483279825308611" "0.0640446272471007" "0.192088848526716" "-0.0970149860234958" "-0.0556247738365755" "-0.0210918281329227" "0.0179675248428084" "-0.00740372721863724" "0.0203053983663405" "-0.0418436312475253" "-0.0430650782947618" "0.074438767161262" "-0.0860351132417611"
"time119" "-0.0468235125968319" "-0.0668714989250848" "0.0256241694677095" "0.150038894158419" "0.203868968210626" "-0.0608041286084339" "-0.00916076450857727" "0.0347128221341391" "-0.00447883074027798" "0.0228631210701684" "-0.0277108179924448" "-0.0724764339769018" "0.167930247868758" "-0.040047010262997"
"time120" "-0.0780447098983108" "-0.0920916174838906" "-0.0126948770719691" "0.104364565639903" "0.149771417302612" "0.115300718850035" "-0.0140829086020724" "0.0309828152873612" "0.000936168665838683" "0.0232804716652379" "-0.0207704769458445" "-0.0681032117284866" "0.143970992419733" "0.0224265463088176"
"time121" "-0.0500492298714615" "-0.118106291415022" "-0.043699033018543" "0.0708794607181023" "0.103888487142109" "0.0779938066279337" "0.102199306173643" "0.0169349806440629" "0.00853735290744567" "0.0215358133920249" "-0.0148780221073626" "-0.0728893240059488" "0.104094696239882" "0.0718709434660177"
"time122" "-0.0237263985189006" "-0.077125765751657" "-0.0878143361456458" "0.0208582751193994" "0.0571341462007092" "0.0366297343866171" "0.0518402794087204" "0.0720705519936239" "-0.00671930040259322" "0.00117544244689971" "0.00241396437005938" "-0.0469383459905515" "0.0420411624457932" "0.0436445940998345"
"time123" "0.0119949731043656" "-0.0214586400731906" "-0.0413690754985521" "-0.0310240192383806" "0.0189648451799509" "0.0279352357141025" "0.0217242968891829" "0.0443963563626107" "0.00651972050421803" "-0.0126308796598549" "-0.00970203582258004" "-0.0242042403265014" "-0.00510755425242162" "-0.000140147148720068"
"time124" "-0.0215261524520293" "-0.0270961623139721" "-0.0181487418718422" "-0.0526007160418416" "-0.0561052412825387" "-0.0198962828927375" "-0.034162961203961" "0.00860836061171468" "0.0321742783723374" "0.061902077838537" "-0.0999540045889659" "-0.0238693276921922" "-0.0125312196073476" "-0.0547404793622723"
"time125" "-0.0695475081929562" "-0.0873745497805198" "-0.0747496202063693" "-0.0852244678159526" "-0.0890275755748981" "0.0257309464737192" "-0.0121767411087929" "-0.0273289000505826" "0.019617065903895" "-0.0191844169855724" "0.0862480423299528" "-0.0594522622591571" "-0.106670802719186" "-0.132117111145309"
"time126" "-0.106531871032937" "-0.145055073066601" "-0.129296942393213" "-0.134586100812887" "-0.0847156784138926" "0.0141683841480252" "-0.00808206746854393" "-0.0308726588754318" "0.0321833574237887" "-0.00930451287432683" "0.0293399552560386" "0.259294671952269" "-0.018767425052331" "-0.168509413416318"
"time127" "0.266079322266498" "-0.156048064875757" "-0.163676691706873" "-0.154430691800541" "-0.101468383190161" "0.0353766353519882" "-0.0121714575440925" "-0.0220605534651206" "0.0159733465113653" "-0.0283279594044775" "0.017431689038153" "0.132465481969257" "0.0086391655467293" "-0.122579817016084"
"time128" "0.169758678763082" "0.2162805450145" "-0.18780832080924" "-0.149628674554276" "-0.0862636706873857" "0.0278475513394326" "-0.0104738654118896" "-0.0212772731108017" "-0.00337478990910277" "-0.0081185802706727" "0.00183697709311664" "0.0631027831476321" "0.0317290298810849" "-0.113057508337839"
"time129" "0.118442151182713" "0.139760295056345" "0.239996056853722" "-0.143240544579738" "-0.0778512781440132" "0.00205632863364772" "-0.0288457933634855" "-0.0204315754995927" "-0.00455643074976563" "-0.0217907716096568" "-0.00114890614524481" "0.0243830983756645" "0.10420529340406" "-0.0213686104504143"
"time130" "0.0565153537105279" "0.0831505824539369" "0.158172468238277" "0.273779928462149" "-0.0593364238490691" "-0.0167721127429944" "-0.0163295850788719" "-0.0113205660416834" "-0.0154747061580838" "-0.0142886121343203" "-0.0229156056879164" "-0.0417069152988116" "0.143703115970223" "0.0910649095326131"
"time131" "-0.00142763692202859" "0.0552655692103687" "0.102471002490975" "0.195538608324717" "0.254081397542968" "-0.0176956682917834" "-0.0083667769436323" "0.00759524564726567" "-0.0229453948551228" "-0.018326366235589" "-0.0160598406421352" "-0.0998325769871969" "0.154451198055348" "0.109027160932393"
"time132" "-0.0721232498289725" "-0.000687323124532063" "0.0518793228622284" "0.141915132374626" "0.176213272331148" "0.121640419166184" "-0.00363562798488039" "0.00422164957455508" "-0.0126264741711236" "-0.00589432996652206" "-0.0149770022135297" "-0.0800069106631664" "0.0940630234124288" "0.112083431066689"
"time133" "-0.0467595378518451" "-0.0430282123609438" "-0.00819652393674735" "0.0774268848082266" "0.0760918805329392" "0.0543331563178898" "0.0623530323946185" "0.0154255042202924" "-0.011169047187905" "-0.0089141133153344" "-0.00541501834977613" "-0.054168992685362" "0.0287081911473643" "0.0671205987075818"
"time134" "-0.0246517619824756" "-0.0188892676118467" "-0.0440537764846301" "0.0309095925854651" "0.00428213534228061" "0.0203208424603709" "0.0232092284796149" "0.0417254308234229" "-0.00138348933497533" "0.0108312149023337" "-0.0202182180560981" "-0.0298542795687303" "-0.0280536046825459" "0.00713269022896573"
"time135" "-0.0122331355438588" "-0.0215312247845197" "-0.0246902937842684" "0.0129829780531971" "0.00374100215203659" "0.0264163026952985" "0.00732175690931587" "0.0186487977613989" "0.0414983232166196" "0.0325332960396553" "-0.0262273206999782" "0.000887106894366601" "-0.0356351460075888" "0.0307707837632443"
"time136" "-0.00119855879948762" "-0.0171264466356179" "-0.0374536263044722" "-0.0357424345401876" "-0.0400573637635021" "0.0273669567636588" "0.00863678721989401" "-0.0186428261543729" "0.0349889709725128" "0.112492762645235" "-0.0999312590135284" "-0.0321225253549556" "-0.0817207277338575" "-0.0183243303516163"
"time137" "-0.0571216134339334" "-0.0815857426713236" "-0.107035189537146" "-0.0916196351739472" "-0.0695074110582547" "0.0108572296282364" "0.0137123806692269" "-0.00905090096936163" "0.024667529970006" "0.0208604986543316" "0.110434659381137" "-0.0763155420143301" "-0.17444512706357" "-0.10463523687004"
"time138" "-0.0847694347550227" "-0.116818038465505" "-0.144334289270526" "-0.131305270396723" "-0.0779815557381113" "-0.00587833205255603" "-0.0104831485917016" "-0.00759122726587421" "0.0217404427008869" "0.00870021543610922" "0.0665332538617497" "0.249577565574311" "-0.0825233643133469" "-0.141756530857328"
"time139" "0.237282699886754" "-0.154292561927182" "-0.165626190022352" "-0.153853652209302" "-0.0875922385371542" "0.0106455706803541" "-0.00367938589480958" "-0.00420622654163446" "0.00683768678065021" "-0.00630551912547674" "0.0231242993420429" "0.126795988228929" "-0.0811550599333961" "-0.161801479927878"
"time140" "0.164191303695412" "0.161025585037352" "-0.2064974892145" "-0.163109313961197" "-0.0793506168002846" "-0.00118182934629362" "0.00405964456787676" "-0.00518620270811997" "-0.00988056013622113" "0.00490154314541029" "0.0226166864532433" "0.0905675618139714" "-0.0258312332081982" "-0.0658109318661991"
"time141" "0.110689685357586" "0.0945272151485361" "0.146440090397897" "-0.16863114409254" "-0.0719610616141819" "-0.0230758782073417" "-0.0119296339939095" "-0.00899826014321289" "-0.0100164473016683" "-0.0141673953266697" "0.01654398095212" "0.0510481910632758" "0.0185680590288004" "0.126387464324324"
"time142" "0.0425203494253603" "0.0371589128506568" "0.0689749519393409" "0.169586889420257" "-0.0643530439616046" "-0.0334275135566408" "-0.0024874531550488" "-0.00812466582533365" "-0.0223499971514551" "-0.0130977359517575" "-0.0167505807257384" "-0.0248994843210347" "0.0271836810286069" "0.324292340326301"
"time143" "-0.00946642303033924" "0.00776101690779425" "0.0233408421524577" "0.111592354138764" "0.202506043412527" "-0.0292138938360077" "0.0158572248737152" "0.00362933035886606" "-0.0302025976236029" "-0.0128128446621034" "-0.0145519236680194" "-0.0846278277667195" "0.0323703227859855" "0.382391441348935"
"time144" "-0.0794621674153171" "-0.0214232328151688" "-0.00683874862318213" "0.0713451008926295" "0.11125140647643" "0.0885082075123049" "0.0179720633231385" "0.00688992356002289" "-0.0321485614130214" "-0.00357724929331419" "-0.00885404915927362" "-0.0414060611899094" "0.0155444876158749" "0.226447574326843"
"time145" "-0.043506244657313" "-0.0405301022479165" "-0.0218460050708328" "0.0254177535942771" "0.0580643225465605" "0.0301455921096976" "0.0652151847888553" "0.00793011731789896" "-0.00577058274656342" "0.00288233703952836" "-0.027991165279246" "-0.043239830935429" "-0.0623345408497419" "0.0678652949847601"
"time146" "-0.0187997593476636" "-0.0269938739166127" "-0.0329617902372109" "0.00366309502379345" "0.0317371576451214" "0.0181237814892213" "0.0403123134813794" "0.0404173111226011" "0.00465599014010242" "0.00708775370454833" "-0.0248383301207041" "-0.0356046381120235" "-0.0768086876795144" "0.0283341503674524"
"time147" "-0.00232502701306908" "0.00797538732675581" "-0.00649467148062259" "-0.00942089349145598" "-0.0151963635124982" "-0.00611649224271323" "0.0201116218698003" "0.014123462699501" "0.042167108850547" "0.0112098949818217" "-0.0287838743045754" "-0.0409953409868909" "-0.0610624004341489" "-0.0124653620326471"
"time148" "0.0066661739911422" "-0.00611603851713829" "-0.079324013924205" "-0.0271257741048741" "-0.0625778009822885" "0.00109896345194351" "0.0270821976210116" "-0.0170256932761821" "-0.00036619899120355" "0.0824378844347531" "-0.125804730223431" "-0.0515436049851134" "-0.120722490993717" "-0.0433821997612719"
"time149" "-0.0611545040168423" "-0.0554796934178459" "-0.0902475626623556" "-0.0910335923711276" "-0.0975401922232381" "-0.000332184768569177" "0.00112937556099289" "-0.0057513865649454" "0.0291580578114982" "0.00248215184551848" "0.0949203378548779" "-0.0857637269063293" "-0.170042783939327" "-0.112911634968138"
"time150" "-0.0889731962442183" "-0.119391861737853" "-0.138102302685265" "-0.142380180991696" "-0.0976677873706657" "-0.00917948537853248" "-0.0132001648274994" "-0.0231297523292266" "0.0313075845238939" "0.00265177218504091" "0.0148581931547599" "0.235682281853039" "-0.167214889598539" "-0.137915806914356"
"time151" "0.207524467615066" "-0.173200848026386" "-0.161119878192163" "-0.158919534395754" "-0.0997939414752766" "0.00537119808405232" "-0.0179671336166824" "-0.0119761557339849" "0.0114746048527967" "-0.0193814800771202" "0.00356066576383881" "0.128563310678849" "-0.0769298686954851" "-0.128089176040594"
"time152" "0.12662891647117" "0.124876399963558" "-0.200930092941966" "-0.154117687328428" "-0.0857012032113798" "-0.0153182494810072" "-0.00821626813136843" "-0.00545926281750282" "-0.00555796995937416" "0.0103681366968037" "-0.00917096326350589" "0.0815424615517776" "0.00514683823438615" "-0.0809998858371457"
"time153" "0.0777259826115395" "0.051008069578957" "0.160571859198277" "-0.160138464568344" "-0.0775193429418054" "-0.0325348686744869" "-0.0257330854483275" "-0.00389055709608845" "-0.000874910836888906" "0.00858043157541466" "-0.00119375442612477" "0.052690122505225" "0.140190870222998" "-0.0225567463341738"
"time154" "0.0285106921045155" "-0.00947199892552456" "0.0916502631256394" "0.208633906338693" "-0.0665963105473902" "-0.0446278322195424" "-0.0217549940251429" "-0.00174849685489899" "-0.016541081825668" "0.0137332376134007" "-0.0189786128890098" "-0.00365248959017175" "0.215405998688384" "0.077136491523902"
"time155" "-0.0325509943463836" "-0.0398909520745043" "0.0425210499061623" "0.143967841121362" "0.21830224612178" "-0.0366461450175159" "-0.0055658718611743" "0.0171970975734697" "-0.0216176550289576" "0.0137604701947428" "-0.00962529298313097" "-0.0738608896691796" "0.224512398910544" "0.14149971954032"
"time156" "-0.0768241204231134" "-0.0607142876393782" "0.00253314873860995" "0.102100753391963" "0.151674127094226" "0.120416587762326" "0.00890019127985707" "0.0102767724007288" "-0.00832509341857313" "0.0377846845892929" "-0.00907820793044135" "-0.0554009848248752" "0.166190285156626" "0.14511461370231"
"time157" "-0.0554758992020409" "-0.0774259999330963" "-0.016975606179695" "0.0596433816397579" "0.0630327292614874" "0.0530928367538287" "0.0827496417622825" "0.0112276610905817" "-0.00301443429582735" "0.0271569655051861" "-0.00476553771034394" "-0.0670697160843562" "0.0458051981523467" "0.0745233123448293"
"time158" "-0.0326730894019614" "-0.0477934773806801" "-0.0140878217475251" "0.0285285261564461" "0.0244238962693041" "0.0278916863384802" "0.0449204509290015" "0.0352284704631332" "0.00530433786601472" "0.0105883070848504" "-0.0217318087213311" "-0.0678331651461132" "-0.0341321642935059" "0.0595455246351129"
"time159" "0.00155779676391228" "-0.0375193074171986" "0.00372817327271676" "-0.0264031689311601" "-0.00287054053864838" "-0.0177897461529994" "0.0207222029164067" "0.0114557642088512" "0.0290004058795923" "0.000668062641103767" "-0.0347098931190539" "-0.0235005097418738" "-0.0269326656683326" "0.0476787113240414"
"time160" "-0.00703631794795023" "-0.0179709645568211" "-0.0351494968006291" "-0.0410004659682018" "-0.0322600860722593" "-0.0175241343144611" "0.0061415499370966" "0.0190680273530402" "0.0396412139179895" "0.0556173637236845" "-0.0894185800803794" "-0.0333166508734734" "-0.032332327499447" "-0.0317417578527151"
"time161" "-0.067809531810738" "-0.0702487027103423" "-0.07611957408624" "-0.105035181807901" "-0.0799262797928356" "-0.0175738112329858" "-0.0172790188673905" "-0.00188110405161828" "0.0213652908470638" "-0.0173210537775711" "0.0883563680191334" "-0.0378866488245879" "-0.0939814678254185" "-0.144523243109309"
"time162" "-0.0868717579583229" "-0.105467140582004" "-0.109998844486462" "-0.125653905516163" "-0.0826361432931316" "-0.0177985287203708" "-0.0241269905391982" "-0.0101255562547757" "0.0143887489654471" "-0.0277479702561324" "0.0152429579498784" "0.189236489101848" "-0.0740542860114063" "-0.219468073508754"
"time163" "0.166855307381937" "-0.125476855038253" "-0.118331564801742" "-0.129054535889259" "-0.0901917279361658" "0.000864334278852691" "-0.0211950542338452" "0.00091980786805805" "0.00620408030179727" "-0.029380292243994" "-0.0151228852041279" "0.0938949732207506" "-0.115166296712447" "-0.230665368684225"
"time164" "0.100253732599411" "0.13917987489607" "-0.148562116743702" "-0.137758847511057" "-0.0816662240953081" "-0.00785623932796944" "-0.018169310606576" "0.00783595049821161" "-0.0130022559652357" "-0.0288819494091022" "-0.0246350779130651" "0.0493868175032877" "-0.133958157421706" "-0.184370602197133"
"time165" "0.0669051890086546" "0.0896113058083041" "0.160827847565469" "-0.140654212379015" "-0.0821587527535612" "-0.0215049685681084" "-0.0298003521490134" "-0.00120304259453184" "-0.018065745099415" "-0.0370017386391406" "-0.0309509029342984" "0.0181616523588611" "-0.128946150846678" "-0.0884262173083039"
"time166" "0.0277016393197678" "0.0479269848499973" "0.109376560856444" "0.186707631293806" "-0.0753640241423469" "-0.0298245403585887" "-0.0201200863752807" "0.00256303255133218" "-0.0299487191266457" "-0.0351266477799106" "-0.0497568634884776" "-0.0291535382377353" "-0.119510957543297" "0.0267238726994486"
"time167" "-0.0203908691965363" "0.0186107397216008" "0.0614988303739122" "0.129872388890789" "0.203878100387491" "-0.0157053732637813" "0.000212253814543482" "0.0188638828509768" "-0.0328129383213992" "-0.0270821583536605" "-0.0333341004344653" "-0.0835040964052464" "-0.0851855921479367" "0.0998635251477898"
"time168" "-0.0690854333574161" "-0.000911663957030946" "0.0130336709970276" "0.0747607846597833" "0.123437735640196" "0.137101325692905" "0.00575971139028548" "0.0133348046916623" "-0.0265326429643324" "-0.0250002939148365" "-0.0197359239309115" "-0.0730194094863872" "-0.0631287549865401" "0.0792236344542634"
"time169" "-0.0375402137447465" "-0.0372828196731513" "-0.0223298282169715" "0.0381598072740774" "0.0575314193031588" "0.0802816881675268" "0.0835441290046877" "-0.000914058536291924" "-0.0156945642592728" "-0.000451635944307148" "-0.0155067471473297" "-0.0531481019721843" "-0.0854688002203031" "0.0346743387604834"
"time170" "-0.0185733845360786" "-0.015380299413665" "-0.0527621434243663" "0.000484855299613216" "0.0157711710156304" "0.0521591385147615" "0.0441893911575513" "0.0356526664524891" "-0.00512636905787711" "-0.000126648453024762" "-0.00703779026321795" "-0.0314227722119923" "-0.0996095458814846" "0.00837367602493632"
"time171" "0.00769934934299689" "-0.00727728184900424" "-0.0370906207601113" "-0.0412827175278963" "-0.00204931185914506" "0.0301273743610865" "0.0208329056028619" "0.0227724849402416" "0.027809077786508" "0.0205249845164049" "-0.0479017524281914" "-0.0395300996864915" "-0.0988648850474632" "0.00163250522021553"
"time172" "0.00779545168396062" "-0.00786591544339622" "-0.0653422130403885" "-0.0709098227395132" "-0.035761393544661" "-0.00946392331579534" "0.0124051319555776" "-0.0305585593277297" "0.0235672572715478" "0.112847788541981" "-0.0890643563378342" "-0.0347149166739146" "-0.122114058956986" "-0.0445280017985491"
"time173" "-0.0408200382534898" "-0.0277837962957541" "-0.0683721071339946" "-0.0917142179735115" "-0.0717304255581115" "0.00370454932810339" "-0.0054436618543473" "-0.0163883715042471" "0.0222227031716635" "0.00466470127950354" "0.158884708994257" "-0.0689438425145181" "-0.149610940521291" "-0.0762128497722502"
"time174" "-0.069719593625606" "-0.069391669458073" "-0.104913383172417" "-0.115651366690688" "-0.076898211866278" "-0.00883332734817868" "-0.016660732140324" "-0.0191953321874282" "0.0159015532305489" "-0.00901466381112472" "0.0681046309987978" "0.233432198682002" "-0.116994192405865" "-0.0768416144517927"
