# Supplementary material for: Hierarchical Bayesian Integrated Modeling of Age- and Sex-Structured Wildlife Population Dynamics
Source: J Agric Biol Environ Stat. 2024 Jul 2;30(4):1068–93. doi: 10.1007/s13253-024-00634-w (PMC12559060; doi:10.1007/s13253-024-00634-w)
Supplement: Supplementary file 6 — (zip 83 KB) [file 13253_2024_634_MOESM6_ESM.zip › store_hyearling.txt]

"Name" "beta1" "beta2" "beta3" "beta4" "beta5" "beta6" "beta7" "beta8" "beta9" "beta10" "beta11" "beta12" "beta13"
"time1" "-0.00440175428870302" "-0.00276116911733285" "0.00163763051161883" "0.00855681754759432" "0.0147091901891663" "0.0149486991817753" "0.381602793558018" "-0.0231689726437092" "-0.0181283689581133" "-0.0176416591359556" "-0.0181076332353705" "-0.00879957019529822" "0.214111780021544"
"time2" "-0.00301627528443163" "-0.0098092821221757" "0.0023790932274543" "0.00438135615369531" "0.0185793858114106" "0.019515296110303" "0.292063999998579" "0.225787728939339" "-0.0296719848313293" "-0.0262760874136017" "-0.0228064609323297" "-0.0145136624463264" "0.277009496880578"
"time3" "-0.00671647400090924" "-0.011795105481353" "0.00263244191450159" "0.00338942889068048" "0.0180688942544356" "0.0198314701861949" "0.237388571434407" "0.175767696277392" "0.170221206134097" "-0.0350132524796882" "-0.0293878969594626" "-0.0171680585276632" "0.305986580302808"
"time4" "-0.0105536270776547" "-0.0139132379584251" "0.00217380610054174" "0.00604821871179131" "0.0141018688939861" "0.0177162338746089" "0.200082552040699" "0.139766816278422" "0.131357919668484" "0.144086857567085" "-0.0365310888429664" "-0.0230239604033608" "0.328111802369325"
"time5" "-0.0123379574757525" "-0.0155991675392278" "0.0020918049920847" "0.00404653104870656" "0.0122215171134829" "0.014281079733006" "0.168838331105218" "0.112159174436413" "0.103150515331388" "0.114037558570552" "0.124177375082829" "-0.0272547946002682" "0.342742282820224"
"time6" "-0.013561400540194" "-0.0195778835807315" "0.00315496963170056" "0.00332982808662874" "0.0124871597634854" "0.0164242100320499" "0.146024504016106" "0.0946620856254102" "0.0857308033118311" "0.0930519012301888" "0.101078876894262" "0.111329681853068" "0.358725225581526"
"time7" "0.0982640581517006" "-0.023849072570842" "0.00175375718696139" "0.00240587523168377" "0.0128617989234232" "0.0169326307809568" "0.129220529877721" "0.0803650180883815" "0.0706849558057774" "0.0759317352825164" "0.0845876494667277" "0.0936342719021907" "0.380655789910742"
"time8" "0.0837719485760949" "0.0768750273558868" "-0.00225796257687783" "-0.00322811045411174" "0.0139248557398864" "0.0159525480946652" "0.116256051863434" "0.0676609217958727" "0.0586054355770379" "0.0608886520119417" "0.069382375228908" "0.078799557100826" "0.393867687818179"
"time9" "0.0519217377649117" "0.0486539846320651" "0.100933606455244" "-0.0176678293481137" "0.00518200668321757" "-0.000859008111152185" "0.096784625220478" "0.0495478928110821" "0.0356921940369035" "0.0292778172421259" "0.0489117223008392" "0.0478243080023189" "0.32018924490615"
"time10" "0.0131772537855353" "0.0117074149642614" "0.0351488876549618" "0.0719529535831255" "-0.0315266622036647" "-0.0383237352713914" "0.0650564963790232" "0.0166166261413388" "0.0171928788210149" "0.0064943215916252" "0.0128417671486432" "0.0114592830641047" "0.114128983085568"
"time11" "-0.00818290356661961" "-0.000235760521101332" "0.00114696588636081" "0.0195903861578009" "0.0864361152721313" "-0.0699367082685812" "0.0466922539628712" "0.00564114584837814" "0.00163060395242228" "-0.0129137279239463" "-0.00110336089437059" "-0.00177684149197026" "0.0476795516767012"
"time12" "-0.012335960400893" "-0.00892659517977301" "-0.00959856718250947" "-5.49538261647206e-05" "0.0480125611423529" "0.0658654693474655" "0.0299362490243831" "-0.00619101163413854" "-0.010832075250478" "-0.0235812519565537" "-0.0099125555778154" "-0.00977338990419431" "0.0510761724625682"
"time13" "-0.0135292339061184" "-0.0116890676674228" "-0.0123531657895517" "-0.00401022684846599" "0.0287880199920642" "0.0362174491500286" "0.170677097669274" "-0.0209231459625714" "-0.0204894327978947" "-0.0280752205184408" "-0.0188898233782564" "-0.0151575858860828" "0.0903902720660978"
"time14" "-0.0156866189797361" "-0.0123833583615298" "-0.013170589079443" "-0.00548896384918196" "0.0254498577400676" "0.0304700687221958" "0.154528037965593" "0.101278878946207" "-0.0313911263831707" "-0.0356846645130076" "-0.0243768912780203" "-0.0169567975541284" "0.13995373418146"
"time15" "-0.0192586433627618" "-0.0120373251347573" "-0.013897152218824" "-0.00476758843985727" "0.0247673685578381" "0.0279148215831896" "0.143681664699946" "0.085054982086743" "0.0803012108653268" "-0.0451355706956603" "-0.0306025859623322" "-0.0212707375996706" "0.183265728463964"
"time16" "-0.0215843922814904" "-0.0124849252813479" "-0.0140399372605151" "-0.00467599112940428" "0.0231743203622414" "0.0276642831372821" "0.136023981004914" "0.0725774343690198" "0.0645764749966617" "0.0663325516862617" "-0.0382994110628816" "-0.025450756116479" "0.22993722146564"
"time17" "-0.0242965548973781" "-0.0136840490840387" "-0.0143097043084902" "-0.00631796778281259" "0.0221997272438068" "0.0253858821821809" "0.126158097439774" "0.0608646000379002" "0.0526242578996451" "0.0534886592268237" "0.0652141096181504" "-0.0300040933163522" "0.26557399459112"
"time18" "-0.0274131491337847" "-0.0168480777429311" "-0.0153298431408302" "-0.00796479202220449" "0.02070171289024" "0.0263466683061811" "0.118056298203458" "0.0518144036252203" "0.0429227849979774" "0.0431158566630884" "0.051189834695767" "0.0689190080767616" "0.296761477587352"
"time19" "0.0564371689592273" "-0.017669510727333" "-0.0143992690718091" "-0.00716668312705614" "0.020009535018209" "0.0279035337115786" "0.112504561909466" "0.0451770012281486" "0.034621628575697" "0.0365593744595358" "0.0429748509535757" "0.0624037031348835" "0.329002478481973"
"time20" "0.0501670342647175" "0.0582384671251229" "-0.0148995756905396" "-0.00815683153341519" "0.0192493083245268" "0.0291326486904624" "0.107076995272459" "0.0395377097835121" "0.0283245164909408" "0.0298477061440326" "0.0353760428153876" "0.0566935312503336" "0.353735742140703"
"time21" "0.0308469030640929" "0.0408563864869952" "0.0670513419433695" "-0.0228975994693353" "0.00410768465274248" "0.0158986323006565" "0.0917861679114727" "0.0310956941280996" "0.0179223454938102" "0.0125366990076738" "0.0222692604340846" "0.0383968460139108" "0.303789568574282"
"time22" "0.0116383109256391" "0.0199071311736174" "0.0300301146677846" "0.06858464030781" "-0.0229224236191891" "-0.0185615461543712" "0.0857778087567736" "0.0165944392163235" "0.0114820123886241" "0.00299666636998992" "0.0108535315793504" "0.0224266535458491" "0.189135870387561"
"time23" "-0.000278901806855031" "0.00441445355403792" "0.00903360133385913" "0.0248163052190632" "0.089682413068787" "-0.0595048769707867" "0.0710137801041712" "0.000934951485672082" "0.00420394860835426" "-0.011894469653458" "0.00132466049131933" "0.00316107371713507" "0.114890131733068"
"time24" "-0.00682425211256282" "-0.00379234907388808" "-0.000726141571743296" "0.00922277479182372" "0.0447002685772249" "0.0668907668799418" "0.0504500201598806" "-0.0186427125750499" "-0.00896621212999779" "-0.0261716548132458" "-0.010371624987476" "-0.0133501152291266" "0.0761955292744919"
"time25" "-0.0149070958544135" "-0.00594560624007286" "-0.0044533553889833" "0.00603573413330505" "0.0274214459321367" "0.0384289433018391" "0.182658069432085" "-0.0335844070227831" "-0.0181701282210064" "-0.0344655743782473" "-0.0192005689302402" "-0.0178465445357349" "0.104048197623994"
"time26" "-0.019229314982533" "-0.00845950130047817" "-0.00902189227811168" "-0.000317264246638073" "0.0204744352550307" "0.0303549286666001" "0.161083198700851" "0.0968038632201984" "-0.0293939329355901" "-0.0434886762815932" "-0.0247914184182363" "-0.0200521658609601" "0.144231508033768"
"time27" "-0.0234636093573419" "-0.0107195244754643" "-0.0101603829124559" "-0.000576812962881933" "0.0173662117920739" "0.0287914248048544" "0.148147203996118" "0.0800184195547057" "0.0840719900235601" "-0.0499589482794636" "-0.0329705370844111" "-0.0240138111657849" "0.193173078081681"
"time28" "-0.0278944979605618" "-0.010067229879239" "-0.0105335619467636" "0.000824898903780138" "0.0154446577821219" "0.0261263652366663" "0.136973288945264" "0.0654991456099966" "0.0674222423273016" "0.0624290902434438" "-0.0394065187641059" "-0.0283521398320737" "0.238291412158796"
"time29" "-0.0313420641096208" "-0.0130418855299131" "-0.00980709352496469" "0.000113121966101522" "0.0157962997682511" "0.0256836023582629" "0.127092989312129" "0.0547987605399998" "0.0537839305897334" "0.0500988266975629" "0.0662908601424373" "-0.031096696734609" "0.285107313686977"
"time30" "-0.0354581892828872" "-0.0146733051066898" "-0.00863167216610352" "-0.000378079180301893" "0.0141163586297791" "0.0264563895725091" "0.117993063622779" "0.0454148161496584" "0.0437228758461219" "0.0387899515981961" "0.0533878804184798" "0.0679581122398361" "0.32008606242555"
"time31" "0.0499771978119281" "-0.0143666239022474" "-0.00772407356166593" "0.000196541656429447" "0.0130735355122094" "0.0275679809746144" "0.112846670090769" "0.0417608919964533" "0.0375324511546481" "0.0341618849585323" "0.0480473778704109" "0.0631167559182459" "0.337281739362756"
"time32" "0.0436814207227408" "0.0643093233323792" "-0.00938618905396653" "-0.00134727993822536" "0.0122978317051118" "0.026969821626238" "0.106722502372555" "0.0368484701966662" "0.0321552084840023" "0.0314969713327306" "0.0425213622530257" "0.0571988859897291" "0.349817377949805"
"time33" "0.0241183306500942" "0.0467077615692213" "0.076250048849295" "-0.0142891544991063" "-0.00449535099148569" "0.00996370756968106" "0.0953899290883714" "0.0314419243742728" "0.0187610155019962" "0.0184036180160777" "0.0305210907814748" "0.041749415059862" "0.283886225113422"
"time34" "0.0099764850145135" "0.0224648483600195" "0.0318800175398553" "0.0793252991288464" "-0.0292334124619658" "-0.0263485399799624" "0.0856974363077318" "0.0216298403425688" "0.010141046940987" "0.00386861112039462" "0.00838451983841067" "0.0192880239564407" "0.157643753258434"
"time35" "-0.00336994023835712" "0.0053206935515232" "0.00608656392949899" "0.02386241938242" "0.0919616754218258" "-0.0633342871841353" "0.0692834335068476" "0.0109215053825577" "-0.00408559854720224" "-0.0109612054023252" "-0.00384919913192296" "0.00147889657174308" "0.0791209123262449"
"time36" "-0.007802555837233" "0.000969047402643561" "0.00087983663286326" "0.0100074593205711" "0.0507260526755828" "0.0829826856659573" "0.0529390827065399" "-0.000411293771310131" "-0.0138685378538954" "-0.0194841905452388" "-0.0126797033957824" "-0.00921480921264929" "0.0724315748863399"
"time37" "-0.014167345899444" "-0.000425035557256976" "-0.00707101471930888" "0.00709887267374469" "0.0368883233973931" "0.0502659500989941" "0.196472514210778" "-0.0124076707740598" "-0.0237834409191139" "-0.0249154556537133" "-0.0191990440105336" "-0.0150241337547394" "0.0960194839183307"
"time38" "-0.0169646723893617" "-0.00369459767242016" "-0.0115382223052533" "0.00296734997728344" "0.033861859336358" "0.0430822406394821" "0.178728185438048" "0.114098969117956" "-0.0357708142030861" "-0.0319627731821822" "-0.0264396880841922" "-0.0203145509850157" "0.126576248894441"
"time39" "-0.0191121543332634" "-0.00427124507492897" "-0.0132335389314042" "0.00317079877194524" "0.0341253545870104" "0.0415979843785969" "0.168080521645262" "0.0999541733792795" "0.080930553460918" "-0.0398535793434037" "-0.0342445723175394" "-0.0248080133468483" "0.165953885294492"
"time40" "-0.0201036355526099" "-0.0049855517995276" "-0.0135720461935612" "0.00261179284548017" "0.0323788709346565" "0.0393255370536855" "0.159177715343155" "0.0885477373537378" "0.0658856582442127" "0.0737011916161118" "-0.0401432338352339" "-0.0288029787994055" "0.203733842228756"
"time41" "-0.021748473257403" "-0.00673066424747521" "-0.0129615656862366" "0.00135060965927343" "0.03114863660308" "0.036641121520665" "0.149100953789498" "0.078331476016476" "0.0531350812886384" "0.0610500780110327" "0.0701561025564641" "-0.0329464600525768" "0.238335170589046"
"time42" "-0.0236448533116027" "-0.0075005704426225" "-0.0120405549354386" "0.000909387757135282" "0.0296104316496988" "0.035577534265682" "0.141701586434776" "0.0703051866192301" "0.0426220240305518" "0.0502957995311506" "0.0593741517370809" "0.0692134981047062" "0.266985646515991"
"time43" "0.0613481516015465" "-0.00841834816742643" "-0.0118335128101933" "0.000327954051713519" "0.0276946625544956" "0.0342006217092572" "0.135131921790829" "0.0652811986488445" "0.0357723533469341" "0.0447092337685161" "0.0532369469722031" "0.0626780618300341" "0.27969582429028"
"time44" "0.0549885330439237" "0.0715381426205007" "-0.0129470690965205" "-0.00164029686243071" "0.0259523269762522" "0.0321318874015838" "0.128796111783138" "0.0596385469899672" "0.0302076165574428" "0.0402306587791775" "0.0471749251712399" "0.0563594574268519" "0.290644032609815"
"time45" "0.0414233205426389" "0.0538469986670406" "0.0744743243253826" "-0.0154087426069994" "0.0134637883735277" "0.0268202979551233" "0.116592925456618" "0.0509274582782165" "0.0228139021973959" "0.0275765318506189" "0.0361174034743996" "0.0432305787952896" "0.259451274734689"
"time46" "0.0141003070161352" "0.0226737294266187" "0.0228512551513534" "0.0728084947564612" "-0.0245025597499274" "-0.0125843833651585" "0.0967778481199287" "0.0264288270602237" "0.0103240237283841" "0.0110396426034059" "0.0160236384309469" "0.0129144560788218" "0.128893659518643"
"time47" "-0.00183713328697119" "0.00988416777465249" "0.00298423332917567" "0.0158556038074267" "0.0844571446394048" "-0.0591812068244749" "0.0772468830735672" "0.0102784792087443" "-0.00149493778456265" "-0.00832172653203277" "0.00373580214544007" "-0.00444009151224191" "0.0587153578385605"
"time48" "-0.00657156603179175" "-0.000989251924459466" "-0.00443038356158374" "0.00168077654781321" "0.0361562604289997" "0.073056430075864" "0.0581863155768641" "-0.00552320763648539" "-0.00631275172133202" "-0.0218382163935382" "-0.00705201328299584" "-0.0116502548537212" "0.0319114753745469"
"time49" "-0.0139908812720335" "-0.00748422304429632" "-0.00950021953415201" "-0.00234668502856785" "0.0238555460298125" "0.0366390110118118" "0.196901881201057" "-0.0187607557871828" "-0.0119099082072124" "-0.029283248494108" "-0.0124958032399363" "-0.0149848594161426" "0.0427000288578605"
"time50" "-0.0165873637419338" "-0.010952096654457" "-0.0105604531995726" "-0.00491753978879523" "0.0206268933596792" "0.0299100479365601" "0.176125950888236" "0.105922882145211" "-0.0199330227092856" "-0.0363484602188425" "-0.0187471396485784" "-0.0168611240680236" "0.0682313880391921"
"time51" "-0.019530889591945" "-0.0110060325756121" "-0.0120017739818657" "-0.00508970100711805" "0.021175231121136" "0.0300989654785059" "0.165846597756403" "0.0908350044537792" "0.0988646083281572" "-0.0439005118270076" "-0.0241175990547389" "-0.0200504822154857" "0.0990306292587644"
"time52" "-0.0219464921784436" "-0.011947000189611" "-0.0126704405257271" "-0.00501973019962122" "0.0203149866051631" "0.0299018324725219" "0.157975688853833" "0.0784174714697259" "0.0856318148961176" "0.0735174489263478" "-0.028972433760847" "-0.024580365012882" "0.131035796479834"
"time53" "-0.0242372288821928" "-0.0137532083988505" "-0.0137166933135189" "-0.00581764769421412" "0.0200448191905753" "0.0290685800847312" "0.149178404232432" "0.0677601449071438" "0.074774523716189" "0.0617698203510948" "0.0808598867354206" "-0.0295053726033582" "0.15619061334726"
"time54" "-0.0276169592857974" "-0.0163277155588795" "-0.0138922970646253" "-0.00671493332802722" "0.0190687199042587" "0.0282104214679081" "0.141407673127471" "0.0581037680218864" "0.0650063598293123" "0.050745663004865" "0.0688297167930775" "0.0727832026521597" "0.176367574936938"
"time55" "0.0586506359653528" "-0.0180025484851558" "-0.0153295283797514" "-0.0071307469983779" "0.0182328356837812" "0.0291128493986272" "0.135499362824885" "0.0513855605485992" "0.0568523140902023" "0.0428203889387188" "0.0600169994357249" "0.0636088605480653" "0.209388798143952"
"time56" "0.0517761662356736" "0.0627589000140035" "-0.0185779765019007" "-0.00942806746356079" "0.0173643711105944" "0.0295258824938469" "0.130142023955461" "0.0454425629712282" "0.051518900726875" "0.0363716123180597" "0.0516337451908687" "0.053441304000251" "0.235156409106819"
"time57" "0.0372595836849819" "0.0436880374493502" "0.0677162332257524" "-0.0241322745355333" "0.00746905571386539" "0.0193150395794383" "0.120748624328248" "0.0374996123333408" "0.0377738694978128" "0.0214352686769" "0.0355730056366771" "0.0376457555607569" "0.215633978562115"
"time58" "0.0150506505816498" "0.0192125183952526" "0.0274837128001734" "0.070394510573208" "-0.0193089875486132" "-0.0117075361674609" "0.103877017639717" "0.021858720200007" "0.0177182408402356" "0.00810235341973978" "0.015877482045191" "0.010091536723015" "0.127429609352058"
"time59" "0.00267988126817283" "0.00572186742532623" "0.0105209581011151" "0.0343929187550752" "0.0885373495159156" "-0.0467143720074504" "0.0798482768364588" "0.00519470492786393" "0.00813123313320169" "-0.00290606552839106" "0.00563605521592966" "0.00147587488887056" "0.0952414105211995"
"time60" "-0.0021217502888472" "-0.00383984446054047" "0.00234945931043882" "0.0159459766969274" "0.0496225690059685" "0.0783304531396307" "0.0546308343288552" "-0.00503669436011062" "-0.00608986786631663" "-0.0147544082220549" "-0.00562424517764635" "-0.00865136086352449" "0.0868742007109325"
"time61" "-0.00936022961002184" "-0.00813342857629974" "-0.00636361051122889" "0.00753919050348436" "0.0298347549484082" "0.0397304754988202" "0.172675158734709" "-0.0205076076065263" "-0.0164560581583512" "-0.0276051783881259" "-0.0110646118845421" "-0.0153960834405727" "0.0988098094916536"
"time62" "-0.0135665614204622" "-0.0120194141573754" "-0.0110514528994873" "0.00213290778258976" "0.0220923197994523" "0.0341350206247721" "0.148567162243729" "0.0910395252922319" "-0.0287180339024403" "-0.0368469878631449" "-0.0178271700905316" "-0.0192420660336553" "0.12798134239788"
"time63" "-0.0167105496205917" "-0.0134042901577592" "-0.0132908810963441" "0.000547777423148188" "0.0215362633054204" "0.0316042382689817" "0.137589435149095" "0.0746670379921497" "0.0751539291210673" "-0.0460639493229868" "-0.0233037199199308" "-0.022840787657972" "0.161277833956959"
"time64" "-0.0183802607399602" "-0.0148707879793988" "-0.0123364907224501" "0.0008403971533828" "0.0202975290216988" "0.0308839871086455" "0.129784161269019" "0.0636856860160434" "0.0607099079214502" "0.0550182501586181" "-0.0296780305682222" "-0.0262744591039504" "0.204095231585677"
"time65" "-0.0194394508884273" "-0.0169935235402849" "-0.012333738311312" "0.000610475145439656" "0.0193946451706938" "0.0308492253113406" "0.120176136611468" "0.0561876732374755" "0.0499682884967387" "0.0430397124275965" "0.0629145867094234" "-0.0293317017162823" "0.239604753092888"
"time66" "-0.0195247255944079" "-0.0188114652813299" "-0.0100263626040652" "0.00100031065291583" "0.0182349453397573" "0.0314753531378991" "0.111793876415961" "0.0495671386958267" "0.0415718607273057" "0.0337304848206971" "0.052611898191259" "0.0564857168853431" "0.267527913591047"
"time67" "0.0560656979753836" "-0.0195664236620259" "-0.00966345338068005" "0.00199809073356257" "0.0165140735743313" "0.0321024138149706" "0.105553647228815" "0.0470081269676372" "0.0374164710470119" "0.0283872190660099" "0.0475717787977595" "0.0512573424282835" "0.26981855197403"
"time68" "0.0521031681294383" "0.0503897312157187" "-0.00985139185819886" "0.00204208178774221" "0.0152386490583849" "0.0322698971577417" "0.100097400338386" "0.0441154340678601" "0.0348379252493914" "0.0243456002689625" "0.0421495334859179" "0.0468436069308147" "0.272102195591216"
"time69" "0.0397529044592417" "0.0350836023340549" "0.0696738985212839" "-0.0118219533002501" "0.00791681791107788" "0.0191662917857233" "0.0933561242435958" "0.0420153797369496" "0.0270586640600134" "0.00849704730382773" "0.0286670273309388" "0.0399441254220095" "0.226985379892465"
"time70" "0.0223355885366384" "0.016517394311581" "0.0335648497338087" "0.0824395400513967" "-0.0234761696700351" "-0.0109853788660589" "0.0689361739687544" "0.0271501080235673" "0.0169842897646906" "0.00589352415774047" "0.0178189538068351" "0.0189802012416612" "0.121283378889684"
"time71" "0.0115960942074632" "0.00694820212537602" "0.011847117558244" "0.0212891375024152" "0.08875587437929" "-0.0490151263657755" "0.0513028073845546" "0.00293881322454441" "0.00405278727258637" "-0.00472787470668137" "0.00905071483804828" "0.0049222975905608" "0.0645141066625829"
"time72" "0.00650996710481767" "0.00398364326310849" "0.0102616564732722" "0.0096835694418376" "0.0446373280961365" "0.0877428700822077" "0.0308821869300558" "-0.0112331617434668" "-0.00854982489924647" "-0.0120387816907787" "0.00381374672391932" "0.00403952432148048" "0.0596908413804193"
"time73" "0.000348924425797256" "0.00393110018472668" "0.00322290821369864" "0.00286399665864744" "0.028720369877603" "0.0531784524892212" "0.179581243219596" "-0.0224953133917562" "-0.0172821516252548" "-0.0155039445033251" "-0.00213175623123344" "0.0017589158017158" "0.0753055849298001"
"time74" "-0.00356367606841819" "-0.00014813623155783" "0.000149901565655223" "0.000341291958559824" "0.0261317147291009" "0.0446188167948678" "0.159181123906753" "0.110465410462124" "-0.0270091557003362" "-0.0195560562749097" "-0.00735113023319958" "2.32027456019092e-05" "0.0877929432641293"
"time75" "-0.00707258269868904" "-0.0003193739521021" "-0.00184840687701273" "0.000589723271963663" "0.0246021768788852" "0.040710158504657" "0.151319897160318" "0.0945795572151272" "0.100161087052311" "-0.0238968894675173" "-0.0115182654318268" "-0.00250432274041552" "0.107869218254358"
"time76" "-0.00871744630970628" "-0.000575415105476056" "-0.00160382879244028" "0.000800679438418786" "0.0222537740053695" "0.0376789901723401" "0.143001627835956" "0.082589315240472" "0.0866883614344665" "0.0993509795372669" "-0.0155887537862067" "-0.00495850243461637" "0.130574520605835"
"time77" "-0.0102807594369991" "-0.00160919693015115" "-0.00158615385055005" "0.000866592262961848" "0.0209160544221991" "0.0352800196008992" "0.132207008214796" "0.0726015882819578" "0.0758778150014059" "0.088574012229586" "0.0977426445585508" "-0.00693753459570871" "0.148438932703095"
"time78" "-0.0119943325553938" "-0.0028833932960029" "-0.00015292937688846" "0.00185962572445088" "0.0185955285047617" "0.0349945185811557" "0.124461952662731" "0.0636518510006918" "0.06756252099578" "0.0797309468446747" "0.0861217644593672" "0.0999511294135158" "0.164896341749131"
"time79" "0.0698126118809989" "-0.00432005785407014" "-7.24377542474499e-05" "0.00269053729032422" "0.0175859382730184" "0.0358033465237412" "0.117592381994362" "0.0558627466981828" "0.0585429708482882" "0.0714967984872085" "0.076743412804158" "0.0909696984035772" "0.204902425446134"
"time80" "0.0626152659312118" "0.0734643529878675" "-0.00154067648016169" "0.00202948274080592" "0.0182805660024079" "0.0358935118001273" "0.112317034113985" "0.0482077267025505" "0.0505629076731905" "0.0643745944639929" "0.0681382015957379" "0.0825735947114383" "0.237957855149639"
"time81" "0.0517153504490104" "0.0620048895141685" "0.0828319812869426" "-0.00454476380300558" "0.00834238082782816" "0.0304838223922318" "0.10602659141811" "0.0397429737873373" "0.0360775587190737" "0.0489959390124765" "0.0530286783806761" "0.0623851434696685" "0.245707539094235"
"time82" "0.0261720933262755" "0.0298746501509069" "0.0451985720539225" "0.0833497084203553" "-0.016733840116379" "-0.00930557046146834" "0.0827155465807316" "0.0176330861467302" "0.0129404292487471" "0.0204020684018816" "0.0270596077228933" "0.0316842609129793" "0.151172975226496"
"time83" "0.00719495664176155" "0.0107828027979377" "0.019725035195802" "0.0284995447234134" "0.0963011990889509" "-0.0461158342409402" "0.0641811064881321" "-0.00659826704019717" "-0.00498168864529078" "-0.000168694636911785" "0.00496313599114521" "0.00705066561510903" "0.0723685058143257"
"time84" "-0.00685553233782857" "-0.0028641341610947" "0.00431952644279871" "0.00967135081999189" "0.0458767782329005" "0.0678286970841068" "0.0359494109619304" "-0.0249987660025706" "-0.0213043090843319" "-0.0197132137096084" "-0.00880535814462203" "-0.00532099121162182" "0.0593383257239205"
"time85" "-0.0156242798526097" "-0.00950015656118382" "-0.00295427816361267" "0.00111800424375489" "0.0322370468864654" "0.0382325714655826" "0.173155107054288" "-0.0380871308741747" "-0.0321378251882161" "-0.0321010388179582" "-0.0206905445295124" "-0.0153007007369027" "0.0926526900888342"
"time86" "-0.0203454449498562" "-0.0136674596112205" "-0.00693493626889988" "-0.00123370816508348" "0.028097295277959" "0.0322142338883777" "0.152465167334077" "0.083108056368191" "-0.0417366064728782" "-0.0387502778161754" "-0.0276734716461584" "-0.0224084066768363" "0.13536976476452"
"time87" "-0.024910663431374" "-0.0143059812245068" "-0.0078534367686939" "-0.00287752411840788" "0.0268925982639809" "0.0282840091742496" "0.142439135143263" "0.0656040100578266" "0.0643698533457657" "-0.04681795307237" "-0.0343104636015083" "-0.0265360339136535" "0.183321025170569"
"time88" "-0.0281630990055614" "-0.0147222171425131" "-0.00616562007131504" "-0.00301176734906292" "0.0270307070757578" "0.0289639463997047" "0.134719521987058" "0.0537631406246899" "0.0489261098269653" "0.0591896472211102" "-0.0403244286889298" "-0.0306147629703044" "0.237118204338748"
"time89" "-0.0319480240733155" "-0.0160931673806281" "-0.00629816808297795" "-0.00350146535516723" "0.0271739224071849" "0.0283325928082477" "0.12669860813405" "0.0441597077244427" "0.0355810580064338" "0.0466821896468666" "0.0593719764146212" "-0.0342134996744769" "0.28020474967568"
"time90" "-0.0354176577855918" "-0.0191695772430182" "-0.00569194666196019" "-0.0044707339778945" "0.0260928634660153" "0.0269556945318967" "0.118525447065358" "0.0346212178223431" "0.0258321340900465" "0.0360254426745974" "0.0473300363727204" "0.0572755589656155" "0.309844170411344"
"time91" "0.0422292067104179" "-0.0202059079221696" "-0.00434540322190708" "-0.00407656506527857" "0.0251358562312501" "0.0277191200761145" "0.113135054689413" "0.0299762147203026" "0.0187926286177735" "0.0299860901457341" "0.0406834891148704" "0.0505882725017884" "0.329306868816821"
"time92" "0.0352939262810313" "0.0503575736982425" "-0.00398772278367106" "-0.00522898464089192" "0.0234305942371228" "0.0270576483476698" "0.10818970829273" "0.0263398319470815" "0.0137056794863952" "0.0242929359759809" "0.0345065597497979" "0.0439807953660867" "0.344199017951342"
"time93" "0.0215413207066608" "0.0315016129920544" "0.0711219823544507" "-0.0195129557525122" "0.00153500050585113" "0.0105297518473997" "0.0990378459060142" "0.0242826299804977" "0.00147995578911059" "0.00692292159968079" "0.0181889735204208" "0.0267202878862931" "0.266501804484775"
"time94" "0.0107751347699713" "0.0153043433379196" "0.0287673180035407" "0.0687785670359705" "-0.0274585805747688" "-0.0261402412814198" "0.0826903464253635" "0.0142031663653844" "-0.00297302695734187" "-0.00530323385221047" "0.00132833431540679" "0.00735834774200761" "0.128850934178809"
"time95" "-0.00282463174255714" "0.00718069563282112" "0.0062453460058576" "0.0180827350678009" "0.0871072044965965" "-0.0682541862215642" "0.0676262939720807" "-0.00180287086548784" "-0.00268654943539536" "-0.017171796348317" "-0.00637613455031987" "-0.000889963360154911" "0.0602883333331202"
"time96" "-0.00662294799295018" "-0.00134667261958384" "0.00485466009753275" "0.00591114279809521" "0.0482488063889422" "0.0567343203953797" "0.0520527457896351" "-0.0164905104061187" "-0.0102697911538022" "-0.0276336574786749" "-0.0121819093615752" "-0.00692882301521614" "0.0540370667725355"
"time97" "-0.0111149690974882" "-0.00372248164337747" "0.0019554519504019" "0.000815122303231789" "0.0372205053408171" "0.0352207753824753" "0.184049457280062" "-0.0274215523763533" "-0.0191314697908373" "-0.0309028498401147" "-0.0208123225774632" "-0.0100293842891981" "0.0817533970098041"
"time98" "-0.0121845377681726" "-0.00685025350314448" "0.00179681642632924" "-0.0016645933423691" "0.0336926561817883" "0.0320018636763642" "0.167737027551105" "0.0947615273891912" "-0.0297968687646884" "-0.0392109907776039" "-0.0267508886767697" "-0.0132260908516852" "0.125884919969623"
"time99" "-0.015794338205645" "-0.00833137436077003" "0.00160515794193254" "-0.00208484252384534" "0.0328051839511461" "0.0300924513497815" "0.157811835761226" "0.0816538131320868" "0.0803685067598691" "-0.0486670138820164" "-0.0339942537618552" "-0.0170111367318361" "0.166828119567559"
"time100" "-0.017956654467691" "-0.00995497272525217" "0.00234807878805053" "-0.000951438003761055" "0.0307983477658283" "0.028920612852418" "0.149166948317961" "0.0716823672509056" "0.0658306160674838" "0.0595762040957311" "-0.0401214016417847" "-0.0194084606162288" "0.212905449299884"
"time101" "-0.0200164752690477" "-0.013143653571266" "0.00272550929189945" "-0.00159860134425032" "0.0289640612872105" "0.0264609988676875" "0.14059283170587" "0.0620979389264779" "0.0533658546580673" "0.0474941357469915" "0.0633455722262921" "-0.0216980442447735" "0.253071207311866"
"time102" "-0.0224505566260055" "-0.0164284111004532" "0.00394436811284628" "-0.00208110110520194" "0.0270009775382679" "0.0250679584867901" "0.132369853213658" "0.0543864129889506" "0.0434233031096311" "0.0376402397566299" "0.0532600359634349" "0.0703000413312128" "0.28381220854297"
"time103" "0.0579119578216324" "-0.0184533195676145" "0.00470902406578395" "-0.00202593599688525" "0.0254106439088741" "0.0243001645900772" "0.126757079058819" "0.0506345963604231" "0.0379765673503827" "0.0322094970862291" "0.0478221108392535" "0.0646471748483116" "0.291030896060364"
"time104" "0.0532018005591803" "0.0540721745090333" "0.00470401509181051" "-0.00322960102179689" "0.0243703235210602" "0.0230642384330966" "0.121210346015647" "0.0467012864251246" "0.0334188330494891" "0.027840590328334" "0.0419275130821001" "0.058745599964719" "0.295596352027058"
"time105" "0.0410969892757944" "0.0394899786189794" "0.0828200350146438" "-0.0139040893022981" "0.0152186184890459" "0.0112989766414439" "0.110926811148207" "0.0410485285763643" "0.0220885850316939" "0.0203972542304804" "0.0311291438754881" "0.0462335258630105" "0.249579663174859"
"time106" "0.0167877183575897" "0.0154406616932148" "0.0294716694924634" "0.0655778882858134" "-0.0196339348864146" "-0.0280602131089432" "0.090565017581508" "0.0177130528184797" "0.0132154275435683" "0.0039778908832632" "0.0128819092781125" "0.011872476462304" "0.0889622617313322"
"time107" "0.00558449995369255" "0.00525558364104056" "0.00811695400609975" "0.0195055763399331" "0.0840282106558426" "-0.0674352765209421" "0.0660467018578866" "0.00251377372667711" "0.00120437207700561" "-0.0132717306667328" "0.00603029278993503" "0.00305745052153072" "0.0363569245406307"
"time108" "0.00178819468537882" "-0.000838327096339356" "-0.000792625620367352" "0.0039007600730353" "0.0454590712856871" "0.0685931375015204" "0.0431721501375655" "-0.00715006586910956" "-0.0128344585798489" "-0.0189941196589659" "-0.00554645540627804" "-0.00396252952257215" "0.0461558443115795"
"time109" "-0.00256001538912176" "-0.00239019552127992" "-0.00122959883708194" "-9.76931103240291e-05" "0.0339811095012256" "0.0420126492093396" "0.174325723245151" "-0.0187473821686175" "-0.0223467271647397" "-0.0223756419455941" "-0.00864732225588105" "-0.00677455534957102" "0.0742292955206856"
"time110" "-0.00416820398251106" "-0.00409797560881646" "-0.00157309706880862" "-0.00089442849249327" "0.0286962710469726" "0.0389668112685378" "0.156760977195023" "0.103844191159195" "-0.0292207395612925" "-0.0271064902519691" "-0.0129354547558876" "-0.00802365702967361" "0.102319641049246"
"time111" "-0.00526994245993165" "-0.00424238291141875" "-0.000509722792037274" "-0.000199140820436146" "0.026491352304973" "0.0385285361488146" "0.147022712188418" "0.0924055604404523" "0.0803478097515187" "-0.0319244781071043" "-0.0170069289109741" "-0.00958734972854059" "0.131480634827056"
"time112" "-0.00586840984597039" "-0.00341691306305099" "0.00143382336063072" "-0.000674073019003322" "0.0246553307745218" "0.0374820768390234" "0.137443584874212" "0.0844091816805527" "0.067826733400643" "0.0724248857122498" "-0.0203922426746229" "-0.0109363562344855" "0.157699985882701"
"time113" "-0.00556363137377388" "-0.00437025716313995" "0.00349241713534185" "-0.00119957647653955" "0.022752706319685" "0.0356158019613402" "0.126478018751739" "0.0782633290320246" "0.0568987422096619" "0.0620148814207027" "0.0737530219834778" "-0.0118364802930818" "0.178409602613515"
"time114" "-0.00570502130631208" "-0.00571439688852426" "0.00545676131245988" "-0.00240026164756302" "0.0203348702785876" "0.0350109230207665" "0.115989661461195" "0.0723073677694547" "0.0487922871422997" "0.053648558104881" "0.0631383729793026" "0.0772273795741015" "0.195851462448267"
"time115" "0.0590129875988535" "-0.00743279723713291" "0.00658093806773648" "-0.00251324914069344" "0.0187665872618007" "0.0361447751223425" "0.107924469438343" "0.0654448531528528" "0.0391838564921914" "0.044843295835235" "0.0538371353760859" "0.0701036237842806" "0.24877230521155"
"time116" "0.0536005326145378" "0.0533097349291249" "0.00720884921082515" "-0.00361181653491452" "0.0174746550914813" "0.036436253689669" "0.102079834659257" "0.059796632288403" "0.0318362536521721" "0.0370421534667808" "0.0458418036222398" "0.0637913173740473" "0.291400457562053"
"time117" "0.0380760597035526" "0.0347280321154132" "0.076292076312438" "-0.0126151800956902" "0.00670771768751084" "0.0203841708398241" "0.0903132386905975" "0.0445003081132166" "0.0206748997743652" "0.0206718031062387" "0.0286502333534843" "0.0460268036969339" "0.279014527477521"
"time118" "0.0236963966120804" "0.0131879990530481" "0.0369887539419448" "0.0674314478138416" "-0.0263756431936429" "-0.0176867083173763" "0.0806952720608848" "0.0244361605539578" "0.00458717621447087" "0.00642998989579816" "0.0154981882820809" "0.0249332856842915" "0.184110964365484"
"time119" "0.00674327697112685" "0.00372217626473983" "0.0129713488714573" "0.0210925155775674" "0.0773744789971822" "-0.0673267517917431" "0.0536558182440288" "0.00230689972698055" "-0.0120763888190374" "-0.0105567104718683" "0.00131206105476234" "0.00860628438421466" "0.118378053761324"
"time120" "-0.00438678720247352" "-0.00739599493327491" "-0.000790867106306706" "0.00393030398982369" "0.032519890428759" "0.0565176381454966" "0.0428603076100213" "-0.0152579063124555" "-0.021427299082906" "-0.0213030777850573" "-0.0120151220090353" "-0.0101807134897965" "0.0887647582747907"
"time121" "-0.00946758676368449" "-0.0126672655232429" "-0.00735054644209883" "-0.00207745095682272" "0.0197284657457738" "0.0225645165881268" "0.180567958708496" "-0.0352010604423792" "-0.0354615191432445" "-0.0311152923408208" "-0.0171220872726318" "-0.0182741956666906" "0.12461722574162"
"time122" "-0.0138174203974569" "-0.0159225284053061" "-0.0133252370776732" "-0.00743206061087501" "0.0106422168536272" "0.00798102441995443" "0.1532525626668" "0.0821065350854454" "-0.0479117741692339" "-0.0405855165582915" "-0.0245480062814942" "-0.0243110138113701" "0.155836453492684"
"time123" "-0.0188837167954612" "-0.0177190190103555" "-0.0131611049518214" "-0.00634918395887538" "0.0135193357987734" "0.0087588948438052" "0.140551933949759" "0.0625366302487342" "0.0574246282961518" "-0.0531468168079618" "-0.0319246252788827" "-0.028625803385942" "0.232695909591253"
"time124" "-0.0231711218558714" "-0.020761907496948" "-0.0125434249985478" "-0.00648506590517292" "0.0141311907283155" "0.00967449519087058" "0.132240792289845" "0.049750917424654" "0.0392448934193656" "0.0467345498382425" "-0.0405765299777181" "-0.0324599869136502" "0.312665207487204"
"time125" "-0.026970872215325" "-0.0244176472712986" "-0.0115310065687208" "-0.00718485838716524" "0.0145338071669393" "0.0105324506521296" "0.122693923135034" "0.0389375742028135" "0.0245390958977168" "0.0320092238063241" "0.0522190558844746" "-0.0351099611807623" "0.378644998752619"
"time126" "-0.0304874146162201" "-0.027765085557955" "-0.0106896842363182" "-0.00774264619298135" "0.0149797640997631" "0.0138595563985555" "0.114325350020744" "0.0312290716825865" "0.0141121315662155" "0.0212333260265408" "0.0398289335958842" "0.0488140406245361" "0.432382778766904"
"time127" "0.0500443231167998" "-0.0291958108798327" "-0.00958805981870081" "-0.00742672861792013" "0.0146759974087437" "0.0150797323026136" "0.110075035874649" "0.0303567936615398" "0.011145252976455" "0.0184733975436171" "0.0362292673638987" "0.0448471798057659" "0.426799560497355"
"time128" "0.0461314741345525" "0.0437372005119665" "-0.00999790134623144" "-0.0083084209301753" "0.015020150995087" "0.016479151452144" "0.105923406354507" "0.0287913501531537" "0.00917769241790441" "0.0167161306150951" "0.0326083977680307" "0.0413932221136316" "0.421858284018051"
"time129" "0.0398268939075784" "0.039315180129782" "0.0656782642534767" "-0.0133976460326726" "0.00890636508776599" "0.0112547163283806" "0.0963869773659068" "0.0296992067196477" "0.00596054347333046" "0.0115471133555024" "0.0281951602884263" "0.0354090894070674" "0.379193843172289"
"time130" "0.01959466263586" "0.021864220825798" "0.0300781207968773" "0.0756204139403199" "-0.0118687135273166" "-0.0178386292926485" "0.0834662842463396" "0.0238270393265182" "0.00332962539682295" "0.00611162612025655" "0.015200745614788" "0.0173132142526914" "0.222849801037955"
"time131" "0.0065112066365072" "0.0115178955082028" "0.0138328486918176" "0.0339689329403767" "0.0962302781199949" "-0.0518157694892155" "0.0671336519173523" "0.00803026100642473" "-0.000191474593764347" "0.000721577568526303" "0.00594362329420322" "0.008250292404919" "0.126454743558519"
"time132" "0.00483090344413998" "0.00195386471475204" "0.00905183170249053" "0.02554074633204" "0.058602242218355" "0.0874439699544177" "0.0525437300396013" "0.000817795395523209" "-0.00500911085929135" "-0.00746497566989694" "0.00213224193778473" "0.00160140456247214" "0.107237301036403"
"time133" "-0.00332713821061804" "-0.00100791200170836" "0.00226595559156324" "0.0135975303542343" "0.040384151861943" "0.0526935592029016" "0.186503187743805" "-0.0110048617818173" "-0.012680151063744" "-0.0126695105029247" "-0.00454344961119204" "-0.00429557325650248" "0.0848002938229508"
"time134" "-0.00634395525810489" "-0.00102529688772116" "0.000276301901733715" "0.01237950565156" "0.0321898957602519" "0.0481340960950685" "0.161836866113695" "0.111652391958539" "-0.0221449967833277" "-0.0182118545286333" "-0.0105331590691673" "-0.00837783073026442" "0.0899528806016478"
"time135" "-0.0111237085223205" "-0.00265544092956767" "-0.000546148273988245" "0.0131725644038163" "0.0320737037270849" "0.0475864361674054" "0.149508713279984" "0.094855576385577" "0.0895675475928825" "-0.024155637685895" "-0.0156339796062537" "-0.0115259537736432" "0.102014829411302"
"time136" "-0.0135544856507018" "-0.00254954954209233" "0.00038738551820398" "0.0119464707813483" "0.0296658425911298" "0.0448427549896745" "0.139815142309577" "0.0833871645479957" "0.0766260408651086" "0.0832931708774421" "-0.0198328053089528" "-0.0152766026095533" "0.118476414691345"
"time137" "-0.0156146670820902" "-0.00351155476005236" "0.00224692558248754" "0.0114643989152388" "0.0292961290326836" "0.0438632442885707" "0.129085196851811" "0.0746352363349727" "0.0668578445970451" "0.0722954280855923" "0.080165144461854" "-0.0178812740994716" "0.134273707568412"
"time138" "-0.0179916544318003" "-0.00460570854545547" "0.00377224786410178" "0.0105017601253403" "0.0289016713292277" "0.0432282684362794" "0.119597200062382" "0.0677811789861114" "0.0589319452371932" "0.0639983186924143" "0.0699273545782194" "0.0743535503105142" "0.146406077256533"
"time139" "0.0559079661078966" "-0.00467755416089334" "0.00498585723826862" "0.0107647250677216" "0.0283081723041643" "0.0434613557865851" "0.112168034755884" "0.0626109196626696" "0.0523357389635209" "0.0583009900822851" "0.0634532323958989" "0.068549805174167" "0.164960914184625"
"time140" "0.0493270856566482" "0.0657547652484935" "0.0060213581761733" "0.00992497401649042" "0.028652864982352" "0.0426776464506288" "0.105509593211061" "0.0570672541562062" "0.0468678899025294" "0.0528066924629372" "0.0579884710017682" "0.0624116971969174" "0.180620150285685"
"time141" "0.0356841417734324" "0.0471109487199689" "0.0838249622437681" "-0.00392482248320211" "0.0128812152059223" "0.0348063932806642" "0.095995846935661" "0.0468336803394443" "0.0303999299838895" "0.0343765124384995" "0.0451589035001392" "0.0456761257344287" "0.166977248367063"
"time142" "0.0116627305082472" "0.0185042676785088" "0.0341600132114285" "0.0771349026098062" "-0.0210225102976442" "-0.0205010339785328" "0.0805301614513112" "0.0290429133645536" "0.0137011996649702" "0.0172432561481938" "0.0239447316301143" "0.0170705374299265" "0.0874872436831196"
"time143" "0.00528351466328633" "0.00815510079522136" "0.0179895068601709" "0.0343350581668556" "0.0853262845591564" "-0.0522046269423667" "0.0631768993199479" "0.0145865502883875" "0.00429057654266605" "0.00547839365469019" "0.0134995268647902" "0.00445201216452728" "0.0691277762194218"
"time144" "0.00158547121089948" "-0.00496941573925549" "0.00959134058413398" "0.0148375284186277" "0.0397857904438378" "0.0716772184558754" "0.0419192564560917" "-0.00157874884881203" "-0.00358626647322189" "-0.00538302504103456" "0.00675505850869118" "-0.00529131128313374" "0.0681004082032551"
"time145" "-0.000781055767820309" "-0.0091709521406304" "0.00677909646257715" "0.00486189652746711" "0.0235080314168842" "0.0415252469640996" "0.169625256457384" "-0.0123685726618521" "-0.00904138526387831" "-0.0102023866649911" "-0.000758791853281255" "-0.00822295761041963" "0.0883202774532132"
"time146" "-0.00339253914968418" "-0.0119447147273266" "0.00433833653639769" "0.00234229441506455" "0.0200266618934313" "0.0395231270415589" "0.14851416646905" "0.100015588878216" "-0.0192489099901236" "-0.0153643241944571" "-0.00380867654456971" "-0.0110327886152074" "0.112786354275969"
"time147" "-0.00484093599632505" "-0.0127897071209411" "0.00253290311808004" "0.0021335241689662" "0.0203350738636267" "0.0362132619897034" "0.138592435929213" "0.0875851474108316" "0.0811848790596937" "-0.020280572811602" "-0.00659694540269794" "-0.0117303929438443" "0.13780903599087"
"time148" "-0.00643627982875883" "-0.0126155190867078" "0.0035760329581056" "0.00230413286039691" "0.0190181527988954" "0.0340283437375668" "0.129519618538048" "0.0780334774529677" "0.0690953797766382" "0.0751893773340833" "-0.00928167561290152" "-0.0134701428109006" "0.164122237395516"
"time149" "-0.00809732693494607" "-0.0132588859070703" "0.00362283654036401" "0.00239389839170257" "0.0178574863483381" "0.0325850157172202" "0.119384570757333" "0.0700134239969745" "0.0593671930055449" "0.0654201173038607" "0.0802006434062193" "-0.0144359126211067" "0.184966118795536"
"time150" "-0.00960291708215438" "-0.0145212317216773" "0.0039478054389236" "0.00180014762743476" "0.0162758661187318" "0.0321892839517859" "0.110938960926065" "0.0640146980587149" "0.0515066286417384" "0.0574400383945607" "0.0726921087495577" "0.0661288314266496" "0.202512085640525"
"time151" "0.0511506665608129" "-0.0157257793250255" "0.00373792257263614" "0.00171716996885286" "0.0148576667517204" "0.0331495479660914" "0.10402106194673" "0.0579891939442614" "0.0436805880695328" "0.049660791815038" "0.0665042213015255" "0.0594270006804072" "0.241229344661261"
"time152" "0.0447828654750159" "0.0405220366094885" "0.00250747142731541" "0.000983910141929799" "0.0141154136871177" "0.0331351874427471" "0.0987424242228944" "0.0526693902717204" "0.0368059204301573" "0.0430752218177569" "0.0608566243050292" "0.0538189353215416" "0.272498493449397"
"time153" "0.0329935638020421" "0.0311015005722534" "0.0653041046818969" "-0.0142437789711754" "0.00762567033032626" "0.0224101320670389" "0.09177488496911" "0.0361661842712801" "0.0236123667382122" "0.0298134223032981" "0.043969674201545" "0.0403824003804009" "0.266817902962483"
"time154" "0.0145203204320009" "0.0137766765461603" "0.0289846713718548" "0.0648761535450472" "-0.0248286311847519" "-0.0159920884404437" "0.0865057690267329" "0.0188135266610852" "0.00825000020335323" "0.0136674752616646" "0.0212485610854307" "0.0192781912111153" "0.163477471216168"
"time155" "-0.00027524761984139" "0.00376100036956418" "0.00908762172906048" "0.0194866886581983" "0.0750473456365708" "-0.0502858718258864" "0.0728869914148051" "0.00200071211235106" "-0.000956082657785535" "-0.00511807068836437" "0.00848097405651601" "0.00284344305424782" "0.110832287394164"
"time156" "-0.0113642964586732" "0.000795371882273886" "0.00250642847071729" "0.00671972105878276" "0.0406785657420717" "0.0749914739973176" "0.0646198967684282" "-0.0145761078721418" "-0.011185694151342" "-0.0167606989901249" "-0.00503382833151381" "-0.00805847914630558" "0.130402186241638"
"time157" "-0.0209170264081278" "-0.0040051988523007" "-0.00155620778915889" "-0.000279603235714477" "0.0222894827446967" "0.0336661701559402" "0.183762814982441" "-0.0318517735005418" "-0.0238178622669853" "-0.0228626991207456" "-0.0103796709102218" "-0.0149880606158181" "0.141758223255081"
"time158" "-0.0244285446937247" "-0.00592459875315617" "-0.00466007668168793" "-0.00195534068789885" "0.0192098164010816" "0.0287031838778998" "0.16486738085019" "0.081314572880891" "-0.0380199992630376" "-0.0303363535060132" "-0.0149583909778387" "-0.0213792692323078" "0.205632158431838"
"time159" "-0.028170557784378" "-0.00775790672879627" "-0.00452087351577285" "-0.00177840900687984" "0.0185410660055039" "0.0280250705022276" "0.153650945014108" "0.0643879756824279" "0.0665560207306666" "-0.0373803524952382" "-0.0200598467824994" "-0.0242798833515445" "0.272184852934363"
"time160" "-0.0304541054195894" "-0.00872315994995505" "-0.00423122055484562" "-0.000786828539023001" "0.0171709716742318" "0.028309588983157" "0.141584498917086" "0.0515857069814816" "0.0500243124795295" "0.0616703756316478" "-0.0246654067012358" "-0.0269689276927855" "0.331780417186483"
"time161" "-0.0331380914838331" "-0.0103587677047806" "-0.00456832354974088" "-0.00157297223220394" "0.0162094739006077" "0.0278959770802304" "0.129005706554199" "0.0408770478103029" "0.0360024678699451" "0.0483786541503519" "0.0687715429979248" "-0.0299003127063734" "0.379888250898183"
"time162" "-0.0356915592738575" "-0.0124865225448405" "-0.00422822940956142" "-0.00172155226235418" "0.0156245965573487" "0.0287181973379092" "0.119602096952467" "0.0330330805594021" "0.0248359411103923" "0.0379927964304798" "0.0583343938386984" "0.0558196594847099" "0.419582590898956"
"time163" "0.0379404073019438" "-0.0132278464717148" "-0.00400001874439084" "-0.00120150231397768" "0.0141773535931232" "0.0290326403769501" "0.113643034533092" "0.0290114107225757" "0.0191729341698333" "0.0325564582261529" "0.0533767845277365" "0.0509012764188326" "0.429620919323672"
"time164" "0.0331541230770947" "0.0545897657614208" "-0.00454531452010527" "-0.00336408782910751" "0.01325484369038" "0.0286978946437829" "0.107612594665944" "0.0248698580245338" "0.0156862692544342" "0.0280019903038787" "0.0486800374541155" "0.0458282432084847" "0.43700499564355"
"time165" "0.0275387270539259" "0.044632074320819" "0.0709945297989084" "-0.0079489845381223" "0.00855749002179926" "0.0251728124569412" "0.0976661617256004" "0.0235883272089413" "0.00811260838939043" "0.0232007892168315" "0.0413676088516689" "0.0396994208424011" "0.417976975148942"
"time166" "0.0142440728532034" "0.0319540919281296" "0.0413493855493251" "0.0698849513845658" "-0.00917967344012515" "0.00529550894710766" "0.0804393617778745" "0.0154250107622727" "0.00172628123185307" "0.0113957438357166" "0.0286125282860478" "0.0259185189081869" "0.290997076115881"
"time167" "0.00457042845872338" "0.014482119625426" "0.021563070378189" "0.024942850477519" "0.0806414678848762" "-0.0250544245174731" "0.0572266184964432" "-0.000357642291292653" "-0.0084603222107397" "-0.00192622296978225" "0.0169016635227049" "0.0108544112252085" "0.169110855344049"
"time168" "-0.0022214158462511" "0.00160293564110917" "0.0131925580009058" "0.00864890390283343" "0.0375199529624305" "0.0696843698499367" "0.0334557282875425" "-0.0123945350099934" "-0.0197487726293019" "-0.0118267395283991" "0.00224327930758814" "-0.00149595598067374" "0.105732069800925"
"time169" "-0.00480928177912476" "-0.00495133880024352" "0.00729069653134977" "0.00159521128980518" "0.0201569272719827" "0.041304643830679" "0.138763683439418" "-0.0226238455745907" "-0.0222251254332812" "-0.0201606282552187" "-0.00380809600942779" "-0.00685261443860199" "0.0914319948795586"
"time170" "-0.00627253041815773" "-0.00694463777589139" "0.00304261859230082" "-0.0034335267863376" "0.0161057661721691" "0.0347140695044003" "0.114189391309981" "0.0772182415221181" "-0.0269527833390926" "-0.0237677255602365" "-0.0134183358056387" "-0.0110370468760915" "0.101088900063347"
"time171" "-0.00964276447764416" "-0.0084184554534574" "0.00177254885006389" "-0.00440116449173712" "0.0150394796282803" "0.0325673647886926" "0.105078959849323" "0.0639062358220239" "0.0648356510173004" "-0.0289847802128272" "-0.0198791073785703" "-0.0128518670671789" "0.130631234608585"
"time172" "-0.0114000859584222" "-0.00855028137132433" "0.00135734142886471" "-0.00430304363757313" "0.0137112710899161" "0.030412462447259" "0.0985100109285274" "0.0549013246044221" "0.0521233707044805" "0.060990028629687" "-0.0233519701500788" "-0.0148668129450081" "0.163898586115176"
"time173" "-0.0133275722776948" "-0.00952258652779767" "0.00161581912081018" "-0.00551186544530534" "0.0135672045670437" "0.0283709292756408" "0.0918134185087278" "0.0480165766925077" "0.0422335350779777" "0.049979658812742" "0.0628347261921281" "-0.0177733467061132" "0.193366666322005"
"time174" "-0.0149000894461313" "-0.0109212372094948" "0.00196148414250345" "-0.00553018626631998" "0.0127747248271609" "0.0280342047410679" "0.0854135897987564" "0.0404525737750098" "0.0347506037268312" "0.0405499030918783" "0.0532681708232917" "0.0629461297945291" "0.218399409446274"
